# Supplementary material for: A large scale evaluation of TBProfiler and Mykrobe for antibiotic resistance prediction in Mycobacterium tuberculosis
Source: PeerJ. 2019 May 1;7:e6857. doi: 10.7717/peerj.6857 (PMC6500375; doi:10.7717/peerj.6857)
Supplement: Supplemental Information 2 [file peerj-07-6857-s002.zip]

Archive with 45 entries (43 files):
- supplementary-data/
- supplementary-data/dataset.csv
- supplementary-data/final-models/
- supplementary-data/final-models/mykrobe_amikacin_thresh-0.csv
- supplementary-data/final-models/mykrobe_capreomycin_thresh-0.csv
- supplementary-data/final-models/mykrobe_ethambutol_thresh-0.csv
- supplementary-data/final-models/mykrobe_fluoroquinolones_thresh-0.csv
- supplementary-data/final-models/mykrobe_isoniazid_thresh-0.csv
- supplementary-data/final-models/mykrobe_kanamycin_thresh-0.csv
- supplementary-data/final-models/mykrobe_pyrazinamide_thresh-0.csv
- supplementary-data/final-models/mykrobe_rifampicin_thresh-0.csv
- supplementary-data/final-models/mykrobe_streptomycin_thresh-0.csv
- supplementary-data/final-models/tbprofiler_all-markers_amikacin_thresh-0.csv
- supplementary-data/final-models/tbprofiler_all-markers_capreomycin_thresh-0.csv
- supplementary-data/final-models/tbprofiler_all-markers_ethambutol_thresh-0.csv
- supplementary-data/final-models/tbprofiler_all-markers_ethionamide_thresh-0.csv
- supplementary-data/final-models/tbprofiler_all-markers_fluoroquinolones_thresh-0.csv
- supplementary-data/final-models/tbprofiler_all-markers_isoniazid_thresh-0.csv
- supplementary-data/final-models/tbprofiler_all-markers_kanamycin_thresh-0.csv
- supplementary-data/final-models/tbprofiler_all-markers_pyrazinamide_thresh-0.csv
- supplementary-data/final-models/tbprofiler_all-markers_rifampicin_thresh-0.csv
- supplementary-data/final-models/tbprofiler_all-markers_streptomycin_thresh-0.csv
- supplementary-data/final-models/tbprofiler_known-markers_amikacin_thresh-0.csv
- supplementary-data/final-models/tbprofiler_known-markers_capreomycin_thresh-0.csv
- supplementary-data/final-models/tbprofiler_known-markers_ethambutol_thresh-0.csv
- supplementary-data/final-models/tbprofiler_known-markers_ethionamide_thresh-0.csv
- supplementary-data/final-models/tbprofiler_known-markers_fluoroquinolones_thresh-0.csv
- supplementary-data/final-models/tbprofiler_known-markers_isoniazid_thresh-0.csv
- supplementary-data/final-models/tbprofiler_known-markers_kanamycin_thresh-0.csv
- supplementary-data/final-models/tbprofiler_known-markers_pyrazinamide_thresh-0.csv
- supplementary-data/final-models/tbprofiler_known-markers_rifampicin_thresh-0.csv
- supplementary-data/final-models/tbprofiler_known-markers_streptomycin_thresh-0.csv
- supplementary-data/genotypes_mykrobe.csv
- supplementary-data/genotypes_mykrobe_meta.csv
- supplementary-data/genotypes_tbprofiler-known.csv
- supplementary-data/genotypes_tbprofiler-known_meta.csv
- supplementary-data/genotypes_tbprofiler-novel.csv
- supplementary-data/genotypes_tbprofiler-novel_meta.csv
- supplementary-data/individual-markers_mykrobe_thresh-0.csv
- supplementary-data/individual-markers_tbprofiler-known_thresh-0.csv
- supplementary-data/individual-markers_tbprofiler-novel_thresh-0.csv
- supplementary-data/lineages_mykrobe.csv
- supplementary-data/lineages_tbprofiler.csv
- supplementary-data/lineages_tbprofiler_detailed.csv
- supplementary-data/README.txt
