# Supplementary material for: A large scale evaluation of TBProfiler and Mykrobe for antibiotic resistance prediction in Mycobacterium tuberculosis
Source: PeerJ. 2019 May 1;7:e6857. doi: 10.7717/peerj.6857 (PMC6500375; doi:10.7717/peerj.6857)
Supplement: Supplemental Information 2 [file peerj-07-6857-s002.zip › supplementary-data/dataset.csv]

db	db_bis	run_accession	reads	fq1_size	fq2_size	instrument_model	library_layout	amikacin	amoxicillin	capreomycin	ciprofloxacin	clarithromycin	clofazimine	cycloserine	dapsone	ethambutol	ethionamide	isoniazid	kanamycin	levofloxacin	linezolid	moxifloxacin	ofloxacin	para_aminosalisylic_acid	pyrazinamide	rifabutin	rifampicin	streptomycin	fluoroquinolones	run_accession_bis
mykrobe_derivation	NA	ERR025833	TRUE	220.8	184.6	Illumina Genome Analyzer II	PAIRED	NA	NA	NA	NA	NA	NA	NA	NA	S	NA	S	NA	NA	NA	NA	NA	NA	NA	NA	S	NA	NA	NA
mykrobe_derivation	NA	ERR025834	TRUE	181.4	151.4	Illumina Genome Analyzer II	PAIRED	NA	NA	NA	NA	NA	NA	NA	NA	S	NA	S	NA	NA	NA	NA	NA	NA	NA	NA	S	NA	NA	NA
mykrobe_derivation	NA	ERR025835	TRUE	195.5	163.8	Illumina Genome Analyzer II	PAIRED	NA	NA	NA	NA	NA	NA	NA	NA	S	NA	S	NA	NA	NA	NA	NA	NA	NA	NA	S	NA	NA	NA
mykrobe_derivation	NA	ERR025836	TRUE	168.9	141.2	Illumina Genome Analyzer II	PAIRED	NA	NA	NA	NA	NA	NA	NA	NA	S	NA	S	NA	NA	NA	NA	NA	NA	NA	NA	S	NA	NA	NA
mykrobe_derivation	NA	ERR025837	TRUE	202.1	169.4	Illumina Genome Analyzer II	PAIRED	NA	NA	NA	NA	NA	NA	NA	NA	S	NA	S	NA	NA	NA	NA	NA	NA	NA	NA	S	NA	NA	NA
mykrobe_derivation	NA	ERR025838	TRUE	146.2	122.7	Illumina Genome Analyzer II	PAIRED	NA	NA	NA	NA	NA	NA	NA	NA	S	NA	S	NA	NA	NA	NA	NA	NA	NA	NA	S	NA	NA	NA
mykrobe_derivation	NA	ERR025839	TRUE	145.9	122.3	Illumina Genome Analyzer II	PAIRED	NA	NA	NA	NA	NA	NA	NA	NA	S	NA	S	NA	NA	NA	NA	NA	NA	NA	NA	S	NA	NA	NA
mykrobe_derivation	NA	ERR025842	TRUE	350	299.2	Illumina Genome Analyzer II	PAIRED	NA	NA	NA	NA	NA	NA	NA	NA	S	NA	S	NA	NA	NA	NA	NA	NA	NA	NA	S	NA	NA	NA
mykrobe_derivation	NA	ERR025843	TRUE	318	270.2	Illumina Genome Analyzer II	PAIRED	NA	NA	NA	NA	NA	NA	NA	NA	S	NA	S	NA	NA	NA	NA	NA	NA	NA	NA	S	NA	NA	NA
mykrobe_derivation	NA	ERR025844	TRUE	343.9	291.6	Illumina Genome Analyzer II	PAIRED	NA	NA	NA	S	NA	NA	NA	NA	S	NA	S	NA	NA	NA	NA	NA	NA	NA	NA	S	S	S	NA
mykrobe_derivation	NA	ERR025846	TRUE	364.4	307.8	Illumina Genome Analyzer II	PAIRED	NA	NA	NA	NA	NA	NA	NA	NA	S	NA	S	NA	NA	NA	NA	NA	NA	NA	NA	S	NA	NA	NA
mykrobe_derivation	NA	ERR025847	TRUE	244.4	207.5	Illumina Genome Analyzer II	PAIRED	NA	NA	NA	NA	NA	NA	NA	NA	S	NA	S	NA	NA	NA	NA	NA	NA	NA	NA	S	NA	NA	NA
mykrobe_derivation	NA	ERR025848	TRUE	263.7	224.2	Illumina Genome Analyzer II	PAIRED	NA	NA	NA	NA	NA	NA	NA	NA	S	NA	S	NA	NA	NA	NA	NA	NA	NA	NA	S	NA	NA	NA
mykrobe_derivation	NA	ERR038254	TRUE	357.9	354.6	Illumina HiSeq 2000	PAIRED	S	NA	S	S	NA	NA	NA	NA	S	NA	S	NA	NA	NA	NA	NA	NA	NA	NA	S	S	S	NA
mykrobe_derivation	NA	ERR038255	TRUE	389.5	384.5	Illumina HiSeq 2000	PAIRED	NA	NA	NA	NA	NA	NA	NA	NA	S	NA	S	NA	NA	NA	NA	NA	NA	NA	NA	S	S	NA	NA
mykrobe_derivation	NA	ERR038256	TRUE	489.9	479	Illumina HiSeq 2000	PAIRED	NA	NA	NA	NA	NA	NA	NA	NA	S	NA	S	NA	NA	NA	NA	NA	NA	NA	NA	S	NA	NA	NA
mykrobe_derivation	NA	ERR038257	TRUE	389.3	380.2	Illumina HiSeq 2000	PAIRED	NA	NA	NA	NA	NA	NA	NA	NA	S	NA	S	NA	NA	NA	NA	NA	NA	NA	NA	S	NA	NA	NA
mykrobe_derivation	NA	ERR038258	TRUE	322.9	319.2	Illumina HiSeq 2000	PAIRED	NA	NA	NA	NA	NA	NA	NA	NA	S	NA	S	NA	NA	NA	NA	NA	NA	NA	NA	S	NA	NA	NA
mykrobe_derivation	NA	ERR038259	TRUE	369.9	367.3	Illumina HiSeq 2000	PAIRED	NA	NA	NA	NA	NA	NA	NA	NA	S	NA	S	NA	NA	NA	NA	NA	NA	NA	NA	S	NA	NA	NA
mykrobe_derivation	NA	ERR038260	TRUE	511.2	504	Illumina HiSeq 2000	PAIRED	NA	NA	NA	NA	NA	NA	NA	NA	S	NA	S	NA	NA	NA	NA	NA	NA	NA	NA	S	NA	NA	NA
mykrobe_derivation	NA	ERR038261	TRUE	270.1	270	Illumina HiSeq 2000	PAIRED	NA	NA	NA	NA	NA	NA	NA	NA	S	NA	S	NA	NA	NA	NA	NA	NA	NA	NA	S	NA	NA	NA
mykrobe_derivation	NA	ERR038262	TRUE	487.1	483.2	Illumina HiSeq 2000	PAIRED	NA	NA	NA	NA	NA	NA	NA	NA	S	NA	S	NA	NA	NA	NA	NA	NA	NA	NA	S	NA	NA	NA
mykrobe_derivation	NA	ERR038263	TRUE	442	436	Illumina HiSeq 2000	PAIRED	NA	NA	NA	NA	NA	NA	NA	NA	S	NA	S	NA	NA	NA	NA	NA	NA	NA	NA	S	NA	NA	NA
mykrobe_derivation	NA	ERR038264	TRUE	664.7	653.5	Illumina HiSeq 2000	PAIRED	NA	NA	NA	NA	NA	NA	NA	NA	S	NA	S	NA	NA	NA	NA	NA	NA	NA	NA	S	NA	NA	NA
mykrobe_derivation	NA	ERR038265	TRUE	471.7	475.8	Illumina HiSeq 2000	PAIRED	NA	NA	NA	NA	NA	NA	NA	NA	S	NA	S	NA	NA	NA	NA	NA	NA	NA	NA	S	NA	NA	NA
mykrobe_derivation	NA	ERR038266	TRUE	428.2	427	Illumina HiSeq 2000	PAIRED	S	NA	NA	S	NA	NA	NA	NA	S	NA	S	NA	NA	NA	NA	NA	NA	NA	NA	S	S	S	NA
mykrobe_derivation	NA	ERR038269	TRUE	541.1	541.1	Illumina HiSeq 2000	PAIRED	NA	NA	NA	NA	NA	NA	NA	NA	S	NA	S	NA	NA	NA	NA	NA	NA	NA	NA	S	NA	NA	NA
mykrobe_derivation	NA	ERR038270	TRUE	493.7	494.2	Illumina HiSeq 2000	PAIRED	NA	NA	NA	NA	NA	NA	NA	NA	S	NA	S	NA	NA	NA	NA	NA	NA	NA	NA	S	NA	NA	NA
mykrobe_derivation	NA	ERR038271	TRUE	507	510.2	Illumina HiSeq 2000	PAIRED	NA	NA	NA	NA	NA	NA	NA	NA	S	NA	S	NA	NA	NA	NA	NA	NA	NA	NA	S	NA	NA	NA
mykrobe_derivation	NA	ERR038272	TRUE	595	594.2	Illumina HiSeq 2000	PAIRED	NA	NA	NA	NA	NA	NA	NA	NA	S	NA	S	NA	NA	NA	NA	NA	NA	NA	NA	S	NA	NA	NA
mykrobe_derivation	NA	ERR038273	TRUE	510	510.3	Illumina HiSeq 2000	PAIRED	NA	NA	NA	NA	NA	NA	NA	NA	S	NA	S	NA	NA	NA	NA	NA	NA	NA	NA	S	NA	NA	NA
mykrobe_derivation	NA	ERR038274	TRUE	1025.2	1026.3	Illumina HiSeq 2000	PAIRED	NA	NA	NA	NA	NA	NA	NA	NA	S	NA	S	NA	NA	NA	NA	NA	NA	NA	NA	S	S	NA	NA
mykrobe_derivation	NA	ERR038275	TRUE	475.7	474	Illumina HiSeq 2000	PAIRED	NA	NA	NA	NA	NA	NA	NA	NA	S	NA	S	NA	NA	NA	NA	NA	NA	NA	NA	S	NA	NA	NA
mykrobe_derivation	NA	ERR038276	TRUE	504.1	503	Illumina HiSeq 2000	PAIRED	NA	NA	NA	NA	NA	NA	NA	NA	S	NA	S	NA	NA	NA	NA	NA	NA	NA	NA	S	NA	NA	NA
mykrobe_derivation	NA	ERR038277	TRUE	504.8	499.2	Illumina HiSeq 2000	PAIRED	NA	NA	NA	NA	NA	NA	NA	NA	S	NA	S	NA	NA	NA	NA	NA	NA	NA	NA	S	NA	NA	NA
mykrobe_derivation	NA	ERR038278	TRUE	376.8	372.3	Illumina HiSeq 2000	PAIRED	NA	NA	NA	NA	NA	NA	NA	NA	S	NA	S	NA	NA	NA	NA	NA	NA	NA	NA	S	NA	NA	NA
mykrobe_derivation	NA	ERR038279	TRUE	455.9	451.8	Illumina HiSeq 2000	PAIRED	NA	NA	NA	NA	NA	NA	NA	NA	S	NA	S	NA	NA	NA	NA	NA	NA	NA	NA	S	NA	NA	NA
mykrobe_derivation	NA	ERR038280	TRUE	520.9	516.1	Illumina HiSeq 2000	PAIRED	NA	NA	NA	NA	NA	NA	NA	NA	S	NA	S	NA	NA	NA	NA	NA	NA	NA	NA	S	NA	NA	NA
mykrobe_derivation	NA	ERR038281	TRUE	471.6	465.2	Illumina HiSeq 2000	PAIRED	NA	NA	NA	NA	NA	NA	NA	NA	S	NA	S	NA	NA	NA	NA	NA	NA	NA	NA	S	NA	NA	NA
mykrobe_derivation	NA	ERR038282	TRUE	422.7	418	Illumina HiSeq 2000	PAIRED	NA	NA	NA	NA	NA	NA	NA	NA	S	NA	S	NA	NA	NA	NA	NA	NA	NA	NA	S	NA	NA	NA
mykrobe_derivation	NA	ERR038283	TRUE	414.6	408.2	Illumina HiSeq 2000	PAIRED	NA	NA	NA	NA	NA	NA	NA	NA	S	NA	S	NA	NA	NA	NA	NA	NA	NA	NA	S	NA	NA	NA
mykrobe_derivation	NA	ERR038284	TRUE	409.4	404.5	Illumina HiSeq 2000	PAIRED	NA	NA	NA	NA	NA	NA	NA	NA	S	NA	S	NA	NA	NA	NA	NA	NA	NA	NA	S	NA	NA	NA
mykrobe_derivation	NA	ERR038285	TRUE	412.9	406.7	Illumina HiSeq 2000	PAIRED	NA	NA	NA	NA	NA	NA	NA	NA	S	NA	S	NA	NA	NA	NA	NA	NA	NA	NA	S	NA	NA	NA
mykrobe_derivation	NA	ERR038286	TRUE	498.3	493.6	Illumina HiSeq 2000	PAIRED	NA	NA	NA	NA	NA	NA	NA	NA	S	NA	S	NA	NA	NA	NA	NA	NA	NA	NA	S	NA	NA	NA
mykrobe_derivation	NA	ERR038287	TRUE	363.7	359.4	Illumina HiSeq 2000	PAIRED	NA	NA	NA	NA	NA	NA	NA	NA	S	NA	S	NA	NA	NA	NA	NA	NA	NA	NA	S	NA	NA	NA
mykrobe_derivation	NA	ERR038288	TRUE	376.8	372	Illumina HiSeq 2000	PAIRED	NA	NA	NA	NA	NA	NA	NA	NA	S	NA	S	NA	NA	NA	NA	NA	NA	NA	NA	S	NA	NA	NA
mykrobe_derivation	NA	ERR038290	TRUE	394.6	389.6	Illumina HiSeq 2000	PAIRED	NA	NA	NA	NA	NA	NA	NA	NA	S	NA	S	NA	NA	NA	NA	NA	NA	NA	NA	S	NA	NA	NA
mykrobe_derivation	NA	ERR038291	TRUE	397	393.4	Illumina HiSeq 2000	PAIRED	NA	NA	NA	NA	NA	NA	NA	NA	S	NA	S	NA	NA	NA	NA	NA	NA	NA	NA	S	NA	NA	NA
mykrobe_derivation	NA	ERR038292	TRUE	476.8	470	Illumina HiSeq 2000	PAIRED	NA	NA	NA	NA	NA	NA	NA	NA	S	NA	S	NA	NA	NA	NA	NA	NA	NA	NA	S	NA	NA	NA
mykrobe_derivation	NA	ERR038293	TRUE	373.3	369.8	Illumina HiSeq 2000	PAIRED	NA	NA	NA	NA	NA	NA	NA	NA	S	NA	S	NA	NA	NA	NA	NA	NA	NA	NA	S	NA	NA	NA
mykrobe_derivation	NA	ERR038294	TRUE	343.2	339.4	Illumina HiSeq 2000	PAIRED	S	R	S	NA	NA	NA	NA	NA	S	NA	S	NA	NA	NA	S	NA	NA	NA	NA	S	S	S	NA
mykrobe_derivation	NA	ERR038295	TRUE	381.6	376.5	Illumina HiSeq 2000	PAIRED	NA	NA	NA	NA	NA	NA	NA	NA	S	NA	S	NA	NA	NA	NA	NA	NA	NA	NA	S	NA	NA	NA
mykrobe_derivation	NA	ERR038296	TRUE	327.2	324.3	Illumina HiSeq 2000	PAIRED	NA	NA	NA	NA	NA	NA	NA	NA	S	NA	S	NA	NA	NA	NA	NA	NA	NA	NA	S	NA	NA	NA
mykrobe_derivation	NA	ERR038298	TRUE	403.5	399.9	Illumina HiSeq 2000	PAIRED	NA	NA	NA	NA	NA	NA	NA	NA	S	NA	S	NA	NA	NA	NA	NA	NA	NA	NA	S	NA	NA	NA
mykrobe_derivation	NA	ERR038299	TRUE	334.9	330.8	Illumina HiSeq 2000	PAIRED	NA	NA	NA	NA	NA	NA	NA	NA	S	NA	S	NA	NA	NA	NA	NA	NA	NA	NA	S	NA	NA	NA
mykrobe_derivation	NA	ERR038300	TRUE	344	338.4	Illumina HiSeq 2000	PAIRED	NA	NA	NA	S	NA	NA	NA	NA	S	NA	S	NA	NA	NA	NA	NA	NA	NA	NA	S	NA	S	NA
mykrobe_derivation	NA	ERR039323	TRUE	256.5	242.6	Illumina HiSeq 2000	PAIRED	NA	NA	NA	NA	NA	NA	NA	NA	S	NA	S	NA	NA	NA	NA	NA	NA	NA	NA	S	S	NA	NA
mykrobe_derivation	NA	ERR039324	TRUE	394.2	369.3	Illumina HiSeq 2000	PAIRED	NA	NA	NA	NA	NA	NA	NA	NA	S	NA	S	NA	NA	NA	NA	NA	NA	NA	NA	S	S	NA	NA
mykrobe_derivation	NA	ERR039325	TRUE	318.9	301.4	Illumina HiSeq 2000	PAIRED	NA	NA	NA	NA	NA	NA	NA	NA	S	NA	S	NA	NA	NA	NA	NA	NA	NA	NA	S	NA	NA	NA
mykrobe_derivation	NA	ERR039326	TRUE	473.2	444.8	Illumina HiSeq 2000	PAIRED	NA	NA	NA	NA	NA	NA	NA	NA	S	NA	S	NA	NA	NA	NA	NA	NA	NA	NA	S	NA	NA	NA
mykrobe_derivation	NA	ERR039327	TRUE	324.6	306.1	Illumina HiSeq 2000	PAIRED	NA	NA	NA	NA	NA	NA	NA	NA	S	NA	S	NA	NA	NA	NA	NA	NA	NA	NA	S	NA	NA	NA
mykrobe_derivation	NA	ERR039328	TRUE	311.1	293.4	Illumina HiSeq 2000	PAIRED	NA	NA	NA	NA	NA	NA	NA	NA	S	NA	S	NA	NA	NA	NA	NA	NA	NA	NA	S	NA	NA	NA
mykrobe_derivation	NA	ERR039329	TRUE	342.5	324.3	Illumina HiSeq 2000	PAIRED	NA	NA	NA	NA	NA	NA	NA	NA	S	NA	S	NA	NA	NA	NA	NA	NA	NA	NA	S	NA	NA	NA
mykrobe_derivation	NA	ERR039330	TRUE	373.3	352.9	Illumina HiSeq 2000	PAIRED	NA	NA	NA	NA	NA	NA	NA	NA	S	NA	S	NA	NA	NA	NA	NA	NA	NA	NA	S	NA	NA	NA
mykrobe_derivation	NA	ERR039331	TRUE	359.9	339.7	Illumina HiSeq 2000	PAIRED	NA	NA	NA	NA	NA	NA	NA	NA	S	NA	S	NA	NA	NA	NA	NA	NA	NA	NA	S	NA	NA	NA
mykrobe_derivation	NA	ERR039332	TRUE	321.1	301	Illumina HiSeq 2000	PAIRED	NA	NA	NA	NA	NA	NA	NA	NA	S	NA	S	NA	NA	NA	NA	NA	NA	NA	NA	S	NA	NA	NA
mykrobe_derivation	NA	ERR039333	TRUE	295.1	278.5	Illumina HiSeq 2000	PAIRED	NA	NA	NA	S	NA	NA	NA	NA	S	NA	S	NA	NA	NA	NA	NA	NA	NA	NA	S	NA	S	NA
mykrobe_derivation	NA	ERR039334	TRUE	392	370.1	Illumina HiSeq 2000	PAIRED	NA	NA	NA	NA	NA	NA	NA	NA	S	NA	S	NA	NA	NA	NA	NA	NA	NA	NA	S	NA	NA	NA
mykrobe_derivation	NA	ERR039335	TRUE	341.9	327.1	Illumina HiSeq 2000	PAIRED	NA	NA	NA	S	NA	NA	NA	NA	S	NA	S	NA	NA	NA	NA	NA	NA	NA	NA	S	S	S	NA
mykrobe_derivation	NA	ERR039336	TRUE	411.9	392.3	Illumina HiSeq 2000	PAIRED	NA	NA	NA	S	NA	NA	NA	NA	S	NA	S	NA	NA	NA	NA	NA	NA	NA	NA	S	NA	S	NA
mykrobe_derivation	NA	ERR039337	TRUE	465	441.3	Illumina HiSeq 2000	PAIRED	NA	NA	NA	NA	NA	NA	NA	NA	S	NA	S	NA	NA	NA	NA	NA	NA	NA	NA	S	S	NA	NA
mykrobe_derivation	NA	ERR039338	TRUE	422.1	403	Illumina HiSeq 2000	PAIRED	NA	NA	NA	NA	NA	NA	NA	NA	S	NA	S	NA	NA	NA	NA	NA	NA	NA	NA	S	NA	NA	NA
mykrobe_derivation	NA	ERR039339	TRUE	348.7	335.8	Illumina HiSeq 2000	PAIRED	NA	NA	NA	NA	NA	NA	NA	NA	S	NA	S	NA	NA	NA	NA	NA	NA	NA	NA	S	NA	NA	NA
mykrobe_derivation	NA	ERR039340	TRUE	399.8	381.5	Illumina HiSeq 2000	PAIRED	NA	NA	NA	NA	NA	NA	NA	NA	S	NA	S	NA	NA	NA	NA	NA	NA	NA	NA	S	NA	NA	NA
mykrobe_derivation	NA	ERR039341	TRUE	358.6	342.1	Illumina HiSeq 2000	PAIRED	NA	NA	NA	NA	NA	NA	NA	NA	S	NA	S	NA	NA	NA	NA	NA	NA	NA	NA	S	NA	NA	NA
mykrobe_derivation	NA	ERR039342	TRUE	458.2	436.4	Illumina HiSeq 2000	PAIRED	NA	NA	NA	NA	NA	NA	NA	NA	S	NA	S	NA	NA	NA	NA	NA	NA	NA	NA	S	NA	NA	NA
mykrobe_derivation	NA	ERR039343	TRUE	351.4	336.5	Illumina HiSeq 2000	PAIRED	NA	NA	NA	NA	NA	NA	NA	NA	S	NA	S	NA	NA	NA	NA	NA	NA	NA	NA	S	NA	NA	NA
mykrobe_derivation	NA	ERR039344	TRUE	391.9	376.6	Illumina HiSeq 2000	PAIRED	NA	NA	NA	NA	NA	NA	NA	NA	S	NA	S	NA	NA	NA	NA	NA	NA	NA	NA	S	S	NA	NA
mykrobe_derivation	NA	ERR039345	TRUE	397.4	381.4	Illumina HiSeq 2000	PAIRED	NA	NA	NA	S	NA	NA	NA	NA	S	NA	S	NA	NA	NA	NA	NA	NA	NA	NA	S	R	S	NA
mykrobe_derivation	NA	ERR039346	TRUE	363.4	345.1	Illumina HiSeq 2000	PAIRED	NA	NA	NA	NA	NA	NA	NA	NA	S	NA	S	NA	NA	NA	NA	NA	NA	NA	NA	S	NA	NA	NA
mykrobe_derivation	NA	ERR040086	TRUE	555.3	556.1	Illumina HiSeq 2000	PAIRED	NA	NA	NA	NA	NA	NA	NA	NA	S	NA	S	NA	NA	NA	NA	NA	NA	NA	NA	S	NA	NA	NA
mykrobe_derivation	NA	ERR040087	TRUE	555.1	557	Illumina HiSeq 2000	PAIRED	NA	NA	NA	NA	NA	NA	NA	NA	S	NA	S	NA	NA	NA	NA	NA	NA	NA	NA	S	NA	NA	NA
mykrobe_derivation	NA	ERR040088	TRUE	419	419.5	Illumina HiSeq 2000	PAIRED	NA	NA	NA	NA	NA	NA	NA	NA	S	NA	S	NA	NA	NA	NA	NA	NA	NA	NA	S	NA	NA	NA
mykrobe_derivation	NA	ERR040089	TRUE	591.4	591.7	Illumina HiSeq 2000	PAIRED	NA	NA	NA	NA	NA	NA	NA	NA	S	NA	S	NA	NA	NA	NA	NA	NA	NA	NA	S	NA	NA	NA
mykrobe_derivation	NA	ERR040090	TRUE	508.3	510	Illumina HiSeq 2000	PAIRED	NA	NA	NA	S	NA	NA	NA	NA	S	NA	S	NA	NA	NA	NA	NA	NA	NA	NA	S	NA	S	NA
mykrobe_derivation	NA	ERR040091	TRUE	524.9	525.3	Illumina HiSeq 2000	PAIRED	NA	NA	NA	NA	NA	NA	NA	NA	S	NA	S	NA	NA	NA	NA	NA	NA	NA	NA	S	NA	NA	NA
mykrobe_derivation	NA	ERR040093	TRUE	590.8	593.1	Illumina HiSeq 2000	PAIRED	NA	NA	NA	NA	NA	NA	NA	NA	S	NA	S	NA	NA	NA	NA	NA	NA	NA	NA	S	NA	NA	NA
mykrobe_derivation	NA	ERR040094	TRUE	548.1	549.4	Illumina HiSeq 2000	PAIRED	NA	NA	NA	NA	NA	NA	NA	NA	S	NA	S	NA	NA	NA	NA	NA	NA	NA	NA	S	NA	NA	NA
mykrobe_derivation	NA	ERR040095	TRUE	512.9	516.4	Illumina HiSeq 2000	PAIRED	NA	NA	NA	NA	NA	NA	NA	NA	S	NA	S	NA	NA	NA	NA	NA	NA	NA	NA	S	NA	NA	NA
mykrobe_derivation	NA	ERR040096	TRUE	502.3	501.6	Illumina HiSeq 2000	PAIRED	NA	NA	NA	NA	NA	NA	NA	NA	S	NA	S	NA	NA	NA	NA	NA	NA	NA	NA	S	NA	NA	NA
mykrobe_derivation	NA	ERR040097	TRUE	481.9	483.5	Illumina HiSeq 2000	PAIRED	NA	NA	NA	NA	NA	NA	NA	NA	S	NA	S	NA	NA	NA	NA	NA	NA	NA	NA	S	NA	NA	NA
mykrobe_derivation	NA	ERR040098	TRUE	421.6	418.8	Illumina HiSeq 2000	PAIRED	NA	NA	NA	NA	NA	NA	NA	NA	S	NA	S	NA	NA	NA	NA	NA	NA	NA	NA	S	NA	NA	NA
mykrobe_derivation	NA	ERR040099	TRUE	481.7	479.2	Illumina HiSeq 2000	PAIRED	NA	NA	NA	NA	NA	NA	NA	NA	S	NA	S	NA	NA	NA	NA	NA	NA	NA	NA	S	NA	NA	NA
mykrobe_derivation	NA	ERR040100	TRUE	467.2	464.3	Illumina HiSeq 2000	PAIRED	NA	NA	NA	NA	NA	NA	NA	NA	S	NA	S	NA	NA	NA	NA	NA	NA	NA	NA	S	NA	NA	NA
mykrobe_derivation	NA	ERR040101	TRUE	492.3	490.5	Illumina HiSeq 2000	PAIRED	NA	NA	NA	NA	NA	NA	NA	NA	S	NA	S	NA	NA	NA	NA	NA	NA	NA	NA	S	NA	NA	NA
mykrobe_derivation	NA	ERR040102	TRUE	495.7	491.9	Illumina HiSeq 2000	PAIRED	NA	NA	NA	NA	NA	NA	NA	NA	S	NA	S	NA	NA	NA	NA	NA	NA	NA	NA	S	NA	NA	NA
mykrobe_derivation	NA	ERR040103	TRUE	418.3	416	Illumina HiSeq 2000	PAIRED	NA	NA	NA	NA	NA	NA	NA	NA	S	NA	S	NA	NA	NA	NA	NA	NA	NA	NA	S	NA	NA	NA
mykrobe_derivation	NA	ERR040104	TRUE	447.6	445.6	Illumina HiSeq 2000	PAIRED	NA	NA	NA	NA	NA	NA	NA	NA	S	NA	S	NA	NA	NA	NA	NA	NA	NA	NA	S	NA	NA	NA
mykrobe_derivation	NA	ERR040105	TRUE	536.7	532.6	Illumina HiSeq 2000	PAIRED	NA	NA	NA	S	NA	NA	NA	NA	S	NA	R	NA	NA	NA	NA	NA	NA	NA	NA	S	NA	S	NA
mykrobe_derivation	NA	ERR040106	TRUE	392	389.7	Illumina HiSeq 2000	PAIRED	NA	NA	NA	NA	NA	NA	NA	NA	S	NA	S	NA	NA	NA	NA	NA	NA	NA	NA	S	NA	NA	NA
mykrobe_derivation	NA	ERR040107	TRUE	476.4	472.4	Illumina HiSeq 2000	PAIRED	NA	NA	NA	NA	NA	NA	NA	NA	S	NA	S	NA	NA	NA	NA	NA	NA	NA	NA	S	NA	NA	NA
mykrobe_derivation	NA	ERR040108	TRUE	389.7	387.8	Illumina HiSeq 2000	PAIRED	NA	NA	NA	NA	NA	NA	NA	NA	S	NA	S	NA	NA	NA	NA	NA	NA	NA	NA	S	S	NA	NA
mykrobe_derivation	NA	ERR040109	TRUE	481.1	480.6	Illumina HiSeq 2000	PAIRED	NA	NA	NA	NA	NA	NA	NA	NA	S	NA	S	NA	NA	NA	NA	NA	NA	NA	NA	S	NA	NA	NA
mykrobe_derivation	NA	ERR046729	TRUE	303.9	302.2	Illumina HiSeq 2000	PAIRED	NA	NA	NA	NA	NA	NA	NA	NA	S	NA	S	NA	NA	NA	NA	NA	NA	NA	NA	S	NA	NA	NA
mykrobe_derivation	NA	ERR046730	TRUE	493.1	485.6	Illumina HiSeq 2000	PAIRED	NA	NA	NA	S	NA	NA	NA	NA	S	NA	R	NA	NA	NA	NA	NA	NA	NA	NA	S	NA	S	NA
mykrobe_derivation	NA	ERR046732	TRUE	327	326.6	Illumina HiSeq 2000	PAIRED	NA	NA	NA	NA	NA	NA	NA	NA	S	NA	S	NA	NA	NA	NA	NA	NA	NA	NA	S	NA	NA	NA
mykrobe_derivation	NA	ERR046733	TRUE	291.6	290.1	Illumina HiSeq 2000	PAIRED	NA	NA	NA	NA	NA	NA	NA	NA	S	NA	S	NA	NA	NA	NA	NA	NA	NA	NA	S	NA	NA	NA
mykrobe_derivation	NA	ERR046734	TRUE	325	323	Illumina HiSeq 2000	PAIRED	NA	NA	NA	NA	NA	NA	NA	NA	S	NA	S	NA	NA	NA	NA	NA	NA	NA	NA	S	NA	NA	NA
mykrobe_derivation	NA	ERR046735	TRUE	294.3	292.4	Illumina HiSeq 2000	PAIRED	NA	NA	NA	NA	NA	NA	NA	NA	S	NA	S	NA	NA	NA	NA	NA	NA	NA	NA	S	NA	NA	NA
mykrobe_derivation	NA	ERR046736	TRUE	174.7	173.6	Illumina HiSeq 2000	PAIRED	NA	NA	NA	NA	NA	NA	NA	NA	S	NA	S	NA	NA	NA	NA	NA	NA	NA	NA	S	NA	NA	NA
mykrobe_derivation	NA	ERR046737	TRUE	324.4	321	Illumina HiSeq 2000	PAIRED	NA	NA	NA	NA	NA	NA	NA	NA	S	NA	S	NA	NA	NA	NA	NA	NA	NA	NA	S	NA	NA	NA
mykrobe_derivation	NA	ERR046738	TRUE	317.8	315.8	Illumina HiSeq 2000	PAIRED	NA	NA	NA	NA	NA	NA	NA	NA	S	NA	S	NA	NA	NA	NA	NA	NA	NA	NA	S	NA	NA	NA
mykrobe_derivation	NA	ERR046739	TRUE	295.4	292.1	Illumina HiSeq 2000	PAIRED	NA	NA	NA	NA	NA	NA	NA	NA	S	NA	S	NA	NA	NA	NA	NA	NA	NA	NA	S	NA	NA	NA
mykrobe_derivation	NA	ERR046741	TRUE	325.3	325.3	Illumina HiSeq 2000	PAIRED	NA	NA	NA	NA	NA	NA	NA	NA	S	NA	S	NA	NA	NA	NA	NA	NA	NA	NA	S	NA	NA	NA
mykrobe_derivation	NA	ERR046743	TRUE	281.3	281.8	Illumina HiSeq 2000	PAIRED	NA	NA	NA	NA	NA	NA	NA	NA	S	NA	S	NA	NA	NA	NA	NA	NA	NA	NA	S	NA	NA	NA
mykrobe_derivation	NA	ERR046744	TRUE	316.3	315.6	Illumina HiSeq 2000	PAIRED	NA	NA	NA	NA	NA	NA	NA	NA	S	NA	S	NA	NA	NA	NA	NA	NA	NA	NA	S	NA	NA	NA
mykrobe_derivation	NA	ERR046745	TRUE	310.7	310.3	Illumina HiSeq 2000	PAIRED	NA	NA	NA	NA	NA	NA	NA	NA	S	NA	S	NA	NA	NA	NA	NA	NA	NA	NA	S	NA	NA	NA
mykrobe_derivation	NA	ERR046746	TRUE	288.4	288.9	Illumina HiSeq 2000	PAIRED	NA	NA	NA	NA	NA	NA	NA	NA	S	NA	S	NA	NA	NA	NA	NA	NA	NA	NA	S	NA	NA	NA
mykrobe_derivation	NA	ERR046747	TRUE	306.6	304.4	Illumina HiSeq 2000	PAIRED	NA	NA	NA	NA	NA	NA	NA	NA	S	NA	S	NA	NA	NA	NA	NA	NA	NA	NA	S	NA	NA	NA
mykrobe_derivation	NA	ERR046748	TRUE	194.5	192.5	Illumina HiSeq 2000	PAIRED	NA	NA	NA	NA	NA	NA	NA	NA	S	NA	S	NA	NA	NA	NA	NA	NA	NA	NA	S	S	NA	NA
mykrobe_derivation	NA	ERR046749	TRUE	279.9	277.5	Illumina HiSeq 2000	PAIRED	NA	NA	NA	NA	NA	NA	NA	NA	S	NA	S	NA	NA	NA	NA	NA	NA	NA	NA	S	NA	NA	NA
mykrobe_derivation	NA	ERR046751	TRUE	344.4	342.2	Illumina HiSeq 2000	PAIRED	NA	NA	NA	NA	NA	NA	NA	NA	S	NA	S	NA	NA	NA	NA	NA	NA	NA	NA	S	NA	NA	NA
mykrobe_derivation	NA	ERR046752	TRUE	230.1	228.7	Illumina HiSeq 2000	PAIRED	NA	NA	NA	NA	NA	NA	NA	NA	S	NA	S	NA	NA	NA	NA	NA	NA	NA	NA	S	NA	NA	NA
mykrobe_derivation	NA	ERR046753	TRUE	281.1	279.4	Illumina HiSeq 2000	PAIRED	NA	NA	NA	NA	NA	NA	NA	NA	S	NA	S	NA	NA	NA	NA	NA	NA	NA	NA	S	NA	NA	NA
mykrobe_derivation	NA	ERR046754	TRUE	158.1	157	Illumina HiSeq 2000	PAIRED	NA	NA	NA	NA	NA	NA	NA	NA	S	NA	S	NA	NA	NA	NA	NA	NA	NA	NA	S	NA	NA	NA
mykrobe_derivation	NA	ERR046755	TRUE	328.8	322.7	Illumina HiSeq 2000	PAIRED	NA	NA	NA	NA	NA	NA	NA	NA	S	NA	S	NA	NA	NA	NA	NA	NA	NA	NA	S	NA	NA	NA
mykrobe_derivation	NA	ERR046756	TRUE	327.1	323.5	Illumina HiSeq 2000	PAIRED	NA	NA	NA	NA	NA	NA	NA	NA	S	NA	S	NA	NA	NA	NA	NA	NA	NA	NA	S	NA	NA	NA
mykrobe_derivation	NA	ERR046758	TRUE	344.9	339.8	Illumina HiSeq 2000	PAIRED	NA	NA	NA	NA	NA	NA	NA	NA	S	NA	S	NA	NA	NA	NA	NA	NA	NA	NA	S	NA	NA	NA
mykrobe_derivation	NA	ERR046759	TRUE	287.9	284.6	Illumina HiSeq 2000	PAIRED	NA	NA	NA	NA	NA	NA	NA	NA	S	NA	S	NA	NA	NA	NA	NA	NA	NA	NA	S	NA	NA	NA
mykrobe_derivation	NA	ERR046760	TRUE	267.5	265	Illumina HiSeq 2000	PAIRED	NA	NA	NA	NA	NA	NA	NA	NA	S	NA	S	NA	NA	NA	NA	NA	NA	NA	NA	S	NA	NA	NA
mykrobe_derivation	NA	ERR046761	TRUE	413.1	406.2	Illumina HiSeq 2000	PAIRED	NA	NA	NA	NA	NA	NA	NA	NA	S	NA	S	NA	NA	NA	NA	NA	NA	NA	NA	S	NA	NA	NA
mykrobe_derivation	NA	ERR046762	TRUE	297.5	292	Illumina HiSeq 2000	PAIRED	NA	NA	NA	NA	NA	NA	NA	NA	S	NA	S	NA	NA	NA	NA	NA	NA	NA	NA	S	NA	NA	NA
mykrobe_derivation	NA	ERR046763	TRUE	290	282.6	Illumina HiSeq 2000	PAIRED	NA	NA	NA	NA	NA	NA	NA	NA	S	NA	S	NA	NA	NA	NA	NA	NA	NA	NA	S	NA	NA	NA
mykrobe_derivation	NA	ERR046764	TRUE	319.6	316.2	Illumina HiSeq 2000	PAIRED	NA	NA	NA	NA	NA	NA	NA	NA	S	NA	S	NA	NA	NA	NA	NA	NA	NA	NA	S	NA	NA	NA
mykrobe_derivation	NA	ERR046765	TRUE	358.7	351.1	Illumina HiSeq 2000	PAIRED	NA	NA	NA	NA	NA	NA	NA	NA	S	NA	S	NA	NA	NA	NA	NA	NA	NA	NA	S	NA	NA	NA
mykrobe_derivation	NA	ERR046766	TRUE	338.2	335.8	Illumina HiSeq 2000	PAIRED	NA	NA	NA	NA	NA	NA	NA	NA	S	NA	S	NA	NA	NA	NA	NA	NA	NA	NA	S	NA	NA	NA
mykrobe_derivation	NA	ERR046767	TRUE	299.1	294.3	Illumina HiSeq 2000	PAIRED	NA	NA	NA	NA	NA	NA	NA	NA	S	NA	S	NA	NA	NA	NA	NA	NA	NA	NA	S	NA	NA	NA
mykrobe_derivation	NA	ERR046768	TRUE	396.3	389.2	Illumina HiSeq 2000	PAIRED	NA	NA	NA	NA	NA	NA	NA	NA	S	NA	S	NA	NA	NA	NA	NA	NA	NA	NA	S	NA	NA	NA
mykrobe_derivation	NA	ERR046769	TRUE	435.3	428.9	Illumina HiSeq 2000	PAIRED	S	S	S	NA	NA	NA	NA	NA	S	NA	S	S	NA	NA	S	NA	NA	NA	NA	S	S	S	NA
mykrobe_derivation	NA	ERR046770	TRUE	296.9	293.9	Illumina HiSeq 2000	PAIRED	NA	NA	NA	NA	NA	NA	NA	NA	S	NA	S	NA	NA	NA	NA	NA	NA	NA	NA	S	NA	NA	NA
mykrobe_derivation	NA	ERR046771	TRUE	149.2	147.1	Illumina HiSeq 2000	PAIRED	NA	NA	NA	NA	NA	NA	NA	NA	S	NA	S	NA	NA	NA	NA	NA	NA	NA	NA	S	NA	NA	NA
mykrobe_derivation	NA	ERR046772	TRUE	273.3	270.7	Illumina HiSeq 2000	PAIRED	NA	NA	NA	NA	NA	NA	NA	NA	S	NA	S	NA	NA	NA	NA	NA	NA	NA	NA	S	S	NA	NA
mykrobe_derivation	NA	ERR046773	TRUE	170.3	166.7	Illumina HiSeq 2000	PAIRED	NA	NA	NA	NA	NA	NA	NA	NA	S	NA	S	NA	NA	NA	NA	NA	NA	NA	NA	S	NA	NA	NA
mykrobe_derivation	NA	ERR046775	TRUE	342.7	337.6	Illumina HiSeq 2000	PAIRED	NA	NA	NA	NA	NA	NA	NA	NA	S	NA	S	NA	NA	NA	NA	NA	NA	NA	NA	S	NA	NA	NA
mykrobe_derivation	NA	ERR046776	TRUE	333	329.4	Illumina HiSeq 2000	PAIRED	NA	NA	NA	NA	NA	NA	NA	NA	S	NA	S	NA	NA	NA	NA	NA	NA	NA	NA	S	NA	NA	NA
mykrobe_derivation	NA	ERR046777	TRUE	312.6	310.1	Illumina HiSeq 2000	PAIRED	NA	NA	NA	S	NA	NA	NA	NA	S	NA	S	NA	NA	NA	NA	NA	NA	NA	NA	S	NA	S	NA
mykrobe_derivation	NA	ERR046778	TRUE	261.1	260.3	Illumina HiSeq 2000	PAIRED	NA	NA	NA	S	NA	NA	NA	NA	S	NA	R	NA	NA	NA	NA	NA	NA	NA	NA	S	NA	S	NA
mykrobe_derivation	NA	ERR046779	TRUE	346.8	344.2	Illumina HiSeq 2000	PAIRED	NA	NA	NA	NA	NA	NA	NA	NA	S	NA	S	NA	NA	NA	NA	NA	NA	NA	NA	S	S	NA	NA
mykrobe_derivation	NA	ERR046780	TRUE	460.2	456.9	Illumina HiSeq 2000	PAIRED	NA	NA	NA	S	NA	NA	NA	NA	S	NA	R	NA	NA	NA	NA	NA	NA	NA	NA	S	NA	S	NA
mykrobe_derivation	NA	ERR046781	TRUE	388.2	385.9	Illumina HiSeq 2000	PAIRED	NA	NA	NA	NA	NA	NA	NA	NA	S	NA	S	NA	NA	NA	NA	NA	NA	NA	NA	S	NA	NA	NA
mykrobe_derivation	NA	ERR046782	TRUE	281.2	279.3	Illumina HiSeq 2000	PAIRED	NA	NA	NA	NA	NA	NA	NA	NA	S	NA	S	NA	NA	NA	NA	NA	NA	NA	NA	S	NA	NA	NA
mykrobe_derivation	NA	ERR046783	TRUE	402.5	398.1	Illumina HiSeq 2000	PAIRED	NA	NA	NA	NA	NA	NA	NA	NA	S	NA	S	NA	NA	NA	NA	NA	NA	NA	NA	S	NA	NA	NA
mykrobe_derivation	NA	ERR046784	TRUE	344.9	343.8	Illumina HiSeq 2000	PAIRED	NA	NA	NA	R	NA	NA	NA	NA	R	NA	R	NA	NA	NA	NA	NA	NA	NA	NA	S	NA	R	NA
mykrobe_derivation	NA	ERR046785	TRUE	290.2	288.5	Illumina HiSeq 2000	PAIRED	NA	NA	NA	NA	NA	NA	NA	NA	S	NA	S	NA	NA	NA	NA	NA	NA	NA	NA	S	NA	NA	NA
mykrobe_derivation	NA	ERR046786	TRUE	259.2	258.8	Illumina HiSeq 2000	PAIRED	NA	NA	NA	R	NA	NA	NA	NA	S	NA	R	NA	NA	NA	NA	NA	NA	NA	NA	S	NA	R	NA
mykrobe_derivation	NA	ERR046788	TRUE	279.5	278.2	Illumina HiSeq 2000	PAIRED	NA	NA	NA	NA	NA	NA	NA	NA	S	NA	R	NA	NA	NA	NA	NA	NA	NA	NA	S	NA	NA	NA
mykrobe_derivation	NA	ERR046789	TRUE	105.3	104.6	Illumina HiSeq 2000	PAIRED	S	R	S	NA	NA	NA	NA	NA	S	NA	R	S	NA	NA	R	NA	NA	NA	NA	S	R	R	NA
mykrobe_derivation	NA	ERR046791	TRUE	191.2	189.5	Illumina HiSeq 2000	PAIRED	NA	NA	NA	NA	NA	NA	NA	NA	S	NA	S	NA	NA	NA	NA	NA	NA	NA	NA	S	NA	NA	NA
mykrobe_derivation	NA	ERR046792	TRUE	327.2	326.8	Illumina HiSeq 2000	PAIRED	NA	NA	NA	R	NA	NA	NA	NA	R	NA	S	NA	NA	NA	NA	NA	NA	NA	NA	S	NA	R	NA
mykrobe_derivation	NA	ERR046794	TRUE	390.2	392.6	Illumina HiSeq 2000	PAIRED	NA	NA	NA	NA	NA	NA	NA	NA	S	NA	S	NA	NA	NA	NA	NA	NA	NA	NA	S	NA	NA	NA
mykrobe_derivation	NA	ERR046795	TRUE	429.9	426.1	Illumina HiSeq 2000	PAIRED	NA	NA	NA	NA	NA	NA	NA	NA	S	NA	S	NA	NA	NA	NA	NA	NA	NA	NA	S	NA	NA	NA
mykrobe_derivation	NA	ERR046796	TRUE	385.6	377.7	Illumina HiSeq 2000	PAIRED	S	NA	S	R	NA	NA	NA	NA	R	NA	R	NA	NA	NA	NA	NA	NA	NA	NA	R	R	R	NA
mykrobe_derivation	NA	ERR046797	TRUE	332.5	325.3	Illumina HiSeq 2000	PAIRED	NA	NA	NA	NA	NA	NA	NA	NA	S	NA	S	NA	NA	NA	NA	NA	NA	NA	NA	S	NA	NA	NA
mykrobe_derivation	NA	ERR046798	TRUE	265.1	261.3	Illumina HiSeq 2000	PAIRED	NA	NA	NA	NA	NA	NA	NA	NA	S	NA	S	NA	NA	NA	NA	NA	NA	NA	NA	S	S	NA	NA
mykrobe_derivation	NA	ERR046799	TRUE	308.1	303.8	Illumina HiSeq 2000	PAIRED	NA	NA	NA	NA	NA	NA	NA	NA	S	NA	S	NA	NA	NA	NA	NA	NA	NA	NA	S	NA	NA	NA
mykrobe_derivation	NA	ERR046800	TRUE	379.2	373.6	Illumina HiSeq 2000	PAIRED	NA	NA	NA	NA	NA	NA	NA	NA	S	NA	S	NA	NA	NA	NA	NA	NA	NA	NA	S	NA	NA	NA
mykrobe_derivation	NA	ERR046819	TRUE	214.2	211.8	Illumina HiSeq 2000	PAIRED	NA	NA	NA	NA	NA	NA	NA	NA	S	NA	S	NA	NA	NA	NA	NA	NA	NA	NA	S	NA	NA	NA
mykrobe_derivation	NA	ERR046820	TRUE	357.9	355.1	Illumina HiSeq 2000	PAIRED	NA	NA	NA	NA	NA	NA	NA	NA	S	NA	S	NA	NA	NA	NA	NA	NA	NA	NA	S	S	NA	NA
mykrobe_derivation	NA	ERR046821	TRUE	327.6	323.3	Illumina HiSeq 2000	PAIRED	S	NA	NA	B	NA	NA	NA	NA	S	NA	R	NA	NA	NA	NA	NA	NA	NA	NA	R	R	NA	NA
mykrobe_derivation	NA	ERR046822	TRUE	114.3	113.6	Illumina HiSeq 2000	PAIRED	NA	NA	NA	NA	NA	NA	NA	NA	S	NA	S	NA	NA	NA	NA	NA	NA	NA	NA	S	NA	NA	NA
mykrobe_derivation	NA	ERR046823	TRUE	188.4	186.3	Illumina HiSeq 2000	PAIRED	NA	NA	NA	NA	NA	NA	NA	NA	S	NA	S	NA	NA	NA	NA	NA	NA	NA	NA	S	NA	NA	NA
mykrobe_derivation	NA	ERR046824	TRUE	300.3	295	Illumina HiSeq 2000	PAIRED	NA	NA	NA	NA	NA	NA	NA	NA	S	NA	S	NA	NA	NA	NA	NA	NA	NA	NA	S	NA	NA	NA
mykrobe_derivation	NA	ERR046825	TRUE	252.7	250.4	Illumina HiSeq 2000	PAIRED	S	NA	S	S	NA	NA	NA	NA	S	NA	S	NA	NA	NA	NA	NA	NA	NA	NA	R	S	S	NA
mykrobe_derivation	NA	ERR046831	TRUE	265.9	261.6	Illumina HiSeq 2000	PAIRED	NA	NA	NA	NA	NA	NA	NA	NA	S	NA	S	NA	NA	NA	NA	NA	NA	NA	NA	S	NA	NA	NA
mykrobe_derivation	NA	ERR046832	TRUE	197.9	196	Illumina HiSeq 2000	PAIRED	NA	NA	NA	NA	NA	NA	NA	NA	S	NA	S	NA	NA	NA	NA	NA	NA	NA	NA	S	NA	NA	NA
mykrobe_derivation	NA	ERR046834	TRUE	383.3	379.4	Illumina HiSeq 2000	PAIRED	NA	NA	NA	S	NA	NA	NA	NA	S	NA	R	NA	NA	NA	NA	NA	NA	NA	NA	S	NA	S	NA
mykrobe_derivation	NA	ERR046837	TRUE	198.4	196.6	Illumina HiSeq 2000	PAIRED	NA	NA	NA	NA	NA	NA	NA	NA	S	NA	S	NA	NA	NA	NA	NA	NA	NA	NA	S	NA	NA	NA
mykrobe_derivation	NA	ERR046838	TRUE	146.6	145.3	Illumina HiSeq 2000	PAIRED	NA	NA	NA	NA	NA	NA	NA	NA	S	NA	S	NA	NA	NA	NA	NA	NA	NA	NA	S	NA	NA	NA
mykrobe_derivation	NA	ERR046839	TRUE	271.9	270.5	Illumina HiSeq 2000	PAIRED	NA	NA	NA	NA	NA	NA	NA	NA	S	NA	S	NA	NA	NA	NA	NA	NA	NA	NA	S	NA	NA	NA
mykrobe_derivation	NA	ERR046840	TRUE	456.6	451	Illumina HiSeq 2000	PAIRED	NA	NA	NA	NA	NA	NA	NA	NA	S	NA	S	NA	NA	NA	NA	NA	NA	NA	NA	S	NA	NA	NA
mykrobe_derivation	NA	ERR046841	TRUE	387.2	382.2	Illumina HiSeq 2000	PAIRED	NA	NA	NA	NA	NA	NA	NA	NA	S	NA	S	NA	NA	NA	NA	NA	NA	NA	NA	S	NA	NA	NA
mykrobe_derivation	NA	ERR046842	TRUE	325.4	322.1	Illumina HiSeq 2000	PAIRED	NA	NA	NA	S	NA	NA	NA	NA	S	NA	S	NA	NA	NA	NA	NA	NA	NA	NA	S	NA	S	NA
mykrobe_derivation	NA	ERR046843	TRUE	397.1	388.4	Illumina HiSeq 2000	PAIRED	NA	NA	NA	NA	NA	NA	NA	NA	S	NA	S	NA	NA	NA	NA	NA	NA	NA	NA	S	NA	NA	NA
mykrobe_derivation	NA	ERR046844	TRUE	205.3	203.3	Illumina HiSeq 2000	PAIRED	NA	NA	NA	NA	NA	NA	NA	NA	S	NA	S	NA	NA	NA	NA	NA	NA	NA	NA	S	NA	NA	NA
mykrobe_derivation	NA	ERR046845	TRUE	303.8	300.1	Illumina HiSeq 2000	PAIRED	NA	NA	NA	NA	NA	NA	NA	NA	S	NA	S	NA	NA	NA	NA	NA	NA	NA	NA	S	NA	NA	NA
mykrobe_derivation	NA	ERR046846	TRUE	391.4	388.9	Illumina HiSeq 2000	PAIRED	NA	NA	NA	NA	NA	NA	NA	NA	S	NA	S	NA	NA	NA	NA	NA	NA	NA	NA	S	NA	NA	NA
mykrobe_derivation	NA	ERR046847	TRUE	439.8	436	Illumina HiSeq 2000	PAIRED	NA	NA	NA	NA	NA	NA	NA	NA	S	NA	S	NA	NA	NA	NA	NA	NA	NA	NA	S	NA	NA	NA
mykrobe_derivation	NA	ERR046849	TRUE	222.4	220.1	Illumina HiSeq 2000	PAIRED	NA	NA	NA	NA	NA	NA	NA	NA	S	NA	S	NA	NA	NA	NA	NA	NA	NA	NA	S	NA	NA	NA
mykrobe_derivation	NA	ERR046850	TRUE	337.4	332.5	Illumina HiSeq 2000	PAIRED	NA	NA	NA	NA	NA	NA	NA	NA	S	NA	S	NA	NA	NA	NA	NA	NA	NA	NA	S	S	NA	NA
mykrobe_derivation	NA	ERR046851	TRUE	193.8	192.1	Illumina HiSeq 2000	PAIRED	NA	NA	NA	NA	NA	NA	NA	NA	S	NA	S	NA	NA	NA	NA	NA	NA	NA	NA	S	NA	NA	NA
mykrobe_derivation	NA	ERR046852	TRUE	327.2	324.7	Illumina HiSeq 2000	PAIRED	NA	NA	NA	NA	NA	NA	NA	NA	S	NA	S	NA	NA	NA	NA	NA	NA	NA	NA	S	NA	NA	NA
mykrobe_derivation	NA	ERR046853	TRUE	304.2	301.3	Illumina HiSeq 2000	PAIRED	NA	NA	NA	NA	NA	NA	NA	NA	S	NA	S	NA	NA	NA	NA	NA	NA	NA	NA	S	NA	NA	NA
mykrobe_derivation	NA	ERR046854	TRUE	307.1	303.2	Illumina HiSeq 2000	PAIRED	NA	NA	NA	NA	NA	NA	NA	NA	S	NA	S	NA	NA	NA	NA	NA	NA	NA	NA	S	NA	NA	NA
mykrobe_derivation	NA	ERR046855	TRUE	324	319.1	Illumina HiSeq 2000	PAIRED	NA	NA	NA	S	NA	NA	NA	NA	S	NA	R	NA	NA	NA	NA	NA	NA	NA	NA	R	NA	S	NA
mykrobe_derivation	NA	ERR046857	TRUE	297.8	295	Illumina HiSeq 2000	PAIRED	NA	NA	NA	NA	NA	NA	NA	NA	S	NA	S	NA	NA	NA	NA	NA	NA	NA	NA	S	NA	NA	NA
mykrobe_derivation	NA	ERR046858	TRUE	211.8	210.2	Illumina HiSeq 2000	PAIRED	NA	NA	NA	NA	NA	NA	NA	NA	S	NA	S	NA	NA	NA	NA	NA	NA	NA	NA	S	NA	NA	NA
mykrobe_derivation	NA	ERR046859	TRUE	258.4	253.6	Illumina HiSeq 2000	PAIRED	NA	NA	NA	NA	NA	NA	NA	NA	S	NA	S	NA	NA	NA	NA	NA	NA	NA	NA	S	NA	NA	NA
mykrobe_derivation	NA	ERR046860	TRUE	234.5	233.5	Illumina HiSeq 2000	PAIRED	NA	NA	NA	NA	NA	NA	NA	NA	S	NA	S	NA	NA	NA	NA	NA	NA	NA	NA	S	NA	NA	NA
mykrobe_derivation	NA	ERR046861	TRUE	175.1	173.3	Illumina HiSeq 2000	PAIRED	NA	NA	NA	NA	NA	NA	NA	NA	S	NA	S	NA	NA	NA	NA	NA	NA	NA	NA	S	NA	NA	NA
mykrobe_derivation	NA	ERR046862	TRUE	452.6	447.1	Illumina HiSeq 2000	PAIRED	NA	NA	NA	NA	NA	NA	NA	NA	S	NA	S	NA	NA	NA	NA	NA	NA	NA	NA	S	NA	NA	NA
mykrobe_derivation	NA	ERR046863	TRUE	296.1	294.6	Illumina HiSeq 2000	PAIRED	NA	NA	NA	NA	NA	NA	NA	NA	S	NA	S	NA	NA	NA	NA	NA	NA	NA	NA	S	NA	NA	NA
mykrobe_derivation	NA	ERR046864	TRUE	467	463.2	Illumina HiSeq 2000	PAIRED	NA	NA	NA	NA	NA	NA	NA	NA	S	NA	S	NA	NA	NA	NA	NA	NA	NA	NA	S	NA	NA	NA
mykrobe_derivation	NA	ERR046865	TRUE	410.2	406.9	Illumina HiSeq 2000	PAIRED	NA	NA	NA	NA	NA	NA	NA	NA	S	NA	S	NA	NA	NA	NA	NA	NA	NA	NA	S	NA	NA	NA
mykrobe_derivation	NA	ERR046866	TRUE	333	332	Illumina HiSeq 2000	PAIRED	NA	NA	NA	NA	NA	NA	NA	NA	S	NA	S	NA	NA	NA	NA	NA	NA	NA	NA	S	NA	NA	NA
mykrobe_derivation	NA	ERR046867	TRUE	324	321.6	Illumina HiSeq 2000	PAIRED	NA	NA	NA	NA	NA	NA	NA	NA	S	NA	S	NA	NA	NA	NA	NA	NA	NA	NA	S	NA	NA	NA
mykrobe_derivation	NA	ERR046869	TRUE	354.7	349.9	Illumina HiSeq 2000	PAIRED	NA	NA	NA	S	NA	NA	NA	NA	S	NA	S	NA	NA	NA	NA	NA	NA	NA	NA	S	NA	S	NA
mykrobe_derivation	NA	ERR046871	TRUE	103.3	102.3	Illumina HiSeq 2000	PAIRED	NA	NA	NA	NA	NA	NA	NA	NA	S	NA	S	NA	NA	NA	NA	NA	NA	NA	NA	S	NA	NA	NA
mykrobe_derivation	NA	ERR046872	TRUE	112.5	111.9	Illumina HiSeq 2000	PAIRED	NA	NA	NA	NA	NA	NA	NA	NA	S	NA	S	NA	NA	NA	NA	NA	NA	NA	NA	S	S	NA	NA
mykrobe_derivation	NA	ERR046873	TRUE	187.5	186.3	Illumina HiSeq 2000	PAIRED	NA	NA	NA	NA	NA	NA	NA	NA	S	NA	S	NA	NA	NA	NA	NA	NA	NA	NA	S	S	NA	NA
mykrobe_derivation	NA	ERR046874	TRUE	206.6	206	Illumina HiSeq 2000	PAIRED	NA	NA	NA	NA	NA	NA	NA	NA	S	NA	S	NA	NA	NA	NA	NA	NA	NA	NA	S	NA	NA	NA
mykrobe_derivation	NA	ERR046875	TRUE	506.4	501.5	Illumina HiSeq 2000	PAIRED	NA	NA	NA	NA	NA	NA	NA	NA	S	NA	S	NA	NA	NA	NA	NA	NA	NA	NA	S	S	NA	NA
mykrobe_derivation	NA	ERR046876	TRUE	369.7	365.7	Illumina HiSeq 2000	PAIRED	NA	NA	NA	NA	NA	NA	NA	NA	S	NA	S	NA	NA	NA	NA	NA	NA	NA	NA	S	NA	NA	NA
mykrobe_derivation	NA	ERR046877	TRUE	225.5	224.1	Illumina HiSeq 2000	PAIRED	NA	NA	NA	S	NA	NA	NA	NA	S	NA	S	NA	NA	NA	NA	NA	NA	NA	NA	S	R	S	NA
mykrobe_derivation	NA	ERR046878	TRUE	311.1	307.8	Illumina HiSeq 2000	PAIRED	NA	NA	NA	NA	NA	NA	NA	NA	S	NA	S	NA	NA	NA	NA	NA	NA	NA	NA	S	NA	NA	NA
mykrobe_derivation	NA	ERR046879	TRUE	258.8	255.2	Illumina HiSeq 2000	PAIRED	NA	NA	NA	NA	NA	NA	NA	NA	S	NA	S	NA	NA	NA	NA	NA	NA	NA	NA	S	NA	NA	NA
mykrobe_derivation	NA	ERR046880	TRUE	259	256.2	Illumina HiSeq 2000	PAIRED	NA	NA	NA	NA	NA	NA	NA	NA	S	NA	S	NA	NA	NA	NA	NA	NA	NA	NA	S	S	NA	NA
mykrobe_derivation	NA	ERR046881	TRUE	487.1	479	Illumina HiSeq 2000	PAIRED	NA	NA	NA	NA	NA	NA	NA	NA	S	NA	S	NA	NA	NA	NA	NA	NA	NA	NA	S	NA	NA	NA
mykrobe_derivation	NA	ERR046882	TRUE	268.4	266.6	Illumina HiSeq 2000	PAIRED	NA	NA	NA	NA	NA	NA	NA	NA	S	NA	S	NA	NA	NA	NA	NA	NA	NA	NA	S	NA	NA	NA
mykrobe_derivation	NA	ERR046883	TRUE	267.6	262.7	Illumina HiSeq 2000	PAIRED	NA	NA	NA	NA	NA	NA	NA	NA	S	NA	S	NA	NA	NA	NA	NA	NA	NA	NA	S	NA	NA	NA
mykrobe_derivation	NA	ERR046884	TRUE	203.6	200.7	Illumina HiSeq 2000	PAIRED	NA	NA	NA	NA	NA	NA	NA	NA	S	NA	S	NA	NA	NA	NA	NA	NA	NA	NA	S	NA	NA	NA
mykrobe_derivation	NA	ERR046885	TRUE	198.8	196.5	Illumina HiSeq 2000	PAIRED	NA	NA	NA	NA	NA	NA	NA	NA	S	NA	S	NA	NA	NA	NA	NA	NA	NA	NA	S	NA	NA	NA
mykrobe_derivation	NA	ERR046887	TRUE	283.9	280.9	Illumina HiSeq 2000	PAIRED	NA	NA	NA	NA	NA	NA	NA	NA	S	NA	S	NA	NA	NA	NA	NA	NA	NA	NA	S	NA	NA	NA
mykrobe_derivation	NA	ERR046888	TRUE	340.8	338.5	Illumina HiSeq 2000	PAIRED	NA	NA	NA	NA	NA	NA	NA	NA	S	NA	S	NA	NA	NA	NA	NA	NA	NA	NA	S	NA	NA	NA
mykrobe_derivation	NA	ERR046890	TRUE	274.9	274	Illumina HiSeq 2000	PAIRED	NA	NA	NA	NA	NA	NA	NA	NA	S	NA	S	NA	NA	NA	NA	NA	NA	NA	NA	S	NA	NA	NA
mykrobe_derivation	NA	ERR046891	TRUE	347.2	343.4	Illumina HiSeq 2000	PAIRED	NA	NA	NA	NA	NA	NA	NA	NA	S	NA	S	NA	NA	NA	NA	NA	NA	NA	NA	S	NA	NA	NA
mykrobe_derivation	NA	ERR046893	TRUE	304.5	300.5	Illumina HiSeq 2000	PAIRED	NA	NA	NA	NA	NA	NA	NA	NA	S	NA	S	NA	NA	NA	NA	NA	NA	NA	NA	S	NA	NA	NA
mykrobe_derivation	NA	ERR046894	TRUE	468	462	Illumina HiSeq 2000	PAIRED	NA	NA	NA	NA	NA	NA	NA	NA	S	NA	S	NA	NA	NA	NA	NA	NA	NA	NA	S	NA	NA	NA
mykrobe_derivation	NA	ERR046895	TRUE	526.1	519.8	Illumina HiSeq 2000	PAIRED	NA	NA	NA	NA	NA	NA	NA	NA	S	NA	S	NA	NA	NA	NA	NA	NA	NA	NA	S	NA	NA	NA
mykrobe_derivation	NA	ERR046897	TRUE	230.9	228	Illumina HiSeq 2000	PAIRED	NA	NA	NA	NA	NA	NA	NA	NA	S	NA	S	NA	NA	NA	NA	NA	NA	NA	NA	S	NA	NA	NA
mykrobe_derivation	NA	ERR046898	TRUE	189.3	187.7	Illumina HiSeq 2000	PAIRED	NA	NA	NA	NA	NA	NA	NA	NA	S	NA	S	NA	NA	NA	NA	NA	NA	NA	NA	S	NA	NA	NA
mykrobe_derivation	NA	ERR046903	TRUE	355	351.3	Illumina HiSeq 2000	PAIRED	S	NA	S	R	NA	NA	NA	NA	R	NA	R	NA	NA	NA	NA	NA	NA	NA	NA	R	NA	R	NA
mykrobe_derivation	NA	ERR046904	TRUE	306.1	304.4	Illumina HiSeq 2000	PAIRED	NA	NA	NA	NA	NA	NA	NA	NA	S	NA	S	NA	NA	NA	NA	NA	NA	NA	NA	S	NA	NA	NA
mykrobe_derivation	NA	ERR046905	TRUE	443.1	436.8	Illumina HiSeq 2000	PAIRED	NA	NA	NA	NA	NA	NA	NA	NA	S	NA	S	NA	NA	NA	NA	NA	NA	NA	NA	S	NA	NA	NA
mykrobe_derivation	NA	ERR046907	TRUE	359.6	353.6	Illumina HiSeq 2000	PAIRED	NA	NA	NA	NA	NA	NA	NA	NA	S	NA	S	NA	NA	NA	NA	NA	NA	NA	NA	S	S	NA	NA
mykrobe_derivation	NA	ERR046908	TRUE	375.4	374.7	Illumina HiSeq 2000	PAIRED	NA	NA	NA	NA	NA	NA	NA	NA	S	NA	S	NA	NA	NA	NA	NA	NA	NA	NA	S	S	NA	NA
mykrobe_derivation	NA	ERR046910	TRUE	141.5	140.1	Illumina HiSeq 2000	PAIRED	NA	NA	NA	NA	NA	NA	NA	NA	S	NA	S	NA	NA	NA	NA	NA	NA	NA	NA	S	NA	NA	NA
mykrobe_derivation	NA	ERR046911	TRUE	419.2	417.7	Illumina HiSeq 2000	PAIRED	NA	NA	NA	R	NA	NA	NA	NA	R	NA	S	NA	NA	NA	NA	NA	NA	NA	NA	S	NA	R	NA
mykrobe_derivation	NA	ERR046913	TRUE	203.7	202.3	Illumina HiSeq 2000	PAIRED	NA	NA	NA	R	NA	NA	NA	NA	R	NA	S	NA	NA	NA	NA	NA	NA	NA	NA	S	NA	R	NA
mykrobe_derivation	NA	ERR046914	TRUE	182.4	182.5	Illumina HiSeq 2000	PAIRED	NA	NA	NA	NA	NA	NA	NA	NA	S	NA	S	NA	NA	NA	NA	NA	NA	NA	NA	S	NA	NA	NA
mykrobe_derivation	NA	ERR046915	TRUE	152.2	151.4	Illumina HiSeq 2000	PAIRED	NA	NA	NA	NA	NA	NA	NA	NA	S	NA	S	NA	NA	NA	NA	NA	NA	NA	NA	S	NA	NA	NA
mykrobe_derivation	NA	ERR046916	TRUE	162.2	160.7	Illumina HiSeq 2000	PAIRED	NA	NA	NA	NA	NA	NA	NA	NA	S	NA	S	NA	NA	NA	NA	NA	NA	NA	NA	S	NA	NA	NA
mykrobe_derivation	NA	ERR046917	TRUE	274.1	270.5	Illumina HiSeq 2000	PAIRED	S	NA	S	NA	NA	NA	NA	NA	R	NA	R	NA	NA	NA	NA	NA	NA	NA	NA	R	S	NA	NA
mykrobe_derivation	NA	ERR046918	TRUE	200.5	198.1	Illumina HiSeq 2000	PAIRED	NA	NA	NA	NA	NA	NA	NA	NA	S	NA	S	NA	NA	NA	NA	NA	NA	NA	NA	S	NA	NA	NA
mykrobe_derivation	NA	ERR046919	TRUE	346.6	344.1	Illumina HiSeq 2000	PAIRED	NA	NA	NA	NA	NA	NA	NA	NA	S	NA	S	NA	NA	NA	NA	NA	NA	NA	NA	S	NA	NA	NA
mykrobe_derivation	NA	ERR046920	TRUE	421.5	417	Illumina HiSeq 2000	PAIRED	NA	NA	NA	NA	NA	NA	NA	NA	S	NA	S	NA	NA	NA	NA	NA	NA	NA	NA	S	NA	NA	NA
mykrobe_derivation	NA	ERR046921	TRUE	264.5	271.5	Illumina HiSeq 2000	PAIRED	NA	NA	NA	NA	NA	NA	NA	NA	S	NA	S	NA	NA	NA	NA	NA	NA	NA	NA	S	NA	NA	NA
mykrobe_derivation	NA	ERR046922	TRUE	228.9	235	Illumina HiSeq 2000	PAIRED	NA	NA	NA	NA	NA	NA	NA	NA	S	NA	S	NA	NA	NA	NA	NA	NA	NA	NA	S	NA	NA	NA
mykrobe_derivation	NA	ERR046923	TRUE	266.9	274.8	Illumina HiSeq 2000	PAIRED	NA	NA	NA	NA	NA	NA	NA	NA	S	NA	S	NA	NA	NA	NA	NA	NA	NA	NA	S	NA	NA	NA
mykrobe_derivation	NA	ERR046924	TRUE	224.5	231.1	Illumina HiSeq 2000	PAIRED	NA	NA	NA	NA	NA	NA	NA	NA	S	NA	S	NA	NA	NA	NA	NA	NA	NA	NA	S	NA	NA	NA
mykrobe_derivation	NA	ERR046925	TRUE	198	203.8	Illumina HiSeq 2000	PAIRED	NA	NA	NA	NA	NA	NA	NA	NA	S	NA	S	NA	NA	NA	NA	NA	NA	NA	NA	S	NA	NA	NA
mykrobe_derivation	NA	ERR046926	TRUE	176.9	181.8	Illumina HiSeq 2000	PAIRED	NA	NA	NA	NA	NA	NA	NA	NA	S	NA	S	NA	NA	NA	NA	NA	NA	NA	NA	S	NA	NA	NA
mykrobe_derivation	NA	ERR046928	TRUE	141.1	145	Illumina HiSeq 2000	PAIRED	NA	NA	NA	NA	NA	NA	NA	NA	S	NA	S	NA	NA	NA	NA	NA	NA	NA	NA	S	NA	NA	NA
mykrobe_derivation	NA	ERR046929	TRUE	224.1	229.9	Illumina HiSeq 2000	PAIRED	NA	NA	NA	NA	NA	NA	NA	NA	S	NA	S	NA	NA	NA	NA	NA	NA	NA	NA	S	NA	NA	NA
mykrobe_derivation	NA	ERR046930	TRUE	251.9	259	Illumina HiSeq 2000	PAIRED	NA	NA	NA	NA	NA	NA	NA	NA	S	NA	S	NA	NA	NA	NA	NA	NA	NA	NA	S	NA	NA	NA
mykrobe_derivation	NA	ERR046932	TRUE	175.6	180.4	Illumina HiSeq 2000	PAIRED	NA	NA	NA	NA	NA	NA	NA	NA	S	NA	S	NA	NA	NA	NA	NA	NA	NA	NA	S	NA	NA	NA
mykrobe_derivation	NA	ERR046933	TRUE	216	221.4	Illumina HiSeq 2000	PAIRED	NA	NA	NA	NA	NA	NA	NA	NA	NA	NA	R	NA	NA	NA	NA	NA	NA	NA	NA	NA	NA	NA	NA
mykrobe_derivation	NA	ERR046936	TRUE	293.3	301.8	Illumina HiSeq 2000	PAIRED	NA	NA	NA	NA	NA	NA	NA	NA	S	NA	S	NA	NA	NA	NA	NA	NA	NA	NA	S	NA	NA	NA
mykrobe_derivation	NA	ERR046937	TRUE	214.1	220.3	Illumina HiSeq 2000	PAIRED	NA	NA	NA	S	NA	NA	NA	NA	S	NA	NA	NA	NA	NA	NA	NA	NA	NA	NA	NA	NA	S	NA
mykrobe_derivation	NA	ERR046938	TRUE	169.1	174.6	Illumina HiSeq 2000	PAIRED	NA	NA	NA	NA	NA	NA	NA	NA	S	NA	S	NA	NA	NA	NA	NA	NA	NA	NA	S	NA	NA	NA
mykrobe_derivation	NA	ERR046939	TRUE	226.1	233	Illumina HiSeq 2000	PAIRED	NA	NA	NA	NA	NA	NA	NA	NA	S	NA	S	NA	NA	NA	NA	NA	NA	NA	NA	S	S	NA	NA
mykrobe_derivation	NA	ERR046940	TRUE	176.4	181.6	Illumina HiSeq 2000	PAIRED	NA	NA	NA	NA	NA	NA	NA	NA	S	NA	S	NA	NA	NA	NA	NA	NA	NA	NA	S	NA	NA	NA
mykrobe_derivation	NA	ERR046941	TRUE	213.2	219.3	Illumina HiSeq 2000	PAIRED	NA	NA	NA	NA	NA	NA	NA	NA	S	NA	S	NA	NA	NA	NA	NA	NA	NA	NA	S	S	NA	NA
mykrobe_derivation	NA	ERR046942	TRUE	231.2	238.7	Illumina HiSeq 2000	PAIRED	NA	NA	NA	NA	NA	NA	NA	NA	S	NA	S	NA	NA	NA	NA	NA	NA	NA	NA	S	NA	NA	NA
mykrobe_derivation	NA	ERR046943	TRUE	248.3	255.6	Illumina HiSeq 2000	PAIRED	S	NA	S	S	NA	NA	NA	NA	S	NA	R	NA	NA	NA	NA	NA	NA	NA	NA	R	R	S	NA
mykrobe_derivation	NA	ERR046945	TRUE	198.1	201.6	Illumina HiSeq 2000	PAIRED	NA	NA	NA	NA	NA	NA	NA	NA	S	NA	S	NA	NA	NA	NA	NA	NA	NA	NA	S	NA	NA	NA
mykrobe_derivation	NA	ERR046946	TRUE	160.7	164	Illumina HiSeq 2000	PAIRED	NA	NA	NA	NA	NA	NA	NA	NA	S	NA	S	NA	NA	NA	NA	NA	NA	NA	NA	S	NA	NA	NA
mykrobe_derivation	NA	ERR046947	TRUE	191.2	196.1	Illumina HiSeq 2000	PAIRED	NA	NA	NA	NA	NA	NA	NA	NA	S	NA	S	NA	NA	NA	NA	NA	NA	NA	NA	S	NA	NA	NA
mykrobe_derivation	NA	ERR046948	TRUE	215.8	220.5	Illumina HiSeq 2000	PAIRED	NA	NA	NA	NA	NA	NA	NA	NA	S	NA	S	NA	NA	NA	NA	NA	NA	NA	NA	S	NA	NA	NA
mykrobe_derivation	NA	ERR046949	TRUE	148.6	152.1	Illumina HiSeq 2000	PAIRED	NA	NA	NA	NA	NA	NA	NA	NA	S	NA	S	NA	NA	NA	NA	NA	NA	NA	NA	S	NA	NA	NA
mykrobe_derivation	NA	ERR046950	TRUE	166.7	170.7	Illumina HiSeq 2000	PAIRED	NA	NA	NA	NA	NA	NA	NA	NA	S	NA	S	NA	NA	NA	NA	NA	NA	NA	NA	S	NA	NA	NA
mykrobe_derivation	NA	ERR046951	TRUE	189.4	193.8	Illumina HiSeq 2000	PAIRED	NA	NA	NA	NA	NA	NA	NA	NA	S	NA	S	NA	NA	NA	NA	NA	NA	NA	NA	S	NA	NA	NA
mykrobe_derivation	NA	ERR046952	TRUE	244.5	250.2	Illumina HiSeq 2000	PAIRED	NA	NA	NA	NA	NA	NA	NA	NA	S	NA	S	NA	NA	NA	NA	NA	NA	NA	NA	S	NA	NA	NA
mykrobe_derivation	NA	ERR046953	TRUE	263.5	269	Illumina HiSeq 2000	PAIRED	NA	NA	NA	S	NA	NA	NA	NA	S	NA	S	NA	NA	NA	NA	NA	NA	NA	NA	S	NA	S	NA
mykrobe_derivation	NA	ERR046954	TRUE	131.1	133.9	Illumina HiSeq 2000	PAIRED	NA	NA	NA	NA	NA	NA	NA	NA	S	NA	S	NA	NA	NA	NA	NA	NA	NA	NA	S	NA	NA	NA
mykrobe_derivation	NA	ERR046957	TRUE	190.3	194	Illumina HiSeq 2000	PAIRED	NA	NA	NA	NA	NA	NA	NA	NA	S	NA	S	NA	NA	NA	NA	NA	NA	NA	NA	S	NA	NA	NA
mykrobe_derivation	NA	ERR046958	TRUE	223.1	228.1	Illumina HiSeq 2000	PAIRED	NA	NA	NA	NA	NA	NA	NA	NA	S	NA	S	NA	NA	NA	NA	NA	NA	NA	NA	S	NA	NA	NA
mykrobe_derivation	NA	ERR046959	TRUE	154.4	157.7	Illumina HiSeq 2000	PAIRED	NA	NA	NA	NA	NA	NA	NA	NA	S	NA	S	NA	NA	NA	NA	NA	NA	NA	NA	S	NA	NA	NA
mykrobe_derivation	NA	ERR046960	TRUE	167	170.8	Illumina HiSeq 2000	PAIRED	NA	NA	NA	NA	NA	NA	NA	NA	S	NA	S	NA	NA	NA	NA	NA	NA	NA	NA	S	NA	NA	NA
mykrobe_derivation	NA	ERR046961	TRUE	226.7	231.8	Illumina HiSeq 2000	PAIRED	NA	NA	NA	NA	NA	NA	NA	NA	S	NA	S	NA	NA	NA	NA	NA	NA	NA	NA	S	NA	NA	NA
mykrobe_derivation	NA	ERR046963	TRUE	162.6	166.8	Illumina HiSeq 2000	PAIRED	NA	NA	NA	NA	NA	NA	NA	NA	S	NA	S	NA	NA	NA	NA	NA	NA	NA	NA	S	NA	NA	NA
mykrobe_derivation	NA	ERR046964	TRUE	228.8	234.7	Illumina HiSeq 2000	PAIRED	NA	NA	NA	NA	NA	NA	NA	NA	S	NA	S	NA	NA	NA	NA	NA	NA	NA	NA	S	NA	NA	NA
mykrobe_derivation	NA	ERR046965	TRUE	241.7	247.6	Illumina HiSeq 2000	PAIRED	NA	NA	NA	NA	NA	NA	NA	NA	S	NA	S	NA	NA	NA	NA	NA	NA	NA	NA	S	NA	NA	NA
mykrobe_derivation	NA	ERR046966	TRUE	185.9	190.3	Illumina HiSeq 2000	PAIRED	NA	NA	NA	NA	NA	NA	NA	NA	S	NA	S	NA	NA	NA	NA	NA	NA	NA	NA	S	NA	NA	NA
mykrobe_derivation	NA	ERR046967	TRUE	188.5	192.7	Illumina HiSeq 2000	PAIRED	NA	NA	NA	S	NA	NA	NA	NA	S	NA	S	NA	NA	NA	NA	NA	NA	NA	NA	S	NA	S	NA
mykrobe_derivation	NA	ERR046968	TRUE	152.5	156.1	Illumina HiSeq 2000	PAIRED	NA	NA	NA	NA	NA	NA	NA	NA	S	NA	S	NA	NA	NA	NA	NA	NA	NA	NA	S	NA	NA	NA
mykrobe_derivation	NA	ERR046969	TRUE	171.9	176.2	Illumina HiSeq 2000	PAIRED	NA	NA	NA	NA	NA	NA	NA	NA	S	NA	S	NA	NA	NA	NA	NA	NA	NA	NA	S	NA	NA	NA
mykrobe_derivation	NA	ERR046970	TRUE	122.3	125.4	Illumina HiSeq 2000	PAIRED	NA	NA	NA	NA	NA	NA	NA	NA	S	NA	S	NA	NA	NA	NA	NA	NA	NA	NA	S	NA	NA	NA
mykrobe_derivation	NA	ERR046971	TRUE	138.4	141.6	Illumina HiSeq 2000	PAIRED	NA	NA	NA	NA	NA	NA	NA	NA	S	NA	S	NA	NA	NA	NA	NA	NA	NA	NA	S	NA	NA	NA
mykrobe_derivation	NA	ERR046972	TRUE	403	413.8	Illumina HiSeq 2000	PAIRED	NA	NA	NA	NA	NA	NA	NA	NA	S	NA	S	NA	NA	NA	NA	NA	NA	NA	NA	S	NA	NA	NA
mykrobe_derivation	NA	ERR046974	TRUE	109.1	111.8	Illumina HiSeq 2000	PAIRED	NA	NA	NA	NA	NA	NA	NA	NA	S	NA	S	NA	NA	NA	NA	NA	NA	NA	NA	S	NA	NA	NA
mykrobe_derivation	NA	ERR046975	TRUE	304.6	307.3	Illumina HiSeq 2000	PAIRED	NA	NA	NA	NA	NA	NA	NA	NA	S	NA	S	NA	NA	NA	NA	NA	NA	NA	NA	S	S	NA	NA
mykrobe_derivation	NA	ERR046980	TRUE	113.9	116.7	Illumina HiSeq 2000	PAIRED	NA	NA	NA	NA	NA	NA	NA	NA	S	NA	S	NA	NA	NA	NA	NA	NA	NA	NA	S	NA	NA	NA
mykrobe_derivation	NA	ERR046981	TRUE	168.7	172.8	Illumina HiSeq 2000	PAIRED	NA	NA	NA	NA	NA	NA	NA	NA	S	NA	R	NA	NA	NA	NA	NA	NA	NA	NA	S	NA	NA	NA
mykrobe_derivation	NA	ERR046982	TRUE	133.7	137.1	Illumina HiSeq 2000	PAIRED	NA	NA	NA	NA	NA	NA	NA	NA	S	NA	S	NA	NA	NA	NA	NA	NA	NA	NA	S	NA	NA	NA
mykrobe_derivation	NA	ERR046983	TRUE	161	164.9	Illumina HiSeq 2000	PAIRED	NA	NA	NA	NA	NA	NA	NA	NA	S	NA	S	NA	NA	NA	NA	NA	NA	NA	NA	S	NA	NA	NA
mykrobe_derivation	NA	ERR046988	TRUE	175.4	180.1	Illumina HiSeq 2000	PAIRED	NA	NA	NA	NA	NA	NA	NA	NA	S	NA	S	NA	NA	NA	NA	NA	NA	NA	NA	S	NA	NA	NA
mykrobe_derivation	NA	ERR046989	TRUE	168	172.3	Illumina HiSeq 2000	PAIRED	NA	NA	NA	NA	NA	NA	NA	NA	S	NA	S	NA	NA	NA	NA	NA	NA	NA	NA	S	NA	NA	NA
mykrobe_derivation	NA	ERR046990	TRUE	151.9	155.7	Illumina HiSeq 2000	PAIRED	NA	NA	NA	NA	NA	NA	NA	NA	S	NA	S	NA	NA	NA	NA	NA	NA	NA	NA	S	NA	NA	NA
mykrobe_derivation	NA	ERR046991	TRUE	114.3	117.2	Illumina HiSeq 2000	PAIRED	NA	NA	NA	NA	NA	NA	NA	NA	S	NA	S	NA	NA	NA	NA	NA	NA	NA	NA	S	NA	NA	NA
mykrobe_derivation	NA	ERR046992	TRUE	179.2	183.9	Illumina HiSeq 2000	PAIRED	NA	NA	NA	NA	NA	NA	NA	NA	S	NA	S	NA	NA	NA	NA	NA	NA	NA	NA	S	NA	NA	NA
mykrobe_derivation	NA	ERR046993	TRUE	201.2	206.3	Illumina HiSeq 2000	PAIRED	NA	NA	NA	NA	NA	NA	NA	NA	S	NA	S	NA	NA	NA	NA	NA	NA	NA	NA	S	NA	NA	NA
mykrobe_derivation	NA	ERR046994	TRUE	153.9	157.8	Illumina HiSeq 2000	PAIRED	NA	NA	NA	NA	NA	NA	NA	NA	S	NA	S	NA	NA	NA	NA	NA	NA	NA	NA	S	NA	NA	NA
mykrobe_derivation	NA	ERR046995	TRUE	169.2	173.9	Illumina HiSeq 2000	PAIRED	NA	NA	NA	NA	NA	NA	NA	NA	S	NA	S	NA	NA	NA	NA	NA	NA	NA	NA	S	NA	NA	NA
mykrobe_derivation	NA	ERR046996	TRUE	214.2	219.7	Illumina HiSeq 2000	PAIRED	NA	NA	NA	NA	NA	NA	NA	NA	S	NA	S	NA	NA	NA	NA	NA	NA	NA	NA	S	NA	NA	NA
mykrobe_derivation	NA	ERR046997	TRUE	207	212.6	Illumina HiSeq 2000	PAIRED	NA	NA	NA	NA	NA	NA	NA	NA	S	NA	S	NA	NA	NA	NA	NA	NA	NA	NA	S	NA	NA	NA
mykrobe_derivation	NA	ERR046998	TRUE	139.1	143	Illumina HiSeq 2000	PAIRED	NA	NA	NA	NA	NA	NA	NA	NA	S	NA	S	NA	NA	NA	NA	NA	NA	NA	NA	S	NA	NA	NA
mykrobe_derivation	NA	ERR046999	TRUE	152	156.1	Illumina HiSeq 2000	PAIRED	NA	NA	NA	NA	NA	NA	NA	NA	S	NA	S	NA	NA	NA	NA	NA	NA	NA	NA	S	NA	NA	NA
mykrobe_derivation	NA	ERR047000	TRUE	210.4	216.3	Illumina HiSeq 2000	PAIRED	NA	NA	NA	NA	NA	NA	NA	NA	S	NA	S	NA	NA	NA	NA	NA	NA	NA	NA	S	NA	NA	NA
mykrobe_derivation	NA	ERR047002	TRUE	172.8	177.4	Illumina HiSeq 2000	PAIRED	NA	NA	NA	NA	NA	NA	NA	NA	S	NA	R	NA	NA	NA	NA	NA	NA	NA	NA	S	NA	NA	NA
mykrobe_derivation	NA	ERR047003	TRUE	167.6	171.6	Illumina HiSeq 2000	PAIRED	NA	NA	NA	NA	NA	NA	NA	NA	S	NA	S	NA	NA	NA	NA	NA	NA	NA	NA	S	NA	NA	NA
mykrobe_derivation	NA	ERR047004	TRUE	175.3	180.1	Illumina HiSeq 2000	PAIRED	NA	NA	NA	NA	NA	NA	NA	NA	S	NA	S	NA	NA	NA	NA	NA	NA	NA	NA	S	NA	NA	NA
mykrobe_derivation	NA	ERR047005	TRUE	238.2	244.1	Illumina HiSeq 2000	PAIRED	NA	NA	NA	NA	NA	NA	NA	NA	S	NA	S	NA	NA	NA	NA	NA	NA	NA	NA	S	NA	NA	NA
mykrobe_derivation	NA	ERR047006	TRUE	215.2	221.4	Illumina HiSeq 2000	PAIRED	NA	NA	NA	NA	NA	NA	NA	NA	S	NA	S	NA	NA	NA	NA	NA	NA	NA	NA	S	NA	NA	NA
mykrobe_derivation	NA	ERR047007	TRUE	198.2	203.5	Illumina HiSeq 2000	PAIRED	NA	NA	NA	NA	NA	NA	NA	NA	S	NA	S	NA	NA	NA	NA	NA	NA	NA	NA	S	NA	NA	NA
mykrobe_derivation	NA	ERR047008	TRUE	218.6	224.2	Illumina HiSeq 2000	PAIRED	NA	NA	NA	NA	NA	NA	NA	NA	S	NA	S	NA	NA	NA	NA	NA	NA	NA	NA	S	NA	NA	NA
mykrobe_derivation	NA	ERR047009	TRUE	192.1	197.1	Illumina HiSeq 2000	PAIRED	NA	NA	NA	NA	NA	NA	NA	NA	S	NA	S	NA	NA	NA	NA	NA	NA	NA	NA	S	NA	NA	NA
mykrobe_derivation	NA	ERR047010	TRUE	192.8	199	Illumina HiSeq 2000	PAIRED	NA	NA	NA	NA	NA	NA	NA	NA	S	NA	S	NA	NA	NA	NA	NA	NA	NA	NA	S	NA	NA	NA
mykrobe_derivation	NA	ERR047011	TRUE	211.1	217	Illumina HiSeq 2000	PAIRED	NA	NA	NA	NA	NA	NA	NA	NA	S	NA	S	NA	NA	NA	NA	NA	NA	NA	NA	S	NA	NA	NA
mykrobe_derivation	NA	ERR047012	TRUE	210.3	216.3	Illumina HiSeq 2000	PAIRED	NA	NA	NA	NA	NA	NA	NA	NA	S	NA	S	NA	NA	NA	NA	NA	NA	NA	NA	S	NA	NA	NA
mykrobe_derivation	NA	ERR047013	TRUE	176.6	181.4	Illumina HiSeq 2000	PAIRED	NA	NA	NA	NA	NA	NA	NA	NA	S	NA	S	NA	NA	NA	NA	NA	NA	NA	NA	S	NA	NA	NA
mykrobe_derivation	NA	ERR047014	TRUE	187	191.9	Illumina HiSeq 2000	PAIRED	NA	NA	NA	NA	NA	NA	NA	NA	S	NA	S	NA	NA	NA	NA	NA	NA	NA	NA	S	NA	NA	NA
mykrobe_derivation	NA	ERR047016	TRUE	285	292.3	Illumina HiSeq 2000	PAIRED	NA	NA	NA	NA	NA	NA	NA	NA	S	NA	S	NA	NA	NA	NA	NA	NA	NA	NA	S	NA	NA	NA
mykrobe_derivation	NA	ERR072019	TRUE	165.8	179.6	Illumina HiSeq 2000	PAIRED	NA	NA	NA	NA	NA	NA	NA	NA	S	NA	S	NA	NA	NA	NA	NA	NA	NA	NA	S	NA	NA	NA
mykrobe_derivation	NA	ERR072020	TRUE	175.6	190.5	Illumina HiSeq 2000	PAIRED	NA	NA	NA	NA	NA	NA	NA	NA	S	NA	S	NA	NA	NA	NA	NA	NA	NA	NA	S	NA	NA	NA
mykrobe_derivation	NA	ERR072021	TRUE	173.7	188.3	Illumina HiSeq 2000	PAIRED	NA	NA	NA	NA	NA	NA	NA	NA	S	NA	S	NA	NA	NA	NA	NA	NA	NA	NA	S	NA	NA	NA
mykrobe_derivation	NA	ERR072022	TRUE	138	149.9	Illumina HiSeq 2000	PAIRED	NA	NA	NA	NA	NA	NA	NA	NA	S	NA	S	NA	NA	NA	NA	NA	NA	NA	NA	S	NA	NA	NA
mykrobe_derivation	NA	ERR072023	TRUE	158.6	171.9	Illumina HiSeq 2000	PAIRED	NA	NA	NA	NA	NA	NA	NA	NA	S	NA	S	NA	NA	NA	NA	NA	NA	NA	NA	S	NA	NA	NA
mykrobe_derivation	NA	ERR072024	TRUE	176.4	191.4	Illumina HiSeq 2000	PAIRED	NA	NA	NA	NA	NA	NA	NA	NA	S	NA	S	NA	NA	NA	NA	NA	NA	NA	NA	S	NA	NA	NA
mykrobe_derivation	NA	ERR072025	TRUE	185.1	201.1	Illumina HiSeq 2000	PAIRED	NA	NA	NA	NA	NA	NA	NA	NA	S	NA	S	NA	NA	NA	NA	NA	NA	NA	NA	S	NA	NA	NA
mykrobe_derivation	NA	ERR072026	TRUE	148	160.3	Illumina HiSeq 2000	PAIRED	NA	NA	NA	NA	NA	NA	NA	NA	S	NA	S	NA	NA	NA	NA	NA	NA	NA	NA	S	NA	NA	NA
mykrobe_derivation	NA	ERR072027	TRUE	138.9	150.7	Illumina HiSeq 2000	PAIRED	NA	NA	NA	NA	NA	NA	NA	NA	S	NA	S	NA	NA	NA	NA	NA	NA	NA	NA	S	NA	NA	NA
mykrobe_derivation	NA	ERR072028	TRUE	160.9	174.4	Illumina HiSeq 2000	PAIRED	NA	NA	NA	NA	NA	NA	NA	NA	S	NA	S	NA	NA	NA	NA	NA	NA	NA	NA	S	NA	NA	NA
mykrobe_derivation	NA	ERR072029	TRUE	158.6	171.9	Illumina HiSeq 2000	PAIRED	NA	NA	NA	NA	NA	NA	NA	NA	S	NA	S	NA	NA	NA	NA	NA	NA	NA	NA	S	NA	NA	NA
mykrobe_derivation	NA	ERR072030	TRUE	136.8	148.5	Illumina HiSeq 2000	PAIRED	NA	NA	NA	NA	NA	NA	NA	NA	S	NA	S	NA	NA	NA	NA	NA	NA	NA	NA	S	NA	NA	NA
mykrobe_derivation	NA	ERR072031	TRUE	156.3	169.6	Illumina HiSeq 2000	PAIRED	NA	NA	NA	NA	NA	NA	NA	NA	S	NA	S	NA	NA	NA	NA	NA	NA	NA	NA	S	NA	NA	NA
mykrobe_derivation	NA	ERR072032	TRUE	138.6	150.1	Illumina HiSeq 2000	PAIRED	NA	NA	NA	NA	NA	NA	NA	NA	S	NA	S	NA	NA	NA	NA	NA	NA	NA	NA	S	NA	NA	NA
mykrobe_derivation	NA	ERR072034	TRUE	163.6	177.1	Illumina HiSeq 2000	PAIRED	NA	NA	NA	NA	NA	NA	NA	NA	S	NA	S	NA	NA	NA	NA	NA	NA	NA	NA	S	NA	NA	NA
mykrobe_derivation	NA	ERR072035	TRUE	163.3	177	Illumina HiSeq 2000	PAIRED	NA	NA	NA	NA	NA	NA	NA	NA	S	NA	S	NA	NA	NA	NA	NA	NA	NA	NA	S	NA	NA	NA
mykrobe_derivation	NA	ERR072036	TRUE	197.2	213.8	Illumina HiSeq 2000	PAIRED	NA	NA	NA	NA	NA	NA	NA	NA	S	NA	S	NA	NA	NA	NA	NA	NA	NA	NA	S	NA	NA	NA
mykrobe_derivation	NA	ERR072037	TRUE	180.8	196	Illumina HiSeq 2000	PAIRED	NA	NA	NA	NA	NA	NA	NA	NA	S	NA	S	NA	NA	NA	NA	NA	NA	NA	NA	S	NA	NA	NA
mykrobe_derivation	NA	ERR072038	TRUE	164.2	178.2	Illumina HiSeq 2000	PAIRED	NA	NA	NA	NA	NA	NA	NA	NA	S	NA	S	NA	NA	NA	NA	NA	NA	NA	NA	S	NA	NA	NA
mykrobe_derivation	NA	ERR072039	TRUE	186.5	202.5	Illumina HiSeq 2000	PAIRED	NA	NA	NA	NA	NA	NA	NA	NA	S	NA	S	NA	NA	NA	NA	NA	NA	NA	NA	S	NA	NA	NA
mykrobe_derivation	NA	ERR072040	TRUE	164.6	178.7	Illumina HiSeq 2000	PAIRED	NA	NA	NA	NA	NA	NA	NA	NA	S	NA	S	NA	NA	NA	NA	NA	NA	NA	NA	S	NA	NA	NA
mykrobe_derivation	NA	ERR072041	TRUE	189.7	206.1	Illumina HiSeq 2000	PAIRED	NA	NA	NA	NA	NA	NA	NA	NA	S	NA	S	NA	NA	NA	NA	NA	NA	NA	NA	S	NA	NA	NA
mykrobe_derivation	NA	ERR072042	TRUE	158.1	171.3	Illumina HiSeq 2000	PAIRED	NA	NA	NA	NA	NA	NA	NA	NA	S	NA	S	NA	NA	NA	NA	NA	NA	NA	NA	S	NA	NA	NA
mykrobe_derivation	NA	ERR072044	TRUE	153.6	166.4	Illumina HiSeq 2000	PAIRED	NA	NA	NA	NA	NA	NA	NA	NA	S	NA	S	NA	NA	NA	NA	NA	NA	NA	NA	S	NA	NA	NA
mykrobe_derivation	NA	ERR072045	TRUE	168.5	182.9	Illumina HiSeq 2000	PAIRED	NA	NA	NA	NA	NA	NA	NA	NA	S	NA	S	NA	NA	NA	NA	NA	NA	NA	NA	S	NA	NA	NA
mykrobe_derivation	NA	ERR072046	TRUE	134.4	145.6	Illumina HiSeq 2000	PAIRED	NA	NA	NA	NA	NA	NA	NA	NA	S	NA	S	NA	NA	NA	NA	NA	NA	NA	NA	S	NA	NA	NA
mykrobe_derivation	NA	ERR072047	TRUE	166.9	181	Illumina HiSeq 2000	PAIRED	NA	NA	NA	NA	NA	NA	NA	NA	S	NA	S	NA	NA	NA	NA	NA	NA	NA	NA	S	NA	NA	NA
mykrobe_derivation	NA	ERR072048	TRUE	161.2	174.6	Illumina HiSeq 2000	PAIRED	NA	NA	NA	NA	NA	NA	NA	NA	S	NA	S	NA	NA	NA	NA	NA	NA	NA	NA	S	NA	NA	NA
mykrobe_derivation	NA	ERR072050	TRUE	165.1	178.8	Illumina HiSeq 2000	PAIRED	NA	NA	NA	NA	NA	NA	NA	NA	S	NA	S	NA	NA	NA	NA	NA	NA	NA	NA	S	NA	NA	NA
mykrobe_derivation	NA	ERR072051	TRUE	143.7	155.4	Illumina HiSeq 2000	PAIRED	NA	NA	NA	NA	NA	NA	NA	NA	S	NA	S	NA	NA	NA	NA	NA	NA	NA	NA	S	NA	NA	NA
mykrobe_derivation	NA	ERR072065	TRUE	92.2	100.1	Illumina HiSeq 2000	PAIRED	NA	NA	NA	NA	NA	NA	NA	NA	S	NA	S	NA	NA	NA	NA	NA	NA	NA	NA	S	NA	NA	NA
mykrobe_derivation	NA	ERR072072	TRUE	102.1	110.7	Illumina HiSeq 2000	PAIRED	NA	NA	NA	NA	NA	NA	NA	NA	S	NA	S	NA	NA	NA	NA	NA	NA	NA	NA	S	NA	NA	NA
mykrobe_derivation	NA	ERR072077	TRUE	94.6	102.8	Illumina HiSeq 2000	PAIRED	NA	NA	NA	NA	NA	NA	NA	NA	S	NA	S	NA	NA	NA	NA	NA	NA	NA	NA	S	NA	NA	NA
mykrobe_derivation	NA	ERR072080	TRUE	83.5	91	Illumina HiSeq 2000	PAIRED	NA	NA	NA	NA	NA	NA	NA	NA	S	NA	S	NA	NA	NA	NA	NA	NA	NA	NA	S	NA	NA	NA
mykrobe_derivation	NA	ERR072087	TRUE	154.7	168.2	Illumina HiSeq 2000	PAIRED	NA	NA	NA	S	NA	NA	NA	NA	S	NA	S	NA	NA	NA	NA	NA	NA	NA	NA	S	NA	S	NA
mykrobe_derivation	NA	ERR072089	TRUE	148.4	161.1	Illumina HiSeq 2000	PAIRED	NA	NA	NA	NA	NA	NA	NA	NA	S	NA	S	NA	NA	NA	NA	NA	NA	NA	NA	S	NA	NA	NA
mykrobe_derivation	NA	ERR072094	TRUE	168.2	182.7	Illumina HiSeq 2000	PAIRED	NA	NA	NA	NA	NA	NA	NA	NA	S	NA	S	NA	NA	NA	NA	NA	NA	NA	NA	S	NA	NA	NA
mykrobe_derivation	NA	ERR072095	TRUE	130.8	141.6	Illumina HiSeq 2000	PAIRED	NA	NA	NA	NA	NA	NA	NA	NA	S	NA	S	NA	NA	NA	NA	NA	NA	NA	NA	S	NA	NA	NA
mykrobe_derivation	NA	ERR072096	TRUE	140.7	152.5	Illumina HiSeq 2000	PAIRED	NA	NA	NA	NA	NA	NA	NA	NA	S	NA	S	NA	NA	NA	NA	NA	NA	NA	NA	S	NA	NA	NA
mykrobe_derivation	NA	ERR400306	TRUE	84.4	104.4	Illumina MiSeq	PAIRED	NA	NA	NA	NA	NA	NA	NA	NA	S	NA	S	NA	NA	NA	NA	NA	NA	NA	NA	S	S	NA	NA
mykrobe_derivation	NA	ERR400544	TRUE	94.2	97.4	Illumina HiSeq 2000	PAIRED	NA	NA	NA	NA	NA	NA	NA	NA	S	NA	S	NA	NA	NA	NA	NA	NA	NA	NA	S	S	NA	NA
mykrobe_validation	NA	ERR498374	TRUE	102.8	115.3	Illumina MiSeq	PAIRED	NA	NA	NA	NA	NA	NA	NA	NA	S	NA	S	NA	NA	NA	NA	NA	NA	NA	NA	S	S	NA	NA
mykrobe_validation	NA	ERR498376	TRUE	103	111.6	Illumina MiSeq	PAIRED	NA	NA	NA	NA	NA	NA	NA	NA	S	NA	S	NA	NA	NA	NA	NA	NA	NA	NA	S	S	NA	NA
mykrobe_validation	NA	ERR498392	TRUE	186.3	187.5	Illumina MiSeq	PAIRED	NA	NA	NA	NA	NA	NA	NA	NA	S	NA	S	NA	NA	NA	NA	NA	NA	NA	NA	S	S	NA	NA
mykrobe_validation	NA	ERR550617	TRUE	188.2	197.9	Illumina HiSeq 2500	PAIRED	NA	NA	NA	NA	NA	NA	NA	NA	S	NA	S	NA	NA	NA	NA	NA	NA	NA	NA	S	S	NA	NA
mykrobe_validation	NA	ERR550618	TRUE	212.4	227.5	Illumina HiSeq 2500	PAIRED	NA	NA	NA	NA	NA	NA	NA	NA	S	NA	S	NA	NA	NA	NA	NA	NA	NA	NA	S	S	NA	NA
mykrobe_validation	NA	ERR550620	TRUE	162.4	168.7	Illumina HiSeq 2500	PAIRED	NA	NA	NA	NA	NA	NA	NA	NA	S	NA	S	NA	NA	NA	NA	NA	NA	NA	NA	S	S	NA	NA
mykrobe_validation	NA	ERR550621	TRUE	310.4	316.7	Illumina HiSeq 2500	PAIRED	NA	NA	NA	NA	NA	NA	NA	NA	S	NA	S	NA	NA	NA	NA	NA	NA	NA	NA	S	S	NA	NA
mykrobe_validation	NA	ERR550628	TRUE	203.9	217.8	Illumina HiSeq 2500	PAIRED	NA	NA	NA	NA	NA	NA	NA	NA	S	NA	S	NA	NA	NA	NA	NA	NA	NA	NA	S	S	NA	NA
mykrobe_validation	NA	ERR550629	TRUE	203.1	205	Illumina HiSeq 2500	PAIRED	NA	NA	NA	NA	NA	NA	NA	NA	S	NA	S	NA	NA	NA	NA	NA	NA	NA	NA	S	S	NA	NA
mykrobe_validation	NA	ERR550630	TRUE	403	405	Illumina HiSeq 2500	PAIRED	NA	NA	NA	NA	NA	NA	NA	NA	S	NA	S	NA	NA	NA	NA	NA	NA	NA	NA	S	S	NA	NA
mykrobe_validation	NA	ERR550632	TRUE	183.2	188.6	Illumina HiSeq 2500	PAIRED	NA	NA	NA	NA	NA	NA	NA	NA	S	NA	S	NA	NA	NA	NA	NA	NA	NA	NA	S	S	NA	NA
mykrobe_validation	NA	ERR550633	TRUE	143.5	147.8	Illumina HiSeq 2500	PAIRED	NA	NA	NA	NA	NA	NA	NA	NA	S	NA	S	NA	NA	NA	NA	NA	NA	NA	NA	S	S	NA	NA
mykrobe_validation	NA	ERR550635	TRUE	119	124.2	Illumina HiSeq 2500	PAIRED	NA	NA	NA	NA	NA	NA	NA	NA	S	NA	S	NA	NA	NA	NA	NA	NA	NA	NA	S	S	NA	NA
mykrobe_validation	NA	ERR550642	TRUE	275.8	282.4	Illumina HiSeq 2500	PAIRED	NA	NA	NA	NA	NA	NA	NA	NA	S	NA	S	NA	NA	NA	NA	NA	NA	NA	NA	S	S	NA	NA
mykrobe_validation	NA	ERR550646	TRUE	101.1	93.5	Illumina HiSeq 2500	PAIRED	NA	NA	NA	NA	NA	NA	NA	NA	S	NA	R	NA	NA	NA	NA	NA	NA	NA	NA	R	R	NA	NA
mykrobe_validation	NA	ERR550648	TRUE	67.6	67.7	Illumina HiSeq 2500	PAIRED	S	S	S	NA	NA	NA	NA	NA	R	NA	R	NA	NA	NA	NA	NA	NA	NA	NA	R	R	NA	NA
mykrobe_validation	NA	ERR550650	TRUE	179.1	185.5	Illumina HiSeq 2500	PAIRED	NA	NA	NA	NA	NA	NA	NA	NA	S	NA	S	NA	NA	NA	NA	NA	NA	NA	NA	S	S	NA	NA
mykrobe_validation	NA	ERR550651	TRUE	57.9	58.9	Illumina HiSeq 2500	PAIRED	S	S	S	NA	NA	NA	NA	NA	R	NA	R	NA	NA	NA	NA	NA	NA	NA	NA	R	R	NA	NA
mykrobe_validation	NA	ERR550653	TRUE	472.1	490.2	Illumina HiSeq 2500	PAIRED	NA	NA	NA	NA	NA	NA	NA	NA	S	NA	S	NA	NA	NA	NA	NA	NA	NA	NA	S	S	NA	NA
mykrobe_validation	NA	ERR550656	TRUE	513.9	532.8	Illumina HiSeq 2500	PAIRED	NA	NA	NA	NA	NA	NA	NA	NA	S	NA	S	NA	NA	NA	NA	NA	NA	NA	NA	S	S	NA	NA
mykrobe_validation	NA	ERR550660	TRUE	321.3	330.3	Illumina HiSeq 2500	PAIRED	NA	NA	NA	NA	NA	NA	NA	NA	S	NA	S	NA	NA	NA	NA	NA	NA	NA	NA	S	S	NA	NA
mykrobe_validation	NA	ERR550661	TRUE	322.5	331.4	Illumina HiSeq 2500	PAIRED	NA	NA	NA	NA	NA	NA	NA	NA	S	NA	S	NA	NA	NA	NA	NA	NA	NA	NA	S	S	NA	NA
mykrobe_validation	NA	ERR550662	TRUE	325.9	323.4	Illumina HiSeq 2500	PAIRED	NA	NA	NA	NA	NA	NA	NA	NA	S	NA	S	NA	NA	NA	NA	NA	NA	NA	NA	S	S	NA	NA
mykrobe_validation	NA	ERR550663	TRUE	71.8	72.6	Illumina HiSeq 2500	PAIRED	S	S	S	NA	NA	NA	NA	NA	R	NA	R	NA	NA	NA	NA	NA	NA	NA	NA	R	R	NA	NA
mykrobe_validation	NA	ERR550669	TRUE	86.6	98.6	Illumina HiSeq 2500	PAIRED	R	S	R	NA	NA	NA	NA	NA	R	NA	R	NA	NA	NA	NA	NA	NA	NA	NA	R	R	NA	NA
mykrobe_validation	NA	ERR550672	TRUE	236.6	239.9	Illumina HiSeq 2500	PAIRED	NA	NA	NA	NA	NA	NA	NA	NA	S	NA	S	NA	NA	NA	NA	NA	NA	NA	NA	S	S	NA	NA
mykrobe_validation	NA	ERR550673	TRUE	366.9	379.5	Illumina HiSeq 2500	PAIRED	NA	NA	NA	NA	NA	NA	NA	NA	S	NA	S	NA	NA	NA	NA	NA	NA	NA	NA	S	R	NA	NA
mykrobe_validation	NA	ERR550675	TRUE	56.1	57.2	Illumina HiSeq 2500	PAIRED	NA	NA	NA	NA	NA	NA	NA	NA	R	NA	R	NA	NA	NA	NA	NA	NA	NA	NA	R	R	NA	NA
mykrobe_validation	NA	ERR550678	TRUE	564	561	Illumina HiSeq 2500	PAIRED	NA	NA	NA	NA	NA	NA	NA	NA	S	NA	S	NA	NA	NA	NA	NA	NA	NA	NA	S	S	NA	NA
mykrobe_validation	NA	ERR550681	TRUE	148.7	160	Illumina HiSeq 2500	PAIRED	R	R	R	NA	NA	NA	NA	NA	R	NA	R	NA	NA	NA	NA	NA	NA	NA	NA	R	R	NA	NA
mykrobe_validation	NA	ERR550685	TRUE	133.4	132.6	Illumina HiSeq 2500	PAIRED	S	S	S	NA	NA	NA	NA	NA	R	NA	R	NA	NA	NA	NA	NA	NA	NA	NA	R	R	NA	NA
mykrobe_validation	NA	ERR550686	TRUE	123.8	127.2	Illumina HiSeq 2500	PAIRED	NA	NA	NA	NA	NA	NA	NA	NA	S	NA	S	NA	NA	NA	NA	NA	NA	NA	NA	S	S	NA	NA
mykrobe_validation	NA	ERR550688	TRUE	127.6	130	Illumina HiSeq 2500	PAIRED	NA	NA	NA	NA	NA	NA	NA	NA	S	NA	S	NA	NA	NA	NA	NA	NA	NA	NA	S	S	NA	NA
mykrobe_validation	NA	ERR550689	TRUE	277.8	285.2	Illumina HiSeq 2500	PAIRED	NA	NA	NA	NA	NA	NA	NA	NA	S	NA	S	NA	NA	NA	NA	NA	NA	NA	NA	S	S	NA	NA
mykrobe_validation	NA	ERR550692	TRUE	330.4	327.4	Illumina HiSeq 2500	PAIRED	NA	NA	NA	NA	NA	NA	NA	NA	S	NA	S	NA	NA	NA	NA	NA	NA	NA	NA	S	S	NA	NA
mykrobe_validation	NA	ERR550695	TRUE	218	228.2	Illumina HiSeq 2500	PAIRED	NA	NA	NA	NA	NA	NA	NA	NA	S	NA	S	NA	NA	NA	NA	NA	NA	NA	NA	S	S	NA	NA
mykrobe_validation	NA	ERR550696	TRUE	456.5	474.1	Illumina HiSeq 2500	PAIRED	NA	NA	NA	NA	NA	NA	NA	NA	S	NA	S	NA	NA	NA	NA	NA	NA	NA	NA	S	S	NA	NA
mykrobe_validation	NA	ERR550698	TRUE	393.1	388.6	Illumina HiSeq 2500	PAIRED	NA	NA	NA	NA	NA	NA	NA	NA	S	NA	R	NA	NA	NA	NA	NA	NA	NA	NA	S	R	NA	NA
mykrobe_validation	NA	ERR550699	TRUE	267.2	273.6	Illumina HiSeq 2500	PAIRED	NA	NA	NA	NA	NA	NA	NA	NA	S	NA	S	NA	NA	NA	NA	NA	NA	NA	NA	S	S	NA	NA
mykrobe_validation	NA	ERR550700	TRUE	183.6	185.6	Illumina HiSeq 2500	PAIRED	NA	NA	NA	NA	NA	NA	NA	NA	S	NA	S	NA	NA	NA	NA	NA	NA	NA	NA	S	S	NA	NA
mykrobe_validation	NA	ERR550702	TRUE	417.5	434.2	Illumina HiSeq 2500	PAIRED	NA	NA	NA	NA	NA	NA	NA	NA	S	NA	S	NA	NA	NA	NA	NA	NA	NA	NA	S	S	NA	NA
mykrobe_validation	NA	ERR550704	TRUE	359.7	361.7	Illumina HiSeq 2500	PAIRED	NA	NA	NA	NA	NA	NA	NA	NA	S	NA	S	NA	NA	NA	NA	NA	NA	NA	NA	S	S	NA	NA
mykrobe_validation	NA	ERR550706	TRUE	50	50.7	Illumina HiSeq 2500	PAIRED	NA	NA	NA	NA	NA	NA	NA	NA	R	NA	R	NA	NA	NA	NA	NA	NA	NA	NA	R	R	NA	NA
mykrobe_validation	NA	ERR550708	TRUE	389.4	391.9	Illumina HiSeq 2500	PAIRED	NA	NA	NA	NA	NA	NA	NA	NA	S	NA	S	NA	NA	NA	NA	NA	NA	NA	NA	S	S	NA	NA
mykrobe_validation	NA	ERR550709	TRUE	178	183	Illumina HiSeq 2500	PAIRED	NA	NA	NA	NA	NA	NA	NA	NA	S	NA	S	NA	NA	NA	NA	NA	NA	NA	NA	S	S	NA	NA
mykrobe_validation	NA	ERR550710	TRUE	214.3	220	Illumina HiSeq 2500	PAIRED	NA	NA	NA	NA	NA	NA	NA	NA	S	NA	S	NA	NA	NA	NA	NA	NA	NA	NA	S	R	NA	NA
mykrobe_validation	NA	ERR550711	TRUE	433.6	451.4	Illumina HiSeq 2500	PAIRED	NA	NA	NA	NA	NA	NA	NA	NA	S	NA	S	NA	NA	NA	NA	NA	NA	NA	NA	S	S	NA	NA
mykrobe_validation	NA	ERR550713	TRUE	146.8	148	Illumina HiSeq 2500	PAIRED	NA	NA	NA	NA	NA	NA	NA	NA	S	NA	S	NA	NA	NA	NA	NA	NA	NA	NA	S	S	NA	NA
mykrobe_validation	NA	ERR550714	TRUE	114.8	118	Illumina HiSeq 2500	PAIRED	NA	NA	NA	NA	NA	NA	NA	NA	S	NA	S	NA	NA	NA	NA	NA	NA	NA	NA	S	S	NA	NA
mykrobe_validation	NA	ERR550717	TRUE	164.3	172.1	Illumina HiSeq 2500	PAIRED	NA	NA	NA	NA	NA	NA	NA	NA	S	NA	S	NA	NA	NA	NA	NA	NA	NA	NA	S	S	NA	NA
mykrobe_validation	NA	ERR550722	TRUE	969	1007	Illumina HiSeq 2500	PAIRED	NA	NA	NA	NA	NA	NA	NA	NA	S	NA	S	NA	NA	NA	NA	NA	NA	NA	NA	S	S	NA	NA
mykrobe_validation	NA	ERR550730	TRUE	148.3	156.3	Illumina HiSeq 2500	PAIRED	NA	NA	NA	NA	NA	NA	NA	NA	S	NA	S	NA	NA	NA	NA	NA	NA	NA	NA	S	S	NA	NA
mykrobe_validation	NA	ERR550731	TRUE	379.5	386	Illumina HiSeq 2500	PAIRED	NA	NA	NA	NA	NA	NA	NA	NA	S	NA	S	NA	NA	NA	NA	NA	NA	NA	NA	S	S	NA	NA
mykrobe_validation	NA	ERR550732	TRUE	71.9	73.1	Illumina HiSeq 2500	PAIRED	NA	NA	NA	NA	NA	NA	NA	NA	S	NA	R	NA	NA	NA	NA	NA	NA	NA	NA	R	R	NA	NA
mykrobe_validation	NA	ERR550735	TRUE	101.5	104	Illumina HiSeq 2500	PAIRED	R	S	R	NA	NA	NA	NA	NA	R	NA	R	NA	NA	NA	NA	NA	NA	NA	NA	R	R	NA	NA
mykrobe_validation	NA	ERR550737	TRUE	546.1	555.2	Illumina HiSeq 2500	PAIRED	NA	NA	NA	NA	NA	NA	NA	NA	S	NA	S	NA	NA	NA	NA	NA	NA	NA	NA	S	S	NA	NA
mykrobe_validation	NA	ERR550742	TRUE	581.6	596.6	Illumina HiSeq 2500	PAIRED	NA	NA	NA	NA	NA	NA	NA	NA	S	NA	S	NA	NA	NA	NA	NA	NA	NA	NA	S	S	NA	NA
mykrobe_validation	NA	ERR550743	TRUE	125.1	126.5	Illumina HiSeq 2500	PAIRED	S	S	S	NA	NA	NA	NA	NA	R	NA	R	NA	NA	NA	NA	NA	NA	NA	NA	R	R	NA	NA
mykrobe_validation	NA	ERR550745	TRUE	484.4	482.8	Illumina HiSeq 2500	PAIRED	NA	NA	NA	NA	NA	NA	NA	NA	S	NA	S	NA	NA	NA	NA	NA	NA	NA	NA	S	S	NA	NA
mykrobe_validation	NA	ERR550746	TRUE	417	414	Illumina HiSeq 2500	PAIRED	NA	NA	NA	NA	NA	NA	NA	NA	S	NA	S	NA	NA	NA	NA	NA	NA	NA	NA	S	S	NA	NA
mykrobe_validation	NA	ERR550747	TRUE	434	443	Illumina HiSeq 2500	PAIRED	NA	NA	NA	NA	NA	NA	NA	NA	S	NA	S	NA	NA	NA	NA	NA	NA	NA	NA	S	S	NA	NA
mykrobe_validation	NA	ERR550748	TRUE	60.8	61.3	Illumina HiSeq 2500	PAIRED	S	S	S	NA	NA	NA	NA	NA	S	NA	R	NA	NA	NA	NA	NA	NA	NA	NA	R	R	NA	NA
mykrobe_validation	NA	ERR550755	TRUE	389.3	387.8	Illumina HiSeq 2500	PAIRED	NA	S	NA	NA	NA	NA	NA	NA	S	NA	R	NA	NA	NA	NA	NA	NA	NA	NA	S	S	NA	NA
mykrobe_validation	NA	ERR550759	TRUE	149	155.9	Illumina HiSeq 2500	PAIRED	NA	NA	NA	NA	NA	NA	NA	NA	S	NA	S	NA	NA	NA	NA	NA	NA	NA	NA	S	S	NA	NA
mykrobe_validation	NA	ERR550760	TRUE	598.3	590.9	Illumina HiSeq 2500	PAIRED	NA	NA	NA	NA	NA	NA	NA	NA	S	NA	S	NA	NA	NA	NA	NA	NA	NA	NA	S	S	NA	NA
mykrobe_validation	NA	ERR550761	TRUE	250	246.8	Illumina HiSeq 2500	PAIRED	NA	NA	NA	NA	NA	NA	NA	NA	S	NA	S	NA	NA	NA	NA	NA	NA	NA	NA	S	S	NA	NA
mykrobe_validation	NA	ERR550762	TRUE	55	57.1	Illumina HiSeq 2500	PAIRED	NA	NA	NA	NA	NA	NA	NA	NA	R	NA	R	NA	NA	NA	NA	NA	NA	NA	NA	R	R	NA	NA
mykrobe_validation	NA	ERR550764	TRUE	478.8	497.5	Illumina HiSeq 2500	PAIRED	NA	NA	NA	NA	NA	NA	NA	NA	S	NA	R	NA	NA	NA	NA	NA	NA	NA	NA	R	R	NA	NA
mykrobe_validation	NA	ERR550767	TRUE	234.7	239.9	Illumina HiSeq 2500	PAIRED	NA	NA	NA	NA	NA	NA	NA	NA	S	NA	S	NA	NA	NA	NA	NA	NA	NA	NA	S	S	NA	NA
mykrobe_validation	NA	ERR550768	TRUE	154.9	164	Illumina HiSeq 2500	PAIRED	NA	NA	NA	NA	NA	NA	NA	NA	S	NA	S	NA	NA	NA	NA	NA	NA	NA	NA	S	R	NA	NA
mykrobe_validation	NA	ERR550769	TRUE	228.2	236.4	Illumina HiSeq 2500	PAIRED	NA	NA	NA	NA	NA	NA	NA	NA	S	NA	S	NA	NA	NA	NA	NA	NA	NA	NA	S	S	NA	NA
mykrobe_validation	NA	ERR550770	TRUE	74.9	75.4	Illumina HiSeq 2500	PAIRED	R	S	R	NA	NA	NA	NA	NA	S	NA	R	NA	NA	NA	NA	NA	NA	NA	NA	R	R	NA	NA
mykrobe_validation	NA	ERR550773	TRUE	63.2	63.1	Illumina HiSeq 2500	PAIRED	S	S	S	NA	NA	NA	NA	NA	R	NA	R	NA	NA	NA	NA	NA	NA	NA	NA	R	R	NA	NA
mykrobe_validation	NA	ERR550774	TRUE	276.4	283.2	Illumina HiSeq 2500	PAIRED	NA	NA	NA	NA	NA	NA	NA	NA	S	NA	S	NA	NA	NA	NA	NA	NA	NA	NA	S	S	NA	NA
mykrobe_validation	NA	ERR550776	TRUE	121.6	123.8	Illumina HiSeq 2500	PAIRED	NA	NA	NA	NA	NA	NA	NA	NA	S	NA	S	NA	NA	NA	NA	NA	NA	NA	NA	S	S	NA	NA
mykrobe_validation	NA	ERR550778	TRUE	83.9	91.5	Illumina MiSeq	PAIRED	S	S	S	NA	NA	NA	NA	NA	R	NA	R	NA	NA	NA	NA	NA	NA	NA	NA	R	R	NA	NA
mykrobe_validation	NA	ERR550785	TRUE	68.1	68.5	Illumina HiSeq 2500	PAIRED	S	S	S	NA	NA	NA	NA	NA	R	NA	R	NA	NA	NA	NA	NA	NA	NA	NA	R	R	NA	NA
mykrobe_validation	NA	ERR550786	TRUE	119.9	121.8	Illumina HiSeq 2500	PAIRED	S	S	S	NA	NA	NA	NA	NA	R	NA	R	NA	NA	NA	NA	NA	NA	NA	NA	R	R	NA	NA
mykrobe_validation	NA	ERR550789	TRUE	333.9	339.2	Illumina HiSeq 2500	PAIRED	NA	NA	NA	NA	NA	NA	NA	NA	S	NA	S	NA	NA	NA	NA	NA	NA	NA	NA	S	S	NA	NA
mykrobe_validation	NA	ERR550790	TRUE	210.9	217.4	Illumina HiSeq 2500	PAIRED	NA	NA	NA	NA	NA	NA	NA	NA	S	NA	S	NA	NA	NA	NA	NA	NA	NA	NA	S	S	NA	NA
mykrobe_validation	NA	ERR550791	TRUE	383.6	395.7	Illumina HiSeq 2500	PAIRED	NA	NA	NA	NA	NA	NA	NA	NA	S	NA	S	NA	NA	NA	NA	NA	NA	NA	NA	S	S	NA	NA
mykrobe_validation	NA	ERR550793	TRUE	214.2	221.5	Illumina HiSeq 2500	PAIRED	NA	NA	NA	NA	NA	NA	NA	NA	S	NA	S	NA	NA	NA	R	NA	NA	NA	NA	S	R	R	NA
mykrobe_validation	NA	ERR550795	TRUE	167.1	173.5	Illumina HiSeq 2500	PAIRED	NA	NA	NA	NA	NA	NA	NA	NA	S	NA	S	NA	NA	NA	NA	NA	NA	NA	NA	S	S	NA	NA
mykrobe_validation	NA	ERR550796	TRUE	292.1	296.4	Illumina HiSeq 2500	PAIRED	NA	NA	NA	NA	NA	NA	NA	NA	S	NA	S	NA	NA	NA	NA	NA	NA	NA	NA	S	S	NA	NA
mykrobe_validation	NA	ERR550797	TRUE	486.1	478.1	Illumina HiSeq 2500	PAIRED	NA	NA	NA	NA	NA	NA	NA	NA	S	NA	S	NA	NA	NA	NA	NA	NA	NA	NA	S	S	NA	NA
mykrobe_validation	NA	ERR550801	TRUE	162	163.8	Illumina HiSeq 2500	PAIRED	NA	NA	NA	NA	NA	NA	NA	NA	S	NA	S	NA	NA	NA	NA	NA	NA	NA	NA	S	S	NA	NA
mykrobe_validation	NA	ERR550802	TRUE	240.2	246.4	Illumina HiSeq 2500	PAIRED	NA	NA	NA	NA	NA	NA	NA	NA	S	NA	S	NA	NA	NA	NA	NA	NA	NA	NA	S	R	NA	NA
mykrobe_validation	NA	ERR550803	TRUE	343.3	361.3	Illumina HiSeq 2500	PAIRED	NA	NA	NA	NA	NA	NA	NA	NA	S	NA	S	NA	NA	NA	NA	NA	NA	NA	NA	S	S	NA	NA
mykrobe_validation	NA	ERR550805	TRUE	305	317.2	Illumina HiSeq 2500	PAIRED	NA	NA	NA	NA	NA	NA	NA	NA	S	NA	S	NA	NA	NA	NA	NA	NA	NA	NA	S	S	NA	NA
mykrobe_validation	NA	ERR550807	TRUE	119	118.9	Illumina HiSeq 2500	PAIRED	R	S	R	NA	NA	NA	NA	NA	R	NA	R	NA	NA	NA	NA	NA	NA	NA	NA	R	S	NA	NA
mykrobe_validation	NA	ERR550808	TRUE	55	55.2	Illumina HiSeq 2500	PAIRED	R	S	R	NA	NA	NA	NA	NA	R	NA	R	NA	NA	NA	NA	NA	NA	NA	NA	R	R	NA	NA
mykrobe_validation	NA	ERR550810	TRUE	133.4	138.5	Illumina HiSeq 2500	PAIRED	NA	NA	NA	NA	NA	NA	NA	NA	S	NA	S	NA	NA	NA	NA	NA	NA	NA	NA	S	S	NA	NA
mykrobe_validation	NA	ERR550811	TRUE	318.8	321.8	Illumina HiSeq 2500	PAIRED	NA	NA	NA	NA	NA	NA	NA	NA	S	NA	S	NA	NA	NA	NA	NA	NA	NA	NA	S	S	NA	NA
mykrobe_validation	NA	ERR550812	TRUE	140.6	170.7	Illumina MiSeq	PAIRED	S	S	S	NA	NA	NA	NA	NA	R	NA	R	NA	NA	NA	NA	NA	NA	NA	NA	R	R	NA	NA
mykrobe_validation	NA	ERR550817	TRUE	131.2	136	Illumina HiSeq 2500	PAIRED	NA	NA	NA	NA	NA	NA	NA	NA	S	NA	S	NA	NA	NA	NA	NA	NA	NA	NA	S	S	NA	NA
mykrobe_validation	NA	ERR550818	TRUE	238.3	244.1	Illumina HiSeq 2500	PAIRED	NA	NA	NA	NA	NA	NA	NA	NA	S	NA	S	NA	NA	NA	NA	NA	NA	NA	NA	S	S	NA	NA
mykrobe_validation	NA	ERR550820	TRUE	480.8	473.1	Illumina HiSeq 2500	PAIRED	NA	NA	NA	NA	NA	NA	NA	NA	S	NA	S	NA	NA	NA	NA	NA	NA	NA	NA	S	S	NA	NA
mykrobe_validation	NA	ERR550821	TRUE	321.1	332.6	Illumina HiSeq 2500	PAIRED	NA	NA	NA	NA	NA	NA	NA	NA	S	NA	S	NA	NA	NA	NA	NA	NA	NA	NA	S	S	NA	NA
mykrobe_validation	NA	ERR550825	TRUE	320.5	325	Illumina HiSeq 2500	PAIRED	NA	NA	NA	NA	NA	NA	NA	NA	S	NA	S	NA	NA	NA	NA	NA	NA	NA	NA	S	R	NA	NA
mykrobe_validation	NA	ERR550828	TRUE	317.8	320.7	Illumina HiSeq 2500	PAIRED	NA	NA	NA	NA	NA	NA	NA	NA	S	NA	S	NA	NA	NA	NA	NA	NA	NA	NA	S	S	NA	NA
mykrobe_validation	NA	ERR550830	TRUE	113.1	112.1	Illumina HiSeq 2500	PAIRED	S	S	S	NA	NA	NA	NA	NA	R	NA	R	NA	NA	NA	NA	NA	NA	NA	NA	R	R	NA	NA
mykrobe_validation	NA	ERR550835	TRUE	628.3	625.2	Illumina HiSeq 2500	PAIRED	NA	NA	NA	NA	NA	NA	NA	NA	S	NA	S	NA	NA	NA	NA	NA	NA	NA	NA	S	S	NA	NA
mykrobe_validation	NA	ERR550838	TRUE	103.4	102.5	Illumina HiSeq 2500	PAIRED	S	S	S	NA	NA	NA	NA	NA	R	NA	R	NA	NA	NA	NA	NA	NA	NA	NA	R	R	NA	NA
mykrobe_validation	NA	ERR550839	TRUE	449.8	454	Illumina HiSeq 2500	PAIRED	NA	NA	NA	NA	NA	NA	NA	NA	S	NA	S	NA	NA	NA	NA	NA	NA	NA	NA	S	S	NA	NA
mykrobe_validation	NA	ERR550840	TRUE	563.7	558.7	Illumina HiSeq 2500	PAIRED	NA	NA	NA	NA	NA	NA	NA	NA	S	NA	S	NA	NA	NA	NA	NA	NA	NA	NA	S	S	NA	NA
mykrobe_validation	NA	ERR550841	TRUE	77.1	78	Illumina HiSeq 2500	PAIRED	NA	NA	NA	NA	NA	NA	NA	NA	R	NA	R	NA	NA	NA	NA	NA	NA	NA	NA	R	R	NA	NA
mykrobe_validation	NA	ERR550844	TRUE	642	666.6	Illumina HiSeq 2500	PAIRED	NA	NA	NA	NA	NA	NA	NA	NA	S	NA	S	NA	NA	NA	NA	NA	NA	NA	NA	S	S	NA	NA
mykrobe_validation	NA	ERR550845	TRUE	453.6	457.2	Illumina HiSeq 2500	PAIRED	NA	NA	NA	NA	NA	NA	NA	NA	S	NA	S	NA	NA	NA	NA	NA	NA	NA	NA	S	S	NA	NA
mykrobe_validation	NA	ERR550846	TRUE	139.7	143.6	Illumina HiSeq 2500	PAIRED	NA	NA	NA	NA	NA	NA	NA	NA	S	NA	S	NA	NA	NA	NA	NA	NA	NA	NA	S	S	NA	NA
mykrobe_validation	NA	ERR550849	TRUE	144.7	143.9	Illumina HiSeq 2500	PAIRED	R	S	R	NA	NA	NA	NA	NA	R	NA	R	NA	NA	NA	NA	NA	NA	NA	NA	R	R	NA	NA
mykrobe_validation	NA	ERR550853	TRUE	279.1	312.6	Illumina HiSeq 2500	PAIRED	NA	NA	NA	NA	NA	NA	NA	NA	S	NA	R	NA	NA	NA	NA	NA	NA	NA	NA	S	R	NA	NA
mykrobe_validation	NA	ERR550856	TRUE	326.9	335.9	Illumina HiSeq 2500	PAIRED	NA	NA	NA	NA	NA	NA	NA	NA	S	NA	S	NA	NA	NA	NA	NA	NA	NA	NA	S	S	NA	NA
mykrobe_validation	NA	ERR550862	TRUE	366.9	373.2	Illumina HiSeq 2500	PAIRED	NA	NA	NA	NA	NA	NA	NA	NA	S	NA	S	NA	NA	NA	NA	NA	NA	NA	NA	S	S	NA	NA
mykrobe_validation	NA	ERR550865	TRUE	217.4	226.9	Illumina HiSeq 2500	PAIRED	NA	NA	NA	NA	NA	NA	NA	NA	S	NA	S	NA	NA	NA	NA	NA	NA	NA	NA	S	S	NA	NA
mykrobe_validation	NA	ERR550871	TRUE	213.1	220.5	Illumina HiSeq 2500	PAIRED	NA	NA	NA	NA	NA	NA	NA	NA	S	NA	S	NA	NA	NA	NA	NA	NA	NA	NA	S	S	NA	NA
mykrobe_validation	NA	ERR550875	TRUE	302.4	308.8	Illumina HiSeq 2500	PAIRED	NA	NA	NA	NA	NA	NA	NA	NA	S	NA	S	NA	NA	NA	NA	NA	NA	NA	NA	S	S	NA	NA
mykrobe_validation	NA	ERR550876	TRUE	355.4	349.5	Illumina HiSeq 2500	PAIRED	NA	NA	NA	NA	NA	NA	NA	NA	S	NA	S	NA	NA	NA	NA	NA	NA	NA	NA	S	S	NA	NA
mykrobe_validation	NA	ERR550877	TRUE	271.6	280.4	Illumina HiSeq 2500	PAIRED	NA	NA	NA	NA	NA	NA	NA	NA	S	NA	S	NA	NA	NA	NA	NA	NA	NA	NA	S	S	NA	NA
mykrobe_validation	NA	ERR550878	TRUE	403.5	417.4	Illumina HiSeq 2500	PAIRED	NA	NA	NA	NA	NA	NA	NA	NA	S	NA	S	NA	NA	NA	NA	NA	NA	NA	NA	S	R	NA	NA
mykrobe_validation	NA	ERR550880	TRUE	315.4	311.2	Illumina HiSeq 2500	PAIRED	NA	NA	NA	NA	NA	NA	NA	NA	S	NA	S	NA	NA	NA	NA	NA	NA	NA	NA	S	S	NA	NA
mykrobe_validation	NA	ERR550886	TRUE	66	68.5	Illumina HiSeq 2500	PAIRED	R	S	NA	NA	NA	NA	NA	NA	R	NA	R	NA	NA	NA	NA	NA	NA	NA	NA	R	R	NA	NA
mykrobe_validation	NA	ERR550891	TRUE	115.7	114.8	Illumina HiSeq 2500	PAIRED	R	S	R	NA	NA	NA	NA	NA	R	NA	R	NA	NA	NA	NA	NA	NA	NA	NA	R	S	NA	NA
mykrobe_validation	NA	ERR550892	TRUE	48.1	49.2	Illumina HiSeq 2500	PAIRED	NA	NA	NA	NA	NA	NA	NA	NA	R	NA	R	NA	NA	NA	NA	NA	NA	NA	NA	R	R	NA	NA
mykrobe_validation	NA	ERR550895	TRUE	92.1	93.5	Illumina HiSeq 2500	PAIRED	R	S	R	NA	NA	NA	NA	NA	S	NA	R	NA	NA	NA	NA	NA	NA	NA	NA	R	R	NA	NA
mykrobe_validation	NA	ERR550897	TRUE	56.9	56.2	Illumina HiSeq 2500	PAIRED	R	S	R	NA	NA	NA	NA	NA	S	NA	R	NA	NA	NA	NA	NA	NA	NA	NA	R	R	NA	NA
mykrobe_validation	NA	ERR550907	TRUE	81	86	Illumina HiSeq 2500	PAIRED	R	S	R	NA	NA	NA	NA	NA	R	NA	R	NA	NA	NA	NA	NA	NA	NA	NA	R	R	NA	NA
mykrobe_validation	NA	ERR550910	TRUE	497	506.2	Illumina HiSeq 2500	PAIRED	NA	NA	NA	NA	NA	NA	NA	NA	S	NA	S	NA	NA	NA	NA	NA	NA	NA	NA	S	S	NA	NA
mykrobe_validation	NA	ERR550915	TRUE	119.4	119.4	Illumina HiSeq 2500	PAIRED	S	S	S	NA	NA	NA	NA	NA	R	NA	R	NA	NA	NA	NA	NA	NA	NA	NA	R	R	NA	NA
mykrobe_validation	NA	ERR550921	TRUE	243.2	246.3	Illumina HiSeq 2500	PAIRED	NA	NA	NA	NA	NA	NA	NA	NA	S	NA	S	NA	NA	NA	NA	NA	NA	NA	NA	S	S	NA	NA
mykrobe_validation	NA	ERR550922	TRUE	57.9	59.1	Illumina HiSeq 2500	PAIRED	S	S	S	NA	NA	NA	NA	NA	R	NA	R	NA	NA	NA	NA	NA	NA	NA	NA	R	R	NA	NA
mykrobe_validation	NA	ERR550924	TRUE	214.1	217.1	Illumina HiSeq 2500	PAIRED	NA	NA	NA	NA	NA	NA	NA	NA	S	NA	S	NA	NA	NA	NA	NA	NA	NA	NA	S	S	NA	NA
mykrobe_validation	NA	ERR550925	TRUE	142.2	139.4	Illumina HiSeq 2500	PAIRED	NA	NA	NA	NA	NA	NA	NA	NA	S	NA	S	NA	NA	NA	NA	NA	NA	NA	NA	S	S	NA	NA
mykrobe_validation	NA	ERR550926	TRUE	223.9	226.1	Illumina HiSeq 2500	PAIRED	NA	NA	NA	NA	NA	NA	NA	NA	S	NA	S	NA	NA	NA	NA	NA	NA	NA	NA	S	S	NA	NA
mykrobe_validation	NA	ERR550929	TRUE	121.4	120.7	Illumina HiSeq 2500	PAIRED	S	R	S	NA	NA	NA	NA	NA	S	NA	R	NA	NA	NA	NA	NA	NA	NA	NA	R	R	NA	NA
mykrobe_validation	NA	ERR550935	TRUE	422.6	426.4	Illumina HiSeq 2500	PAIRED	NA	NA	NA	NA	NA	NA	NA	NA	S	NA	S	NA	NA	NA	NA	NA	NA	NA	NA	S	S	NA	NA
mykrobe_validation	NA	ERR550936	TRUE	266.5	267.8	Illumina HiSeq 2500	PAIRED	NA	NA	NA	NA	NA	NA	NA	NA	S	NA	R	NA	NA	NA	NA	NA	NA	NA	NA	S	S	NA	NA
mykrobe_validation	NA	ERR550938	TRUE	430	438.8	Illumina HiSeq 2500	PAIRED	NA	NA	NA	NA	NA	NA	NA	NA	S	NA	S	NA	NA	NA	NA	NA	NA	NA	NA	S	S	NA	NA
mykrobe_validation	NA	ERR550943	TRUE	257.2	272.6	Illumina HiSeq 2500	PAIRED	NA	NA	NA	NA	NA	NA	NA	NA	S	NA	S	NA	NA	NA	NA	NA	NA	NA	NA	S	S	NA	NA
mykrobe_validation	NA	ERR550944	TRUE	203.3	208.2	Illumina HiSeq 2500	PAIRED	NA	NA	NA	NA	NA	NA	NA	NA	S	NA	S	NA	NA	NA	NA	NA	NA	NA	NA	S	S	NA	NA
mykrobe_validation	NA	ERR550947	TRUE	135.7	149.3	Illumina MiSeq	PAIRED	NA	NA	NA	NA	NA	NA	NA	NA	S	NA	R	NA	NA	NA	NA	NA	NA	NA	NA	S	R	NA	NA
mykrobe_validation	NA	ERR550948	TRUE	227	216.1	Illumina HiSeq 2500	PAIRED	NA	NA	NA	NA	NA	NA	NA	NA	S	NA	S	NA	NA	NA	NA	NA	NA	NA	NA	S	S	NA	NA
mykrobe_validation	NA	ERR550949	TRUE	70	71	Illumina HiSeq 2500	PAIRED	NA	NA	NA	NA	NA	NA	NA	NA	R	NA	R	NA	NA	NA	NA	NA	NA	NA	NA	R	R	NA	NA
mykrobe_validation	NA	ERR550951	TRUE	575.2	570.5	Illumina HiSeq 2500	PAIRED	NA	NA	NA	NA	NA	NA	NA	NA	S	NA	S	NA	NA	NA	NA	NA	NA	NA	NA	S	S	NA	NA
mykrobe_validation	NA	ERR550954	TRUE	105.7	111.1	Illumina HiSeq 2500	PAIRED	NA	NA	NA	NA	NA	NA	NA	NA	S	NA	S	NA	NA	NA	NA	NA	NA	NA	NA	S	S	NA	NA
mykrobe_validation	NA	ERR550955	TRUE	408.7	424.9	Illumina HiSeq 2500	PAIRED	NA	NA	NA	NA	NA	NA	NA	NA	S	NA	S	NA	NA	NA	NA	NA	NA	NA	NA	S	S	NA	NA
mykrobe_validation	NA	ERR550956	TRUE	1019.1	1060.5	Illumina HiSeq 2500	PAIRED	NA	NA	NA	NA	NA	NA	NA	NA	S	NA	S	NA	NA	NA	NA	NA	NA	NA	NA	S	R	NA	NA
mykrobe_validation	NA	ERR550957	TRUE	244.4	242.2	Illumina HiSeq 2500	PAIRED	NA	NA	NA	NA	NA	NA	NA	NA	S	NA	S	NA	NA	NA	NA	NA	NA	NA	NA	S	S	NA	NA
mykrobe_validation	NA	ERR550961	TRUE	81.2	94.1	Illumina MiSeq	PAIRED	NA	NA	NA	NA	NA	NA	NA	NA	R	NA	R	NA	NA	NA	NA	NA	NA	NA	NA	R	R	NA	NA
mykrobe_validation	NA	ERR550965	TRUE	248	259.7	Illumina HiSeq 2500	PAIRED	NA	NA	NA	NA	NA	NA	NA	NA	S	NA	S	NA	NA	NA	NA	NA	NA	NA	NA	S	S	NA	NA
mykrobe_validation	NA	ERR550969	TRUE	122.8	128.4	Illumina HiSeq 2500	PAIRED	NA	NA	NA	NA	NA	NA	NA	NA	S	NA	R	NA	NA	NA	NA	NA	NA	NA	NA	S	R	NA	NA
mykrobe_validation	NA	ERR550974	TRUE	520	520.4	Illumina HiSeq 2500	PAIRED	NA	NA	NA	NA	NA	NA	NA	NA	S	NA	S	NA	NA	NA	NA	NA	NA	NA	NA	S	S	NA	NA
mykrobe_validation	NA	ERR550975	TRUE	236.4	244	Illumina HiSeq 2500	PAIRED	NA	NA	NA	NA	NA	NA	NA	NA	S	NA	S	NA	NA	NA	NA	NA	NA	NA	NA	S	S	NA	NA
mykrobe_validation	NA	ERR550978	TRUE	133.1	138.4	Illumina HiSeq 2500	PAIRED	NA	NA	NA	NA	NA	NA	NA	NA	S	NA	R	NA	NA	NA	NA	NA	NA	NA	NA	S	R	NA	NA
mykrobe_validation	NA	ERR550981	TRUE	92.2	93.2	Illumina HiSeq 2500	PAIRED	S	S	S	NA	NA	NA	NA	NA	R	NA	R	NA	NA	NA	NA	NA	NA	NA	NA	R	R	NA	NA
mykrobe_validation	NA	ERR550983	TRUE	496.5	517.8	Illumina HiSeq 2500	PAIRED	NA	NA	NA	NA	NA	NA	NA	NA	S	NA	S	NA	NA	NA	NA	NA	NA	NA	NA	S	S	NA	NA
mykrobe_validation	NA	ERR550986	TRUE	383.6	398.2	Illumina HiSeq 2500	PAIRED	NA	NA	NA	NA	NA	NA	NA	NA	S	NA	S	NA	NA	NA	NA	NA	NA	NA	NA	S	S	NA	NA
mykrobe_validation	NA	ERR550990	TRUE	97.9	110.6	Illumina HiSeq 2500	PAIRED	R	S	R	NA	NA	NA	NA	NA	R	NA	R	NA	NA	NA	NA	NA	NA	NA	NA	R	R	NA	NA
mykrobe_validation	NA	ERR550991	TRUE	832.7	855.7	Illumina HiSeq 2500	PAIRED	NA	NA	NA	NA	NA	NA	NA	NA	S	NA	S	NA	NA	NA	NA	NA	NA	NA	NA	S	S	NA	NA
mykrobe_validation	NA	ERR550995	TRUE	174.6	177.7	Illumina HiSeq 2500	PAIRED	NA	NA	NA	NA	NA	NA	NA	NA	S	NA	S	NA	NA	NA	NA	NA	NA	NA	NA	S	S	NA	NA
mykrobe_validation	NA	ERR550997	TRUE	535.7	543	Illumina HiSeq 2500	PAIRED	NA	NA	NA	NA	NA	NA	NA	NA	S	NA	S	NA	NA	NA	NA	NA	NA	NA	NA	S	S	NA	NA
mykrobe_validation	NA	ERR551000	TRUE	101.2	100.8	Illumina HiSeq 2500	PAIRED	S	S	S	NA	NA	NA	NA	NA	R	NA	R	NA	NA	NA	NA	NA	NA	NA	NA	R	R	NA	NA
mykrobe_validation	NA	ERR551001	TRUE	260.3	273.8	Illumina HiSeq 2500	PAIRED	NA	NA	NA	NA	NA	NA	NA	NA	S	NA	S	NA	NA	NA	NA	NA	NA	NA	NA	S	S	NA	NA
mykrobe_validation	NA	ERR551002	TRUE	214.6	222.7	Illumina HiSeq 2500	PAIRED	NA	NA	NA	NA	NA	NA	NA	NA	S	NA	S	NA	NA	NA	NA	NA	NA	NA	NA	S	S	NA	NA
mykrobe_validation	NA	ERR551007	TRUE	254.2	270.6	Illumina HiSeq 2500	PAIRED	NA	NA	NA	NA	NA	NA	NA	NA	S	NA	S	NA	NA	NA	NA	NA	NA	NA	NA	S	S	NA	NA
mykrobe_validation	NA	ERR551008	TRUE	282.1	290.5	Illumina HiSeq 2500	PAIRED	NA	NA	NA	NA	NA	NA	NA	NA	S	NA	S	NA	NA	NA	NA	NA	NA	NA	NA	S	S	NA	NA
mykrobe_validation	NA	ERR551009	TRUE	269	272.8	Illumina HiSeq 2500	PAIRED	NA	NA	NA	NA	NA	NA	NA	NA	S	NA	S	NA	NA	NA	NA	NA	NA	NA	NA	S	S	NA	NA
mykrobe_validation	NA	ERR551012	TRUE	540	550.7	Illumina HiSeq 2500	PAIRED	NA	NA	NA	NA	NA	NA	NA	NA	S	NA	S	NA	NA	NA	NA	NA	NA	NA	NA	S	S	NA	NA
mykrobe_validation	NA	ERR551013	TRUE	355.2	355.1	Illumina HiSeq 2500	PAIRED	NA	NA	NA	NA	NA	NA	NA	NA	S	NA	S	NA	NA	NA	NA	NA	NA	NA	NA	S	S	NA	NA
mykrobe_validation	NA	ERR551016	TRUE	128	127.5	Illumina HiSeq 2500	PAIRED	S	S	S	NA	NA	NA	NA	NA	R	NA	R	NA	NA	NA	NA	NA	NA	NA	NA	R	R	NA	NA
mykrobe_validation	NA	ERR551018	TRUE	434.5	395.3	Illumina HiSeq 2500	PAIRED	NA	NA	NA	NA	NA	NA	NA	NA	S	NA	S	NA	NA	NA	NA	NA	NA	NA	NA	S	S	NA	NA
mykrobe_validation	NA	ERR551019	TRUE	65.3	65.3	Illumina HiSeq 2500	PAIRED	S	S	S	NA	NA	NA	NA	NA	R	NA	R	NA	NA	NA	NA	NA	NA	NA	NA	R	R	NA	NA
mykrobe_validation	NA	ERR551022	TRUE	177.8	177.1	Illumina HiSeq 2500	PAIRED	NA	NA	NA	NA	NA	NA	NA	NA	S	NA	S	NA	NA	NA	NA	NA	NA	NA	NA	S	S	NA	NA
mykrobe_validation	NA	ERR551025	TRUE	182.7	188.5	Illumina HiSeq 2500	PAIRED	NA	NA	NA	NA	NA	NA	NA	NA	S	NA	S	NA	NA	NA	NA	NA	NA	NA	NA	S	S	NA	NA
mykrobe_validation	NA	ERR551026	TRUE	359.4	358.9	Illumina HiSeq 2500	PAIRED	NA	NA	NA	NA	NA	NA	NA	NA	S	NA	S	NA	NA	NA	NA	NA	NA	NA	NA	S	S	NA	NA
mykrobe_validation	NA	ERR551029	TRUE	248.8	265.2	Illumina HiSeq 2500	PAIRED	NA	S	S	NA	NA	NA	NA	NA	S	NA	R	NA	NA	NA	NA	NA	NA	NA	NA	S	R	NA	NA
mykrobe_validation	NA	ERR551030	TRUE	522.8	549.9	Illumina HiSeq 2500	PAIRED	NA	NA	NA	NA	NA	NA	NA	NA	S	NA	R	NA	NA	NA	NA	NA	NA	NA	NA	S	R	NA	NA
mykrobe_validation	NA	ERR551040	TRUE	161.8	158.9	Illumina HiSeq 2500	PAIRED	NA	NA	NA	NA	NA	NA	NA	NA	NA	NA	NA	NA	NA	NA	NA	NA	NA	NA	NA	NA	NA	NA	NA
mykrobe_validation	NA	ERR551041	TRUE	126.9	125	Illumina HiSeq 2500	PAIRED	NA	NA	NA	NA	NA	NA	NA	NA	S	NA	S	NA	NA	NA	NA	NA	NA	NA	NA	S	S	NA	NA
mykrobe_validation	NA	ERR551042	TRUE	186.8	195.6	Illumina HiSeq 2500	PAIRED	NA	NA	NA	NA	NA	NA	NA	NA	S	NA	S	NA	NA	NA	NA	NA	NA	NA	NA	S	S	NA	NA
mykrobe_validation	NA	ERR551044	TRUE	460.5	454.2	Illumina HiSeq 2500	PAIRED	NA	NA	NA	NA	NA	NA	NA	NA	NA	NA	NA	NA	NA	NA	NA	NA	NA	NA	NA	NA	NA	NA	NA
mykrobe_validation	NA	ERR551046	TRUE	412.7	429.9	Illumina HiSeq 2500	PAIRED	NA	NA	NA	NA	NA	NA	NA	NA	S	NA	S	NA	NA	NA	NA	NA	NA	NA	NA	S	S	NA	NA
mykrobe_validation	NA	ERR551047	TRUE	150.3	144.8	Illumina HiSeq 2500	PAIRED	NA	NA	NA	NA	NA	NA	NA	NA	S	NA	S	NA	NA	NA	NA	NA	NA	NA	NA	S	S	NA	NA
mykrobe_validation	NA	ERR551050	TRUE	233.2	240.2	Illumina HiSeq 2500	PAIRED	NA	NA	NA	NA	NA	NA	NA	NA	S	NA	S	NA	NA	NA	NA	NA	NA	NA	NA	S	S	NA	NA
mykrobe_validation	NA	ERR551051	TRUE	61.7	62.8	Illumina HiSeq 2500	PAIRED	NA	NA	NA	NA	NA	NA	NA	NA	R	NA	R	NA	NA	NA	NA	NA	NA	NA	NA	R	R	NA	NA
mykrobe_validation	NA	ERR551058	TRUE	277.8	280.7	Illumina HiSeq 2500	PAIRED	NA	NA	NA	NA	NA	NA	NA	NA	S	NA	S	NA	NA	NA	NA	NA	NA	NA	NA	S	S	NA	NA
mykrobe_validation	NA	ERR551061	TRUE	296.9	300.9	Illumina HiSeq 2500	PAIRED	NA	NA	NA	NA	NA	NA	NA	NA	S	NA	S	NA	NA	NA	NA	NA	NA	NA	NA	S	S	NA	NA
mykrobe_validation	NA	ERR551063	TRUE	75.8	77	Illumina HiSeq 2500	PAIRED	S	S	S	NA	NA	NA	NA	NA	R	NA	R	NA	NA	NA	NA	NA	NA	NA	NA	R	R	NA	NA
mykrobe_validation	NA	ERR551064	TRUE	289.5	292.8	Illumina HiSeq 2500	PAIRED	NA	NA	NA	NA	NA	NA	NA	NA	S	NA	S	NA	NA	NA	NA	NA	NA	NA	NA	S	S	NA	NA
mykrobe_validation	NA	ERR551065	TRUE	495.4	490.6	Illumina HiSeq 2500	PAIRED	NA	NA	NA	NA	NA	NA	NA	NA	S	NA	S	NA	NA	NA	NA	NA	NA	NA	NA	S	S	NA	NA
mykrobe_validation	NA	ERR551072	TRUE	411.4	418.9	Illumina HiSeq 2500	PAIRED	NA	NA	NA	NA	NA	NA	NA	NA	S	NA	S	NA	NA	NA	NA	NA	NA	NA	NA	S	S	NA	NA
mykrobe_validation	NA	ERR551077	TRUE	294.6	299.6	Illumina HiSeq 2500	PAIRED	NA	NA	NA	NA	NA	NA	NA	NA	S	NA	S	NA	NA	NA	NA	NA	NA	NA	NA	S	S	NA	NA
mykrobe_validation	NA	ERR551078	TRUE	280.2	286.2	Illumina HiSeq 2500	PAIRED	NA	NA	NA	NA	NA	NA	NA	NA	S	NA	S	NA	NA	NA	NA	NA	NA	NA	NA	S	S	NA	NA
mykrobe_validation	NA	ERR551080	TRUE	228	238.2	Illumina HiSeq 2500	PAIRED	NA	NA	NA	NA	NA	NA	NA	NA	S	NA	S	NA	NA	NA	NA	NA	NA	NA	NA	S	S	NA	NA
mykrobe_validation	NA	ERR551084	TRUE	131.2	135.4	Illumina HiSeq 2500	PAIRED	NA	NA	NA	NA	NA	NA	NA	NA	S	NA	S	NA	NA	NA	NA	NA	NA	NA	NA	S	S	NA	NA
mykrobe_validation	NA	ERR551085	TRUE	282.9	279.4	Illumina HiSeq 2500	PAIRED	NA	NA	NA	NA	NA	NA	NA	NA	S	NA	S	NA	NA	NA	NA	NA	NA	NA	NA	S	S	NA	NA
mykrobe_validation	NA	ERR551087	TRUE	280.9	295	Illumina HiSeq 2500	PAIRED	NA	NA	NA	NA	NA	NA	NA	NA	S	NA	S	NA	NA	NA	NA	NA	NA	NA	NA	S	S	NA	NA
mykrobe_validation	NA	ERR551091	TRUE	439.9	441.7	Illumina HiSeq 2500	PAIRED	NA	NA	NA	NA	NA	NA	NA	NA	S	NA	R	NA	NA	NA	NA	NA	NA	NA	NA	S	S	NA	NA
mykrobe_validation	NA	ERR551094	TRUE	465.6	476.9	Illumina HiSeq 2500	PAIRED	NA	NA	NA	NA	NA	NA	NA	NA	S	NA	S	NA	NA	NA	NA	NA	NA	NA	NA	S	S	NA	NA
mykrobe_validation	NA	ERR551095	TRUE	131.9	138.2	Illumina HiSeq 2500	PAIRED	NA	NA	NA	NA	NA	NA	NA	NA	S	NA	S	NA	NA	NA	NA	NA	NA	NA	NA	S	S	NA	NA
mykrobe_validation	NA	ERR551096	TRUE	273.5	289.2	Illumina HiSeq 2500	PAIRED	NA	NA	NA	NA	NA	NA	NA	NA	S	NA	S	NA	NA	NA	NA	NA	NA	NA	NA	S	S	NA	NA
mykrobe_validation	NA	ERR551097	TRUE	205.7	210	Illumina HiSeq 2500	PAIRED	NA	NA	NA	NA	NA	NA	NA	NA	S	NA	S	NA	NA	NA	NA	NA	NA	NA	NA	S	S	NA	NA
mykrobe_validation	NA	ERR551098	TRUE	301.7	318.9	Illumina HiSeq 2500	PAIRED	NA	NA	NA	NA	NA	NA	NA	NA	S	NA	S	NA	NA	NA	NA	NA	NA	NA	NA	S	S	NA	NA
mykrobe_validation	NA	ERR551099	TRUE	67	68	Illumina HiSeq 2500	PAIRED	NA	NA	NA	NA	NA	NA	NA	NA	S	NA	R	NA	NA	NA	NA	NA	NA	NA	NA	R	R	NA	NA
mykrobe_validation	NA	ERR551103	TRUE	306.1	323.7	Illumina HiSeq 2500	PAIRED	NA	NA	NA	NA	NA	NA	NA	NA	S	NA	S	NA	NA	NA	NA	NA	NA	NA	NA	S	S	NA	NA
mykrobe_validation	NA	ERR551104	TRUE	104.3	104.4	Illumina HiSeq 2500	PAIRED	S	S	S	NA	NA	NA	NA	NA	R	NA	R	NA	NA	NA	NA	NA	NA	NA	NA	R	R	NA	NA
mykrobe_validation	NA	ERR551106	TRUE	236.5	249.9	Illumina HiSeq 2500	PAIRED	NA	NA	NA	NA	NA	NA	NA	NA	S	NA	S	NA	NA	NA	NA	NA	NA	NA	NA	S	S	NA	NA
mykrobe_validation	NA	ERR551108	TRUE	72.8	74.6	Illumina HiSeq 2500	PAIRED	S	S	S	NA	NA	NA	NA	NA	S	NA	R	NA	NA	NA	NA	NA	NA	NA	NA	R	R	NA	NA
mykrobe_validation	NA	ERR551110	TRUE	282.3	296.9	Illumina HiSeq 2500	PAIRED	NA	NA	NA	NA	NA	NA	NA	NA	S	NA	S	NA	NA	NA	NA	NA	NA	NA	NA	S	S	NA	NA
mykrobe_validation	NA	ERR551114	TRUE	376.3	380	Illumina HiSeq 2500	PAIRED	NA	NA	NA	NA	NA	NA	NA	NA	S	NA	S	NA	NA	NA	NA	NA	NA	NA	NA	S	S	NA	NA
mykrobe_validation	NA	ERR551115	TRUE	201.9	210.2	Illumina HiSeq 2500	PAIRED	NA	NA	NA	NA	NA	NA	NA	NA	S	NA	S	NA	NA	NA	NA	NA	NA	NA	NA	S	S	NA	NA
mykrobe_validation	NA	ERR551116	TRUE	379.3	375	Illumina HiSeq 2500	PAIRED	NA	NA	NA	NA	NA	NA	NA	NA	S	NA	S	NA	NA	NA	NA	NA	NA	NA	NA	S	S	NA	NA
mykrobe_validation	NA	ERR551117	TRUE	459	458.2	Illumina HiSeq 2500	PAIRED	NA	NA	NA	NA	NA	NA	NA	NA	S	NA	S	NA	NA	NA	NA	NA	NA	NA	NA	S	S	NA	NA
mykrobe_validation	NA	ERR551119	TRUE	142.6	144.3	Illumina HiSeq 2500	PAIRED	NA	NA	NA	NA	NA	NA	NA	NA	S	NA	S	NA	NA	NA	NA	NA	NA	NA	NA	S	S	NA	NA
mykrobe_validation	NA	ERR551120	TRUE	142.7	151.7	Illumina HiSeq 2500	PAIRED	NA	NA	NA	NA	NA	NA	NA	NA	S	NA	S	NA	NA	NA	NA	NA	NA	NA	NA	S	S	NA	NA
mykrobe_validation	NA	ERR551121	TRUE	168.6	187.5	Illumina MiSeq	PAIRED	S	S	S	NA	NA	NA	NA	NA	R	NA	R	NA	NA	NA	NA	NA	NA	NA	NA	R	R	NA	NA
mykrobe_validation	NA	ERR551125	TRUE	258.2	265.5	Illumina HiSeq 2500	PAIRED	NA	NA	NA	NA	NA	NA	NA	NA	S	NA	S	NA	NA	NA	NA	NA	NA	NA	NA	S	S	NA	NA
mykrobe_validation	NA	ERR551127	TRUE	406	419.7	Illumina HiSeq 2500	PAIRED	NA	NA	NA	NA	NA	NA	NA	NA	S	NA	S	NA	NA	NA	NA	NA	NA	NA	NA	S	S	NA	NA
mykrobe_validation	NA	ERR551128	TRUE	79	80	Illumina HiSeq 2500	PAIRED	NA	NA	NA	NA	NA	NA	NA	NA	R	NA	R	NA	NA	NA	NA	NA	NA	NA	NA	R	R	NA	NA
mykrobe_validation	NA	ERR551130	TRUE	83.9	85.4	Illumina HiSeq 2500	PAIRED	S	S	R	NA	NA	NA	NA	NA	R	NA	R	NA	NA	NA	NA	NA	NA	NA	NA	R	R	NA	NA
mykrobe_validation	NA	ERR551133	TRUE	61.1	61.5	Illumina HiSeq 2500	PAIRED	S	S	S	NA	NA	NA	NA	NA	R	NA	R	NA	NA	NA	NA	NA	NA	NA	NA	R	R	NA	NA
mykrobe_validation	NA	ERR551137	TRUE	84	87	Illumina HiSeq 2500	PAIRED	S	S	S	NA	NA	NA	NA	NA	R	NA	R	NA	NA	NA	NA	NA	NA	NA	NA	R	R	NA	NA
mykrobe_validation	NA	ERR551141	TRUE	70.1	70	Illumina HiSeq 2500	PAIRED	S	S	S	NA	NA	NA	NA	NA	S	NA	R	NA	NA	NA	NA	NA	NA	NA	NA	R	R	NA	NA
mykrobe_validation	NA	ERR551143	TRUE	329.6	335.7	Illumina HiSeq 2500	PAIRED	NA	NA	NA	NA	NA	NA	NA	NA	S	NA	S	NA	NA	NA	NA	NA	NA	NA	NA	S	S	NA	NA
mykrobe_validation	NA	ERR551144	TRUE	317.7	334.7	Illumina HiSeq 2500	PAIRED	NA	NA	NA	NA	NA	NA	NA	NA	S	NA	S	NA	NA	NA	NA	NA	NA	NA	NA	S	R	NA	NA
mykrobe_validation	NA	ERR551145	TRUE	126.1	155.3	Illumina MiSeq	PAIRED	S	S	S	NA	NA	NA	NA	NA	R	NA	R	NA	NA	NA	NA	NA	NA	NA	NA	R	R	NA	NA
mykrobe_validation	NA	ERR551149	TRUE	507.3	503.8	Illumina HiSeq 2500	PAIRED	NA	NA	NA	NA	NA	NA	NA	NA	S	NA	S	NA	NA	NA	NA	NA	NA	NA	NA	S	S	NA	NA
mykrobe_validation	NA	ERR551150	TRUE	315.2	315.4	Illumina HiSeq 2500	PAIRED	NA	NA	NA	NA	NA	NA	NA	NA	S	NA	S	NA	NA	NA	NA	NA	NA	NA	NA	S	S	NA	NA
mykrobe_validation	NA	ERR551152	TRUE	433.2	428.1	Illumina HiSeq 2500	PAIRED	NA	NA	NA	NA	NA	NA	NA	NA	S	NA	S	NA	NA	NA	NA	NA	NA	NA	NA	S	S	NA	NA
mykrobe_validation	NA	ERR551157	TRUE	154.2	159.8	Illumina HiSeq 2500	PAIRED	NA	NA	NA	NA	NA	NA	NA	NA	S	NA	S	NA	NA	NA	NA	NA	NA	NA	NA	S	S	NA	NA
mykrobe_validation	NA	ERR551158	TRUE	1231	1279.3	Illumina HiSeq 2500	PAIRED	NA	NA	NA	NA	NA	NA	NA	NA	S	NA	S	NA	NA	NA	NA	NA	NA	NA	NA	S	S	NA	NA
mykrobe_validation	NA	ERR551159	TRUE	132.6	141.6	Illumina MiSeq	PAIRED	S	S	S	NA	NA	NA	NA	NA	S	NA	R	NA	NA	NA	NA	NA	NA	NA	NA	R	R	NA	NA
mykrobe_validation	NA	ERR551160	TRUE	163.8	173.9	Illumina HiSeq 2500	PAIRED	NA	NA	NA	NA	NA	NA	NA	NA	S	NA	S	NA	NA	NA	NA	NA	NA	NA	NA	S	S	NA	NA
mykrobe_validation	NA	ERR551163	TRUE	384.6	388.4	Illumina HiSeq 2500	PAIRED	NA	NA	NA	NA	NA	NA	NA	NA	S	NA	S	NA	NA	NA	NA	NA	NA	NA	NA	S	S	NA	NA
mykrobe_validation	NA	ERR551165	TRUE	392.5	368.7	Illumina HiSeq 2500	PAIRED	NA	NA	NA	NA	NA	NA	NA	NA	S	NA	S	NA	NA	NA	NA	NA	NA	NA	NA	S	S	NA	NA
mykrobe_validation	NA	ERR551170	TRUE	292.4	301.2	Illumina HiSeq 2500	PAIRED	NA	NA	NA	NA	NA	NA	NA	NA	S	NA	S	NA	NA	NA	NA	NA	NA	NA	NA	S	S	NA	NA
mykrobe_validation	NA	ERR551178	TRUE	177.9	184.3	Illumina HiSeq 2500	PAIRED	NA	NA	NA	NA	NA	NA	NA	NA	S	NA	S	NA	NA	NA	NA	NA	NA	NA	NA	S	S	NA	NA
mykrobe_validation	NA	ERR551183	TRUE	427.4	316.4	Illumina HiSeq 2500	PAIRED	NA	NA	NA	NA	NA	NA	NA	NA	S	NA	S	NA	NA	NA	NA	NA	NA	NA	NA	S	S	NA	NA
mykrobe_validation	NA	ERR551186	TRUE	355.6	351.8	Illumina HiSeq 2500	PAIRED	NA	NA	NA	NA	NA	NA	NA	NA	S	NA	S	NA	NA	NA	NA	NA	NA	NA	NA	S	S	NA	NA
mykrobe_validation	NA	ERR551188	TRUE	237.9	241.8	Illumina HiSeq 2500	PAIRED	NA	NA	NA	NA	NA	NA	NA	NA	S	NA	S	NA	NA	NA	NA	NA	NA	NA	NA	S	S	NA	NA
mykrobe_validation	NA	ERR551191	TRUE	130.8	135.7	Illumina HiSeq 2500	PAIRED	NA	NA	NA	NA	NA	NA	NA	NA	S	NA	S	NA	NA	NA	NA	NA	NA	NA	NA	S	S	NA	NA
mykrobe_validation	NA	ERR551196	TRUE	322	315.2	Illumina HiSeq 2500	PAIRED	R	NA	R	NA	NA	NA	NA	NA	R	NA	R	NA	NA	NA	NA	NA	NA	NA	NA	R	S	NA	NA
mykrobe_validation	NA	ERR551198	TRUE	434.1	429.1	Illumina HiSeq 2500	PAIRED	NA	NA	NA	NA	NA	NA	NA	NA	S	NA	S	NA	NA	NA	NA	NA	NA	NA	NA	S	S	NA	NA
mykrobe_validation	NA	ERR551210	TRUE	49.3	50.2	Illumina HiSeq 2500	PAIRED	S	S	S	NA	NA	NA	NA	NA	R	NA	R	NA	NA	NA	NA	NA	NA	NA	NA	R	R	NA	NA
mykrobe_validation	NA	ERR551213	TRUE	362.4	370.4	Illumina HiSeq 2500	PAIRED	NA	NA	NA	NA	NA	NA	NA	NA	S	NA	S	NA	NA	NA	NA	NA	NA	NA	NA	S	S	NA	NA
mykrobe_validation	NA	ERR551220	TRUE	61	60.5	Illumina HiSeq 2500	PAIRED	R	S	R	NA	NA	NA	NA	NA	R	NA	R	NA	NA	NA	NA	NA	NA	NA	NA	R	R	NA	NA
mykrobe_validation	NA	ERR551223	TRUE	125.6	126.9	Illumina HiSeq 2500	PAIRED	NA	NA	NA	NA	NA	NA	NA	NA	S	NA	S	NA	NA	NA	NA	NA	NA	NA	NA	S	S	NA	NA
mykrobe_validation	NA	ERR551224	TRUE	670	660.5	Illumina HiSeq 2500	PAIRED	NA	NA	NA	NA	NA	NA	NA	NA	S	NA	S	NA	NA	NA	NA	NA	NA	NA	NA	S	S	NA	NA
mykrobe_validation	NA	ERR551225	TRUE	203.7	190.7	Illumina HiSeq 2500	PAIRED	NA	NA	NA	NA	NA	NA	NA	NA	S	NA	S	NA	NA	NA	NA	NA	NA	NA	NA	S	S	NA	NA
mykrobe_validation	NA	ERR551229	TRUE	195.2	200.1	Illumina HiSeq 2500	PAIRED	NA	NA	NA	NA	NA	NA	NA	NA	S	NA	S	NA	NA	NA	NA	NA	NA	NA	NA	S	S	NA	NA
mykrobe_validation	NA	ERR551232	TRUE	256.2	271.8	Illumina HiSeq 2500	PAIRED	NA	NA	NA	NA	NA	NA	NA	NA	S	NA	S	NA	NA	NA	NA	NA	NA	NA	NA	S	S	NA	NA
mykrobe_validation	NA	ERR551234	TRUE	73	83.7	Illumina MiSeq	PAIRED	NA	NA	NA	NA	NA	NA	NA	NA	S	NA	R	NA	NA	NA	NA	NA	NA	NA	NA	R	S	NA	NA
mykrobe_validation	NA	ERR551236	TRUE	211.5	209.7	Illumina HiSeq 2500	PAIRED	R	NA	NA	NA	NA	NA	NA	NA	R	NA	R	R	NA	NA	NA	NA	NA	NA	NA	R	R	NA	NA
mykrobe_validation	NA	ERR551238	TRUE	127.8	130.4	Illumina HiSeq 2500	PAIRED	NA	NA	NA	NA	NA	NA	NA	NA	R	NA	R	NA	NA	NA	NA	NA	NA	NA	NA	R	R	NA	NA
mykrobe_validation	NA	ERR551243	TRUE	714.2	707.7	Illumina HiSeq 2500	PAIRED	NA	NA	NA	NA	NA	NA	NA	NA	S	NA	S	NA	NA	NA	NA	NA	NA	NA	NA	S	S	NA	NA
mykrobe_validation	NA	ERR551244	TRUE	341.1	341.7	Illumina HiSeq 2500	PAIRED	NA	NA	NA	NA	NA	NA	NA	NA	S	NA	S	NA	NA	NA	NA	NA	NA	NA	NA	S	S	NA	NA
mykrobe_validation	NA	ERR551245	TRUE	469.7	465	Illumina HiSeq 2500	PAIRED	NA	NA	NA	NA	NA	NA	NA	NA	S	NA	S	NA	NA	NA	NA	NA	NA	NA	NA	S	S	NA	NA
mykrobe_validation	NA	ERR551251	TRUE	97.5	98.7	Illumina HiSeq 2500	PAIRED	S	S	S	NA	NA	NA	NA	NA	S	NA	R	NA	NA	NA	NA	NA	NA	NA	NA	R	R	NA	NA
mykrobe_validation	NA	ERR551252	TRUE	437.1	441.6	Illumina HiSeq 2500	PAIRED	NA	NA	NA	NA	NA	NA	NA	NA	S	NA	S	NA	NA	NA	NA	NA	NA	NA	NA	S	S	NA	NA
mykrobe_validation	NA	ERR551257	TRUE	472.6	491.5	Illumina HiSeq 2500	PAIRED	NA	NA	NA	NA	NA	NA	NA	NA	S	NA	S	NA	NA	NA	NA	NA	NA	NA	NA	S	S	NA	NA
mykrobe_validation	NA	ERR551259	TRUE	90.1	90	Illumina HiSeq 2500	PAIRED	S	S	S	NA	NA	NA	NA	NA	R	NA	R	NA	NA	NA	NA	NA	NA	NA	NA	R	R	NA	NA
mykrobe_validation	NA	ERR551260	TRUE	441.9	436.3	Illumina HiSeq 2500	PAIRED	NA	NA	NA	NA	NA	NA	NA	NA	S	NA	S	NA	NA	NA	NA	NA	NA	NA	NA	S	R	NA	NA
mykrobe_validation	NA	ERR551266	TRUE	332.7	350.6	Illumina HiSeq 2500	PAIRED	NA	NA	NA	NA	NA	NA	NA	NA	S	NA	S	NA	NA	NA	NA	NA	NA	NA	NA	S	S	NA	NA
mykrobe_validation	NA	ERR551267	TRUE	340.3	355	Illumina HiSeq 2500	PAIRED	NA	NA	NA	NA	NA	NA	NA	NA	S	NA	S	NA	NA	NA	NA	NA	NA	NA	NA	S	S	NA	NA
mykrobe_validation	NA	ERR551268	TRUE	120.5	119	Illumina HiSeq 2500	PAIRED	NA	NA	NA	NA	NA	NA	NA	NA	S	NA	S	NA	NA	NA	NA	NA	NA	NA	NA	S	S	NA	NA
mykrobe_validation	NA	ERR551269	TRUE	194.9	199.9	Illumina HiSeq 2500	PAIRED	NA	NA	NA	NA	NA	NA	NA	NA	S	NA	S	NA	NA	NA	NA	NA	NA	NA	NA	S	S	NA	NA
mykrobe_validation	NA	ERR551270	TRUE	326.6	328.4	Illumina HiSeq 2500	PAIRED	NA	NA	NA	NA	NA	NA	NA	NA	S	NA	S	NA	NA	NA	NA	NA	NA	NA	NA	S	S	NA	NA
mykrobe_validation	NA	ERR551271	TRUE	191.8	198.3	Illumina HiSeq 2500	PAIRED	NA	NA	NA	NA	NA	NA	NA	NA	S	NA	S	NA	NA	NA	NA	NA	NA	NA	NA	S	S	NA	NA
mykrobe_validation	NA	ERR551272	TRUE	444.1	468.5	Illumina HiSeq 2500	PAIRED	NA	NA	NA	NA	NA	NA	NA	NA	S	NA	S	NA	NA	NA	NA	NA	NA	NA	NA	S	R	NA	NA
mykrobe_validation	NA	ERR551273	TRUE	441.7	438.4	Illumina HiSeq 2500	PAIRED	NA	NA	NA	NA	NA	NA	NA	NA	S	NA	S	NA	NA	NA	NA	NA	NA	NA	NA	S	S	NA	NA
mykrobe_validation	NA	ERR551274	TRUE	311.5	315.7	Illumina HiSeq 2500	PAIRED	NA	NA	NA	NA	NA	NA	NA	NA	S	NA	S	NA	NA	NA	NA	NA	NA	NA	NA	S	S	NA	NA
mykrobe_validation	NA	ERR551275	TRUE	414.5	410.8	Illumina HiSeq 2500	PAIRED	NA	NA	NA	NA	NA	NA	NA	NA	S	NA	S	NA	NA	NA	NA	NA	NA	NA	NA	S	S	NA	NA
mykrobe_validation	NA	ERR551276	TRUE	230.1	237.3	Illumina HiSeq 2500	PAIRED	NA	NA	NA	NA	NA	NA	NA	NA	S	NA	S	NA	NA	NA	NA	NA	NA	NA	NA	S	S	NA	NA
mykrobe_validation	NA	ERR551277	TRUE	180.5	182.6	Illumina HiSeq 2500	PAIRED	NA	NA	NA	NA	NA	NA	NA	NA	S	NA	S	NA	NA	NA	NA	NA	NA	NA	NA	S	S	NA	NA
mykrobe_validation	NA	ERR551279	TRUE	391.5	394.8	Illumina HiSeq 2500	PAIRED	NA	NA	NA	NA	NA	NA	NA	NA	S	NA	S	NA	NA	NA	NA	NA	NA	NA	NA	S	S	NA	NA
mykrobe_validation	NA	ERR551282	TRUE	501.2	496.8	Illumina HiSeq 2500	PAIRED	NA	NA	NA	NA	NA	NA	NA	NA	S	NA	S	NA	NA	NA	NA	NA	NA	NA	NA	S	S	NA	NA
mykrobe_validation	NA	ERR551285	TRUE	104	103.2	Illumina HiSeq 2500	PAIRED	S	S	S	NA	NA	NA	NA	NA	R	NA	R	NA	NA	NA	NA	NA	NA	NA	NA	R	R	NA	NA
mykrobe_validation	NA	ERR551286	TRUE	595.4	592.2	Illumina HiSeq 2500	PAIRED	NA	NA	NA	NA	NA	NA	NA	NA	S	NA	S	NA	NA	NA	NA	NA	NA	NA	NA	S	S	NA	NA
mykrobe_validation	NA	ERR551290	TRUE	109.9	133.2	Illumina MiSeq	PAIRED	S	S	S	NA	NA	NA	NA	NA	R	NA	R	NA	NA	NA	NA	NA	NA	NA	NA	R	R	NA	NA
mykrobe_validation	NA	ERR551291	TRUE	344.6	353.1	Illumina HiSeq 2500	PAIRED	NA	NA	NA	NA	NA	NA	NA	NA	S	NA	S	NA	NA	NA	NA	NA	NA	NA	NA	S	S	NA	NA
mykrobe_validation	NA	ERR551293	TRUE	293.2	302.5	Illumina HiSeq 2500	PAIRED	NA	NA	NA	NA	NA	NA	NA	NA	S	NA	R	NA	NA	NA	NA	NA	NA	NA	NA	S	S	NA	NA
mykrobe_validation	NA	ERR551294	TRUE	214.2	220.8	Illumina HiSeq 2500	PAIRED	NA	NA	NA	NA	NA	NA	NA	NA	S	NA	S	NA	NA	NA	NA	NA	NA	NA	NA	S	S	NA	NA
mykrobe_validation	NA	ERR551295	TRUE	60.7	61.7	Illumina HiSeq 2500	PAIRED	S	S	S	NA	NA	NA	NA	NA	R	NA	R	NA	NA	NA	NA	NA	NA	NA	NA	R	R	NA	NA
mykrobe_validation	NA	ERR551297	TRUE	143.4	150.5	Illumina HiSeq 2500	PAIRED	NA	NA	NA	NA	NA	NA	NA	NA	S	NA	S	NA	NA	NA	NA	NA	NA	NA	NA	S	S	NA	NA
mykrobe_validation	NA	ERR551300	TRUE	230.4	238.7	Illumina HiSeq 2500	PAIRED	NA	NA	NA	NA	NA	NA	NA	NA	S	NA	S	NA	NA	NA	NA	NA	NA	NA	NA	S	S	NA	NA
mykrobe_validation	NA	ERR551301	TRUE	374.2	369.4	Illumina HiSeq 2500	PAIRED	NA	NA	NA	NA	NA	NA	NA	NA	S	NA	S	NA	NA	NA	NA	NA	NA	NA	NA	S	S	NA	NA
mykrobe_validation	NA	ERR551302	TRUE	407.3	422.1	Illumina HiSeq 2500	PAIRED	NA	NA	NA	NA	NA	NA	NA	NA	S	NA	S	NA	NA	NA	NA	NA	NA	NA	NA	S	S	NA	NA
mykrobe_validation	NA	ERR551303	TRUE	115	118.5	Illumina HiSeq 2500	PAIRED	NA	NA	NA	NA	NA	NA	NA	NA	S	NA	S	NA	NA	NA	NA	NA	NA	NA	NA	S	S	NA	NA
mykrobe_validation	NA	ERR551304	TRUE	78.2	79.4	Illumina HiSeq 2500	PAIRED	S	S	S	NA	NA	NA	NA	NA	R	NA	R	NA	NA	NA	NA	NA	NA	NA	NA	R	R	NA	NA
mykrobe_validation	NA	ERR551312	TRUE	143.9	148.6	Illumina HiSeq 2500	PAIRED	NA	NA	NA	NA	NA	NA	NA	NA	S	NA	S	NA	NA	NA	NA	NA	NA	NA	NA	S	S	NA	NA
mykrobe_validation	NA	ERR551313	TRUE	270.3	277.1	Illumina HiSeq 2500	PAIRED	NA	NA	NA	NA	NA	NA	NA	NA	S	NA	S	NA	NA	NA	NA	NA	NA	NA	NA	S	S	NA	NA
mykrobe_validation	NA	ERR551320	TRUE	107.1	108.1	Illumina HiSeq 2500	PAIRED	S	S	S	NA	NA	NA	NA	NA	R	NA	R	NA	NA	NA	NA	NA	NA	NA	NA	R	R	NA	NA
mykrobe_validation	NA	ERR551322	TRUE	304.7	321.6	Illumina HiSeq 2500	PAIRED	NA	NA	NA	NA	NA	NA	NA	NA	S	NA	S	NA	NA	NA	NA	NA	NA	NA	NA	S	S	NA	NA
mykrobe_validation	NA	ERR551323	TRUE	462.7	457.4	Illumina HiSeq 2500	PAIRED	NA	NA	NA	NA	NA	NA	NA	NA	S	NA	S	NA	NA	NA	NA	NA	NA	NA	NA	S	S	NA	NA
mykrobe_validation	NA	ERR551326	TRUE	200.3	209.3	Illumina HiSeq 2500	PAIRED	NA	NA	NA	NA	NA	NA	NA	NA	S	NA	S	NA	NA	NA	NA	NA	NA	NA	NA	S	S	NA	NA
mykrobe_validation	NA	ERR551327	TRUE	188.4	182.6	Illumina HiSeq 2500	PAIRED	NA	NA	NA	NA	NA	NA	NA	NA	S	NA	S	NA	NA	NA	NA	NA	NA	NA	NA	S	R	NA	NA
mykrobe_validation	NA	ERR551335	TRUE	250	250.7	Illumina HiSeq 2500	PAIRED	NA	NA	NA	NA	NA	NA	NA	NA	S	NA	S	NA	NA	NA	NA	NA	NA	NA	NA	S	S	NA	NA
mykrobe_validation	NA	ERR551340	TRUE	292	309.1	Illumina HiSeq 2500	PAIRED	NA	NA	NA	NA	NA	NA	NA	NA	S	NA	S	NA	NA	NA	NA	NA	NA	NA	NA	S	S	NA	NA
mykrobe_validation	NA	ERR551342	TRUE	64.6	65.6	Illumina HiSeq 2500	PAIRED	S	S	S	NA	NA	NA	NA	NA	R	NA	R	NA	NA	NA	NA	NA	NA	NA	NA	R	R	NA	NA
mykrobe_validation	NA	ERR551344	TRUE	375.4	384.1	Illumina HiSeq 2500	PAIRED	NA	NA	NA	NA	NA	NA	NA	NA	S	NA	S	NA	NA	NA	NA	NA	NA	NA	NA	S	S	NA	NA
mykrobe_validation	NA	ERR551345	TRUE	137.9	145.5	Illumina HiSeq 2500	PAIRED	NA	NA	NA	NA	NA	NA	NA	NA	S	NA	S	NA	NA	NA	NA	NA	NA	NA	NA	S	S	NA	NA
mykrobe_validation	NA	ERR551346	TRUE	350.1	349.3	Illumina HiSeq 2500	PAIRED	NA	NA	NA	NA	NA	NA	NA	NA	S	NA	S	NA	NA	NA	NA	NA	NA	NA	NA	S	S	NA	NA
mykrobe_validation	NA	ERR551348	TRUE	217.7	223.3	Illumina HiSeq 2500	PAIRED	NA	NA	NA	NA	NA	NA	NA	NA	S	NA	S	NA	NA	NA	NA	NA	NA	NA	NA	S	S	NA	NA
mykrobe_validation	NA	ERR551349	TRUE	226.7	220.8	Illumina HiSeq 2500	PAIRED	NA	NA	NA	NA	NA	NA	NA	NA	S	NA	S	NA	NA	NA	NA	NA	NA	NA	NA	S	S	NA	NA
mykrobe_validation	NA	ERR551350	TRUE	284.4	291.6	Illumina HiSeq 2500	PAIRED	NA	NA	NA	NA	NA	NA	NA	NA	S	NA	S	NA	NA	NA	NA	NA	NA	NA	NA	S	S	NA	NA
mykrobe_validation	NA	ERR551351	TRUE	260.7	262.9	Illumina HiSeq 2500	PAIRED	NA	NA	NA	NA	NA	NA	NA	NA	S	NA	S	NA	NA	NA	NA	NA	NA	NA	NA	S	S	NA	NA
mykrobe_validation	NA	ERR551352	TRUE	61.6	62.9	Illumina HiSeq 2500	PAIRED	S	S	S	NA	NA	NA	NA	NA	R	NA	R	NA	NA	NA	NA	NA	NA	NA	NA	R	R	NA	NA
mykrobe_validation	NA	ERR551355	TRUE	535.1	533.3	Illumina HiSeq 2500	PAIRED	NA	NA	NA	NA	NA	NA	NA	NA	S	NA	S	NA	NA	NA	NA	NA	NA	NA	NA	S	S	NA	NA
mykrobe_validation	NA	ERR551356	TRUE	263.6	273.1	Illumina HiSeq 2500	PAIRED	NA	NA	NA	NA	NA	NA	NA	NA	S	NA	S	NA	NA	NA	NA	NA	NA	NA	NA	S	S	NA	NA
mykrobe_validation	NA	ERR551357	TRUE	351.2	356.7	Illumina HiSeq 2500	PAIRED	NA	NA	NA	NA	NA	NA	NA	NA	S	NA	S	NA	NA	NA	NA	NA	NA	NA	NA	S	S	NA	NA
mykrobe_validation	NA	ERR551358	TRUE	300.5	305.8	Illumina HiSeq 2500	PAIRED	NA	NA	NA	NA	NA	NA	NA	NA	S	NA	S	NA	NA	NA	NA	NA	NA	NA	NA	S	S	NA	NA
mykrobe_validation	NA	ERR551361	TRUE	63.3	69	Illumina MiSeq	PAIRED	S	S	S	NA	NA	NA	NA	NA	R	NA	R	NA	NA	NA	NA	NA	NA	NA	NA	R	R	NA	NA
mykrobe_validation	NA	ERR551365	TRUE	537.5	563.5	Illumina HiSeq 2500	PAIRED	NA	NA	NA	NA	NA	NA	NA	NA	S	NA	S	NA	NA	NA	NA	NA	NA	NA	NA	S	S	NA	NA
mykrobe_validation	NA	ERR551366	TRUE	805.4	830.4	Illumina HiSeq 2500	PAIRED	NA	NA	NA	NA	NA	NA	NA	NA	S	NA	R	NA	NA	NA	NA	NA	NA	NA	NA	R	R	NA	NA
mykrobe_validation	NA	ERR551368	TRUE	248.5	256.3	Illumina HiSeq 2500	PAIRED	NA	NA	NA	NA	NA	NA	NA	NA	S	NA	S	NA	NA	NA	NA	NA	NA	NA	NA	S	S	NA	NA
mykrobe_validation	NA	ERR551372	TRUE	84.6	86	Illumina HiSeq 2500	PAIRED	NA	NA	NA	NA	NA	NA	NA	NA	R	NA	R	NA	NA	NA	NA	NA	NA	NA	NA	R	R	NA	NA
mykrobe_validation	NA	ERR551374	TRUE	411.9	410.5	Illumina HiSeq 2500	PAIRED	NA	NA	NA	NA	NA	NA	NA	NA	S	NA	S	NA	NA	NA	NA	NA	NA	NA	NA	S	S	NA	NA
mykrobe_validation	NA	ERR551375	TRUE	342.7	351	Illumina HiSeq 2500	PAIRED	NA	NA	NA	NA	NA	NA	NA	NA	S	NA	S	NA	NA	NA	NA	NA	NA	NA	NA	S	S	NA	NA
mykrobe_validation	NA	ERR551379	TRUE	120.4	136.9	Illumina HiSeq 2500	PAIRED	S	S	S	NA	NA	NA	NA	NA	S	NA	R	NA	NA	NA	NA	NA	NA	NA	NA	R	R	NA	NA
mykrobe_validation	NA	ERR551380	TRUE	75.5	76.6	Illumina HiSeq 2500	PAIRED	S	S	S	NA	NA	NA	NA	NA	S	NA	R	NA	NA	NA	NA	NA	NA	NA	NA	R	R	NA	NA
mykrobe_validation	NA	ERR551382	TRUE	567.9	566.1	Illumina HiSeq 2500	PAIRED	NA	NA	NA	NA	NA	NA	NA	NA	S	NA	S	NA	NA	NA	NA	NA	NA	NA	NA	S	S	NA	NA
mykrobe_validation	NA	ERR551384	TRUE	94.4	94.5	Illumina HiSeq 2500	PAIRED	S	S	S	NA	NA	NA	NA	NA	S	NA	R	NA	NA	NA	NA	NA	NA	NA	NA	R	R	NA	NA
mykrobe_validation	NA	ERR551388	TRUE	331.2	332	Illumina HiSeq 2500	PAIRED	NA	NA	NA	NA	NA	NA	NA	NA	S	NA	S	NA	NA	NA	NA	NA	NA	NA	NA	S	S	NA	NA
mykrobe_validation	NA	ERR551389	TRUE	381.2	383.6	Illumina HiSeq 2500	PAIRED	NA	NA	NA	NA	NA	NA	NA	NA	S	NA	S	NA	NA	NA	NA	NA	NA	NA	NA	S	S	NA	NA
mykrobe_validation	NA	ERR551390	TRUE	367.8	374.8	Illumina HiSeq 2500	PAIRED	NA	NA	NA	NA	NA	NA	NA	NA	S	NA	S	NA	NA	NA	NA	NA	NA	NA	NA	S	S	NA	NA
mykrobe_validation	NA	ERR551392	TRUE	156.4	162.2	Illumina HiSeq 2500	PAIRED	NA	NA	NA	NA	NA	NA	NA	NA	NA	NA	NA	NA	NA	NA	NA	NA	NA	NA	NA	NA	NA	NA	NA
mykrobe_validation	NA	ERR551394	TRUE	149.2	147	Illumina HiSeq 2500	PAIRED	NA	NA	NA	NA	NA	NA	NA	NA	S	NA	S	NA	NA	NA	NA	NA	NA	NA	NA	S	S	NA	NA
mykrobe_validation	NA	ERR551395	TRUE	352.4	313.3	Illumina HiSeq 2500	PAIRED	NA	NA	NA	NA	NA	NA	NA	NA	S	NA	S	NA	NA	NA	NA	NA	NA	NA	NA	S	S	NA	NA
mykrobe_validation	NA	ERR551396	TRUE	194.8	195.9	Illumina HiSeq 2500	PAIRED	NA	NA	NA	NA	NA	NA	NA	NA	S	NA	S	NA	NA	NA	NA	NA	NA	NA	NA	S	S	NA	NA
mykrobe_validation	NA	ERR551397	TRUE	168.4	177.9	Illumina HiSeq 2500	PAIRED	NA	NA	NA	NA	NA	NA	NA	NA	S	NA	S	NA	NA	NA	NA	NA	NA	NA	NA	S	S	NA	NA
mykrobe_validation	NA	ERR551402	TRUE	326.9	331	Illumina HiSeq 2500	PAIRED	NA	NA	NA	NA	NA	NA	NA	NA	S	NA	S	NA	NA	NA	NA	NA	NA	NA	NA	S	S	NA	NA
mykrobe_validation	NA	ERR551405	TRUE	125.6	131.3	Illumina HiSeq 2500	PAIRED	NA	NA	NA	NA	NA	NA	NA	NA	S	NA	S	NA	NA	NA	NA	NA	NA	NA	NA	S	R	NA	NA
mykrobe_validation	NA	ERR551406	TRUE	562.5	577.9	Illumina HiSeq 2500	PAIRED	NA	NA	NA	NA	NA	NA	NA	NA	S	NA	S	NA	NA	NA	NA	NA	NA	NA	NA	S	S	NA	NA
mykrobe_validation	NA	ERR551409	TRUE	77.6	79	Illumina HiSeq 2500	PAIRED	S	S	S	NA	NA	NA	NA	NA	S	NA	R	NA	NA	NA	NA	NA	NA	NA	NA	R	R	NA	NA
mykrobe_validation	NA	ERR551413	TRUE	229.8	225	Illumina HiSeq 2500	PAIRED	NA	NA	NA	NA	NA	NA	NA	NA	S	NA	S	NA	NA	NA	NA	NA	NA	NA	NA	S	S	NA	NA
mykrobe_validation	NA	ERR551415	TRUE	386.5	384.6	Illumina HiSeq 2500	PAIRED	NA	NA	NA	NA	NA	NA	NA	NA	S	NA	S	NA	NA	NA	NA	NA	NA	NA	NA	S	S	NA	NA
mykrobe_validation	NA	ERR551417	TRUE	85.3	86.4	Illumina HiSeq 2500	PAIRED	NA	NA	NA	NA	NA	NA	NA	NA	R	NA	R	NA	NA	NA	NA	NA	NA	NA	NA	R	R	NA	NA
mykrobe_validation	NA	ERR551420	TRUE	405.2	384.4	Illumina HiSeq 2500	PAIRED	NA	NA	NA	NA	NA	NA	NA	NA	S	NA	S	NA	NA	NA	NA	NA	NA	NA	NA	S	S	NA	NA
mykrobe_validation	NA	ERR551426	TRUE	326	328.7	Illumina HiSeq 2500	PAIRED	NA	NA	NA	NA	NA	NA	NA	NA	S	NA	S	NA	NA	NA	NA	NA	NA	NA	NA	S	S	NA	NA
mykrobe_validation	NA	ERR551427	TRUE	291.5	309.4	Illumina HiSeq 2500	PAIRED	NA	NA	NA	NA	NA	NA	NA	NA	NA	NA	NA	NA	NA	NA	NA	NA	NA	NA	NA	NA	NA	NA	NA
mykrobe_validation	NA	ERR551429	TRUE	82.2	81.4	Illumina HiSeq 2500	PAIRED	R	S	S	NA	NA	NA	NA	NA	R	NA	R	NA	NA	NA	NA	NA	NA	NA	NA	R	R	NA	NA
mykrobe_validation	NA	ERR551430	TRUE	117.1	146.7	Illumina MiSeq	PAIRED	S	S	S	NA	NA	NA	NA	NA	R	NA	R	NA	NA	NA	NA	NA	NA	NA	NA	R	R	NA	NA
mykrobe_validation	NA	ERR551431	TRUE	52.3	52.7	Illumina HiSeq 2500	PAIRED	S	S	S	NA	NA	NA	NA	NA	S	NA	R	NA	NA	NA	NA	NA	NA	NA	NA	R	R	NA	NA
mykrobe_validation	NA	ERR551433	TRUE	222.3	234.6	Illumina HiSeq 2500	PAIRED	NA	NA	NA	NA	NA	NA	NA	NA	S	NA	S	NA	NA	NA	NA	NA	NA	NA	NA	S	S	NA	NA
mykrobe_validation	NA	ERR551434	TRUE	133.1	137	Illumina HiSeq 2500	PAIRED	NA	NA	NA	NA	NA	NA	NA	NA	S	NA	S	NA	NA	NA	NA	NA	NA	NA	NA	S	S	NA	NA
mykrobe_validation	NA	ERR551435	TRUE	299.6	310.3	Illumina HiSeq 2500	PAIRED	NA	NA	NA	NA	NA	NA	NA	NA	S	NA	S	NA	NA	NA	NA	NA	NA	NA	NA	S	S	NA	NA
mykrobe_validation	NA	ERR551436	TRUE	61.5	61.8	Illumina HiSeq 2500	PAIRED	S	S	S	NA	NA	NA	NA	NA	S	NA	R	NA	NA	NA	NA	NA	NA	NA	NA	R	R	NA	NA
mykrobe_validation	NA	ERR551441	TRUE	245.6	251	Illumina HiSeq 2500	PAIRED	NA	NA	NA	NA	NA	NA	NA	NA	S	NA	S	NA	NA	NA	NA	NA	NA	NA	NA	S	S	NA	NA
mykrobe_validation	NA	ERR551442	TRUE	500.6	513.2	Illumina HiSeq 2500	PAIRED	NA	NA	NA	NA	NA	NA	NA	NA	S	NA	S	NA	NA	NA	NA	NA	NA	NA	NA	S	S	NA	NA
mykrobe_validation	NA	ERR551446	TRUE	258	254.3	Illumina HiSeq 2500	PAIRED	NA	NA	NA	NA	NA	NA	NA	NA	NA	NA	NA	NA	NA	NA	NA	NA	NA	NA	NA	NA	NA	NA	NA
mykrobe_validation	NA	ERR551447	TRUE	384.1	355.3	Illumina HiSeq 2500	PAIRED	NA	NA	NA	NA	NA	NA	NA	NA	S	NA	S	NA	NA	NA	NA	NA	NA	NA	NA	S	S	NA	NA
mykrobe_validation	NA	ERR551454	TRUE	230.9	227.8	Illumina HiSeq 2500	PAIRED	NA	NA	NA	NA	NA	NA	NA	NA	NA	NA	NA	NA	NA	NA	NA	NA	NA	NA	NA	NA	NA	NA	NA
mykrobe_validation	NA	ERR551455	TRUE	240.5	250.6	Illumina HiSeq 2500	PAIRED	NA	NA	NA	NA	NA	NA	NA	NA	S	NA	S	NA	NA	NA	NA	NA	NA	NA	NA	S	S	NA	NA
mykrobe_validation	NA	ERR551458	TRUE	499.1	507.5	Illumina HiSeq 2500	PAIRED	NA	NA	NA	NA	NA	NA	NA	NA	S	NA	S	NA	NA	NA	NA	NA	NA	NA	NA	S	S	NA	NA
mykrobe_validation	NA	ERR551459	TRUE	578.8	591.3	Illumina HiSeq 2500	PAIRED	NA	NA	NA	NA	NA	NA	NA	NA	S	NA	S	NA	NA	NA	NA	NA	NA	NA	NA	S	S	NA	NA
mykrobe_validation	NA	ERR551461	TRUE	173.7	172.7	Illumina HiSeq 2500	PAIRED	S	S	S	NA	NA	NA	NA	NA	R	NA	R	NA	NA	NA	NA	NA	NA	NA	NA	R	R	NA	NA
mykrobe_validation	NA	ERR551462	TRUE	457.5	462.4	Illumina HiSeq 2500	PAIRED	NA	NA	NA	NA	NA	NA	NA	NA	S	NA	R	NA	NA	NA	NA	NA	NA	NA	NA	S	R	NA	NA
mykrobe_validation	NA	ERR551463	TRUE	362	362.4	Illumina HiSeq 2500	PAIRED	NA	NA	NA	NA	NA	NA	NA	NA	S	NA	S	NA	NA	NA	NA	NA	NA	NA	NA	S	S	NA	NA
mykrobe_validation	NA	ERR551464	TRUE	81.3	81.6	Illumina HiSeq 2500	PAIRED	S	S	S	NA	NA	NA	NA	NA	S	NA	R	NA	NA	NA	NA	NA	NA	NA	NA	R	R	NA	NA
mykrobe_validation	NA	ERR551467	TRUE	112.6	112.4	Illumina HiSeq 2500	PAIRED	S	S	S	NA	NA	NA	NA	NA	R	NA	R	NA	NA	NA	NA	NA	NA	NA	NA	R	R	NA	NA
mykrobe_validation	NA	ERR551468	TRUE	47.4	48.5	Illumina HiSeq 2500	PAIRED	NA	NA	NA	NA	NA	NA	NA	NA	R	NA	R	NA	NA	NA	NA	NA	NA	NA	NA	R	R	NA	NA
mykrobe_validation	NA	ERR551473	TRUE	309.5	329.1	Illumina HiSeq 2500	PAIRED	NA	NA	NA	NA	NA	NA	NA	NA	S	NA	S	NA	NA	NA	NA	NA	NA	NA	NA	S	S	NA	NA
mykrobe_validation	NA	ERR551476	TRUE	325.6	322.3	Illumina HiSeq 2500	PAIRED	NA	NA	NA	NA	NA	NA	NA	NA	S	NA	S	NA	NA	NA	NA	NA	NA	NA	NA	S	S	NA	NA
mykrobe_validation	NA	ERR551478	TRUE	117.6	117.4	Illumina HiSeq 2500	PAIRED	R	S	R	NA	NA	NA	NA	NA	NA	NA	R	NA	NA	NA	NA	NA	NA	NA	NA	R	R	NA	NA
mykrobe_validation	NA	ERR551479	TRUE	394	386.7	Illumina HiSeq 2500	PAIRED	NA	NA	NA	NA	NA	NA	NA	NA	S	NA	S	NA	NA	NA	NA	NA	NA	NA	NA	S	S	NA	NA
mykrobe_validation	NA	ERR551481	TRUE	281.9	288	Illumina HiSeq 2500	PAIRED	NA	NA	NA	NA	NA	NA	NA	NA	S	NA	S	NA	NA	NA	NA	NA	NA	NA	NA	S	S	NA	NA
mykrobe_validation	NA	ERR551482	TRUE	421.6	433.5	Illumina HiSeq 2500	PAIRED	NA	NA	NA	NA	NA	NA	NA	NA	S	NA	S	NA	NA	NA	NA	NA	NA	NA	NA	S	S	NA	NA
mykrobe_validation	NA	ERR551483	TRUE	299.1	317	Illumina HiSeq 2500	PAIRED	NA	NA	NA	NA	NA	NA	NA	NA	S	NA	S	NA	NA	NA	NA	NA	NA	NA	NA	S	S	NA	NA
mykrobe_validation	NA	ERR551486	TRUE	379.4	379.9	Illumina HiSeq 2500	PAIRED	NA	NA	NA	NA	NA	NA	NA	NA	S	NA	S	NA	NA	NA	NA	NA	NA	NA	NA	S	S	NA	NA
mykrobe_validation	NA	ERR551487	TRUE	213.3	219.5	Illumina HiSeq 2500	PAIRED	NA	NA	NA	NA	NA	NA	NA	NA	S	NA	S	NA	NA	NA	NA	NA	NA	NA	NA	S	S	NA	NA
mykrobe_validation	NA	ERR551489	TRUE	166.2	174.5	Illumina HiSeq 2500	PAIRED	NA	NA	NA	NA	NA	NA	NA	NA	S	NA	S	NA	NA	NA	NA	NA	NA	NA	NA	S	S	NA	NA
mykrobe_validation	NA	ERR551490	TRUE	363.5	368.2	Illumina HiSeq 2500	PAIRED	NA	NA	NA	NA	NA	NA	NA	NA	S	NA	S	NA	NA	NA	NA	NA	NA	NA	NA	S	S	NA	NA
mykrobe_validation	NA	ERR551495	TRUE	65.1	66.5	Illumina HiSeq 2500	PAIRED	NA	NA	NA	NA	NA	NA	NA	NA	R	NA	R	NA	NA	NA	NA	NA	NA	NA	NA	R	R	NA	NA
mykrobe_validation	NA	ERR551497	TRUE	358	367.1	Illumina HiSeq 2500	PAIRED	NA	NA	NA	NA	NA	NA	NA	NA	S	NA	S	NA	NA	NA	NA	NA	NA	NA	NA	S	S	NA	NA
mykrobe_validation	NA	ERR551498	TRUE	470.8	473.7	Illumina HiSeq 2500	PAIRED	NA	NA	NA	NA	NA	NA	NA	NA	S	NA	S	NA	NA	NA	NA	NA	NA	NA	NA	S	S	NA	NA
mykrobe_validation	NA	ERR551500	TRUE	79.9	92.4	Illumina HiSeq 2500	PAIRED	S	S	S	NA	NA	NA	NA	NA	S	NA	R	NA	NA	NA	NA	NA	NA	NA	NA	R	S	NA	NA
mykrobe_validation	NA	ERR551503	TRUE	272.6	278.4	Illumina HiSeq 2500	PAIRED	NA	NA	NA	NA	NA	NA	NA	NA	S	NA	S	NA	NA	NA	NA	NA	NA	NA	NA	S	S	NA	NA
mykrobe_validation	NA	ERR551504	TRUE	440.1	457.6	Illumina HiSeq 2500	PAIRED	NA	NA	NA	NA	NA	NA	NA	NA	S	NA	S	NA	NA	NA	NA	NA	NA	NA	NA	S	S	NA	NA
mykrobe_validation	NA	ERR551505	TRUE	273.7	282	Illumina HiSeq 2500	PAIRED	NA	NA	NA	NA	NA	NA	NA	NA	S	NA	S	NA	NA	NA	NA	NA	NA	NA	NA	S	S	NA	NA
mykrobe_validation	NA	ERR551507	TRUE	325.5	340.5	Illumina HiSeq 2500	PAIRED	NA	NA	NA	NA	NA	NA	NA	NA	S	NA	S	NA	NA	NA	NA	NA	NA	NA	NA	S	S	NA	NA
mykrobe_validation	NA	ERR551508	TRUE	423.8	436.3	Illumina HiSeq 2500	PAIRED	NA	NA	NA	NA	NA	NA	NA	NA	S	NA	S	NA	NA	NA	NA	NA	NA	NA	NA	S	R	NA	NA
mykrobe_validation	NA	ERR551510	TRUE	115.3	115.3	Illumina HiSeq 2500	PAIRED	S	S	S	NA	NA	NA	NA	NA	R	NA	R	NA	NA	NA	NA	NA	NA	NA	NA	R	R	NA	NA
mykrobe_validation	NA	ERR551514	TRUE	105.1	122.8	Illumina HiSeq 2500	PAIRED	S	S	S	NA	NA	NA	NA	NA	S	NA	R	NA	NA	NA	NA	NA	NA	NA	NA	R	R	NA	NA
mykrobe_validation	NA	ERR551518	TRUE	302.6	306.3	Illumina HiSeq 2500	PAIRED	NA	NA	NA	NA	NA	NA	NA	NA	S	NA	S	NA	NA	NA	NA	NA	NA	NA	NA	S	S	NA	NA
mykrobe_validation	NA	ERR551520	TRUE	613.7	625.1	Illumina HiSeq 2500	PAIRED	NA	NA	NA	NA	NA	NA	NA	NA	S	NA	S	NA	NA	NA	NA	NA	NA	NA	NA	S	S	NA	NA
mykrobe_validation	NA	ERR551522	TRUE	443.5	462	Illumina HiSeq 2500	PAIRED	NA	NA	NA	NA	NA	NA	NA	NA	S	NA	S	NA	NA	NA	NA	NA	NA	NA	NA	S	S	NA	NA
mykrobe_validation	NA	ERR551526	TRUE	414.3	380.7	Illumina HiSeq 2500	PAIRED	NA	NA	NA	NA	NA	NA	NA	NA	S	NA	S	NA	NA	NA	NA	NA	NA	NA	NA	S	S	NA	NA
mykrobe_validation	NA	ERR551528	TRUE	87.3	86.4	Illumina HiSeq 2500	PAIRED	S	S	S	NA	NA	NA	NA	NA	S	NA	R	NA	NA	NA	NA	NA	NA	NA	NA	R	R	NA	NA
mykrobe_validation	NA	ERR551529	TRUE	134.8	142.9	Illumina HiSeq 2500	PAIRED	NA	NA	NA	NA	NA	NA	NA	NA	NA	NA	NA	NA	NA	NA	NA	NA	NA	NA	NA	NA	NA	NA	NA
mykrobe_validation	NA	ERR551532	TRUE	172.8	181.2	Illumina HiSeq 2500	PAIRED	NA	NA	NA	NA	NA	NA	NA	NA	S	NA	S	NA	NA	NA	NA	NA	NA	NA	NA	S	S	NA	NA
mykrobe_validation	NA	ERR551533	TRUE	319.3	324.9	Illumina HiSeq 2500	PAIRED	NA	NA	NA	NA	NA	NA	NA	NA	R	NA	R	NA	NA	NA	NA	NA	NA	NA	NA	S	R	NA	NA
mykrobe_validation	NA	ERR551538	TRUE	263.6	276.5	Illumina HiSeq 2500	PAIRED	NA	NA	NA	NA	NA	NA	NA	NA	S	NA	S	NA	NA	NA	NA	NA	NA	NA	NA	S	R	NA	NA
mykrobe_validation	NA	ERR551540	TRUE	108.2	109.2	Illumina HiSeq 2500	PAIRED	R	S	R	NA	NA	NA	NA	NA	R	NA	R	NA	NA	NA	NA	NA	NA	NA	NA	R	R	NA	NA
mykrobe_validation	NA	ERR551541	TRUE	390	387	Illumina HiSeq 2500	PAIRED	NA	NA	NA	NA	NA	NA	NA	NA	S	NA	S	NA	NA	NA	NA	NA	NA	NA	NA	S	S	NA	NA
mykrobe_validation	NA	ERR551546	TRUE	346.9	341.7	Illumina HiSeq 2500	PAIRED	NA	NA	NA	NA	NA	NA	NA	NA	S	NA	S	NA	NA	NA	NA	NA	NA	NA	NA	S	S	NA	NA
mykrobe_validation	NA	ERR551552	TRUE	312	324.4	Illumina HiSeq 2500	PAIRED	NA	NA	NA	NA	NA	NA	NA	NA	S	NA	S	NA	NA	NA	NA	NA	NA	NA	NA	S	S	NA	NA
mykrobe_validation	NA	ERR551556	TRUE	58.2	62.8	Illumina MiSeq	PAIRED	S	S	S	NA	NA	NA	NA	NA	R	NA	R	NA	NA	NA	NA	NA	NA	NA	NA	R	R	NA	NA
mykrobe_validation	NA	ERR551559	TRUE	233.2	245.6	Illumina HiSeq 2500	PAIRED	NA	NA	NA	NA	NA	NA	NA	NA	S	NA	S	NA	NA	NA	NA	NA	NA	NA	NA	S	S	NA	NA
mykrobe_validation	NA	ERR551562	TRUE	210.2	200.7	Illumina HiSeq 2500	PAIRED	NA	NA	NA	NA	NA	NA	NA	NA	S	NA	S	NA	NA	NA	NA	NA	NA	NA	NA	S	S	NA	NA
mykrobe_validation	NA	ERR551563	TRUE	432.4	426.5	Illumina HiSeq 2500	PAIRED	NA	NA	NA	NA	NA	NA	NA	NA	NA	NA	NA	NA	NA	NA	NA	NA	NA	NA	NA	NA	NA	NA	NA
mykrobe_validation	NA	ERR551564	TRUE	860.4	894.7	Illumina HiSeq 2500	PAIRED	NA	NA	NA	NA	NA	NA	NA	NA	S	NA	S	NA	NA	NA	NA	NA	NA	NA	NA	S	S	NA	NA
mykrobe_validation	NA	ERR551565	TRUE	105	109.7	Illumina HiSeq 2500	PAIRED	NA	NA	NA	NA	NA	NA	NA	NA	S	NA	S	NA	NA	NA	NA	NA	NA	NA	NA	S	S	NA	NA
mykrobe_validation	NA	ERR551573	TRUE	201.2	212.4	Illumina HiSeq 2500	PAIRED	NA	NA	NA	NA	NA	NA	NA	NA	S	NA	S	NA	NA	NA	NA	NA	NA	NA	NA	S	S	NA	NA
mykrobe_validation	NA	ERR551574	TRUE	462.1	457.7	Illumina HiSeq 2500	PAIRED	NA	NA	NA	NA	NA	NA	NA	NA	S	NA	S	NA	NA	NA	NA	NA	NA	NA	NA	S	S	NA	NA
mykrobe_validation	NA	ERR551576	TRUE	139.9	144.5	Illumina HiSeq 2500	PAIRED	NA	NA	NA	NA	NA	NA	NA	NA	S	NA	S	NA	NA	NA	NA	NA	NA	NA	NA	S	S	NA	NA
mykrobe_validation	NA	ERR551579	TRUE	360.4	379.5	Illumina HiSeq 2500	PAIRED	NA	NA	NA	NA	NA	NA	NA	NA	S	NA	S	NA	NA	NA	NA	NA	NA	NA	NA	S	S	NA	NA
mykrobe_validation	NA	ERR551580	TRUE	304.5	312.1	Illumina HiSeq 2500	PAIRED	NA	NA	NA	NA	NA	NA	NA	NA	S	NA	S	NA	NA	NA	NA	NA	NA	NA	NA	S	S	NA	NA
mykrobe_validation	NA	ERR551582	TRUE	115.1	116.2	Illumina HiSeq 2500	PAIRED	S	S	S	NA	NA	NA	NA	NA	R	NA	R	NA	NA	NA	NA	NA	NA	NA	NA	R	R	NA	NA
mykrobe_validation	NA	ERR551586	TRUE	221.1	231.3	Illumina HiSeq 2500	PAIRED	NA	NA	NA	NA	NA	NA	NA	NA	S	NA	S	NA	NA	NA	NA	NA	NA	NA	NA	S	S	NA	NA
mykrobe_validation	NA	ERR551591	TRUE	97.8	97.8	Illumina HiSeq 2500	PAIRED	S	S	S	NA	NA	NA	NA	NA	R	NA	R	NA	NA	NA	NA	NA	NA	NA	NA	R	R	NA	NA
mykrobe_validation	NA	ERR551593	TRUE	546.3	539.3	Illumina HiSeq 2500	PAIRED	NA	NA	NA	NA	NA	NA	NA	NA	S	NA	S	NA	NA	NA	NA	NA	NA	NA	NA	S	S	NA	NA
mykrobe_validation	NA	ERR551594	TRUE	354.1	350.9	Illumina HiSeq 2500	PAIRED	NA	NA	NA	NA	NA	NA	NA	NA	S	NA	S	NA	NA	NA	NA	NA	NA	NA	NA	S	S	NA	NA
mykrobe_validation	NA	ERR551596	TRUE	112.8	112.2	Illumina HiSeq 2500	PAIRED	R	S	R	NA	NA	NA	NA	NA	S	NA	R	NA	NA	NA	NA	NA	NA	NA	NA	R	R	NA	NA
mykrobe_validation	NA	ERR551598	TRUE	587.3	596.8	Illumina HiSeq 2500	PAIRED	NA	NA	NA	NA	NA	NA	NA	NA	S	NA	S	NA	NA	NA	NA	NA	NA	NA	NA	S	S	NA	NA
mykrobe_validation	NA	ERR551600	TRUE	102.2	101.3	Illumina HiSeq 2500	PAIRED	S	S	S	NA	NA	NA	NA	NA	R	NA	R	NA	NA	NA	NA	NA	NA	NA	NA	R	R	NA	NA
mykrobe_validation	NA	ERR551602	TRUE	387.2	382.6	Illumina HiSeq 2500	PAIRED	NA	NA	NA	NA	NA	NA	NA	NA	S	NA	S	NA	NA	NA	NA	NA	NA	NA	NA	S	S	NA	NA
mykrobe_validation	NA	ERR551603	TRUE	60	62	Illumina HiSeq 2500	PAIRED	NA	NA	NA	NA	NA	NA	NA	NA	R	NA	R	NA	NA	NA	NA	NA	NA	NA	NA	R	R	NA	NA
mykrobe_validation	NA	ERR551606	TRUE	132.4	134.4	Illumina HiSeq 2500	PAIRED	NA	NA	NA	NA	NA	NA	NA	NA	S	NA	S	NA	NA	NA	NA	NA	NA	NA	NA	S	S	NA	NA
mykrobe_validation	NA	ERR551607	TRUE	540.3	563.6	Illumina HiSeq 2500	PAIRED	NA	NA	NA	NA	NA	NA	NA	NA	S	NA	S	NA	NA	NA	NA	NA	NA	NA	NA	S	S	NA	NA
mykrobe_validation	NA	ERR551608	TRUE	320.1	330.2	Illumina HiSeq 2500	PAIRED	NA	NA	NA	NA	NA	NA	NA	NA	S	NA	S	NA	NA	NA	NA	NA	NA	NA	NA	S	S	NA	NA
mykrobe_validation	NA	ERR551610	TRUE	149.9	178	Illumina MiSeq	PAIRED	S	S	S	NA	NA	NA	NA	NA	R	NA	R	NA	NA	NA	NA	NA	NA	NA	NA	R	R	NA	NA
mykrobe_validation	NA	ERR551612	TRUE	401.2	409.3	Illumina HiSeq 2500	PAIRED	NA	NA	NA	NA	NA	NA	NA	NA	S	NA	S	NA	NA	NA	NA	NA	NA	NA	NA	S	S	NA	NA
mykrobe_validation	NA	ERR551614	TRUE	116.5	122.6	Illumina HiSeq 2500	PAIRED	NA	NA	NA	NA	NA	NA	NA	NA	S	NA	S	NA	NA	NA	NA	NA	NA	NA	NA	S	S	NA	NA
mykrobe_validation	NA	ERR551616	TRUE	338.9	347.1	Illumina HiSeq 2500	PAIRED	NA	NA	NA	NA	NA	NA	NA	NA	S	NA	S	NA	NA	NA	NA	NA	NA	NA	NA	S	S	NA	NA
mykrobe_validation	NA	ERR551624	TRUE	76.6	76	Illumina HiSeq 2500	PAIRED	R	S	R	NA	NA	NA	NA	NA	R	NA	R	NA	NA	NA	NA	NA	NA	NA	NA	R	R	NA	NA
mykrobe_validation	NA	ERR551627	TRUE	322.9	341.2	Illumina HiSeq 2500	PAIRED	NA	NA	NA	NA	NA	NA	NA	NA	S	NA	S	NA	NA	NA	NA	NA	NA	NA	NA	S	S	NA	NA
mykrobe_validation	NA	ERR551631	TRUE	163.3	173	Illumina HiSeq 2500	PAIRED	NA	NA	NA	NA	NA	NA	NA	NA	S	NA	S	NA	NA	NA	NA	NA	NA	NA	NA	S	S	NA	NA
mykrobe_validation	NA	ERR551632	TRUE	244.4	250.7	Illumina HiSeq 2500	PAIRED	NA	NA	NA	NA	NA	NA	NA	NA	S	NA	S	NA	NA	NA	NA	NA	NA	NA	NA	S	R	NA	NA
mykrobe_validation	NA	ERR551633	TRUE	387.3	395.9	Illumina HiSeq 2500	PAIRED	NA	NA	NA	NA	NA	NA	NA	NA	S	NA	S	NA	NA	NA	NA	NA	NA	NA	NA	S	R	NA	NA
mykrobe_validation	NA	ERR551634	TRUE	59.3	59.7	Illumina HiSeq 2500	PAIRED	S	S	S	NA	NA	NA	NA	NA	S	NA	R	NA	NA	NA	NA	NA	NA	NA	NA	R	R	NA	NA
mykrobe_validation	NA	ERR551637	TRUE	78.3	79.8	Illumina HiSeq 2500	PAIRED	S	S	S	NA	NA	NA	NA	NA	R	NA	R	NA	NA	NA	NA	NA	NA	NA	NA	R	R	NA	NA
mykrobe_validation	NA	ERR551643	TRUE	48	48.3	Illumina HiSeq 2500	PAIRED	R	S	R	NA	NA	NA	NA	NA	S	NA	R	NA	NA	NA	NA	NA	NA	NA	NA	R	R	NA	NA
mykrobe_validation	NA	ERR551644	TRUE	74.6	75.7	Illumina HiSeq 2500	PAIRED	S	S	S	NA	NA	NA	NA	NA	S	NA	R	NA	NA	NA	NA	NA	NA	NA	NA	R	R	NA	NA
mykrobe_validation	NA	ERR551646	TRUE	189.3	199.7	Illumina HiSeq 2500	PAIRED	NA	NA	NA	NA	NA	NA	NA	NA	S	NA	S	NA	NA	NA	NA	NA	NA	NA	NA	S	S	NA	NA
mykrobe_validation	NA	ERR551648	TRUE	54.3	54.6	Illumina HiSeq 2500	PAIRED	R	S	R	NA	NA	NA	NA	NA	S	NA	R	NA	NA	NA	NA	NA	NA	NA	NA	R	R	NA	NA
mykrobe_validation	NA	ERR551652	TRUE	257.2	253.9	Illumina HiSeq 2500	PAIRED	NA	NA	NA	NA	NA	NA	NA	NA	S	NA	S	NA	NA	NA	NA	NA	NA	NA	NA	S	S	NA	NA
mykrobe_validation	NA	ERR551655	TRUE	343.7	354	Illumina HiSeq 2500	PAIRED	NA	NA	NA	NA	NA	NA	NA	NA	S	NA	S	NA	NA	NA	NA	NA	NA	NA	NA	S	S	NA	NA
mykrobe_validation	NA	ERR551656	TRUE	183	184.1	Illumina HiSeq 2500	PAIRED	NA	NA	NA	NA	NA	NA	NA	NA	S	NA	S	NA	NA	NA	NA	NA	NA	NA	NA	S	S	NA	NA
mykrobe_validation	NA	ERR551657	TRUE	226.5	232.9	Illumina HiSeq 2500	PAIRED	NA	NA	NA	NA	NA	NA	NA	NA	S	NA	S	NA	NA	NA	NA	NA	NA	NA	NA	S	S	NA	NA
mykrobe_validation	NA	ERR551658	TRUE	440.7	433.8	Illumina HiSeq 2500	PAIRED	NA	NA	NA	NA	NA	NA	NA	NA	S	NA	S	NA	NA	NA	NA	NA	NA	NA	NA	S	S	NA	NA
mykrobe_validation	NA	ERR551659	TRUE	78.8	80.4	Illumina HiSeq 2500	PAIRED	S	S	S	NA	NA	NA	NA	NA	S	NA	R	NA	NA	NA	NA	NA	NA	NA	NA	R	R	NA	NA
mykrobe_validation	NA	ERR551661	TRUE	463.7	482	Illumina HiSeq 2500	PAIRED	NA	NA	NA	NA	NA	NA	NA	NA	S	NA	S	NA	NA	NA	NA	NA	NA	NA	NA	S	S	NA	NA
mykrobe_validation	NA	ERR551662	TRUE	257.5	268.1	Illumina HiSeq 2500	PAIRED	NA	S	NA	NA	NA	NA	NA	NA	S	NA	S	NA	NA	NA	NA	NA	NA	NA	NA	S	S	NA	NA
mykrobe_validation	NA	ERR551663	TRUE	217.8	227	Illumina HiSeq 2500	PAIRED	NA	NA	NA	NA	NA	NA	NA	NA	S	NA	R	NA	NA	NA	NA	NA	NA	NA	NA	S	S	NA	NA
mykrobe_validation	NA	ERR551664	TRUE	303.3	304.4	Illumina HiSeq 2500	PAIRED	NA	NA	NA	NA	NA	NA	NA	NA	S	NA	S	NA	NA	NA	NA	NA	NA	NA	NA	S	S	NA	NA
mykrobe_validation	NA	ERR551668	TRUE	108.9	108.1	Illumina HiSeq 2500	PAIRED	S	S	S	NA	NA	NA	NA	NA	S	NA	R	NA	NA	NA	NA	NA	NA	NA	NA	R	R	NA	NA
mykrobe_validation	NA	ERR551669	TRUE	630.8	624	Illumina HiSeq 2500	PAIRED	NA	NA	NA	NA	NA	NA	NA	NA	S	NA	S	NA	NA	NA	NA	NA	NA	NA	NA	S	S	NA	NA
mykrobe_validation	NA	ERR551670	TRUE	265.7	271	Illumina HiSeq 2500	PAIRED	NA	NA	NA	NA	NA	NA	NA	NA	S	NA	R	NA	NA	NA	NA	NA	NA	NA	NA	S	S	NA	NA
mykrobe_validation	NA	ERR551672	TRUE	414.6	430.4	Illumina HiSeq 2500	PAIRED	NA	NA	NA	NA	NA	NA	NA	NA	S	NA	S	NA	NA	NA	NA	NA	NA	NA	NA	S	S	NA	NA
mykrobe_validation	NA	ERR551679	TRUE	173.4	186.8	Illumina HiSeq 2500	PAIRED	NA	NA	NA	NA	NA	NA	NA	NA	S	NA	S	NA	NA	NA	NA	NA	NA	NA	NA	S	S	NA	NA
mykrobe_validation	NA	ERR551684	TRUE	318.7	327.2	Illumina HiSeq 2500	PAIRED	NA	NA	NA	NA	NA	NA	NA	NA	S	NA	S	NA	NA	NA	NA	NA	NA	NA	NA	S	S	NA	NA
mykrobe_validation	NA	ERR551690	TRUE	176.2	176.3	Illumina HiSeq 2500	PAIRED	NA	NA	NA	NA	NA	NA	NA	NA	S	NA	S	NA	NA	NA	NA	NA	NA	NA	NA	S	S	NA	NA
mykrobe_validation	NA	ERR551691	TRUE	489.6	508.8	Illumina HiSeq 2500	PAIRED	NA	NA	NA	NA	NA	NA	NA	NA	S	NA	S	NA	NA	NA	NA	NA	NA	NA	NA	S	S	NA	NA
mykrobe_validation	NA	ERR551695	TRUE	172	167.7	Illumina HiSeq 2500	PAIRED	NA	NA	NA	NA	NA	NA	NA	NA	S	NA	S	NA	NA	NA	NA	NA	NA	NA	NA	S	S	NA	NA
mykrobe_validation	NA	ERR551696	TRUE	321.4	325.9	Illumina HiSeq 2500	PAIRED	NA	NA	NA	NA	NA	NA	NA	NA	S	NA	S	NA	NA	NA	NA	NA	NA	NA	NA	S	S	NA	NA
mykrobe_validation	NA	ERR551697	TRUE	92	94.8	Illumina HiSeq 2500	PAIRED	R	S	R	NA	NA	NA	NA	NA	R	NA	R	NA	NA	NA	NA	NA	NA	NA	NA	R	R	NA	NA
mykrobe_validation	NA	ERR551701	TRUE	190.7	226	Illumina MiSeq	PAIRED	S	S	S	NA	NA	NA	NA	NA	R	NA	R	NA	NA	NA	NA	NA	NA	NA	NA	R	R	NA	NA
mykrobe_validation	NA	ERR551703	TRUE	342.2	353.2	Illumina HiSeq 2500	PAIRED	NA	NA	NA	NA	NA	NA	NA	NA	S	NA	S	NA	NA	NA	NA	NA	NA	NA	NA	S	S	NA	NA
mykrobe_validation	NA	ERR551707	TRUE	77.1	78.4	Illumina HiSeq 2500	PAIRED	NA	NA	NA	NA	NA	NA	NA	NA	R	NA	R	NA	NA	NA	NA	NA	NA	NA	NA	R	R	NA	NA
mykrobe_validation	NA	ERR551712	TRUE	204.3	218.4	Illumina HiSeq 2500	PAIRED	NA	NA	NA	NA	NA	NA	NA	NA	S	NA	S	NA	NA	NA	NA	NA	NA	NA	NA	S	S	NA	NA
mykrobe_validation	NA	ERR551714	TRUE	123.7	127.7	Illumina HiSeq 2500	PAIRED	NA	NA	NA	NA	NA	NA	NA	NA	S	NA	R	NA	NA	NA	NA	NA	NA	NA	NA	S	S	NA	NA
mykrobe_validation	NA	ERR551715	TRUE	377.3	361	Illumina HiSeq 2500	PAIRED	NA	NA	NA	NA	NA	NA	NA	NA	S	NA	S	NA	NA	NA	NA	NA	NA	NA	NA	S	S	NA	NA
mykrobe_validation	NA	ERR551716	TRUE	466.6	475.3	Illumina HiSeq 2500	PAIRED	NA	NA	NA	NA	NA	NA	NA	NA	S	NA	S	NA	NA	NA	NA	NA	NA	NA	NA	S	S	NA	NA
mykrobe_validation	NA	ERR551718	TRUE	94	99.4	Illumina HiSeq 2500	PAIRED	NA	NA	NA	NA	NA	NA	NA	NA	S	NA	S	NA	NA	NA	NA	NA	NA	NA	NA	S	S	NA	NA
mykrobe_validation	NA	ERR551719	TRUE	219	226.8	Illumina HiSeq 2500	PAIRED	NA	NA	NA	NA	NA	NA	NA	NA	S	NA	S	NA	NA	NA	NA	NA	NA	NA	NA	S	S	NA	NA
mykrobe_validation	NA	ERR551720	TRUE	124.7	118.6	Illumina HiSeq 2500	PAIRED	NA	NA	NA	NA	NA	NA	NA	NA	S	NA	S	NA	NA	NA	NA	NA	NA	NA	NA	S	S	NA	NA
mykrobe_validation	NA	ERR551723	TRUE	300.1	317.1	Illumina HiSeq 2500	PAIRED	NA	NA	NA	NA	NA	NA	NA	NA	S	NA	S	NA	NA	NA	NA	NA	NA	NA	NA	S	S	NA	NA
mykrobe_validation	NA	ERR551726	TRUE	61.5	62.6	Illumina HiSeq 2500	PAIRED	R	S	R	NA	NA	NA	NA	NA	R	NA	R	NA	NA	NA	NA	NA	NA	NA	NA	R	R	NA	NA
mykrobe_validation	NA	ERR551731	TRUE	54.7	55	Illumina HiSeq 2500	PAIRED	S	S	S	NA	NA	NA	NA	NA	S	NA	R	NA	NA	NA	NA	NA	NA	NA	NA	R	R	NA	NA
mykrobe_validation	NA	ERR551732	TRUE	705.7	699	Illumina HiSeq 2500	PAIRED	NA	NA	NA	NA	NA	NA	NA	NA	S	NA	S	NA	NA	NA	NA	NA	NA	NA	NA	S	S	NA	NA
mykrobe_validation	NA	ERR551733	TRUE	210	214.2	Illumina HiSeq 2500	PAIRED	NA	NA	NA	NA	NA	NA	NA	NA	S	NA	S	NA	NA	NA	NA	NA	NA	NA	NA	S	S	NA	NA
mykrobe_validation	NA	ERR551736	TRUE	93	92.5	Illumina HiSeq 2500	PAIRED	S	S	S	NA	NA	NA	NA	NA	R	NA	R	NA	NA	NA	NA	NA	NA	NA	NA	R	R	NA	NA
mykrobe_validation	NA	ERR551737	TRUE	77	76.4	Illumina HiSeq 2500	PAIRED	S	S	S	NA	NA	NA	NA	NA	R	NA	R	NA	NA	NA	NA	NA	NA	NA	NA	R	R	NA	NA
mykrobe_validation	NA	ERR551741	TRUE	483.9	479.2	Illumina HiSeq 2500	PAIRED	NA	NA	NA	NA	NA	NA	NA	NA	S	NA	S	NA	NA	NA	NA	NA	NA	NA	NA	S	S	NA	NA
mykrobe_validation	NA	ERR551742	TRUE	410.7	419.4	Illumina HiSeq 2500	PAIRED	NA	NA	NA	NA	NA	NA	NA	NA	S	NA	S	NA	NA	NA	NA	NA	NA	NA	NA	S	S	NA	NA
mykrobe_validation	NA	ERR551745	TRUE	43.1	49.7	Illumina HiSeq 2500	PAIRED	S	S	S	NA	NA	NA	NA	NA	S	NA	R	NA	NA	NA	NA	NA	NA	NA	NA	R	R	NA	NA
mykrobe_validation	NA	ERR551747	TRUE	529.2	556.5	Illumina HiSeq 2500	PAIRED	NA	NA	NA	NA	NA	NA	NA	NA	S	NA	S	NA	NA	NA	NA	NA	NA	NA	NA	S	S	NA	NA
mykrobe_validation	NA	ERR551748	TRUE	42.1	42.8	Illumina HiSeq 2500	PAIRED	NA	NA	NA	NA	NA	NA	NA	NA	S	NA	R	NA	NA	NA	NA	NA	NA	NA	NA	R	R	NA	NA
mykrobe_validation	NA	ERR551751	TRUE	360.9	368.4	Illumina HiSeq 2500	PAIRED	NA	NA	NA	NA	NA	NA	NA	NA	S	NA	S	NA	NA	NA	NA	NA	NA	NA	NA	S	S	NA	NA
mykrobe_validation	NA	ERR551752	TRUE	125.7	130.5	Illumina HiSeq 2500	PAIRED	NA	NA	NA	NA	NA	NA	NA	NA	S	NA	S	NA	NA	NA	NA	NA	NA	NA	NA	S	S	NA	NA
mykrobe_validation	NA	ERR551753	TRUE	118	124.3	Illumina HiSeq 2500	PAIRED	NA	NA	NA	NA	NA	NA	NA	NA	S	NA	S	NA	NA	NA	NA	NA	NA	NA	NA	S	S	NA	NA
mykrobe_validation	NA	ERR551754	TRUE	150.7	161.1	Illumina HiSeq 2500	PAIRED	NA	NA	NA	NA	NA	NA	NA	NA	S	NA	S	NA	NA	NA	NA	NA	NA	NA	NA	S	S	NA	NA
mykrobe_validation	NA	ERR551756	TRUE	121.1	124.8	Illumina HiSeq 2500	PAIRED	NA	NA	NA	NA	NA	NA	NA	NA	S	NA	S	NA	NA	NA	NA	NA	NA	NA	NA	S	S	NA	NA
mykrobe_validation	NA	ERR551761	TRUE	543.9	541.5	Illumina HiSeq 2500	PAIRED	NA	NA	NA	NA	NA	NA	NA	NA	S	NA	S	NA	NA	NA	NA	NA	NA	NA	NA	S	S	NA	NA
mykrobe_validation	NA	ERR551762	TRUE	521.7	522.6	Illumina HiSeq 2500	PAIRED	NA	NA	NA	NA	NA	NA	NA	NA	S	NA	S	NA	NA	NA	NA	NA	NA	NA	NA	S	S	NA	NA
mykrobe_validation	NA	ERR551763	TRUE	189.4	191.2	Illumina HiSeq 2500	PAIRED	NA	NA	NA	NA	NA	NA	NA	NA	S	NA	S	NA	NA	NA	NA	NA	NA	NA	NA	S	S	NA	NA
mykrobe_validation	NA	ERR551768	TRUE	72.6	70.8	Illumina HiSeq 2500	PAIRED	S	S	S	NA	NA	NA	NA	NA	R	NA	R	NA	NA	NA	NA	NA	NA	NA	NA	R	R	NA	NA
mykrobe_validation	NA	ERR551771	TRUE	138.2	137.4	Illumina HiSeq 2500	PAIRED	S	S	S	NA	NA	NA	NA	NA	S	NA	R	NA	NA	NA	NA	NA	NA	NA	NA	R	R	NA	NA
mykrobe_validation	NA	ERR551774	TRUE	309.7	315.7	Illumina HiSeq 2500	PAIRED	NA	NA	NA	NA	NA	NA	NA	NA	S	NA	S	NA	NA	NA	NA	NA	NA	NA	NA	S	S	NA	NA
mykrobe_validation	NA	ERR551776	TRUE	62.4	59	Illumina HiSeq 2500	PAIRED	NA	NA	NA	NA	NA	NA	NA	NA	R	NA	R	NA	NA	NA	NA	NA	NA	NA	NA	R	R	NA	NA
mykrobe_validation	NA	ERR551778	TRUE	166	169.3	Illumina HiSeq 2500	PAIRED	NA	NA	NA	NA	NA	NA	NA	NA	S	NA	S	NA	NA	NA	NA	NA	NA	NA	NA	S	S	NA	NA
mykrobe_validation	NA	ERR551779	TRUE	383.8	385.3	Illumina HiSeq 2500	PAIRED	NA	NA	NA	NA	NA	NA	NA	NA	S	NA	S	NA	NA	NA	NA	NA	NA	NA	NA	S	S	NA	NA
mykrobe_validation	NA	ERR551780	TRUE	79.3	80.4	Illumina HiSeq 2500	PAIRED	S	S	S	NA	NA	NA	NA	NA	R	NA	R	NA	NA	NA	NA	NA	NA	NA	NA	R	R	NA	NA
mykrobe_validation	NA	ERR551783	TRUE	324.9	334.4	Illumina HiSeq 2500	PAIRED	NA	NA	NA	NA	NA	NA	NA	NA	S	NA	S	NA	NA	NA	NA	NA	NA	NA	NA	S	S	NA	NA
mykrobe_validation	NA	ERR551784	TRUE	282	283.6	Illumina HiSeq 2500	PAIRED	NA	NA	NA	NA	NA	NA	NA	NA	S	NA	S	NA	NA	NA	NA	NA	NA	NA	NA	S	S	NA	NA
mykrobe_validation	NA	ERR551787	TRUE	327.3	332.8	Illumina HiSeq 2500	PAIRED	NA	NA	NA	NA	NA	NA	NA	NA	S	NA	R	NA	NA	NA	NA	NA	NA	NA	NA	S	R	NA	NA
mykrobe_validation	NA	ERR551794	TRUE	116.3	141.9	Illumina HiSeq 2500	PAIRED	S	S	S	NA	NA	NA	NA	NA	R	NA	R	NA	NA	NA	NA	NA	NA	NA	NA	R	R	NA	NA
mykrobe_validation	NA	ERR551796	TRUE	163.2	171.5	Illumina HiSeq 2500	PAIRED	NA	NA	NA	NA	NA	NA	NA	NA	S	NA	S	NA	NA	NA	NA	NA	NA	NA	NA	S	S	NA	NA
mykrobe_validation	NA	ERR551797	TRUE	55.4	55.7	Illumina HiSeq 2500	PAIRED	S	S	S	NA	NA	NA	NA	NA	S	NA	R	NA	NA	NA	NA	NA	NA	NA	NA	R	R	NA	NA
mykrobe_validation	NA	ERR551802	TRUE	567.8	577.7	Illumina HiSeq 2500	PAIRED	NA	NA	NA	NA	NA	NA	NA	NA	S	NA	S	NA	NA	NA	NA	NA	NA	NA	NA	S	S	NA	NA
mykrobe_validation	NA	ERR551803	TRUE	345.9	357.3	Illumina HiSeq 2500	PAIRED	NA	NA	NA	NA	NA	NA	NA	NA	S	NA	S	NA	NA	NA	NA	NA	NA	NA	NA	S	S	NA	NA
mykrobe_validation	NA	ERR551804	TRUE	54.1	59	Illumina MiSeq	PAIRED	S	S	S	NA	NA	NA	NA	NA	R	NA	R	NA	NA	NA	NA	NA	NA	NA	NA	R	R	NA	NA
mykrobe_validation	NA	ERR551811	TRUE	86	99.2	Illumina HiSeq 2500	PAIRED	NA	NA	NA	NA	NA	NA	NA	NA	R	NA	R	NA	NA	NA	NA	NA	NA	NA	NA	R	R	NA	NA
mykrobe_validation	NA	ERR551813	TRUE	518.2	514	Illumina HiSeq 2500	PAIRED	NA	NA	NA	NA	NA	NA	NA	NA	S	NA	R	NA	NA	NA	NA	NA	NA	NA	NA	S	R	NA	NA
mykrobe_validation	NA	ERR551814	TRUE	148.1	146.3	Illumina HiSeq 2500	PAIRED	NA	NA	NA	NA	NA	NA	NA	NA	S	NA	S	NA	NA	NA	NA	NA	NA	NA	NA	S	S	NA	NA
mykrobe_validation	NA	ERR551815	TRUE	76.6	84.2	Illumina HiSeq 2500	PAIRED	R	S	R	NA	NA	NA	NA	NA	S	NA	R	NA	NA	NA	NA	NA	NA	NA	NA	R	R	NA	NA
mykrobe_validation	NA	ERR551818	TRUE	134.6	132	Illumina HiSeq 2500	PAIRED	NA	NA	NA	NA	NA	NA	NA	NA	S	NA	S	NA	NA	NA	NA	NA	NA	NA	NA	S	S	NA	NA
mykrobe_validation	NA	ERR551822	TRUE	87.1	85.5	Illumina MiSeq	PAIRED	S	S	S	NA	NA	NA	NA	NA	R	NA	R	NA	NA	NA	NA	NA	NA	NA	NA	R	R	NA	NA
mykrobe_validation	NA	ERR551824	TRUE	116.6	120.1	Illumina HiSeq 2500	PAIRED	NA	NA	NA	NA	NA	NA	NA	NA	S	NA	S	NA	NA	NA	NA	NA	NA	NA	NA	S	S	NA	NA
mykrobe_validation	NA	ERR551825	TRUE	363.3	382.7	Illumina HiSeq 2500	PAIRED	NA	NA	NA	NA	NA	NA	NA	NA	S	NA	R	NA	NA	NA	NA	NA	NA	NA	NA	S	S	NA	NA
mykrobe_validation	NA	ERR551827	TRUE	120.6	119.8	Illumina HiSeq 2500	PAIRED	S	S	S	NA	NA	NA	NA	NA	S	NA	R	NA	NA	NA	NA	NA	NA	NA	NA	R	R	NA	NA
mykrobe_validation	NA	ERR551829	TRUE	85.2	95.7	Illumina MiSeq	PAIRED	NA	NA	NA	NA	NA	NA	NA	NA	S	NA	R	NA	NA	NA	NA	NA	NA	NA	NA	R	R	NA	NA
mykrobe_validation	NA	ERR551834	TRUE	270.5	283.5	Illumina HiSeq 2500	PAIRED	NA	NA	NA	NA	NA	NA	NA	NA	S	NA	S	NA	NA	NA	NA	NA	NA	NA	NA	S	S	NA	NA
mykrobe_validation	NA	ERR551836	TRUE	388.8	384.4	Illumina HiSeq 2500	PAIRED	NA	NA	NA	NA	NA	NA	NA	NA	S	NA	S	NA	NA	NA	NA	NA	NA	NA	NA	S	S	NA	NA
mykrobe_validation	NA	ERR551837	TRUE	263.9	260.5	Illumina HiSeq 2500	PAIRED	NA	NA	NA	NA	NA	NA	NA	NA	S	NA	S	NA	NA	NA	NA	NA	NA	NA	NA	S	S	NA	NA
mykrobe_validation	NA	ERR551839	TRUE	459.8	453.8	Illumina HiSeq 2500	PAIRED	NA	NA	NA	NA	NA	NA	NA	NA	S	NA	S	NA	NA	NA	NA	NA	NA	NA	NA	S	S	NA	NA
mykrobe_validation	NA	ERR551840	TRUE	341.2	339.1	Illumina HiSeq 2500	PAIRED	NA	NA	NA	NA	NA	NA	NA	NA	S	NA	S	NA	NA	NA	NA	NA	NA	NA	NA	S	S	NA	NA
mykrobe_validation	NA	ERR551841	TRUE	128.7	131.5	Illumina HiSeq 2500	PAIRED	NA	NA	NA	NA	NA	NA	NA	NA	S	NA	S	NA	NA	NA	NA	NA	NA	NA	NA	S	R	NA	NA
mykrobe_validation	NA	ERR551842	TRUE	234.6	241.5	Illumina HiSeq 2500	PAIRED	NA	NA	NA	NA	NA	NA	NA	NA	S	NA	S	NA	NA	NA	NA	NA	NA	NA	NA	S	S	NA	NA
mykrobe_validation	NA	ERR551844	TRUE	60.3	60.8	Illumina HiSeq 2500	PAIRED	S	S	S	NA	NA	NA	NA	NA	R	NA	R	NA	NA	NA	NA	NA	NA	NA	NA	R	R	NA	NA
mykrobe_validation	NA	ERR551846	TRUE	375.8	373.3	Illumina HiSeq 2500	PAIRED	NA	NA	NA	NA	NA	NA	NA	NA	S	NA	S	NA	NA	NA	NA	NA	NA	NA	NA	S	R	NA	NA
mykrobe_validation	NA	ERR551849	TRUE	398.8	398.9	Illumina HiSeq 2500	PAIRED	NA	NA	NA	NA	NA	NA	NA	NA	S	NA	S	NA	NA	NA	NA	NA	NA	NA	NA	S	S	NA	NA
mykrobe_validation	NA	ERR551856	TRUE	335.3	353.9	Illumina HiSeq 2500	PAIRED	NA	NA	NA	NA	NA	NA	NA	NA	S	NA	S	NA	NA	NA	NA	NA	NA	NA	NA	S	S	NA	NA
mykrobe_validation	NA	ERR551858	TRUE	346.9	342.2	Illumina HiSeq 2500	PAIRED	NA	NA	NA	NA	NA	NA	NA	NA	S	NA	S	NA	NA	NA	NA	NA	NA	NA	NA	S	S	NA	NA
mykrobe_validation	NA	ERR551859	TRUE	462.3	458.4	Illumina HiSeq 2500	PAIRED	NA	NA	NA	NA	NA	NA	NA	NA	S	NA	S	NA	NA	NA	NA	NA	NA	NA	NA	S	S	NA	NA
mykrobe_validation	NA	ERR551860	TRUE	322.7	331.4	Illumina HiSeq 2500	PAIRED	NA	NA	NA	NA	NA	NA	NA	NA	S	NA	R	NA	NA	NA	NA	NA	NA	NA	NA	S	R	NA	NA
mykrobe_validation	NA	ERR551862	TRUE	132	130.8	Illumina HiSeq 2500	PAIRED	S	R	S	NA	NA	NA	NA	NA	S	NA	R	NA	NA	NA	NA	NA	NA	NA	NA	R	R	NA	NA
mykrobe_validation	NA	ERR551864	TRUE	238.1	246.8	Illumina HiSeq 2500	PAIRED	NA	NA	NA	NA	NA	NA	NA	NA	S	NA	S	NA	NA	NA	NA	NA	NA	NA	NA	S	S	NA	NA
mykrobe_validation	NA	ERR551867	TRUE	369.1	376.7	Illumina HiSeq 2500	PAIRED	NA	NA	NA	NA	NA	NA	NA	NA	S	NA	S	NA	NA	NA	NA	NA	NA	NA	NA	S	S	NA	NA
mykrobe_validation	NA	ERR551868	TRUE	277.7	275.2	Illumina HiSeq 2500	PAIRED	NA	NA	NA	NA	NA	NA	NA	NA	S	NA	S	NA	NA	NA	NA	NA	NA	NA	NA	S	S	NA	NA
mykrobe_validation	NA	ERR551871	TRUE	498.9	518.4	Illumina HiSeq 2500	PAIRED	NA	NA	NA	NA	NA	NA	NA	NA	S	NA	S	NA	NA	NA	NA	NA	NA	NA	NA	S	S	NA	NA
mykrobe_validation	NA	ERR551872	TRUE	136	138.9	Illumina HiSeq 2500	PAIRED	NA	NA	NA	NA	NA	NA	NA	NA	S	NA	S	NA	NA	NA	NA	NA	NA	NA	NA	S	S	NA	NA
mykrobe_validation	NA	ERR551873	TRUE	410.5	411.3	Illumina HiSeq 2500	PAIRED	NA	NA	NA	NA	NA	NA	NA	NA	S	NA	S	NA	NA	NA	NA	NA	NA	NA	NA	S	S	NA	NA
mykrobe_validation	NA	ERR551874	TRUE	357.7	361	Illumina HiSeq 2500	PAIRED	NA	NA	NA	NA	NA	NA	NA	NA	S	NA	S	NA	NA	NA	NA	NA	NA	NA	NA	S	S	NA	NA
mykrobe_validation	NA	ERR551876	TRUE	201.7	207.6	Illumina HiSeq 2500	PAIRED	NA	NA	NA	NA	NA	NA	NA	NA	S	NA	S	NA	NA	NA	NA	NA	NA	NA	NA	S	S	NA	NA
mykrobe_validation	NA	ERR551877	TRUE	66.8	65.9	Illumina HiSeq 2500	PAIRED	S	S	S	NA	NA	NA	NA	NA	R	NA	R	NA	NA	NA	NA	NA	NA	NA	NA	R	R	NA	NA
mykrobe_validation	NA	ERR551883	TRUE	274.6	290.6	Illumina HiSeq 2500	PAIRED	NA	NA	NA	NA	NA	NA	NA	NA	S	NA	S	NA	NA	NA	NA	NA	NA	NA	NA	S	S	NA	NA
mykrobe_validation	NA	ERR551884	TRUE	560.1	543.7	Illumina HiSeq 2500	PAIRED	NA	NA	NA	NA	NA	NA	NA	NA	S	NA	S	NA	NA	NA	NA	NA	NA	NA	NA	S	S	NA	NA
mykrobe_validation	NA	ERR551886	TRUE	387.3	383.7	Illumina HiSeq 2500	PAIRED	NA	NA	NA	NA	NA	NA	NA	NA	S	NA	S	NA	NA	NA	NA	NA	NA	NA	NA	S	S	NA	NA
mykrobe_validation	NA	ERR551888	TRUE	58.8	58.1	Illumina HiSeq 2500	PAIRED	R	S	R	NA	NA	NA	NA	NA	R	NA	R	NA	NA	NA	NA	NA	NA	NA	NA	R	R	NA	NA
mykrobe_validation	NA	ERR551889	TRUE	273.1	268.8	Illumina HiSeq 2500	PAIRED	NA	NA	NA	NA	NA	NA	NA	NA	S	NA	S	NA	NA	NA	NA	NA	NA	NA	NA	S	S	NA	NA
mykrobe_validation	NA	ERR551893	TRUE	153.7	162.8	Illumina HiSeq 2500	PAIRED	NA	NA	NA	NA	NA	NA	NA	NA	S	NA	S	NA	NA	NA	NA	NA	NA	NA	NA	S	S	NA	NA
mykrobe_validation	NA	ERR551895	TRUE	122.3	121.9	Illumina HiSeq 2500	PAIRED	S	S	S	NA	NA	NA	NA	NA	S	NA	R	NA	NA	NA	NA	NA	NA	NA	NA	R	R	NA	NA
mykrobe_validation	NA	ERR551898	TRUE	169	177.5	Illumina HiSeq 2500	PAIRED	NA	NA	NA	NA	NA	NA	NA	NA	S	NA	S	NA	NA	NA	NA	NA	NA	NA	NA	S	S	NA	NA
mykrobe_validation	NA	ERR551900	TRUE	353.3	348.5	Illumina HiSeq 2500	PAIRED	NA	NA	NA	NA	NA	NA	NA	NA	S	NA	S	NA	NA	NA	NA	NA	NA	NA	NA	S	S	NA	NA
mykrobe_validation	NA	ERR551901	TRUE	151.6	156.6	Illumina HiSeq 2500	PAIRED	NA	NA	NA	NA	NA	NA	NA	NA	S	NA	S	NA	NA	NA	NA	NA	NA	NA	NA	S	S	NA	NA
mykrobe_validation	NA	ERR551902	TRUE	200.2	203.7	Illumina HiSeq 2500	PAIRED	NA	NA	NA	NA	NA	NA	NA	NA	S	NA	S	NA	NA	NA	NA	NA	NA	NA	NA	S	S	NA	NA
mykrobe_validation	NA	ERR551908	TRUE	304.9	311.6	Illumina HiSeq 2500	PAIRED	NA	NA	NA	NA	NA	NA	NA	NA	S	NA	S	NA	NA	NA	NA	NA	NA	NA	NA	S	S	NA	NA
mykrobe_validation	NA	ERR551910	TRUE	120.9	122.5	Illumina HiSeq 2500	PAIRED	S	S	S	NA	NA	NA	NA	NA	S	NA	R	NA	NA	NA	NA	NA	NA	NA	NA	R	R	NA	NA
mykrobe_validation	NA	ERR551911	TRUE	475.6	472.3	Illumina HiSeq 2500	PAIRED	NA	NA	NA	NA	NA	NA	NA	NA	S	NA	S	NA	NA	NA	NA	NA	NA	NA	NA	S	S	NA	NA
mykrobe_validation	NA	ERR551912	TRUE	164.5	163.3	Illumina HiSeq 2500	PAIRED	NA	NA	NA	NA	NA	NA	NA	NA	S	NA	S	NA	NA	NA	NA	NA	NA	NA	NA	S	S	NA	NA
mykrobe_validation	NA	ERR551916	TRUE	348.7	351.6	Illumina HiSeq 2500	PAIRED	NA	NA	NA	NA	NA	NA	NA	NA	S	NA	S	NA	NA	NA	NA	NA	NA	NA	NA	S	S	NA	NA
mykrobe_validation	NA	ERR551917	TRUE	459.5	476.6	Illumina HiSeq 2500	PAIRED	NA	NA	NA	NA	NA	NA	NA	NA	S	NA	S	NA	NA	NA	NA	NA	NA	NA	NA	S	S	NA	NA
mykrobe_validation	NA	ERR551919	TRUE	101.7	101.3	Illumina HiSeq 2500	PAIRED	R	S	R	NA	NA	NA	NA	NA	R	NA	R	NA	NA	NA	NA	NA	NA	NA	NA	R	R	NA	NA
mykrobe_validation	NA	ERR551922	TRUE	57.2	58.3	Illumina HiSeq 2500	PAIRED	R	S	R	NA	NA	NA	NA	NA	R	NA	R	NA	NA	NA	NA	NA	NA	NA	NA	R	R	NA	NA
mykrobe_validation	NA	ERR551925	TRUE	56.6	56.6	Illumina HiSeq 2500	PAIRED	S	S	S	NA	NA	NA	NA	NA	S	NA	R	NA	NA	NA	NA	NA	NA	NA	NA	R	R	NA	NA
mykrobe_validation	NA	ERR551931	TRUE	247.3	258.4	Illumina HiSeq 2500	PAIRED	NA	NA	NA	NA	NA	NA	NA	NA	S	NA	S	NA	NA	NA	NA	NA	NA	NA	NA	S	S	NA	NA
mykrobe_validation	NA	ERR551932	TRUE	330.3	349	Illumina HiSeq 2500	PAIRED	NA	NA	NA	NA	NA	NA	NA	NA	S	NA	S	NA	NA	NA	NA	NA	NA	NA	NA	S	S	NA	NA
mykrobe_validation	NA	ERR551933	TRUE	144.7	151.7	Illumina HiSeq 2500	PAIRED	NA	NA	NA	NA	NA	NA	NA	NA	S	NA	S	NA	NA	NA	NA	NA	NA	NA	NA	S	S	NA	NA
mykrobe_validation	NA	ERR551934	TRUE	392.9	414.9	Illumina HiSeq 2500	PAIRED	NA	NA	NA	NA	NA	NA	NA	NA	S	NA	S	NA	NA	NA	NA	NA	NA	NA	NA	S	S	NA	NA
mykrobe_validation	NA	ERR551936	TRUE	263.8	274.4	Illumina HiSeq 2500	PAIRED	NA	NA	NA	NA	NA	NA	NA	NA	S	NA	S	NA	NA	NA	NA	NA	NA	NA	NA	S	S	NA	NA
mykrobe_validation	NA	ERR551940	TRUE	385	340.3	Illumina HiSeq 2500	PAIRED	NA	NA	NA	NA	NA	NA	NA	NA	S	NA	S	NA	NA	NA	NA	NA	NA	NA	NA	S	S	NA	NA
mykrobe_validation	NA	ERR551944	TRUE	125.7	139.6	Illumina MiSeq	PAIRED	S	S	S	NA	NA	NA	NA	NA	R	NA	R	NA	NA	NA	NA	NA	NA	NA	NA	R	R	NA	NA
mykrobe_validation	NA	ERR551947	TRUE	148.7	148.3	Illumina HiSeq 2500	PAIRED	S	S	S	NA	NA	NA	NA	NA	R	NA	R	NA	NA	NA	NA	NA	NA	NA	NA	R	R	NA	NA
mykrobe_validation	NA	ERR551949	TRUE	126.4	127.8	Illumina HiSeq 2500	PAIRED	S	S	S	NA	NA	NA	NA	NA	R	NA	R	NA	NA	NA	NA	NA	NA	NA	NA	R	R	NA	NA
mykrobe_validation	NA	ERR551952	TRUE	92.7	92.1	Illumina HiSeq 2500	PAIRED	S	S	S	NA	NA	NA	NA	NA	S	NA	R	NA	NA	NA	NA	NA	NA	NA	NA	R	R	NA	NA
mykrobe_validation	NA	ERR551954	TRUE	374.7	378.6	Illumina HiSeq 2500	PAIRED	NA	NA	NA	NA	NA	NA	NA	NA	S	NA	S	NA	NA	NA	NA	NA	NA	NA	NA	S	S	NA	NA
mykrobe_validation	NA	ERR551956	TRUE	118.3	126.6	Illumina MiSeq	PAIRED	NA	NA	NA	NA	NA	NA	NA	NA	R	NA	R	NA	NA	NA	R	NA	NA	NA	NA	R	R	R	NA
mykrobe_validation	NA	ERR551958	TRUE	318.3	324.4	Illumina HiSeq 2500	PAIRED	NA	NA	NA	NA	NA	NA	NA	NA	S	NA	S	NA	NA	NA	NA	NA	NA	NA	NA	S	S	NA	NA
mykrobe_validation	NA	ERR551960	TRUE	112.8	114.3	Illumina HiSeq 2500	PAIRED	S	S	S	NA	NA	NA	NA	NA	S	NA	R	NA	NA	NA	NA	NA	NA	NA	NA	R	R	NA	NA
mykrobe_validation	NA	ERR551962	TRUE	525	535.8	Illumina HiSeq 2500	PAIRED	NA	NA	NA	NA	NA	NA	NA	NA	S	NA	R	NA	NA	NA	NA	NA	NA	NA	NA	S	R	NA	NA
mykrobe_validation	NA	ERR551964	TRUE	365.9	370.8	Illumina HiSeq 2500	PAIRED	NA	NA	NA	NA	NA	NA	NA	NA	S	NA	S	NA	NA	NA	NA	NA	NA	NA	NA	S	S	NA	NA
mykrobe_validation	NA	ERR551968	TRUE	373.5	377.6	Illumina HiSeq 2500	PAIRED	NA	NA	NA	NA	NA	NA	NA	NA	S	NA	S	NA	NA	NA	NA	NA	NA	NA	NA	S	S	NA	NA
mykrobe_validation	NA	ERR551971	TRUE	567.7	589.4	Illumina HiSeq 2500	PAIRED	NA	NA	NA	NA	NA	NA	NA	NA	S	NA	S	NA	NA	NA	NA	NA	NA	NA	NA	S	S	NA	NA
mykrobe_validation	NA	ERR551974	TRUE	105.6	104.5	Illumina HiSeq 2500	PAIRED	S	S	S	NA	NA	NA	NA	NA	R	NA	R	NA	NA	NA	NA	NA	NA	NA	NA	R	R	NA	NA
mykrobe_validation	NA	ERR551984	TRUE	46.9	47.9	Illumina HiSeq 2500	PAIRED	NA	NA	NA	NA	NA	NA	NA	NA	S	NA	R	NA	NA	NA	NA	NA	NA	NA	NA	R	R	NA	NA
mykrobe_validation	NA	ERR551987	TRUE	94.6	94.6	Illumina HiSeq 2500	PAIRED	R	S	S	NA	NA	NA	NA	NA	R	NA	R	NA	NA	NA	NA	NA	NA	NA	NA	R	R	NA	NA
mykrobe_validation	NA	ERR551988	TRUE	259.3	261.3	Illumina HiSeq 2500	PAIRED	NA	NA	NA	NA	NA	NA	NA	NA	S	NA	S	NA	NA	NA	NA	NA	NA	NA	NA	S	S	NA	NA
mykrobe_validation	NA	ERR551989	TRUE	196.7	202.3	Illumina HiSeq 2500	PAIRED	NA	NA	NA	NA	NA	NA	NA	NA	S	NA	S	NA	NA	NA	NA	NA	NA	NA	NA	S	S	NA	NA
mykrobe_validation	NA	ERR551990	TRUE	200	204	Illumina HiSeq 2500	PAIRED	NA	NA	NA	NA	NA	NA	NA	NA	S	NA	S	NA	NA	NA	NA	NA	NA	NA	NA	S	S	NA	NA
mykrobe_validation	NA	ERR551992	TRUE	280	296.2	Illumina HiSeq 2500	PAIRED	NA	NA	NA	NA	NA	NA	NA	NA	S	NA	S	NA	NA	NA	NA	NA	NA	NA	NA	S	S	NA	NA
mykrobe_validation	NA	ERR551993	TRUE	392	387.4	Illumina HiSeq 2500	PAIRED	NA	NA	NA	NA	NA	NA	NA	NA	S	NA	S	NA	NA	NA	NA	NA	NA	NA	NA	S	S	NA	NA
mykrobe_validation	NA	ERR551994	TRUE	111.4	133.3	Illumina HiSeq 2500	PAIRED	R	S	R	NA	NA	NA	NA	NA	R	NA	R	NA	NA	NA	NA	NA	NA	NA	NA	R	R	NA	NA
mykrobe_validation	NA	ERR551999	TRUE	242.2	246.6	Illumina HiSeq 2500	PAIRED	NA	NA	NA	NA	NA	NA	NA	NA	S	NA	S	NA	NA	NA	NA	NA	NA	NA	NA	S	S	NA	NA
mykrobe_validation	NA	ERR552006	TRUE	208.8	220.8	Illumina HiSeq 2500	PAIRED	NA	NA	NA	NA	NA	NA	NA	NA	S	NA	S	NA	NA	NA	NA	NA	NA	NA	NA	S	S	NA	NA
mykrobe_validation	NA	ERR552008	TRUE	72.8	72.6	Illumina HiSeq 2500	PAIRED	S	S	S	NA	NA	NA	NA	NA	R	NA	R	NA	NA	NA	NA	NA	NA	NA	NA	R	R	NA	NA
mykrobe_validation	NA	ERR552009	TRUE	413.8	409.2	Illumina HiSeq 2500	PAIRED	NA	NA	NA	NA	NA	NA	NA	NA	S	NA	S	NA	NA	NA	NA	NA	NA	NA	NA	S	S	NA	NA
mykrobe_validation	NA	ERR552011	TRUE	97.3	98.9	Illumina HiSeq 2500	PAIRED	S	S	S	NA	NA	NA	NA	NA	R	NA	R	NA	NA	NA	NA	NA	NA	NA	NA	R	R	NA	NA
mykrobe_validation	NA	ERR552013	TRUE	134.8	141	Illumina HiSeq 2500	PAIRED	NA	NA	NA	NA	NA	NA	NA	NA	S	NA	S	NA	NA	NA	NA	NA	NA	NA	NA	S	S	NA	NA
mykrobe_validation	NA	ERR552014	TRUE	306.3	318.9	Illumina HiSeq 2500	PAIRED	NA	NA	NA	NA	NA	NA	NA	NA	S	NA	S	NA	NA	NA	NA	NA	NA	NA	NA	S	S	NA	NA
mykrobe_validation	NA	ERR552018	TRUE	117.6	124	Illumina HiSeq 2500	PAIRED	NA	NA	NA	NA	NA	NA	NA	NA	S	NA	S	NA	NA	NA	NA	NA	NA	NA	NA	S	S	NA	NA
mykrobe_validation	NA	ERR552019	TRUE	164.8	169.2	Illumina HiSeq 2500	PAIRED	NA	NA	NA	NA	NA	NA	NA	NA	S	NA	S	NA	NA	NA	NA	NA	NA	NA	NA	S	S	NA	NA
mykrobe_validation	NA	ERR552020	TRUE	555.6	569.9	Illumina HiSeq 2500	PAIRED	NA	NA	NA	NA	NA	NA	NA	NA	S	NA	R	NA	NA	NA	NA	NA	NA	NA	NA	S	S	NA	NA
mykrobe_validation	NA	ERR552025	TRUE	432.3	437.8	Illumina HiSeq 2500	PAIRED	NA	NA	NA	NA	NA	NA	NA	NA	S	NA	S	NA	NA	NA	NA	NA	NA	NA	NA	S	S	NA	NA
mykrobe_validation	NA	ERR552027	TRUE	255.7	263.1	Illumina HiSeq 2500	PAIRED	NA	NA	NA	NA	NA	NA	NA	NA	S	NA	S	NA	NA	NA	NA	NA	NA	NA	NA	S	S	NA	NA
mykrobe_validation	NA	ERR552028	TRUE	131.4	136.1	Illumina HiSeq 2500	PAIRED	NA	NA	NA	NA	NA	NA	NA	NA	S	NA	S	NA	NA	NA	NA	NA	NA	NA	NA	S	S	NA	NA
mykrobe_validation	NA	ERR552030	TRUE	208.6	218.9	Illumina HiSeq 2500	PAIRED	NA	NA	NA	NA	NA	NA	NA	NA	S	NA	R	NA	NA	NA	NA	NA	NA	NA	NA	S	S	NA	NA
mykrobe_validation	NA	ERR552032	TRUE	75.9	76.4	Illumina HiSeq 2500	PAIRED	S	S	S	NA	NA	NA	NA	NA	S	NA	R	NA	NA	NA	NA	NA	NA	NA	NA	R	R	NA	NA
mykrobe_validation	NA	ERR552036	TRUE	763	754.1	Illumina HiSeq 2500	PAIRED	NA	NA	NA	NA	NA	NA	NA	NA	NA	NA	NA	NA	NA	NA	NA	NA	NA	NA	NA	NA	NA	NA	NA
mykrobe_validation	NA	ERR552041	TRUE	57.3	58.2	Illumina HiSeq 2500	PAIRED	NA	NA	NA	NA	NA	NA	NA	NA	R	NA	R	NA	NA	NA	NA	NA	NA	NA	NA	R	R	NA	NA
mykrobe_validation	NA	ERR552043	TRUE	208.1	218.7	Illumina HiSeq 2500	PAIRED	NA	NA	NA	NA	NA	NA	NA	NA	S	NA	S	NA	NA	NA	NA	NA	NA	NA	NA	S	S	NA	NA
mykrobe_validation	NA	ERR552047	TRUE	104.1	121.5	Illumina MiSeq	PAIRED	S	S	S	NA	NA	NA	NA	NA	R	NA	R	NA	NA	NA	NA	NA	NA	NA	NA	R	R	NA	NA
mykrobe_validation	NA	ERR552050	TRUE	448.6	440	Illumina HiSeq 2500	PAIRED	NA	NA	NA	NA	NA	NA	NA	NA	S	NA	S	NA	NA	NA	NA	NA	NA	NA	NA	S	S	NA	NA
mykrobe_validation	NA	ERR552051	TRUE	359	370	Illumina HiSeq 2500	PAIRED	NA	NA	NA	NA	NA	NA	NA	NA	S	NA	S	NA	NA	NA	NA	NA	NA	NA	NA	S	S	NA	NA
mykrobe_validation	NA	ERR552054	TRUE	429.9	425.5	Illumina HiSeq 2500	PAIRED	NA	NA	NA	NA	NA	NA	NA	NA	S	NA	S	NA	NA	NA	NA	NA	NA	NA	NA	S	S	NA	NA
mykrobe_validation	NA	ERR552055	TRUE	438.4	444.7	Illumina HiSeq 2500	PAIRED	NA	NA	NA	NA	NA	NA	NA	NA	S	NA	S	NA	NA	NA	NA	NA	NA	NA	NA	S	S	NA	NA
mykrobe_validation	NA	ERR552057	TRUE	184.9	188.9	Illumina HiSeq 2500	PAIRED	NA	NA	NA	NA	NA	NA	NA	NA	S	NA	S	NA	NA	NA	NA	NA	NA	NA	NA	S	S	NA	NA
mykrobe_validation	NA	ERR552058	TRUE	202.6	209.4	Illumina HiSeq 2500	PAIRED	NA	NA	NA	NA	NA	NA	NA	NA	S	NA	S	NA	NA	NA	NA	NA	NA	NA	NA	S	S	NA	NA
mykrobe_validation	NA	ERR552059	TRUE	457.2	462	Illumina HiSeq 2500	PAIRED	NA	NA	NA	NA	NA	NA	NA	NA	S	NA	S	NA	NA	NA	NA	NA	NA	NA	NA	S	S	NA	NA
mykrobe_validation	NA	ERR552060	TRUE	310.9	328.9	Illumina HiSeq 2500	PAIRED	NA	NA	NA	NA	NA	NA	NA	NA	S	NA	S	NA	NA	NA	NA	NA	NA	NA	NA	S	S	NA	NA
mykrobe_validation	NA	ERR552061	TRUE	465.6	471	Illumina HiSeq 2500	PAIRED	NA	NA	NA	NA	NA	NA	NA	NA	S	NA	S	NA	NA	NA	NA	NA	NA	NA	NA	S	S	NA	NA
mykrobe_validation	NA	ERR552062	TRUE	161.5	166.4	Illumina HiSeq 2500	PAIRED	NA	NA	NA	NA	NA	NA	NA	NA	S	NA	S	NA	NA	NA	NA	NA	NA	NA	NA	S	S	NA	NA
mykrobe_validation	NA	ERR552063	TRUE	233.5	241.2	Illumina HiSeq 2500	PAIRED	NA	NA	NA	NA	NA	NA	NA	NA	S	NA	S	NA	NA	NA	NA	NA	NA	NA	NA	S	S	NA	NA
mykrobe_validation	NA	ERR552065	TRUE	143.2	142.4	Illumina HiSeq 2500	PAIRED	R	S	S	NA	NA	NA	NA	NA	R	NA	R	NA	NA	NA	NA	NA	NA	NA	NA	R	R	NA	NA
mykrobe_validation	NA	ERR552066	TRUE	234	243.4	Illumina HiSeq 2500	PAIRED	NA	NA	NA	NA	NA	NA	NA	NA	S	NA	S	NA	NA	NA	NA	NA	NA	NA	NA	S	S	NA	NA
mykrobe_validation	NA	ERR552067	TRUE	65.2	65.4	Illumina HiSeq 2500	PAIRED	S	S	S	NA	NA	NA	NA	NA	S	NA	R	NA	NA	NA	NA	NA	NA	NA	NA	R	R	NA	NA
mykrobe_validation	NA	ERR552072	TRUE	412.6	410.5	Illumina HiSeq 2500	PAIRED	NA	NA	NA	NA	NA	NA	NA	NA	S	NA	S	NA	NA	NA	NA	NA	NA	NA	NA	S	S	NA	NA
mykrobe_validation	NA	ERR552076	TRUE	179.7	192.4	Illumina HiSeq 2500	PAIRED	NA	NA	NA	NA	NA	NA	NA	NA	S	NA	S	NA	NA	NA	NA	NA	NA	NA	NA	S	S	NA	NA
mykrobe_validation	NA	ERR552080	TRUE	115.8	116	Illumina HiSeq 2500	PAIRED	S	S	S	NA	NA	NA	NA	NA	S	NA	R	NA	NA	NA	NA	NA	NA	NA	NA	R	R	NA	NA
mykrobe_validation	NA	ERR552085	TRUE	437.2	431.9	Illumina HiSeq 2500	PAIRED	NA	NA	NA	NA	NA	NA	NA	NA	S	NA	S	NA	NA	NA	NA	NA	NA	NA	NA	S	S	NA	NA
mykrobe_validation	NA	ERR552090	TRUE	271.1	279.7	Illumina HiSeq 2500	PAIRED	NA	NA	NA	NA	NA	NA	NA	NA	S	NA	R	NA	NA	NA	NA	NA	NA	NA	NA	R	R	NA	NA
mykrobe_validation	NA	ERR552091	TRUE	105.9	108.8	Illumina HiSeq 2500	PAIRED	NA	NA	NA	NA	NA	NA	NA	NA	S	NA	S	NA	NA	NA	NA	NA	NA	NA	NA	S	S	NA	NA
mykrobe_validation	NA	ERR552092	TRUE	257.5	252.1	Illumina HiSeq 2500	PAIRED	NA	NA	NA	NA	NA	NA	NA	NA	S	NA	S	NA	NA	NA	NA	NA	NA	NA	NA	S	S	NA	NA
mykrobe_validation	NA	ERR552096	TRUE	335.7	338.9	Illumina HiSeq 2500	PAIRED	NA	NA	NA	NA	NA	NA	NA	NA	S	NA	S	NA	NA	NA	NA	NA	NA	NA	NA	S	S	NA	NA
mykrobe_validation	NA	ERR552098	TRUE	49.4	49.9	Illumina HiSeq 2500	PAIRED	S	S	S	NA	NA	NA	NA	NA	R	NA	R	NA	NA	NA	NA	NA	NA	NA	NA	R	R	NA	NA
mykrobe_validation	NA	ERR552100	TRUE	213.4	218.1	Illumina HiSeq 2500	PAIRED	NA	NA	NA	NA	NA	NA	NA	NA	S	NA	S	NA	NA	NA	NA	NA	NA	NA	NA	S	S	NA	NA
mykrobe_validation	NA	ERR552101	TRUE	103.9	107.7	Illumina HiSeq 2500	PAIRED	NA	NA	NA	NA	NA	NA	NA	NA	R	NA	R	NA	NA	NA	NA	NA	NA	NA	NA	R	R	NA	NA
mykrobe_validation	NA	ERR552103	TRUE	66.4	67.7	Illumina HiSeq 2500	PAIRED	S	S	S	NA	NA	NA	NA	NA	R	NA	R	NA	NA	NA	NA	NA	NA	NA	NA	R	R	NA	NA
mykrobe_validation	NA	ERR552105	TRUE	75.6	76.9	Illumina HiSeq 2500	PAIRED	S	S	S	NA	NA	NA	NA	NA	S	NA	R	NA	NA	NA	NA	NA	NA	NA	NA	R	R	NA	NA
mykrobe_validation	NA	ERR552107	TRUE	101.2	105.7	Illumina HiSeq 2500	PAIRED	NA	NA	NA	NA	NA	NA	NA	NA	S	NA	S	NA	NA	NA	NA	NA	NA	NA	NA	S	S	NA	NA
mykrobe_validation	NA	ERR552110	TRUE	730.6	768.5	Illumina HiSeq 2500	PAIRED	NA	NA	NA	NA	NA	NA	NA	NA	S	NA	S	NA	NA	NA	NA	NA	NA	NA	NA	S	S	NA	NA
mykrobe_validation	NA	ERR552111	TRUE	81.2	84.3	Illumina HiSeq 2500	PAIRED	NA	NA	NA	NA	NA	NA	NA	NA	R	NA	R	NA	NA	NA	NA	NA	NA	NA	NA	R	R	NA	NA
mykrobe_validation	NA	ERR552113	TRUE	152.3	200	Illumina MiSeq	PAIRED	NA	NA	NA	NA	NA	NA	NA	NA	R	NA	R	NA	NA	NA	NA	NA	NA	NA	NA	R	R	NA	NA
mykrobe_validation	NA	ERR552114	TRUE	294.4	315.6	Illumina HiSeq 2500	PAIRED	NA	NA	NA	NA	NA	NA	NA	NA	S	NA	S	NA	NA	NA	NA	NA	NA	NA	NA	S	S	NA	NA
mykrobe_validation	NA	ERR552122	TRUE	57.9	57.7	Illumina HiSeq 2500	PAIRED	S	S	S	NA	NA	NA	NA	NA	S	NA	R	NA	NA	NA	NA	NA	NA	NA	NA	R	S	NA	NA
mykrobe_validation	NA	ERR552126	TRUE	361.7	359.6	Illumina HiSeq 2500	PAIRED	NA	NA	NA	NA	NA	NA	NA	NA	S	NA	S	NA	NA	NA	NA	NA	NA	NA	NA	S	S	NA	NA
mykrobe_validation	NA	ERR552128	TRUE	412.4	412	Illumina HiSeq 2500	PAIRED	NA	NA	NA	NA	NA	NA	NA	NA	S	NA	S	NA	NA	NA	NA	NA	NA	NA	NA	S	S	NA	NA
mykrobe_validation	NA	ERR552130	TRUE	165.8	181.7	Illumina MiSeq	PAIRED	NA	NA	NA	NA	NA	NA	NA	NA	S	NA	S	NA	NA	NA	NA	NA	NA	NA	NA	S	S	NA	NA
mykrobe_validation	NA	ERR552137	TRUE	346	342.3	Illumina HiSeq 2500	PAIRED	NA	NA	NA	NA	NA	NA	NA	NA	S	NA	S	NA	NA	NA	NA	NA	NA	NA	NA	S	S	NA	NA
mykrobe_validation	NA	ERR552143	TRUE	100.8	114	Illumina HiSeq 2500	PAIRED	S	S	S	NA	NA	NA	NA	NA	R	NA	R	NA	NA	NA	NA	NA	NA	NA	NA	R	R	NA	NA
mykrobe_validation	NA	ERR552145	TRUE	269.6	270.3	Illumina HiSeq 2500	PAIRED	NA	NA	NA	NA	NA	NA	NA	NA	S	NA	S	NA	NA	NA	NA	NA	NA	NA	NA	S	S	NA	NA
mykrobe_validation	NA	ERR552146	TRUE	404.1	419	Illumina HiSeq 2500	PAIRED	NA	NA	NA	NA	NA	NA	NA	NA	S	NA	S	NA	NA	NA	NA	NA	NA	NA	NA	S	S	NA	NA
mykrobe_validation	NA	ERR552147	TRUE	59.4	59.5	Illumina HiSeq 2500	PAIRED	S	S	S	NA	NA	NA	NA	NA	R	NA	R	NA	NA	NA	NA	NA	NA	NA	NA	R	R	NA	NA
mykrobe_validation	NA	ERR552153	TRUE	190.2	192.3	Illumina HiSeq 2500	PAIRED	NA	NA	NA	NA	NA	NA	NA	NA	S	NA	S	NA	NA	NA	NA	NA	NA	NA	NA	S	S	NA	NA
mykrobe_validation	NA	ERR552154	TRUE	215.1	221.2	Illumina HiSeq 2500	PAIRED	NA	NA	NA	NA	NA	NA	NA	NA	S	NA	S	NA	NA	NA	NA	NA	NA	NA	NA	S	S	NA	NA
mykrobe_validation	NA	ERR552155	TRUE	251	258.7	Illumina HiSeq 2500	PAIRED	NA	NA	NA	NA	NA	NA	NA	NA	S	NA	S	NA	NA	NA	NA	NA	NA	NA	NA	S	S	NA	NA
mykrobe_validation	NA	ERR552156	TRUE	233.2	247.3	Illumina HiSeq 2500	PAIRED	NA	NA	NA	NA	NA	NA	NA	NA	S	NA	S	NA	NA	NA	NA	NA	NA	NA	NA	S	S	NA	NA
mykrobe_validation	NA	ERR552164	TRUE	68.1	69.7	Illumina HiSeq 2500	PAIRED	R	R	S	NA	NA	NA	NA	NA	S	NA	R	NA	NA	NA	NA	NA	NA	NA	NA	R	R	NA	NA
mykrobe_validation	NA	ERR552166	TRUE	345.3	360.9	Illumina HiSeq 2500	PAIRED	NA	NA	NA	NA	NA	NA	NA	NA	S	NA	S	NA	NA	NA	NA	NA	NA	NA	NA	S	S	NA	NA
mykrobe_validation	NA	ERR552167	TRUE	165.7	166.7	Illumina HiSeq 2500	PAIRED	NA	NA	NA	NA	NA	NA	NA	NA	S	NA	S	NA	NA	NA	NA	NA	NA	NA	NA	S	S	NA	NA
mykrobe_validation	NA	ERR552168	TRUE	252.8	258.9	Illumina HiSeq 2500	PAIRED	NA	NA	NA	NA	NA	NA	NA	NA	S	NA	S	NA	NA	NA	NA	NA	NA	NA	NA	S	S	NA	NA
mykrobe_validation	NA	ERR552175	TRUE	489.2	485.6	Illumina HiSeq 2500	PAIRED	NA	NA	NA	NA	NA	NA	NA	NA	S	NA	S	NA	NA	NA	NA	NA	NA	NA	NA	S	S	NA	NA
mykrobe_validation	NA	ERR552177	TRUE	170.5	175.7	Illumina HiSeq 2500	PAIRED	NA	NA	NA	NA	NA	NA	NA	NA	S	NA	R	NA	NA	NA	NA	NA	NA	NA	NA	S	S	NA	NA
mykrobe_validation	NA	ERR552178	TRUE	341.6	344.5	Illumina HiSeq 2500	PAIRED	NA	NA	NA	NA	NA	NA	NA	NA	S	NA	S	NA	NA	NA	NA	NA	NA	NA	NA	S	S	NA	NA
mykrobe_validation	NA	ERR552180	TRUE	275.5	278.1	Illumina HiSeq 2500	PAIRED	NA	NA	NA	NA	NA	NA	NA	NA	S	NA	S	NA	NA	NA	NA	NA	NA	NA	NA	S	S	NA	NA
mykrobe_validation	NA	ERR552183	TRUE	226.8	237.3	Illumina HiSeq 2500	PAIRED	NA	NA	NA	NA	NA	NA	NA	NA	S	NA	S	NA	NA	NA	NA	NA	NA	NA	NA	S	S	NA	NA
mykrobe_validation	NA	ERR552186	TRUE	360.3	357.5	Illumina HiSeq 2500	PAIRED	NA	NA	NA	NA	NA	NA	NA	NA	S	NA	S	NA	NA	NA	NA	NA	NA	NA	NA	S	S	NA	NA
mykrobe_validation	NA	ERR552190	TRUE	240.9	246.8	Illumina HiSeq 2500	PAIRED	NA	NA	NA	NA	NA	NA	NA	NA	S	NA	S	NA	NA	NA	NA	NA	NA	NA	NA	S	R	NA	NA
mykrobe_validation	NA	ERR552199	TRUE	52.6	54	Illumina HiSeq 2500	PAIRED	S	S	S	NA	NA	NA	NA	NA	S	NA	R	NA	NA	NA	NA	NA	NA	NA	NA	R	R	NA	NA
mykrobe_validation	NA	ERR552202	TRUE	207.5	208.6	Illumina HiSeq 2500	PAIRED	NA	NA	NA	NA	NA	NA	NA	NA	S	NA	S	NA	NA	NA	NA	NA	NA	NA	NA	S	S	NA	NA
mykrobe_validation	NA	ERR552203	TRUE	535.8	546.4	Illumina HiSeq 2500	PAIRED	NA	NA	NA	NA	NA	NA	NA	NA	S	NA	S	NA	NA	NA	NA	NA	NA	NA	NA	S	S	NA	NA
mykrobe_validation	NA	ERR552204	TRUE	160.6	166.1	Illumina HiSeq 2500	PAIRED	NA	NA	NA	NA	NA	NA	NA	NA	S	NA	S	NA	NA	NA	NA	NA	NA	NA	NA	S	S	NA	NA
mykrobe_validation	NA	ERR552205	TRUE	430.7	449.6	Illumina HiSeq 2500	PAIRED	NA	NA	NA	NA	NA	NA	NA	NA	S	NA	S	NA	NA	NA	NA	NA	NA	NA	NA	S	S	NA	NA
mykrobe_validation	NA	ERR552207	TRUE	417.2	413.2	Illumina HiSeq 2500	PAIRED	NA	NA	NA	NA	NA	NA	NA	NA	S	NA	S	NA	NA	NA	NA	NA	NA	NA	NA	S	S	NA	NA
mykrobe_validation	NA	ERR552209	TRUE	165	173.5	Illumina HiSeq 2500	PAIRED	NA	NA	NA	NA	NA	NA	NA	NA	S	NA	S	NA	NA	NA	NA	NA	NA	NA	NA	S	S	NA	NA
mykrobe_validation	NA	ERR552212	TRUE	404.7	399.8	Illumina HiSeq 2500	PAIRED	NA	NA	NA	NA	NA	NA	NA	NA	S	NA	S	NA	NA	NA	NA	NA	NA	NA	NA	S	S	NA	NA
mykrobe_validation	NA	ERR552214	TRUE	428.3	441.1	Illumina HiSeq 2500	PAIRED	NA	NA	NA	NA	NA	NA	NA	NA	S	NA	S	NA	NA	NA	NA	NA	NA	NA	NA	S	S	NA	NA
mykrobe_validation	NA	ERR552216	TRUE	124.8	118	Illumina HiSeq 2500	PAIRED	S	S	S	NA	NA	NA	NA	NA	R	NA	R	NA	NA	NA	NA	NA	NA	NA	NA	R	R	NA	NA
mykrobe_validation	NA	ERR552218	TRUE	322.2	319.4	Illumina HiSeq 2500	PAIRED	NA	NA	NA	NA	NA	NA	NA	NA	S	NA	S	NA	NA	NA	NA	NA	NA	NA	NA	S	S	NA	NA
mykrobe_validation	NA	ERR552220	TRUE	149.8	154.9	Illumina HiSeq 2500	PAIRED	NA	NA	NA	NA	NA	NA	NA	NA	S	NA	S	NA	NA	NA	NA	NA	NA	NA	NA	S	S	NA	NA
mykrobe_validation	NA	ERR552224	TRUE	1592.6	1577.7	Illumina HiSeq 2500	PAIRED	NA	NA	NA	NA	NA	NA	NA	NA	NA	NA	NA	NA	NA	NA	NA	NA	NA	NA	NA	NA	NA	NA	NA
mykrobe_validation	NA	ERR552226	TRUE	140.6	144.2	Illumina HiSeq 2500	PAIRED	R	S	R	NA	NA	NA	NA	NA	S	NA	R	NA	NA	NA	NA	NA	NA	NA	NA	R	R	NA	NA
mykrobe_validation	NA	ERR552227	TRUE	306.2	322.8	Illumina HiSeq 2500	PAIRED	NA	NA	NA	NA	NA	NA	NA	NA	S	NA	S	NA	NA	NA	NA	NA	NA	NA	NA	S	S	NA	NA
mykrobe_validation	NA	ERR552229	TRUE	151.6	191.8	Illumina MiSeq	PAIRED	NA	NA	NA	NA	NA	NA	NA	NA	S	NA	S	NA	NA	NA	NA	NA	NA	NA	NA	S	S	NA	NA
mykrobe_validation	NA	ERR552232	TRUE	131.8	137.7	Illumina HiSeq 2500	PAIRED	NA	NA	NA	NA	NA	NA	NA	NA	S	NA	S	NA	NA	NA	NA	NA	NA	NA	NA	S	S	NA	NA
mykrobe_validation	NA	ERR552233	TRUE	323.4	322.4	Illumina HiSeq 2500	PAIRED	NA	NA	NA	NA	NA	NA	NA	NA	S	NA	S	NA	NA	NA	NA	NA	NA	NA	NA	S	R	NA	NA
mykrobe_validation	NA	ERR552235	TRUE	336.8	357.2	Illumina HiSeq 2500	PAIRED	NA	NA	NA	NA	NA	NA	NA	NA	S	NA	S	NA	NA	NA	NA	NA	NA	NA	NA	S	S	NA	NA
mykrobe_validation	NA	ERR552239	TRUE	131.1	141.3	Illumina HiSeq 2500	PAIRED	NA	NA	NA	NA	NA	NA	NA	NA	R	NA	R	NA	NA	NA	NA	NA	NA	NA	NA	R	R	NA	NA
mykrobe_validation	NA	ERR552245	TRUE	103	102.1	Illumina HiSeq 2500	PAIRED	S	S	S	NA	NA	NA	NA	NA	R	NA	R	NA	NA	NA	NA	NA	NA	NA	NA	R	R	NA	NA
mykrobe_validation	NA	ERR552248	TRUE	125.4	127.1	Illumina HiSeq 2500	PAIRED	NA	NA	NA	NA	NA	NA	NA	NA	S	NA	S	NA	NA	NA	NA	NA	NA	NA	NA	S	S	NA	NA
mykrobe_validation	NA	ERR552249	TRUE	214.9	219.6	Illumina HiSeq 2500	PAIRED	NA	NA	NA	NA	NA	NA	NA	NA	S	NA	S	NA	NA	NA	NA	NA	NA	NA	NA	S	S	NA	NA
mykrobe_validation	NA	ERR552256	TRUE	196.8	207.3	Illumina HiSeq 2500	PAIRED	NA	NA	NA	NA	NA	NA	NA	NA	S	NA	S	NA	NA	NA	NA	NA	NA	NA	NA	S	S	NA	NA
mykrobe_validation	NA	ERR552257	TRUE	70.6	70.7	Illumina HiSeq 2500	PAIRED	S	S	S	NA	NA	NA	NA	NA	R	NA	R	NA	NA	NA	NA	NA	NA	NA	NA	R	R	NA	NA
mykrobe_validation	NA	ERR552263	TRUE	420.3	422.3	Illumina HiSeq 2500	PAIRED	NA	NA	NA	NA	NA	NA	NA	NA	S	NA	S	NA	NA	NA	NA	NA	NA	NA	NA	S	S	NA	NA
mykrobe_validation	NA	ERR552264	TRUE	362.1	364.6	Illumina HiSeq 2500	PAIRED	NA	NA	NA	NA	NA	NA	NA	NA	S	NA	S	NA	NA	NA	NA	NA	NA	NA	NA	S	S	NA	NA
mykrobe_validation	NA	ERR552266	TRUE	235.1	235.9	Illumina HiSeq 2500	PAIRED	NA	NA	NA	NA	NA	NA	NA	NA	S	NA	S	NA	NA	NA	NA	NA	NA	NA	NA	S	S	NA	NA
mykrobe_validation	NA	ERR552268	TRUE	437.4	450.3	Illumina HiSeq 2500	PAIRED	NA	NA	NA	NA	NA	NA	NA	NA	S	NA	S	NA	NA	NA	NA	NA	NA	NA	NA	S	S	NA	NA
mykrobe_validation	NA	ERR552269	TRUE	539	536.3	Illumina HiSeq 2500	PAIRED	NA	NA	NA	NA	NA	NA	NA	NA	S	NA	S	NA	NA	NA	NA	NA	NA	NA	NA	S	S	NA	NA
mykrobe_validation	NA	ERR552270	TRUE	116.1	121.3	Illumina HiSeq 2500	PAIRED	NA	NA	NA	NA	NA	NA	NA	NA	S	NA	S	NA	NA	NA	NA	NA	NA	NA	NA	S	S	NA	NA
mykrobe_validation	NA	ERR552271	TRUE	584.7	594	Illumina HiSeq 2500	PAIRED	NA	NA	NA	NA	NA	NA	NA	NA	S	NA	S	NA	NA	NA	NA	NA	NA	NA	NA	S	S	NA	NA
mykrobe_validation	NA	ERR552272	TRUE	490.2	494.2	Illumina HiSeq 2500	PAIRED	NA	NA	NA	NA	NA	NA	NA	NA	S	NA	S	NA	NA	NA	NA	NA	NA	NA	NA	S	S	NA	NA
mykrobe_validation	NA	ERR552274	TRUE	103.7	120.5	Illumina MiSeq	PAIRED	NA	R	S	NA	NA	NA	NA	NA	R	NA	R	NA	NA	NA	NA	NA	NA	NA	NA	R	R	NA	NA
mykrobe_validation	NA	ERR552276	TRUE	160.3	204.6	Illumina MiSeq	PAIRED	NA	NA	NA	NA	NA	NA	NA	NA	S	NA	S	NA	NA	NA	NA	NA	NA	NA	NA	S	S	NA	NA
mykrobe_validation	NA	ERR552278	TRUE	159.9	164.1	Illumina HiSeq 2500	PAIRED	NA	NA	NA	NA	NA	NA	NA	NA	S	NA	S	NA	NA	NA	NA	NA	NA	NA	NA	S	S	NA	NA
mykrobe_validation	NA	ERR552280	TRUE	273.1	287.4	Illumina HiSeq 2500	PAIRED	NA	NA	NA	NA	NA	NA	NA	NA	S	NA	S	NA	NA	NA	NA	NA	NA	NA	NA	S	S	NA	NA
mykrobe_validation	NA	ERR552286	TRUE	54.5	55.5	Illumina HiSeq 2500	PAIRED	NA	NA	NA	NA	NA	NA	NA	NA	R	NA	R	NA	NA	NA	NA	NA	NA	NA	NA	R	R	NA	NA
mykrobe_validation	NA	ERR552290	TRUE	321.7	331.5	Illumina HiSeq 2500	PAIRED	NA	NA	NA	NA	NA	NA	NA	NA	S	NA	S	NA	NA	NA	NA	NA	NA	NA	NA	S	S	NA	NA
mykrobe_validation	NA	ERR552291	TRUE	440.2	450.2	Illumina HiSeq 2500	PAIRED	NA	NA	NA	NA	NA	NA	NA	NA	S	NA	S	NA	NA	NA	NA	NA	NA	NA	NA	S	S	NA	NA
mykrobe_validation	NA	ERR552292	TRUE	530.2	525.2	Illumina HiSeq 2500	PAIRED	NA	NA	NA	NA	NA	NA	NA	NA	S	NA	S	NA	NA	NA	NA	NA	NA	NA	NA	S	S	NA	NA
mykrobe_validation	NA	ERR552293	TRUE	319.2	326.2	Illumina HiSeq 2500	PAIRED	NA	NA	NA	NA	NA	NA	NA	NA	S	NA	S	NA	NA	NA	NA	NA	NA	NA	NA	S	S	NA	NA
mykrobe_validation	NA	ERR552294	TRUE	126.7	133.6	Illumina HiSeq 2500	PAIRED	NA	NA	NA	NA	NA	NA	NA	NA	S	NA	S	NA	NA	NA	NA	NA	NA	NA	NA	S	S	NA	NA
mykrobe_validation	NA	ERR552297	TRUE	62.1	64.5	Illumina HiSeq 2500	PAIRED	NA	NA	NA	NA	NA	NA	NA	NA	S	NA	R	NA	NA	NA	NA	NA	NA	NA	NA	R	R	NA	NA
mykrobe_validation	NA	ERR552299	TRUE	225.2	239.8	Illumina HiSeq 2500	PAIRED	NA	NA	NA	NA	NA	NA	NA	NA	S	NA	S	NA	NA	NA	NA	NA	NA	NA	NA	S	S	NA	NA
mykrobe_validation	NA	ERR552300	TRUE	182.8	171.7	Illumina HiSeq 2500	PAIRED	NA	NA	NA	NA	NA	NA	NA	NA	S	NA	S	NA	NA	NA	NA	NA	NA	NA	NA	S	S	NA	NA
mykrobe_validation	NA	ERR552302	TRUE	105	104.4	Illumina HiSeq 2500	PAIRED	S	S	S	NA	NA	NA	NA	NA	R	NA	R	NA	NA	NA	NA	NA	NA	NA	NA	R	R	NA	NA
mykrobe_validation	NA	ERR552315	TRUE	631.9	626.2	Illumina HiSeq 2500	PAIRED	NA	NA	NA	NA	NA	NA	NA	NA	S	NA	S	NA	NA	NA	NA	NA	NA	NA	NA	S	S	NA	NA
mykrobe_validation	NA	ERR552316	TRUE	283.2	301.3	Illumina HiSeq 2500	PAIRED	NA	NA	NA	NA	NA	NA	NA	NA	S	NA	S	NA	NA	NA	NA	NA	NA	NA	NA	S	S	NA	NA
mykrobe_validation	NA	ERR552317	TRUE	482	488.4	Illumina HiSeq 2500	PAIRED	NA	NA	NA	NA	NA	NA	NA	NA	S	NA	S	NA	NA	NA	NA	NA	NA	NA	NA	S	S	NA	NA
mykrobe_validation	NA	ERR552320	TRUE	307.8	319.3	Illumina HiSeq 2500	PAIRED	NA	NA	NA	NA	NA	NA	NA	NA	S	NA	S	NA	NA	NA	NA	NA	NA	NA	NA	S	S	NA	NA
mykrobe_validation	NA	ERR552322	TRUE	123.9	123.4	Illumina HiSeq 2500	PAIRED	R	S	R	NA	NA	NA	NA	NA	R	NA	R	NA	NA	NA	NA	NA	NA	NA	NA	R	R	NA	NA
mykrobe_validation	NA	ERR552324	TRUE	381.4	378.9	Illumina HiSeq 2500	PAIRED	NA	NA	NA	NA	NA	NA	NA	NA	S	NA	S	NA	NA	NA	NA	NA	NA	NA	NA	S	S	NA	NA
mykrobe_validation	NA	ERR552326	TRUE	122.2	149.8	Illumina MiSeq	PAIRED	NA	S	S	S	NA	NA	NA	NA	S	NA	R	R	NA	NA	S	NA	NA	NA	NA	R	R	S	NA
mykrobe_validation	NA	ERR552334	TRUE	285.9	301.4	Illumina HiSeq 2500	PAIRED	NA	NA	NA	NA	NA	NA	NA	NA	S	NA	S	NA	NA	NA	NA	NA	NA	NA	NA	S	R	NA	NA
mykrobe_validation	NA	ERR552335	TRUE	625.7	636.6	Illumina HiSeq 2500	PAIRED	NA	NA	NA	NA	NA	NA	NA	NA	S	NA	S	NA	NA	NA	NA	NA	NA	NA	NA	S	S	NA	NA
mykrobe_validation	NA	ERR552336	TRUE	224.2	215	Illumina HiSeq 2500	PAIRED	NA	NA	NA	NA	NA	NA	NA	NA	S	NA	S	NA	NA	NA	NA	NA	NA	NA	NA	S	S	NA	NA
mykrobe_validation	NA	ERR552338	TRUE	186.6	182.9	Illumina HiSeq 2500	PAIRED	NA	NA	NA	NA	NA	NA	NA	NA	S	NA	S	NA	NA	NA	NA	NA	NA	NA	NA	S	S	NA	NA
mykrobe_validation	NA	ERR552340	TRUE	341.1	336.5	Illumina HiSeq 2500	PAIRED	NA	NA	NA	NA	NA	NA	NA	NA	NA	NA	NA	NA	NA	NA	NA	NA	NA	NA	NA	NA	NA	NA	NA
mykrobe_validation	NA	ERR552341	TRUE	84.8	86.1	Illumina HiSeq 2500	PAIRED	NA	NA	NA	NA	NA	NA	NA	NA	S	NA	R	NA	NA	NA	NA	NA	NA	NA	NA	R	R	NA	NA
mykrobe_validation	NA	ERR552345	TRUE	146.7	157.6	Illumina HiSeq 2500	PAIRED	NA	NA	NA	NA	NA	NA	NA	NA	S	NA	S	NA	NA	NA	NA	NA	NA	NA	NA	S	S	NA	NA
mykrobe_validation	NA	ERR552347	TRUE	78.5	78.4	Illumina HiSeq 2500	PAIRED	S	S	S	NA	NA	NA	NA	NA	R	NA	R	NA	NA	NA	NA	NA	NA	NA	NA	R	R	NA	NA
mykrobe_validation	NA	ERR552350	TRUE	314.4	313.9	Illumina HiSeq 2500	PAIRED	NA	NA	NA	NA	NA	NA	NA	NA	S	NA	S	NA	NA	NA	NA	NA	NA	NA	NA	S	S	NA	NA
mykrobe_validation	NA	ERR552351	TRUE	265.1	278.8	Illumina HiSeq 2500	PAIRED	NA	NA	NA	NA	NA	NA	NA	NA	NA	NA	NA	NA	NA	NA	NA	NA	NA	NA	NA	NA	NA	NA	NA
mykrobe_validation	NA	ERR552353	TRUE	539.3	570.1	Illumina HiSeq 2500	PAIRED	NA	NA	NA	NA	NA	NA	NA	NA	S	NA	S	NA	NA	NA	NA	NA	NA	NA	NA	S	S	NA	NA
mykrobe_validation	NA	ERR552354	TRUE	497	490.3	Illumina HiSeq 2500	PAIRED	NA	NA	NA	NA	NA	NA	NA	NA	S	NA	S	NA	NA	NA	NA	NA	NA	NA	NA	S	S	NA	NA
mykrobe_validation	NA	ERR552355	TRUE	142.6	140.4	Illumina HiSeq 2500	PAIRED	NA	NA	NA	NA	NA	NA	NA	NA	S	NA	S	NA	NA	NA	NA	NA	NA	NA	NA	S	S	NA	NA
mykrobe_validation	NA	ERR552358	TRUE	167.1	179.7	Illumina MiSeq	PAIRED	R	S	S	NA	NA	NA	NA	NA	R	NA	R	NA	NA	NA	NA	NA	NA	NA	NA	R	R	NA	NA
mykrobe_validation	NA	ERR552359	TRUE	192	199.9	Illumina HiSeq 2500	PAIRED	NA	NA	NA	NA	NA	NA	NA	NA	S	NA	S	NA	NA	NA	NA	NA	NA	NA	NA	S	S	NA	NA
mykrobe_validation	NA	ERR552363	TRUE	68.7	65	Illumina HiSeq 2500	PAIRED	NA	NA	NA	NA	NA	NA	NA	NA	S	NA	R	NA	NA	NA	NA	NA	NA	NA	NA	R	R	NA	NA
mykrobe_validation	NA	ERR552367	TRUE	145.3	150.3	Illumina HiSeq 2500	PAIRED	NA	NA	NA	NA	NA	NA	NA	NA	S	NA	S	NA	NA	NA	NA	NA	NA	NA	NA	S	S	NA	NA
mykrobe_validation	NA	ERR552370	TRUE	390.8	386	Illumina HiSeq 2500	PAIRED	NA	NA	NA	NA	NA	NA	NA	NA	NA	NA	NA	NA	NA	NA	NA	NA	NA	NA	NA	NA	NA	NA	NA
mykrobe_validation	NA	ERR552371	TRUE	376.5	388.4	Illumina HiSeq 2500	PAIRED	NA	NA	NA	NA	NA	NA	NA	NA	S	NA	S	NA	NA	NA	NA	NA	NA	NA	NA	S	S	NA	NA
mykrobe_validation	NA	ERR552372	TRUE	207.2	219.2	Illumina HiSeq 2500	PAIRED	NA	NA	NA	NA	NA	NA	NA	NA	S	NA	S	NA	NA	NA	NA	NA	NA	NA	NA	S	R	NA	NA
mykrobe_validation	NA	ERR552373	TRUE	67.7	68.9	Illumina HiSeq 2500	PAIRED	NA	NA	NA	NA	NA	NA	NA	NA	S	NA	R	NA	NA	NA	NA	NA	NA	NA	NA	R	R	NA	NA
mykrobe_validation	NA	ERR552375	TRUE	288	305.2	Illumina HiSeq 2500	PAIRED	NA	NA	NA	NA	NA	NA	NA	NA	S	NA	S	NA	NA	NA	NA	NA	NA	NA	NA	S	S	NA	NA
mykrobe_validation	NA	ERR552376	TRUE	76.4	79.2	Illumina HiSeq 2500	PAIRED	R	S	R	NA	NA	NA	NA	NA	R	NA	R	NA	NA	NA	NA	NA	NA	NA	NA	R	R	NA	NA
mykrobe_validation	NA	ERR552378	TRUE	295	313.5	Illumina HiSeq 2500	PAIRED	NA	NA	NA	NA	NA	NA	NA	NA	S	NA	S	NA	NA	NA	NA	NA	NA	NA	NA	S	S	NA	NA
mykrobe_validation	NA	ERR552379	TRUE	191.2	197.6	Illumina HiSeq 2500	PAIRED	NA	NA	NA	NA	NA	NA	NA	NA	S	NA	R	NA	NA	NA	NA	NA	NA	NA	NA	S	R	NA	NA
mykrobe_validation	NA	ERR552381	TRUE	103.4	107.2	Illumina HiSeq 2500	PAIRED	NA	NA	NA	NA	NA	NA	NA	NA	S	NA	S	NA	NA	NA	NA	NA	NA	NA	NA	S	S	NA	NA
mykrobe_validation	NA	ERR552382	TRUE	481.7	491	Illumina HiSeq 2500	PAIRED	NA	NA	NA	NA	NA	NA	NA	NA	S	NA	S	NA	NA	NA	NA	NA	NA	NA	NA	S	S	NA	NA
mykrobe_validation	NA	ERR552383	TRUE	72.4	73.5	Illumina HiSeq 2500	PAIRED	S	S	S	NA	NA	NA	NA	NA	R	NA	R	NA	NA	NA	NA	NA	NA	NA	NA	R	R	NA	NA
mykrobe_validation	NA	ERR552385	TRUE	200.1	207.4	Illumina HiSeq 2500	PAIRED	NA	NA	NA	NA	NA	NA	NA	NA	S	NA	S	NA	NA	NA	NA	NA	NA	NA	NA	S	S	NA	NA
mykrobe_validation	NA	ERR552388	TRUE	478.5	489.6	Illumina HiSeq 2500	PAIRED	NA	NA	NA	NA	NA	NA	NA	NA	S	NA	S	NA	NA	NA	NA	NA	NA	NA	NA	S	S	NA	NA
mykrobe_validation	NA	ERR552389	TRUE	81.2	83.9	Illumina HiSeq 2500	PAIRED	NA	NA	NA	NA	NA	NA	NA	NA	R	NA	R	NA	NA	NA	NA	NA	NA	NA	NA	R	R	NA	NA
mykrobe_validation	NA	ERR552391	TRUE	114	116.6	Illumina HiSeq 2500	PAIRED	NA	NA	NA	NA	NA	NA	NA	NA	S	NA	R	NA	NA	NA	NA	NA	NA	NA	NA	R	S	NA	NA
mykrobe_validation	NA	ERR552394	TRUE	372.5	360.1	Illumina HiSeq 2500	PAIRED	NA	NA	NA	NA	NA	NA	NA	NA	S	NA	S	NA	NA	NA	NA	NA	NA	NA	NA	S	S	NA	NA
mykrobe_validation	NA	ERR552398	TRUE	125.2	125.4	Illumina HiSeq 2500	PAIRED	S	S	S	NA	NA	NA	NA	NA	S	NA	R	NA	NA	NA	NA	NA	NA	NA	NA	R	R	NA	NA
mykrobe_validation	NA	ERR552400	TRUE	71.4	71.9	Illumina HiSeq 2500	PAIRED	S	R	S	NA	NA	NA	NA	NA	R	NA	R	NA	NA	NA	NA	NA	NA	NA	NA	R	R	NA	NA
mykrobe_validation	NA	ERR552402	TRUE	510.6	510.3	Illumina HiSeq 2500	PAIRED	NA	NA	NA	NA	NA	NA	NA	NA	S	NA	S	NA	NA	NA	NA	NA	NA	NA	NA	S	S	NA	NA
mykrobe_validation	NA	ERR552410	TRUE	129.2	128.9	Illumina HiSeq 2500	PAIRED	S	S	S	NA	NA	NA	NA	NA	S	NA	R	NA	NA	NA	NA	NA	NA	NA	NA	R	R	NA	NA
mykrobe_validation	NA	ERR552413	TRUE	92.7	92.7	Illumina HiSeq 2500	PAIRED	S	S	S	NA	NA	NA	NA	NA	S	NA	R	NA	NA	NA	NA	NA	NA	NA	NA	R	R	NA	NA
mykrobe_validation	NA	ERR552418	TRUE	121.8	121.9	Illumina HiSeq 2500	PAIRED	R	S	R	NA	NA	NA	NA	NA	R	NA	R	NA	NA	NA	NA	NA	NA	NA	NA	R	R	NA	NA
mykrobe_validation	NA	ERR552419	TRUE	437	431.8	Illumina HiSeq 2500	PAIRED	NA	NA	NA	NA	NA	NA	NA	NA	S	NA	S	NA	NA	NA	NA	NA	NA	NA	NA	S	R	NA	NA
mykrobe_validation	NA	ERR552428	TRUE	313.2	313.4	Illumina HiSeq 2500	PAIRED	NA	NA	NA	NA	NA	NA	NA	NA	S	NA	S	NA	NA	NA	NA	NA	NA	NA	NA	S	S	NA	NA
mykrobe_validation	NA	ERR552434	TRUE	83.8	83	Illumina HiSeq 2500	PAIRED	S	S	S	NA	NA	NA	NA	NA	S	NA	R	NA	NA	NA	NA	NA	NA	NA	NA	R	R	NA	NA
mykrobe_validation	NA	ERR552436	TRUE	143.3	141	Illumina HiSeq 2500	PAIRED	NA	NA	NA	NA	NA	NA	NA	NA	S	NA	S	NA	NA	NA	NA	NA	NA	NA	NA	S	S	NA	NA
mykrobe_validation	NA	ERR552438	TRUE	701.7	691.9	Illumina HiSeq 2500	PAIRED	NA	NA	NA	NA	NA	NA	NA	NA	S	NA	S	NA	NA	NA	NA	NA	NA	NA	NA	S	S	NA	NA
mykrobe_validation	NA	ERR552440	TRUE	124.2	128.8	Illumina HiSeq 2500	PAIRED	NA	NA	NA	NA	NA	NA	NA	NA	S	NA	S	NA	NA	NA	NA	NA	NA	NA	NA	S	S	NA	NA
mykrobe_validation	NA	ERR552441	TRUE	162	197.1	Illumina MiSeq	PAIRED	S	S	S	NA	NA	NA	NA	NA	R	NA	R	NA	NA	NA	NA	NA	NA	NA	NA	R	R	NA	NA
mykrobe_validation	NA	ERR552442	TRUE	70.2	71.4	Illumina HiSeq 2500	PAIRED	NA	NA	NA	NA	NA	NA	NA	NA	S	NA	R	NA	NA	NA	NA	NA	NA	NA	NA	R	R	NA	NA
mykrobe_validation	NA	ERR552447	TRUE	52.9	52.2	Illumina HiSeq 2500	PAIRED	S	S	S	NA	NA	NA	NA	NA	R	NA	R	NA	NA	NA	NA	NA	NA	NA	NA	R	R	NA	NA
mykrobe_validation	NA	ERR552449	TRUE	97.6	102.3	Illumina HiSeq 2500	PAIRED	NA	NA	NA	NA	NA	NA	NA	NA	S	NA	S	NA	NA	NA	NA	NA	NA	NA	NA	S	S	NA	NA
mykrobe_validation	NA	ERR552458	TRUE	164.3	163.1	Illumina HiSeq 2500	PAIRED	S	S	S	NA	NA	NA	NA	NA	R	NA	R	NA	NA	NA	NA	NA	NA	NA	NA	R	R	NA	NA
mykrobe_validation	NA	ERR552459	TRUE	409.1	404.3	Illumina HiSeq 2500	PAIRED	NA	S	S	NA	NA	NA	NA	NA	S	NA	R	NA	NA	NA	NA	NA	NA	NA	NA	S	R	NA	NA
mykrobe_validation	NA	ERR552460	TRUE	174.8	182	Illumina HiSeq 2500	PAIRED	NA	NA	NA	NA	NA	NA	NA	NA	S	NA	S	NA	NA	NA	NA	NA	NA	NA	NA	S	S	NA	NA
mykrobe_validation	NA	ERR552461	TRUE	345.8	352.2	Illumina HiSeq 2500	PAIRED	NA	NA	NA	NA	NA	NA	NA	NA	S	NA	S	NA	NA	NA	NA	NA	NA	NA	NA	S	S	NA	NA
mykrobe_validation	NA	ERR552464	TRUE	525.2	530.1	Illumina HiSeq 2500	PAIRED	NA	NA	NA	NA	NA	NA	NA	NA	S	NA	S	NA	NA	NA	NA	NA	NA	NA	NA	S	S	NA	NA
mykrobe_validation	NA	ERR552465	TRUE	349.9	349.9	Illumina HiSeq 2500	PAIRED	NA	NA	NA	NA	NA	NA	NA	NA	S	NA	S	NA	NA	NA	NA	NA	NA	NA	NA	S	S	NA	NA
mykrobe_validation	NA	ERR552476	TRUE	651.4	682.1	Illumina HiSeq 2500	PAIRED	NA	NA	NA	NA	NA	NA	NA	NA	S	NA	S	NA	NA	NA	NA	NA	NA	NA	NA	S	S	NA	NA
mykrobe_validation	NA	ERR552477	TRUE	417.6	420.5	Illumina HiSeq 2500	PAIRED	NA	NA	NA	NA	NA	NA	NA	NA	S	NA	S	NA	NA	NA	NA	NA	NA	NA	NA	S	S	NA	NA
mykrobe_validation	NA	ERR552483	TRUE	394.6	400.4	Illumina HiSeq 2500	PAIRED	NA	NA	NA	NA	NA	NA	NA	NA	S	NA	S	NA	NA	NA	NA	NA	NA	NA	NA	S	S	NA	NA
mykrobe_validation	NA	ERR552490	TRUE	319.8	324.4	Illumina HiSeq 2500	PAIRED	NA	NA	NA	NA	NA	NA	NA	NA	S	NA	S	NA	NA	NA	NA	NA	NA	NA	NA	S	S	NA	NA
mykrobe_validation	NA	ERR552498	TRUE	61.3	62.2	Illumina HiSeq 2500	PAIRED	S	S	S	NA	NA	NA	NA	NA	R	NA	R	NA	NA	NA	NA	NA	NA	NA	NA	R	R	NA	NA
mykrobe_validation	NA	ERR552500	TRUE	49.2	50	Illumina HiSeq 2500	PAIRED	S	S	S	NA	NA	NA	NA	NA	R	NA	R	NA	NA	NA	NA	NA	NA	NA	NA	R	R	NA	NA
mykrobe_validation	NA	ERR552502	TRUE	403.8	398.5	Illumina HiSeq 2500	PAIRED	NA	NA	NA	NA	NA	NA	NA	NA	S	NA	S	NA	NA	NA	NA	NA	NA	NA	NA	S	S	NA	NA
mykrobe_validation	NA	ERR552504	TRUE	101.6	100.8	Illumina HiSeq 2500	PAIRED	R	S	R	NA	NA	NA	NA	NA	R	NA	R	NA	NA	NA	NA	NA	NA	NA	NA	R	R	NA	NA
mykrobe_validation	NA	ERR552505	TRUE	598.8	612.1	Illumina HiSeq 2500	PAIRED	NA	NA	NA	NA	NA	NA	NA	NA	S	NA	S	NA	NA	NA	NA	NA	NA	NA	NA	S	S	NA	NA
mykrobe_validation	NA	ERR552508	TRUE	442	447.4	Illumina HiSeq 2500	PAIRED	NA	NA	NA	NA	NA	NA	NA	NA	S	NA	S	NA	NA	NA	NA	NA	NA	NA	NA	S	S	NA	NA
mykrobe_validation	NA	ERR552510	TRUE	102.5	102	Illumina HiSeq 2500	PAIRED	R	S	R	NA	NA	NA	NA	NA	R	NA	R	NA	NA	NA	NA	NA	NA	NA	NA	R	R	NA	NA
mykrobe_validation	NA	ERR552511	TRUE	526.8	536.9	Illumina HiSeq 2500	PAIRED	NA	NA	NA	NA	NA	NA	NA	NA	S	NA	S	NA	NA	NA	NA	NA	NA	NA	NA	S	S	NA	NA
mykrobe_validation	NA	ERR552512	TRUE	236.7	240.3	Illumina HiSeq 2500	PAIRED	NA	NA	NA	NA	NA	NA	NA	NA	S	NA	S	NA	NA	NA	NA	NA	NA	NA	NA	S	S	NA	NA
mykrobe_validation	NA	ERR552514	TRUE	134.8	134.1	Illumina HiSeq 2500	PAIRED	NA	NA	NA	NA	NA	NA	NA	NA	R	NA	R	NA	NA	NA	NA	NA	NA	NA	NA	R	R	NA	NA
mykrobe_validation	NA	ERR552517	TRUE	174.9	213.7	Illumina MiSeq	PAIRED	S	S	S	NA	NA	NA	NA	NA	R	NA	R	NA	NA	NA	NA	NA	NA	NA	NA	R	R	NA	NA
mykrobe_validation	NA	ERR552520	TRUE	127.6	127.1	Illumina HiSeq 2500	PAIRED	S	S	S	NA	NA	NA	NA	NA	R	NA	R	NA	NA	NA	NA	NA	NA	NA	NA	R	R	NA	NA
mykrobe_validation	NA	ERR552524	TRUE	235.4	244.7	Illumina HiSeq 2500	PAIRED	NA	NA	NA	NA	NA	NA	NA	NA	S	NA	S	NA	NA	NA	NA	NA	NA	NA	NA	S	S	NA	NA
mykrobe_validation	NA	ERR552525	TRUE	732.5	726	Illumina HiSeq 2500	PAIRED	NA	NA	NA	NA	NA	NA	NA	NA	S	NA	S	NA	NA	NA	NA	NA	NA	NA	NA	S	S	NA	NA
mykrobe_validation	NA	ERR552528	TRUE	192.3	199	Illumina HiSeq 2500	PAIRED	NA	NA	NA	NA	NA	NA	NA	NA	S	NA	S	NA	NA	NA	NA	NA	NA	NA	NA	S	S	NA	NA
mykrobe_validation	NA	ERR552532	TRUE	92.1	106.5	Illumina HiSeq 2500	PAIRED	S	S	S	NA	NA	NA	NA	NA	R	NA	R	NA	NA	NA	NA	NA	NA	NA	NA	R	R	NA	NA
mykrobe_validation	NA	ERR552535	TRUE	208.1	222.1	Illumina HiSeq 2500	PAIRED	NA	NA	NA	NA	NA	NA	NA	NA	S	NA	S	NA	NA	NA	NA	NA	NA	NA	NA	S	S	NA	NA
mykrobe_validation	NA	ERR552538	TRUE	339.5	336.5	Illumina HiSeq 2500	PAIRED	NA	NA	NA	NA	NA	NA	NA	NA	S	NA	S	NA	NA	NA	NA	NA	NA	NA	NA	S	S	NA	NA
mykrobe_validation	NA	ERR552539	TRUE	243.5	232.8	Illumina HiSeq 2500	PAIRED	NA	NA	NA	NA	NA	NA	NA	NA	S	NA	R	NA	NA	NA	NA	NA	NA	NA	NA	S	S	NA	NA
mykrobe_validation	NA	ERR552541	TRUE	145.8	149.3	Illumina HiSeq 2500	PAIRED	NA	NA	NA	NA	NA	NA	NA	NA	S	NA	S	NA	NA	NA	NA	NA	NA	NA	NA	S	S	NA	NA
mykrobe_validation	NA	ERR552543	TRUE	432.7	440.5	Illumina HiSeq 2500	PAIRED	NA	NA	NA	NA	NA	NA	NA	NA	S	NA	S	NA	NA	NA	NA	NA	NA	NA	NA	S	S	NA	NA
mykrobe_validation	NA	ERR552544	TRUE	416.7	430.1	Illumina HiSeq 2500	PAIRED	NA	NA	NA	NA	NA	NA	NA	NA	S	NA	S	NA	NA	NA	NA	NA	NA	NA	NA	S	S	NA	NA
mykrobe_validation	NA	ERR552546	TRUE	90.2	89.6	Illumina HiSeq 2500	PAIRED	R	S	R	NA	NA	NA	NA	NA	R	NA	R	NA	NA	NA	NA	NA	NA	NA	NA	R	R	NA	NA
mykrobe_validation	NA	ERR552547	TRUE	409.5	414.2	Illumina HiSeq 2500	PAIRED	NA	NA	NA	NA	NA	NA	NA	NA	S	NA	S	NA	NA	NA	NA	NA	NA	NA	NA	S	S	NA	NA
mykrobe_validation	NA	ERR552552	TRUE	119.3	125.4	Illumina HiSeq 2500	PAIRED	NA	NA	NA	NA	NA	NA	NA	NA	NA	NA	NA	NA	NA	NA	NA	NA	NA	NA	NA	NA	NA	NA	NA
mykrobe_validation	NA	ERR552560	TRUE	108.4	136.2	Illumina HiSeq 2500	PAIRED	S	S	S	NA	NA	NA	NA	NA	S	NA	R	NA	NA	NA	NA	NA	NA	NA	NA	R	R	NA	NA
mykrobe_validation	NA	ERR552564	TRUE	501.4	498.1	Illumina HiSeq 2500	PAIRED	NA	NA	NA	NA	NA	NA	NA	NA	S	NA	S	NA	NA	NA	NA	NA	NA	NA	NA	S	R	NA	NA
mykrobe_validation	NA	ERR552567	TRUE	462.1	465.4	Illumina HiSeq 2500	PAIRED	NA	NA	NA	NA	NA	NA	NA	NA	S	NA	S	NA	NA	NA	NA	NA	NA	NA	NA	S	R	NA	NA
mykrobe_validation	NA	ERR552568	TRUE	270	277.6	Illumina HiSeq 2500	PAIRED	NA	NA	NA	NA	NA	NA	NA	NA	S	NA	S	NA	NA	NA	NA	NA	NA	NA	NA	S	S	NA	NA
mykrobe_validation	NA	ERR552571	TRUE	109.4	131.2	Illumina HiSeq 2500	PAIRED	S	S	S	NA	NA	NA	NA	NA	R	NA	R	NA	NA	NA	NA	NA	NA	NA	NA	R	R	NA	NA
mykrobe_validation	NA	ERR552577	TRUE	116.4	117.7	Illumina HiSeq 2500	PAIRED	NA	NA	NA	NA	NA	NA	NA	NA	S	NA	S	NA	NA	NA	NA	NA	NA	NA	NA	S	S	NA	NA
mykrobe_validation	NA	ERR552578	TRUE	371.5	366.6	Illumina HiSeq 2500	PAIRED	NA	NA	NA	NA	NA	NA	NA	NA	S	NA	R	NA	NA	NA	NA	NA	NA	NA	NA	S	R	NA	NA
mykrobe_validation	NA	ERR552580	TRUE	139.9	145.9	Illumina MiSeq	PAIRED	S	S	S	NA	NA	NA	NA	NA	S	NA	R	NA	NA	NA	NA	NA	NA	NA	NA	R	R	NA	NA
mykrobe_validation	NA	ERR552581	TRUE	400	412.4	Illumina HiSeq 2500	PAIRED	NA	NA	NA	NA	NA	NA	NA	NA	S	NA	S	NA	NA	NA	NA	NA	NA	NA	NA	S	S	NA	NA
mykrobe_validation	NA	ERR552582	TRUE	661.2	655.8	Illumina HiSeq 2500	PAIRED	NA	NA	NA	NA	NA	NA	NA	NA	S	NA	R	NA	NA	NA	NA	NA	NA	NA	NA	S	R	NA	NA
mykrobe_validation	NA	ERR552583	TRUE	180.8	160.6	Illumina HiSeq 2500	PAIRED	NA	NA	NA	NA	NA	NA	NA	NA	S	NA	S	NA	NA	NA	NA	NA	NA	NA	NA	S	S	NA	NA
mykrobe_validation	NA	ERR552584	TRUE	244.9	253.1	Illumina HiSeq 2500	PAIRED	NA	NA	NA	NA	NA	NA	NA	NA	S	NA	S	NA	NA	NA	NA	NA	NA	NA	NA	S	S	NA	NA
mykrobe_validation	NA	ERR552585	TRUE	63.7	64.8	Illumina HiSeq 2500	PAIRED	S	S	S	NA	NA	NA	NA	NA	R	NA	R	NA	NA	NA	NA	NA	NA	NA	NA	R	R	NA	NA
mykrobe_validation	NA	ERR552587	TRUE	240.9	250.9	Illumina HiSeq 2500	PAIRED	NA	NA	NA	NA	NA	NA	NA	NA	S	NA	S	NA	NA	NA	NA	NA	NA	NA	NA	S	S	NA	NA
mykrobe_validation	NA	ERR552591	TRUE	478.9	477.1	Illumina HiSeq 2500	PAIRED	NA	NA	NA	NA	NA	NA	NA	NA	S	NA	S	NA	NA	NA	NA	NA	NA	NA	NA	S	S	NA	NA
mykrobe_validation	NA	ERR552595	TRUE	188.2	225.3	Illumina MiSeq	PAIRED	NA	NA	NA	NA	NA	NA	NA	NA	S	NA	S	NA	NA	NA	NA	NA	NA	NA	NA	S	S	NA	NA
mykrobe_validation	NA	ERR552597	TRUE	277.5	294.9	Illumina HiSeq 2500	PAIRED	NA	NA	NA	NA	NA	NA	NA	NA	S	NA	S	NA	NA	NA	NA	NA	NA	NA	NA	S	S	NA	NA
mykrobe_validation	NA	ERR552600	TRUE	396.4	387.3	Illumina HiSeq 2500	PAIRED	NA	NA	NA	NA	NA	NA	NA	NA	S	NA	S	NA	NA	NA	NA	NA	NA	NA	NA	S	S	NA	NA
mykrobe_validation	NA	ERR552601	TRUE	194.7	205.7	Illumina HiSeq 2500	PAIRED	NA	NA	NA	NA	NA	NA	NA	NA	S	NA	S	NA	NA	NA	NA	NA	NA	NA	NA	S	S	NA	NA
mykrobe_validation	NA	ERR552602	TRUE	179	183.4	Illumina HiSeq 2500	PAIRED	NA	NA	NA	NA	NA	NA	NA	NA	S	NA	S	NA	NA	NA	NA	NA	NA	NA	NA	S	S	NA	NA
mykrobe_validation	NA	ERR552604	TRUE	96.4	95	Illumina HiSeq 2500	PAIRED	S	S	S	NA	NA	NA	NA	NA	S	NA	R	NA	NA	NA	NA	NA	NA	NA	NA	R	R	NA	NA
mykrobe_validation	NA	ERR552607	TRUE	58.7	59.3	Illumina HiSeq 2500	PAIRED	S	S	S	NA	NA	NA	NA	NA	R	NA	R	NA	NA	NA	NA	NA	NA	NA	NA	R	R	NA	NA
mykrobe_validation	NA	ERR552608	TRUE	370.9	363.7	Illumina HiSeq 2500	PAIRED	NA	NA	NA	NA	NA	NA	NA	NA	S	NA	S	NA	NA	NA	NA	NA	NA	NA	NA	S	S	NA	NA
mykrobe_validation	NA	ERR552609	TRUE	194	200.3	Illumina HiSeq 2500	PAIRED	NA	NA	NA	NA	NA	NA	NA	NA	S	NA	S	NA	NA	NA	NA	NA	NA	NA	NA	S	S	NA	NA
mykrobe_validation	NA	ERR552610	TRUE	92.4	93.8	Illumina HiSeq 2500	PAIRED	NA	NA	NA	NA	NA	NA	NA	NA	S	NA	R	NA	NA	NA	NA	NA	NA	NA	NA	R	R	NA	NA
mykrobe_validation	NA	ERR552613	TRUE	488.5	486.3	Illumina HiSeq 2500	PAIRED	NA	NA	NA	NA	NA	NA	NA	NA	S	NA	S	NA	NA	NA	NA	NA	NA	NA	NA	S	S	NA	NA
mykrobe_validation	NA	ERR552615	TRUE	406.1	415.7	Illumina HiSeq 2500	PAIRED	NA	NA	NA	NA	NA	NA	NA	NA	S	NA	S	NA	NA	NA	NA	NA	NA	NA	NA	S	S	NA	NA
mykrobe_validation	NA	ERR552624	TRUE	238.8	218.9	Illumina HiSeq 2500	PAIRED	NA	NA	NA	NA	NA	NA	NA	NA	S	NA	S	NA	NA	NA	NA	NA	NA	NA	NA	S	S	NA	NA
mykrobe_validation	NA	ERR552625	TRUE	74.6	75.8	Illumina HiSeq 2500	PAIRED	S	S	S	NA	NA	NA	NA	NA	R	NA	R	NA	NA	NA	NA	NA	NA	NA	NA	R	R	NA	NA
mykrobe_validation	NA	ERR552628	TRUE	184.7	196.1	Illumina HiSeq 2500	PAIRED	NA	NA	NA	NA	NA	NA	NA	NA	S	NA	S	NA	NA	NA	NA	NA	NA	NA	NA	S	S	NA	NA
mykrobe_validation	NA	ERR552630	TRUE	156.6	165.2	Illumina HiSeq 2500	PAIRED	NA	NA	NA	NA	NA	NA	NA	NA	S	NA	S	NA	NA	NA	NA	NA	NA	NA	NA	S	S	NA	NA
mykrobe_validation	NA	ERR552631	TRUE	49.1	49.5	Illumina HiSeq 2500	PAIRED	R	S	R	NA	NA	NA	NA	NA	R	NA	R	NA	NA	NA	NA	NA	NA	NA	NA	R	R	NA	NA
mykrobe_validation	NA	ERR552638	TRUE	410	414.5	Illumina HiSeq 2500	PAIRED	NA	NA	NA	NA	NA	NA	NA	NA	S	NA	S	NA	NA	NA	NA	NA	NA	NA	NA	S	S	NA	NA
mykrobe_validation	NA	ERR552639	TRUE	378.3	334.9	Illumina HiSeq 2500	PAIRED	NA	NA	NA	NA	NA	NA	NA	NA	S	NA	S	NA	NA	NA	NA	NA	NA	NA	NA	S	S	NA	NA
mykrobe_validation	NA	ERR552642	TRUE	329.3	336.1	Illumina HiSeq 2500	PAIRED	NA	NA	NA	NA	NA	NA	NA	NA	S	NA	S	NA	NA	NA	NA	NA	NA	NA	NA	S	S	NA	NA
mykrobe_validation	NA	ERR552644	TRUE	267.2	280.5	Illumina HiSeq 2500	PAIRED	NA	NA	NA	NA	NA	NA	NA	NA	S	NA	S	NA	NA	NA	NA	NA	NA	NA	NA	S	S	NA	NA
mykrobe_validation	NA	ERR552646	TRUE	93.9	94.7	Illumina HiSeq 2500	PAIRED	S	S	S	NA	NA	NA	NA	NA	S	NA	R	NA	NA	NA	NA	NA	NA	NA	NA	R	R	NA	NA
mykrobe_validation	NA	ERR552649	TRUE	693.1	717.6	Illumina HiSeq 2500	PAIRED	NA	NA	NA	NA	NA	NA	NA	NA	S	NA	S	NA	NA	NA	NA	NA	NA	NA	NA	S	S	NA	NA
mykrobe_validation	NA	ERR552653	TRUE	140.9	140.4	Illumina HiSeq 2500	PAIRED	R	S	R	NA	NA	NA	NA	NA	R	NA	R	NA	NA	NA	NA	NA	NA	NA	NA	R	R	NA	NA
mykrobe_validation	NA	ERR552656	TRUE	289.9	299.2	Illumina HiSeq 2500	PAIRED	NA	NA	NA	NA	NA	NA	NA	NA	S	NA	S	NA	NA	NA	NA	NA	NA	NA	NA	S	S	NA	NA
mykrobe_validation	NA	ERR552657	TRUE	393.2	404.1	Illumina HiSeq 2500	PAIRED	NA	NA	NA	NA	NA	NA	NA	NA	S	NA	S	NA	NA	NA	NA	NA	NA	NA	NA	S	S	NA	NA
mykrobe_validation	NA	ERR552659	TRUE	143.9	140.4	Illumina HiSeq 2500	PAIRED	NA	NA	NA	NA	NA	NA	NA	NA	S	NA	S	NA	NA	NA	NA	NA	NA	NA	NA	S	S	NA	NA
mykrobe_validation	NA	ERR552660	TRUE	71	71.8	Illumina HiSeq 2500	PAIRED	NA	NA	NA	NA	NA	NA	NA	NA	R	NA	R	NA	NA	NA	NA	NA	NA	NA	NA	R	R	NA	NA
mykrobe_validation	NA	ERR552663	TRUE	682	707.9	Illumina HiSeq 2500	PAIRED	NA	NA	NA	NA	NA	NA	NA	NA	S	NA	S	NA	NA	NA	NA	NA	NA	NA	NA	S	S	NA	NA
mykrobe_validation	NA	ERR552665	TRUE	279.8	289.8	Illumina HiSeq 2500	PAIRED	NA	NA	NA	NA	NA	NA	NA	NA	S	NA	S	NA	NA	NA	NA	NA	NA	NA	NA	S	S	NA	NA
mykrobe_validation	NA	ERR552674	TRUE	355.4	351.4	Illumina HiSeq 2500	PAIRED	NA	NA	NA	NA	NA	NA	NA	NA	S	NA	S	NA	NA	NA	NA	NA	NA	NA	NA	S	S	NA	NA
mykrobe_validation	NA	ERR552676	TRUE	174	183.4	Illumina HiSeq 2500	PAIRED	NA	NA	NA	NA	NA	NA	NA	NA	S	NA	S	NA	NA	NA	NA	NA	NA	NA	NA	S	S	NA	NA
mykrobe_validation	NA	ERR552677	TRUE	108.4	123.3	Illumina MiSeq	PAIRED	S	S	S	NA	NA	NA	NA	NA	S	NA	R	NA	NA	NA	NA	NA	NA	NA	NA	R	R	NA	NA
mykrobe_validation	NA	ERR552680	TRUE	208	218.3	Illumina HiSeq 2500	PAIRED	NA	NA	NA	NA	NA	NA	NA	NA	S	NA	S	NA	NA	NA	NA	NA	NA	NA	NA	S	S	NA	NA
mykrobe_validation	NA	ERR552681	TRUE	52.8	53.5	Illumina HiSeq 2500	PAIRED	NA	NA	NA	NA	NA	NA	NA	NA	S	NA	R	NA	NA	NA	NA	NA	NA	NA	NA	R	R	NA	NA
mykrobe_validation	NA	ERR552683	TRUE	403.8	406.1	Illumina HiSeq 2500	PAIRED	NA	NA	NA	NA	NA	NA	NA	NA	S	NA	S	NA	NA	NA	NA	NA	NA	NA	NA	S	S	NA	NA
mykrobe_validation	NA	ERR552686	TRUE	211.7	196.7	Illumina HiSeq 2500	PAIRED	NA	NA	NA	NA	NA	NA	NA	NA	S	NA	S	NA	NA	NA	NA	NA	NA	NA	NA	S	S	NA	NA
mykrobe_validation	NA	ERR552687	TRUE	184.6	187.3	Illumina HiSeq 2500	PAIRED	NA	NA	NA	NA	NA	NA	NA	NA	S	NA	S	NA	NA	NA	NA	NA	NA	NA	NA	S	S	NA	NA
mykrobe_validation	NA	ERR552688	TRUE	306.6	314.6	Illumina HiSeq 2500	PAIRED	NA	NA	NA	NA	NA	NA	NA	NA	S	NA	S	NA	NA	NA	NA	NA	NA	NA	NA	S	S	NA	NA
mykrobe_validation	NA	ERR552691	TRUE	167.3	167.3	Illumina HiSeq 2500	PAIRED	NA	NA	NA	NA	NA	NA	NA	NA	S	NA	S	NA	NA	NA	NA	NA	NA	NA	NA	S	S	NA	NA
mykrobe_validation	NA	ERR552693	TRUE	476.7	475.8	Illumina HiSeq 2500	PAIRED	NA	NA	NA	NA	NA	NA	NA	NA	S	NA	S	NA	NA	NA	NA	NA	NA	NA	NA	S	S	NA	NA
mykrobe_validation	NA	ERR552694	TRUE	226.8	237.3	Illumina HiSeq 2500	PAIRED	NA	NA	NA	NA	NA	NA	NA	NA	S	NA	S	NA	NA	NA	NA	NA	NA	NA	NA	S	R	NA	NA
mykrobe_validation	NA	ERR552697	TRUE	316.6	317.3	Illumina HiSeq 2500	PAIRED	NA	NA	NA	NA	NA	NA	NA	NA	S	NA	S	NA	NA	NA	NA	NA	NA	NA	NA	S	S	NA	NA
mykrobe_validation	NA	ERR552699	TRUE	334.3	343.4	Illumina HiSeq 2500	PAIRED	NA	NA	NA	NA	NA	NA	NA	NA	S	NA	S	NA	NA	NA	NA	NA	NA	NA	NA	S	S	NA	NA
mykrobe_validation	NA	ERR552702	TRUE	599.6	593.1	Illumina HiSeq 2500	PAIRED	NA	NA	NA	NA	NA	NA	NA	NA	NA	NA	NA	NA	NA	NA	NA	NA	NA	NA	NA	NA	NA	NA	NA
mykrobe_validation	NA	ERR552703	TRUE	533.4	523.6	Illumina HiSeq 2500	PAIRED	NA	NA	NA	NA	NA	NA	NA	NA	S	NA	S	NA	NA	NA	NA	NA	NA	NA	NA	S	S	NA	NA
mykrobe_validation	NA	ERR552704	TRUE	122.5	126.8	Illumina HiSeq 2500	PAIRED	NA	NA	NA	NA	NA	NA	NA	NA	S	NA	S	NA	NA	NA	NA	NA	NA	NA	NA	S	R	NA	NA
mykrobe_validation	NA	ERR552705	TRUE	117.3	119.1	Illumina HiSeq 2500	PAIRED	NA	NA	NA	NA	NA	NA	NA	NA	S	NA	S	NA	NA	NA	NA	NA	NA	NA	NA	S	S	NA	NA
mykrobe_validation	NA	ERR552706	TRUE	507.8	503.5	Illumina HiSeq 2500	PAIRED	NA	NA	NA	NA	NA	NA	NA	NA	S	NA	S	NA	NA	NA	NA	NA	NA	NA	NA	S	S	NA	NA
mykrobe_validation	NA	ERR552708	TRUE	59.1	60.4	Illumina HiSeq 2500	PAIRED	R	S	R	NA	NA	NA	NA	NA	R	NA	R	NA	NA	NA	NA	NA	NA	NA	NA	R	R	NA	NA
mykrobe_validation	NA	ERR552711	TRUE	55.2	56.1	Illumina HiSeq 2500	PAIRED	S	S	S	NA	NA	NA	NA	NA	R	NA	R	NA	NA	NA	NA	NA	NA	NA	NA	R	R	NA	NA
mykrobe_validation	NA	ERR552713	TRUE	226.3	228.2	Illumina HiSeq 2500	PAIRED	NA	NA	NA	NA	NA	NA	NA	NA	S	NA	S	NA	NA	NA	NA	NA	NA	NA	NA	S	S	NA	NA
mykrobe_validation	NA	ERR552715	TRUE	311.3	318.1	Illumina HiSeq 2500	PAIRED	NA	NA	NA	NA	NA	NA	NA	NA	S	NA	S	NA	NA	NA	NA	NA	NA	NA	NA	S	S	NA	NA
mykrobe_validation	NA	ERR552716	TRUE	540.2	566.8	Illumina HiSeq 2500	PAIRED	NA	NA	NA	NA	NA	NA	NA	NA	S	NA	S	NA	NA	NA	NA	NA	NA	NA	NA	S	S	NA	NA
mykrobe_validation	NA	ERR552717	TRUE	251.3	256.9	Illumina HiSeq 2500	PAIRED	NA	NA	NA	NA	NA	NA	NA	NA	S	NA	S	NA	NA	NA	NA	NA	NA	NA	NA	S	S	NA	NA
mykrobe_validation	NA	ERR552719	TRUE	73.2	72.4	Illumina HiSeq 2500	PAIRED	S	S	S	NA	NA	NA	NA	NA	R	NA	R	NA	NA	NA	NA	NA	NA	NA	NA	R	R	NA	NA
mykrobe_validation	NA	ERR552721	TRUE	193.7	192.6	Illumina HiSeq 2500	PAIRED	NA	NA	NA	NA	NA	NA	NA	NA	S	NA	S	NA	NA	NA	NA	NA	NA	NA	NA	S	S	NA	NA
mykrobe_validation	NA	ERR552722	TRUE	481.7	489.3	Illumina HiSeq 2500	PAIRED	NA	NA	NA	NA	NA	NA	NA	NA	S	NA	S	NA	NA	NA	NA	NA	NA	NA	NA	S	S	NA	NA
mykrobe_validation	NA	ERR552724	TRUE	341.2	345.3	Illumina HiSeq 2500	PAIRED	NA	NA	NA	NA	NA	NA	NA	NA	S	NA	S	NA	NA	NA	NA	NA	NA	NA	NA	S	S	NA	NA
mykrobe_validation	NA	ERR552727	TRUE	138.8	141.8	Illumina HiSeq 2500	PAIRED	NA	NA	NA	NA	NA	NA	NA	NA	S	NA	S	NA	NA	NA	NA	NA	NA	NA	NA	S	S	NA	NA
mykrobe_validation	NA	ERR552730	TRUE	177.1	182.4	Illumina HiSeq 2500	PAIRED	NA	NA	NA	NA	NA	NA	NA	NA	S	NA	S	NA	NA	NA	NA	NA	NA	NA	NA	S	S	NA	NA
mykrobe_validation	NA	ERR552733	TRUE	57.5	58.8	Illumina HiSeq 2500	PAIRED	NA	NA	NA	NA	NA	NA	NA	NA	R	NA	R	NA	NA	NA	NA	NA	NA	NA	NA	R	R	NA	NA
mykrobe_validation	NA	ERR552736	TRUE	401.4	416.7	Illumina HiSeq 2500	PAIRED	NA	NA	NA	NA	NA	NA	NA	NA	S	NA	S	NA	NA	NA	NA	NA	NA	NA	NA	S	S	NA	NA
mykrobe_validation	NA	ERR552737	TRUE	350.6	342.3	Illumina HiSeq 2500	PAIRED	NA	NA	NA	NA	NA	NA	NA	NA	S	NA	S	NA	NA	NA	NA	NA	NA	NA	NA	S	S	NA	NA
mykrobe_validation	NA	ERR552738	TRUE	58.8	58.9	Illumina HiSeq 2500	PAIRED	S	S	S	NA	NA	NA	NA	NA	S	NA	R	NA	NA	NA	NA	NA	NA	NA	NA	R	R	NA	NA
mykrobe_validation	NA	ERR552741	TRUE	59.8	62.5	Illumina HiSeq 2500	PAIRED	NA	NA	NA	NA	NA	NA	NA	NA	R	NA	R	NA	NA	NA	NA	NA	NA	NA	NA	R	R	NA	NA
mykrobe_validation	NA	ERR552742	TRUE	246.2	253.9	Illumina HiSeq 2500	PAIRED	NA	NA	NA	NA	NA	NA	NA	NA	S	NA	S	NA	NA	NA	NA	NA	NA	NA	NA	S	S	NA	NA
mykrobe_validation	NA	ERR552744	TRUE	114.1	119.4	Illumina HiSeq 2500	PAIRED	NA	NA	NA	NA	NA	NA	NA	NA	S	NA	S	NA	NA	NA	NA	NA	NA	NA	NA	S	S	NA	NA
mykrobe_validation	NA	ERR552749	TRUE	177.9	182.4	Illumina HiSeq 2500	PAIRED	NA	NA	NA	NA	NA	NA	NA	NA	S	NA	S	NA	NA	NA	NA	NA	NA	NA	NA	S	S	NA	NA
mykrobe_validation	NA	ERR552750	TRUE	107.1	112.1	Illumina HiSeq 2500	PAIRED	NA	NA	NA	NA	NA	NA	NA	NA	S	NA	S	NA	NA	NA	NA	NA	NA	NA	NA	S	S	NA	NA
mykrobe_validation	NA	ERR552752	TRUE	325.4	321.6	Illumina HiSeq 2500	PAIRED	NA	NA	NA	NA	NA	NA	NA	NA	S	NA	S	NA	NA	NA	NA	NA	NA	NA	NA	S	S	NA	NA
mykrobe_validation	NA	ERR552756	TRUE	276.6	280.2	Illumina HiSeq 2500	PAIRED	NA	NA	NA	NA	NA	NA	NA	NA	S	NA	S	NA	NA	NA	NA	NA	NA	NA	NA	S	S	NA	NA
mykrobe_validation	NA	ERR552757	TRUE	581.8	582.8	Illumina HiSeq 2500	PAIRED	NA	NA	NA	NA	NA	NA	NA	NA	S	NA	S	NA	NA	NA	NA	NA	NA	NA	NA	S	S	NA	NA
mykrobe_validation	NA	ERR552758	TRUE	129	136.7	Illumina HiSeq 2500	PAIRED	NA	NA	NA	NA	NA	NA	NA	NA	S	NA	S	NA	NA	NA	NA	NA	NA	NA	NA	S	S	NA	NA
mykrobe_validation	NA	ERR552759	TRUE	150.9	155.3	Illumina HiSeq 2500	PAIRED	NA	NA	NA	NA	NA	NA	NA	NA	S	NA	S	NA	NA	NA	NA	NA	NA	NA	NA	S	S	NA	NA
mykrobe_validation	NA	ERR552761	TRUE	183.8	189.9	Illumina HiSeq 2500	PAIRED	NA	NA	NA	NA	NA	NA	NA	NA	S	NA	S	NA	NA	NA	NA	NA	NA	NA	NA	S	R	NA	NA
mykrobe_validation	NA	ERR552762	TRUE	115.2	117.6	Illumina HiSeq 2500	PAIRED	NA	NA	NA	NA	NA	NA	NA	NA	S	NA	S	NA	NA	NA	NA	NA	NA	NA	NA	S	S	NA	NA
mykrobe_validation	NA	ERR552770	TRUE	290.7	296.7	Illumina HiSeq 2500	PAIRED	NA	NA	NA	NA	NA	NA	NA	NA	S	NA	S	NA	NA	NA	NA	NA	NA	NA	NA	S	S	NA	NA
mykrobe_validation	NA	ERR552772	TRUE	99.9	99	Illumina HiSeq 2500	PAIRED	S	S	S	NA	NA	NA	NA	NA	R	NA	R	NA	NA	NA	NA	NA	NA	NA	NA	R	R	NA	NA
mykrobe_validation	NA	ERR552773	TRUE	423.5	441	Illumina HiSeq 2500	PAIRED	NA	NA	NA	NA	NA	NA	NA	NA	S	NA	S	NA	NA	NA	NA	NA	NA	NA	NA	S	S	NA	NA
mykrobe_validation	NA	ERR552774	TRUE	104.6	127.1	Illumina MiSeq	PAIRED	R	S	R	NA	NA	NA	NA	NA	S	NA	R	NA	NA	NA	NA	NA	NA	NA	NA	R	R	NA	NA
mykrobe_validation	NA	ERR552781	TRUE	271.2	284.9	Illumina HiSeq 2500	PAIRED	NA	NA	NA	NA	NA	NA	NA	NA	S	NA	S	NA	NA	NA	NA	NA	NA	NA	NA	S	S	NA	NA
mykrobe_validation	NA	ERR552788	TRUE	116.8	120.1	Illumina HiSeq 2500	PAIRED	NA	NA	NA	NA	NA	NA	NA	NA	S	NA	R	NA	NA	NA	NA	NA	NA	NA	NA	S	S	NA	NA
mykrobe_validation	NA	ERR552791	TRUE	87.7	87.9	Illumina HiSeq 2500	PAIRED	S	S	S	NA	NA	NA	NA	NA	R	NA	R	NA	NA	NA	NA	NA	NA	NA	NA	R	R	NA	NA
mykrobe_validation	NA	ERR552793	TRUE	95.3	96.1	Illumina HiSeq 2500	PAIRED	S	S	S	NA	NA	NA	NA	NA	R	NA	R	NA	NA	NA	NA	NA	NA	NA	NA	R	R	NA	NA
mykrobe_validation	NA	ERR552795	TRUE	367.1	385.2	Illumina HiSeq 2500	PAIRED	NA	NA	NA	NA	NA	NA	NA	NA	S	NA	S	NA	NA	NA	NA	NA	NA	NA	NA	S	S	NA	NA
mykrobe_validation	NA	ERR552803	TRUE	346.9	339.3	Illumina HiSeq 2500	PAIRED	NA	NA	NA	NA	NA	NA	NA	NA	S	NA	S	NA	NA	NA	NA	NA	NA	NA	NA	S	S	NA	NA
mykrobe_validation	NA	ERR552804	TRUE	211.5	218.7	Illumina HiSeq 2500	PAIRED	NA	NA	NA	NA	NA	NA	NA	NA	S	NA	S	NA	NA	NA	NA	NA	NA	NA	NA	S	S	NA	NA
mykrobe_validation	NA	ERR552805	TRUE	114.9	118	Illumina HiSeq 2500	PAIRED	NA	NA	NA	NA	NA	NA	NA	NA	S	NA	S	NA	NA	NA	NA	NA	NA	NA	NA	S	S	NA	NA
mykrobe_validation	NA	ERR552810	TRUE	356.9	360.8	Illumina HiSeq 2500	PAIRED	NA	NA	NA	NA	NA	NA	NA	NA	S	NA	S	NA	NA	NA	NA	NA	NA	NA	NA	S	S	NA	NA
mykrobe_validation	NA	ERR552811	TRUE	136.8	143.6	Illumina HiSeq 2500	PAIRED	NA	NA	NA	NA	NA	NA	NA	NA	S	NA	S	NA	NA	NA	NA	NA	NA	NA	NA	S	S	NA	NA
mykrobe_validation	NA	ERR552812	TRUE	448.8	442.9	Illumina HiSeq 2500	PAIRED	NA	NA	NA	NA	NA	NA	NA	NA	S	NA	S	NA	NA	NA	NA	NA	NA	NA	NA	S	S	NA	NA
mykrobe_validation	NA	ERR552813	TRUE	214.9	222.1	Illumina HiSeq 2500	PAIRED	NA	NA	NA	NA	NA	NA	NA	NA	S	NA	S	NA	NA	NA	NA	NA	NA	NA	NA	S	S	NA	NA
mykrobe_validation	NA	ERR552815	TRUE	73.5	85	Illumina HiSeq 2500	PAIRED	S	S	S	NA	NA	NA	NA	NA	R	NA	R	NA	NA	NA	NA	NA	NA	NA	NA	R	R	NA	NA
mykrobe_validation	NA	ERR552819	TRUE	119.8	119.1	Illumina HiSeq 2500	PAIRED	R	S	R	NA	NA	NA	NA	NA	S	NA	R	NA	NA	NA	NA	NA	NA	NA	NA	R	R	NA	NA
mykrobe_validation	NA	ERR552820	TRUE	420.5	414.9	Illumina HiSeq 2500	PAIRED	NA	NA	NA	NA	NA	NA	NA	NA	S	NA	S	NA	NA	NA	NA	NA	NA	NA	NA	S	S	NA	NA
mykrobe_validation	NA	ERR552825	TRUE	274.3	293.3	Illumina HiSeq 2500	PAIRED	NA	NA	NA	NA	NA	NA	NA	NA	NA	NA	NA	NA	NA	NA	NA	NA	NA	NA	NA	NA	NA	NA	NA
mykrobe_validation	NA	ERR552826	TRUE	283.1	296.2	Illumina HiSeq 2500	PAIRED	NA	NA	NA	NA	NA	NA	NA	NA	S	NA	S	NA	NA	NA	NA	NA	NA	NA	NA	S	S	NA	NA
mykrobe_validation	NA	ERR552827	TRUE	387.2	383	Illumina HiSeq 2500	PAIRED	NA	NA	NA	NA	NA	NA	NA	NA	S	NA	S	NA	NA	NA	NA	NA	NA	NA	NA	S	S	NA	NA
mykrobe_validation	NA	ERR552828	TRUE	424.8	435.6	Illumina HiSeq 2500	PAIRED	NA	NA	NA	NA	NA	NA	NA	NA	S	NA	S	NA	NA	NA	NA	NA	NA	NA	NA	S	S	NA	NA
mykrobe_validation	NA	ERR552831	TRUE	425.9	419.9	Illumina HiSeq 2500	PAIRED	NA	NA	NA	NA	NA	NA	NA	NA	S	NA	S	NA	NA	NA	NA	NA	NA	NA	NA	S	R	NA	NA
mykrobe_validation	NA	ERR552832	TRUE	164.2	168.9	Illumina HiSeq 2500	PAIRED	NA	NA	NA	NA	NA	NA	NA	NA	S	NA	S	NA	NA	NA	NA	NA	NA	NA	NA	S	S	NA	NA
mykrobe_validation	NA	ERR552834	TRUE	104.1	103.5	Illumina HiSeq 2500	PAIRED	S	S	S	NA	NA	NA	NA	NA	R	NA	R	NA	NA	NA	NA	NA	NA	NA	NA	R	R	NA	NA
mykrobe_validation	NA	ERR552835	TRUE	492.3	489	Illumina HiSeq 2500	PAIRED	NA	NA	NA	NA	NA	NA	NA	NA	S	NA	S	NA	NA	NA	NA	NA	NA	NA	NA	S	S	NA	NA
mykrobe_validation	NA	ERR552837	TRUE	301.1	305.2	Illumina HiSeq 2500	PAIRED	NA	NA	NA	NA	NA	NA	NA	NA	S	NA	S	NA	NA	NA	NA	NA	NA	NA	NA	S	S	NA	NA
mykrobe_validation	NA	ERR552839	TRUE	276.2	286	Illumina HiSeq 2500	PAIRED	NA	NA	NA	NA	NA	NA	NA	NA	S	NA	S	NA	NA	NA	NA	NA	NA	NA	NA	S	R	NA	NA
mykrobe_validation	NA	ERR552841	TRUE	74.1	74.2	Illumina HiSeq 2500	PAIRED	S	S	S	NA	NA	NA	NA	NA	R	NA	R	NA	NA	NA	NA	NA	NA	NA	NA	R	R	NA	NA
mykrobe_validation	NA	ERR552845	TRUE	364.2	384	Illumina HiSeq 2500	PAIRED	NA	NA	NA	NA	NA	NA	NA	NA	S	NA	S	NA	NA	NA	NA	NA	NA	NA	NA	S	S	NA	NA
mykrobe_validation	NA	ERR552846	TRUE	295.7	305.3	Illumina HiSeq 2500	PAIRED	NA	NA	NA	NA	NA	NA	NA	NA	S	NA	S	NA	NA	NA	NA	NA	NA	NA	NA	S	S	NA	NA
mykrobe_validation	NA	ERR552850	TRUE	399.8	406	Illumina HiSeq 2500	PAIRED	NA	NA	NA	NA	NA	NA	NA	NA	S	NA	S	NA	NA	NA	NA	NA	NA	NA	NA	S	S	NA	NA
mykrobe_validation	NA	ERR552851	TRUE	622.7	648.6	Illumina HiSeq 2500	PAIRED	NA	NA	NA	NA	NA	NA	NA	NA	S	NA	S	NA	NA	NA	NA	NA	NA	NA	NA	S	S	NA	NA
mykrobe_validation	NA	ERR552852	TRUE	576.7	570	Illumina HiSeq 2500	PAIRED	NA	NA	NA	NA	NA	NA	NA	NA	S	NA	S	NA	NA	NA	NA	NA	NA	NA	NA	S	S	NA	NA
mykrobe_validation	NA	ERR552855	TRUE	565.5	564	Illumina HiSeq 2500	PAIRED	NA	NA	NA	NA	NA	NA	NA	NA	NA	NA	NA	NA	NA	NA	NA	NA	NA	NA	NA	NA	NA	NA	NA
mykrobe_validation	NA	ERR552856	TRUE	353.6	323.3	Illumina HiSeq 2500	PAIRED	NA	NA	NA	NA	NA	NA	NA	NA	S	NA	S	NA	NA	NA	NA	NA	NA	NA	NA	S	S	NA	NA
mykrobe_validation	NA	ERR552857	TRUE	448.3	468	Illumina HiSeq 2500	PAIRED	NA	NA	NA	NA	NA	NA	NA	NA	S	NA	S	NA	NA	NA	NA	NA	NA	NA	NA	S	S	NA	NA
mykrobe_validation	NA	ERR552858	TRUE	206.6	200.8	Illumina HiSeq 2500	PAIRED	NA	NA	NA	NA	NA	NA	NA	NA	S	NA	R	NA	NA	NA	NA	NA	NA	NA	NA	S	S	NA	NA
mykrobe_validation	NA	ERR552860	TRUE	236.2	239.4	Illumina HiSeq 2500	PAIRED	NA	NA	NA	NA	NA	NA	NA	NA	S	NA	S	NA	NA	NA	NA	NA	NA	NA	NA	S	S	NA	NA
mykrobe_validation	NA	ERR552861	TRUE	442.1	447.1	Illumina HiSeq 2500	PAIRED	NA	NA	NA	NA	NA	NA	NA	NA	S	NA	S	NA	NA	NA	NA	NA	NA	NA	NA	S	S	NA	NA
mykrobe_validation	NA	ERR552862	TRUE	356.3	360.5	Illumina HiSeq 2500	PAIRED	NA	NA	NA	NA	NA	NA	NA	NA	S	NA	S	NA	NA	NA	NA	NA	NA	NA	NA	S	S	NA	NA
mykrobe_validation	NA	ERR552863	TRUE	364.1	376.3	Illumina HiSeq 2500	PAIRED	NA	NA	NA	NA	NA	NA	NA	NA	S	NA	S	NA	NA	NA	NA	NA	NA	NA	NA	S	S	NA	NA
mykrobe_validation	NA	ERR552866	TRUE	349.9	360	Illumina HiSeq 2500	PAIRED	NA	NA	NA	NA	NA	NA	NA	NA	S	NA	S	NA	NA	NA	NA	NA	NA	NA	NA	S	S	NA	NA
mykrobe_validation	NA	ERR552868	TRUE	331.8	348.9	Illumina HiSeq 2500	PAIRED	NA	NA	NA	NA	NA	NA	NA	NA	S	NA	S	NA	NA	NA	NA	NA	NA	NA	NA	S	S	NA	NA
mykrobe_validation	NA	ERR552871	TRUE	291.4	301	Illumina HiSeq 2500	PAIRED	NA	NA	NA	NA	NA	NA	NA	NA	S	NA	S	NA	NA	NA	NA	NA	NA	NA	NA	S	S	NA	NA
mykrobe_validation	NA	ERR552874	TRUE	88	105.5	Illumina HiSeq 2500	PAIRED	S	S	S	NA	NA	NA	NA	NA	S	NA	R	NA	NA	NA	NA	NA	NA	NA	NA	S	R	NA	NA
mykrobe_validation	NA	ERR552880	TRUE	427.1	423.7	Illumina HiSeq 2500	PAIRED	NA	NA	NA	NA	NA	NA	NA	NA	S	NA	S	NA	NA	NA	NA	NA	NA	NA	NA	S	S	NA	NA
mykrobe_validation	NA	ERR552881	TRUE	128.8	135.9	Illumina HiSeq 2500	PAIRED	NA	NA	NA	NA	NA	NA	NA	NA	S	NA	S	NA	NA	NA	NA	NA	NA	NA	NA	S	S	NA	NA
mykrobe_validation	NA	ERR552883	TRUE	121.8	120.9	Illumina HiSeq 2500	PAIRED	S	R	S	NA	NA	NA	NA	NA	R	NA	R	NA	NA	NA	NA	NA	NA	NA	NA	R	R	NA	NA
mykrobe_validation	NA	ERR552884	TRUE	115.7	118.6	Illumina HiSeq 2500	PAIRED	NA	NA	NA	NA	NA	NA	NA	NA	S	NA	S	NA	NA	NA	NA	NA	NA	NA	NA	S	S	NA	NA
mykrobe_validation	NA	ERR552886	TRUE	399.9	415.6	Illumina HiSeq 2500	PAIRED	NA	NA	NA	NA	NA	NA	NA	NA	S	NA	S	NA	NA	NA	NA	NA	NA	NA	NA	S	S	NA	NA
mykrobe_validation	NA	ERR552892	TRUE	394.3	399.3	Illumina HiSeq 2500	PAIRED	NA	NA	NA	NA	NA	NA	NA	NA	S	NA	S	NA	NA	NA	NA	NA	NA	NA	NA	S	S	NA	NA
mykrobe_validation	NA	ERR552896	TRUE	45.2	45.9	Illumina HiSeq 2500	PAIRED	S	S	S	NA	NA	NA	NA	NA	R	NA	R	NA	NA	NA	NA	NA	NA	NA	NA	R	R	NA	NA
mykrobe_validation	NA	ERR552898	TRUE	428.9	437.9	Illumina HiSeq 2500	PAIRED	NA	NA	NA	NA	NA	NA	NA	NA	S	NA	S	NA	NA	NA	NA	NA	NA	NA	NA	S	S	NA	NA
mykrobe_validation	NA	ERR552903	TRUE	257.5	270.5	Illumina HiSeq 2500	PAIRED	NA	NA	NA	NA	NA	NA	NA	NA	S	NA	S	NA	NA	NA	NA	NA	NA	NA	NA	S	S	NA	NA
mykrobe_validation	NA	ERR552904	TRUE	162.3	166.1	Illumina HiSeq 2500	PAIRED	NA	NA	NA	NA	NA	NA	NA	NA	S	NA	S	NA	NA	NA	NA	NA	NA	NA	NA	S	S	NA	NA
mykrobe_validation	NA	ERR552906	TRUE	88.4	91.5	Illumina HiSeq 2500	PAIRED	S	S	S	NA	NA	NA	NA	NA	R	NA	R	NA	NA	NA	NA	NA	NA	NA	NA	R	R	NA	NA
mykrobe_validation	NA	ERR552912	TRUE	295.4	303.1	Illumina HiSeq 2500	PAIRED	NA	NA	NA	NA	NA	NA	NA	NA	S	NA	S	NA	NA	NA	NA	NA	NA	NA	NA	S	S	NA	NA
mykrobe_validation	NA	ERR552914	TRUE	379.1	388.7	Illumina HiSeq 2500	PAIRED	NA	NA	NA	NA	NA	NA	NA	NA	S	NA	R	NA	NA	NA	NA	NA	NA	NA	NA	S	R	NA	NA
mykrobe_validation	NA	ERR552918	TRUE	322.5	324	Illumina HiSeq 2500	PAIRED	NA	NA	NA	NA	NA	NA	NA	NA	S	NA	S	NA	NA	NA	NA	NA	NA	NA	NA	S	S	NA	NA
mykrobe_validation	NA	ERR552920	TRUE	383.7	378.4	Illumina HiSeq 2500	PAIRED	NA	NA	NA	NA	NA	NA	NA	NA	S	NA	S	NA	NA	NA	NA	NA	NA	NA	NA	S	S	NA	NA
mykrobe_validation	NA	ERR552923	TRUE	160.8	166.6	Illumina HiSeq 2500	PAIRED	NA	NA	NA	NA	NA	NA	NA	NA	S	NA	R	NA	NA	NA	NA	NA	NA	NA	NA	S	R	NA	NA
mykrobe_validation	NA	ERR552924	TRUE	276.6	291.5	Illumina HiSeq 2500	PAIRED	NA	NA	NA	NA	NA	NA	NA	NA	S	NA	S	NA	NA	NA	NA	NA	NA	NA	NA	S	S	NA	NA
mykrobe_validation	NA	ERR552927	TRUE	117.6	116.5	Illumina HiSeq 2500	PAIRED	S	S	S	NA	NA	NA	NA	NA	R	NA	R	NA	NA	NA	NA	NA	NA	NA	NA	R	R	NA	NA
mykrobe_validation	NA	ERR552928	TRUE	150.9	156.3	Illumina HiSeq 2500	PAIRED	NA	NA	NA	NA	NA	NA	NA	NA	NA	NA	NA	NA	NA	NA	NA	NA	NA	NA	NA	NA	NA	NA	NA
mykrobe_validation	NA	ERR552932	TRUE	113.9	113.4	Illumina HiSeq 2500	PAIRED	S	S	S	NA	NA	NA	NA	NA	S	NA	R	NA	NA	NA	NA	NA	NA	NA	NA	R	R	NA	NA
mykrobe_validation	NA	ERR552933	TRUE	129	158.4	Illumina MiSeq	PAIRED	R	S	R	NA	NA	NA	NA	NA	R	NA	R	NA	NA	NA	NA	NA	NA	NA	NA	R	R	NA	NA
mykrobe_validation	NA	ERR552937	TRUE	124.9	152.2	Illumina MiSeq	PAIRED	R	S	R	NA	NA	NA	NA	NA	R	NA	R	NA	NA	NA	NA	NA	NA	NA	NA	R	R	NA	NA
mykrobe_validation	NA	ERR552939	TRUE	92.3	98.4	Illumina MiSeq	PAIRED	R	S	R	NA	NA	NA	NA	NA	S	NA	R	NA	NA	NA	NA	NA	NA	NA	NA	R	R	NA	NA
mykrobe_validation	NA	ERR552941	TRUE	164.4	170.6	Illumina HiSeq 2500	PAIRED	NA	NA	NA	NA	NA	NA	NA	NA	S	NA	S	NA	NA	NA	NA	NA	NA	NA	NA	S	S	NA	NA
mykrobe_validation	NA	ERR552942	TRUE	186.7	196.3	Illumina HiSeq 2500	PAIRED	NA	NA	NA	NA	NA	NA	NA	NA	S	NA	S	NA	NA	NA	NA	NA	NA	NA	NA	S	S	NA	NA
mykrobe_validation	NA	ERR552943	TRUE	210.8	213.6	Illumina HiSeq 2500	PAIRED	NA	NA	NA	NA	NA	NA	NA	NA	S	NA	S	NA	NA	NA	NA	NA	NA	NA	NA	S	S	NA	NA
mykrobe_validation	NA	ERR552944	TRUE	190.4	194.6	Illumina HiSeq 2500	PAIRED	NA	NA	NA	NA	NA	NA	NA	NA	S	NA	R	NA	NA	NA	NA	NA	NA	NA	NA	S	S	NA	NA
mykrobe_validation	NA	ERR552945	TRUE	497.4	518	Illumina HiSeq 2500	PAIRED	NA	NA	NA	NA	NA	NA	NA	NA	S	NA	S	NA	NA	NA	NA	NA	NA	NA	NA	S	S	NA	NA
mykrobe_validation	NA	ERR552946	TRUE	278.7	283.2	Illumina HiSeq 2500	PAIRED	NA	NA	NA	NA	NA	NA	NA	NA	S	NA	S	NA	NA	NA	NA	NA	NA	NA	NA	S	S	NA	NA
mykrobe_validation	NA	ERR552948	TRUE	669.2	661	Illumina HiSeq 2500	PAIRED	NA	NA	NA	NA	NA	NA	NA	NA	S	NA	S	NA	NA	NA	NA	NA	NA	NA	NA	S	S	NA	NA
mykrobe_validation	NA	ERR552951	TRUE	53.9	52.5	Illumina HiSeq 2500	PAIRED	R	S	R	NA	NA	NA	NA	NA	S	NA	R	NA	NA	NA	NA	NA	NA	NA	NA	R	R	NA	NA
mykrobe_validation	NA	ERR552953	TRUE	231.3	205.8	Illumina HiSeq 2500	PAIRED	NA	NA	NA	NA	NA	NA	NA	NA	S	NA	S	NA	NA	NA	NA	NA	NA	NA	NA	S	S	NA	NA
mykrobe_validation	NA	ERR552955	TRUE	98	101.3	Illumina HiSeq 2500	PAIRED	NA	NA	NA	NA	NA	NA	NA	NA	R	NA	R	NA	NA	NA	NA	NA	NA	NA	NA	R	R	NA	NA
mykrobe_validation	NA	ERR552957	TRUE	345	358.5	Illumina HiSeq 2500	PAIRED	NA	NA	NA	NA	NA	NA	NA	NA	S	NA	S	NA	NA	NA	NA	NA	NA	NA	NA	S	R	NA	NA
mykrobe_validation	NA	ERR552960	TRUE	290.8	307.1	Illumina HiSeq 2500	PAIRED	NA	NA	NA	NA	NA	NA	NA	NA	S	NA	S	NA	NA	NA	NA	NA	NA	NA	NA	S	S	NA	NA
mykrobe_validation	NA	ERR552961	TRUE	120.7	127.1	Illumina HiSeq 2500	PAIRED	NA	NA	NA	NA	NA	NA	NA	NA	NA	NA	NA	NA	NA	NA	NA	NA	NA	NA	NA	NA	NA	NA	NA
mykrobe_validation	NA	ERR552962	TRUE	343.3	335.1	Illumina HiSeq 2500	PAIRED	NA	NA	NA	NA	NA	NA	NA	NA	NA	NA	NA	NA	NA	NA	NA	NA	NA	NA	NA	NA	NA	NA	NA
mykrobe_validation	NA	ERR552966	TRUE	290.6	292.6	Illumina HiSeq 2500	PAIRED	NA	NA	NA	NA	NA	NA	NA	NA	S	NA	S	NA	NA	NA	NA	NA	NA	NA	NA	S	S	NA	NA
mykrobe_validation	NA	ERR552969	TRUE	172.3	210.9	Illumina MiSeq	PAIRED	NA	NA	NA	NA	NA	NA	NA	NA	S	NA	S	NA	NA	NA	NA	NA	NA	NA	NA	S	S	NA	NA
mykrobe_validation	NA	ERR552970	TRUE	45.3	46	Illumina HiSeq 2500	PAIRED	R	S	R	NA	NA	NA	NA	NA	R	NA	R	NA	NA	NA	NA	NA	NA	NA	NA	R	R	NA	NA
mykrobe_validation	NA	ERR552974	TRUE	96.6	95.9	Illumina HiSeq 2500	PAIRED	S	S	S	NA	NA	NA	NA	NA	R	NA	R	NA	NA	NA	NA	NA	NA	NA	NA	R	R	NA	NA
mykrobe_validation	NA	ERR552975	TRUE	221.7	230.8	Illumina HiSeq 2500	PAIRED	NA	NA	NA	NA	NA	NA	NA	NA	S	NA	S	NA	NA	NA	NA	NA	NA	NA	NA	S	S	NA	NA
mykrobe_validation	NA	ERR552976	TRUE	209.1	206.3	Illumina HiSeq 2500	PAIRED	NA	NA	NA	NA	NA	NA	NA	NA	S	NA	S	NA	NA	NA	NA	NA	NA	NA	NA	S	S	NA	NA
mykrobe_validation	NA	ERR552978	TRUE	90.1	90.8	Illumina HiSeq 2500	PAIRED	S	S	S	NA	NA	NA	NA	NA	R	NA	R	NA	NA	NA	NA	NA	NA	NA	NA	R	R	NA	NA
mykrobe_validation	NA	ERR552980	TRUE	333.3	351.2	Illumina HiSeq 2500	PAIRED	NA	NA	NA	NA	NA	NA	NA	NA	S	NA	S	NA	NA	NA	NA	NA	NA	NA	NA	S	S	NA	NA
mykrobe_validation	NA	ERR552982	TRUE	57.4	58.6	Illumina HiSeq 2500	PAIRED	R	S	R	NA	NA	NA	NA	NA	R	NA	R	NA	NA	NA	NA	NA	NA	NA	NA	R	R	NA	NA
mykrobe_validation	NA	ERR552984	TRUE	248.1	241.1	Illumina HiSeq 2500	PAIRED	NA	NA	NA	NA	NA	NA	NA	NA	S	NA	S	NA	NA	NA	NA	NA	NA	NA	NA	S	S	NA	NA
mykrobe_validation	NA	ERR552985	TRUE	350.7	346.3	Illumina HiSeq 2500	PAIRED	NA	NA	NA	NA	NA	NA	NA	NA	S	NA	S	NA	NA	NA	NA	NA	NA	NA	NA	S	S	NA	NA
mykrobe_validation	NA	ERR552988	TRUE	574.8	585.4	Illumina HiSeq 2500	PAIRED	NA	NA	NA	NA	NA	NA	NA	NA	S	NA	S	NA	NA	NA	NA	NA	NA	NA	NA	S	S	NA	NA
mykrobe_validation	NA	ERR552995	TRUE	175.7	178.4	Illumina HiSeq 2500	PAIRED	NA	NA	NA	NA	NA	NA	NA	NA	S	NA	S	NA	NA	NA	NA	NA	NA	NA	NA	S	S	NA	NA
mykrobe_validation	NA	ERR552999	TRUE	228.2	230.7	Illumina HiSeq 2500	PAIRED	NA	NA	NA	NA	NA	NA	NA	NA	S	NA	S	NA	NA	NA	NA	NA	NA	NA	NA	S	S	NA	NA
mykrobe_validation	NA	ERR553003	TRUE	279.1	290.7	Illumina HiSeq 2500	PAIRED	NA	NA	NA	NA	NA	NA	NA	NA	S	NA	S	NA	NA	NA	NA	NA	NA	NA	NA	S	S	NA	NA
mykrobe_validation	NA	ERR553005	TRUE	556.5	565	Illumina HiSeq 2500	PAIRED	NA	NA	NA	NA	NA	NA	NA	NA	S	NA	S	NA	NA	NA	NA	NA	NA	NA	NA	S	S	NA	NA
mykrobe_validation	NA	ERR553008	TRUE	359	378.9	Illumina HiSeq 2500	PAIRED	NA	NA	NA	NA	NA	NA	NA	NA	S	NA	S	NA	NA	NA	NA	NA	NA	NA	NA	S	S	NA	NA
mykrobe_validation	NA	ERR553016	TRUE	344.4	306.3	Illumina HiSeq 2500	PAIRED	NA	NA	NA	NA	NA	NA	NA	NA	S	NA	S	NA	NA	NA	NA	NA	NA	NA	NA	S	S	NA	NA
mykrobe_validation	NA	ERR553019	TRUE	244	249.4	Illumina HiSeq 2500	PAIRED	NA	NA	NA	NA	NA	NA	NA	NA	S	NA	S	NA	NA	NA	NA	NA	NA	NA	NA	S	S	NA	NA
mykrobe_validation	NA	ERR553023	TRUE	122	122.2	Illumina HiSeq 2500	PAIRED	S	S	S	NA	NA	NA	NA	NA	S	NA	R	NA	NA	NA	NA	NA	NA	NA	NA	R	R	NA	NA
mykrobe_validation	NA	ERR553033	TRUE	295.3	302.3	Illumina HiSeq 2500	PAIRED	NA	NA	NA	NA	NA	NA	NA	NA	S	NA	S	NA	NA	NA	NA	NA	NA	NA	NA	S	R	NA	NA
mykrobe_validation	NA	ERR553034	TRUE	222.9	225.8	Illumina HiSeq 2500	PAIRED	NA	NA	NA	NA	NA	NA	NA	NA	S	NA	S	NA	NA	NA	NA	NA	NA	NA	NA	S	S	NA	NA
mykrobe_validation	NA	ERR553036	TRUE	161.9	168.6	Illumina HiSeq 2500	PAIRED	NA	NA	NA	NA	NA	NA	NA	NA	S	NA	S	NA	NA	NA	NA	NA	NA	NA	NA	S	S	NA	NA
mykrobe_validation	NA	ERR553038	TRUE	332.3	339.2	Illumina HiSeq 2500	PAIRED	NA	NA	NA	NA	NA	NA	NA	NA	S	NA	S	NA	NA	NA	NA	NA	NA	NA	NA	S	S	NA	NA
mykrobe_validation	NA	ERR553039	TRUE	210.9	215.2	Illumina HiSeq 2500	PAIRED	NA	NA	NA	NA	NA	NA	NA	NA	S	NA	S	NA	NA	NA	NA	NA	NA	NA	NA	S	S	NA	NA
mykrobe_validation	NA	ERR553043	TRUE	181.6	186.8	Illumina HiSeq 2500	PAIRED	NA	NA	NA	NA	NA	NA	NA	NA	S	NA	S	NA	NA	NA	NA	NA	NA	NA	NA	S	S	NA	NA
mykrobe_validation	NA	ERR553048	TRUE	128.6	129.8	Illumina HiSeq 2500	PAIRED	NA	NA	NA	NA	NA	NA	NA	NA	S	NA	S	NA	NA	NA	NA	NA	NA	NA	NA	S	S	NA	NA
mykrobe_validation	NA	ERR553049	TRUE	360	383.3	Illumina HiSeq 2500	PAIRED	NA	NA	NA	NA	NA	NA	NA	NA	S	NA	S	NA	NA	NA	NA	NA	NA	NA	NA	S	S	NA	NA
mykrobe_validation	NA	ERR553051	TRUE	158.9	160.6	Illumina HiSeq 2500	PAIRED	R	S	R	NA	NA	NA	NA	NA	R	NA	R	NA	NA	NA	NA	NA	NA	NA	NA	R	R	NA	NA
mykrobe_validation	NA	ERR553052	TRUE	143.6	147.5	Illumina HiSeq 2500	PAIRED	NA	NA	NA	NA	NA	NA	NA	NA	S	NA	S	NA	NA	NA	NA	NA	NA	NA	NA	S	S	NA	NA
mykrobe_validation	NA	ERR553054	TRUE	225.3	206.8	Illumina HiSeq 2500	PAIRED	NA	NA	NA	NA	NA	NA	NA	NA	S	NA	S	NA	NA	NA	NA	NA	NA	NA	NA	S	S	NA	NA
mykrobe_validation	NA	ERR553055	TRUE	619.5	615.1	Illumina HiSeq 2500	PAIRED	NA	NA	NA	NA	NA	NA	NA	NA	S	NA	S	NA	NA	NA	NA	NA	NA	NA	NA	S	R	NA	NA
mykrobe_validation	NA	ERR553056	TRUE	122.6	126.7	Illumina HiSeq 2500	PAIRED	NA	NA	NA	NA	NA	NA	NA	NA	S	NA	S	NA	NA	NA	NA	NA	NA	NA	NA	S	S	NA	NA
mykrobe_validation	NA	ERR553061	TRUE	512.7	508.1	Illumina HiSeq 2500	PAIRED	NA	NA	NA	NA	NA	NA	NA	NA	S	NA	S	NA	NA	NA	NA	NA	NA	NA	NA	S	S	NA	NA
mykrobe_validation	NA	ERR553062	TRUE	189.6	199.9	Illumina HiSeq 2500	PAIRED	NA	NA	NA	NA	NA	NA	NA	NA	S	NA	S	NA	NA	NA	NA	NA	NA	NA	NA	S	S	NA	NA
mykrobe_validation	NA	ERR553065	TRUE	436.9	455.7	Illumina HiSeq 2500	PAIRED	NA	NA	NA	NA	NA	NA	NA	NA	S	NA	S	NA	NA	NA	NA	NA	NA	NA	NA	S	S	NA	NA
mykrobe_validation	NA	ERR553066	TRUE	420.5	431.3	Illumina HiSeq 2500	PAIRED	NA	NA	NA	NA	NA	NA	NA	NA	S	NA	S	NA	NA	NA	NA	NA	NA	NA	NA	S	S	NA	NA
mykrobe_validation	NA	ERR553068	TRUE	106	115.1	Illumina MiSeq	PAIRED	S	S	S	NA	NA	NA	NA	NA	R	NA	R	NA	NA	NA	NA	NA	NA	NA	NA	R	R	NA	NA
mykrobe_validation	NA	ERR553069	TRUE	163.1	165.2	Illumina HiSeq 2500	PAIRED	NA	NA	NA	NA	NA	NA	NA	NA	S	NA	S	NA	NA	NA	NA	NA	NA	NA	NA	S	S	NA	NA
mykrobe_validation	NA	ERR553070	TRUE	239.2	248.8	Illumina HiSeq 2500	PAIRED	NA	NA	NA	NA	NA	NA	NA	NA	NA	NA	NA	NA	NA	NA	NA	NA	NA	NA	NA	NA	NA	NA	NA
mykrobe_validation	NA	ERR553075	TRUE	248.2	255.1	Illumina HiSeq 2500	PAIRED	NA	NA	NA	NA	NA	NA	NA	NA	S	NA	S	NA	NA	NA	NA	NA	NA	NA	NA	S	S	NA	NA
mykrobe_validation	NA	ERR553076	TRUE	407.5	401.8	Illumina HiSeq 2500	PAIRED	NA	NA	NA	NA	NA	NA	NA	NA	S	NA	S	NA	NA	NA	NA	NA	NA	NA	NA	S	S	NA	NA
mykrobe_validation	NA	ERR553077	TRUE	248.1	263.8	Illumina HiSeq 2500	PAIRED	NA	NA	NA	NA	NA	NA	NA	NA	S	NA	S	NA	NA	NA	NA	NA	NA	NA	NA	S	S	NA	NA
mykrobe_validation	NA	ERR553078	TRUE	205.7	210.7	Illumina HiSeq 2500	PAIRED	NA	NA	NA	NA	NA	NA	NA	NA	S	NA	S	NA	NA	NA	NA	NA	NA	NA	NA	S	S	NA	NA
mykrobe_validation	NA	ERR553079	TRUE	414.6	422.7	Illumina HiSeq 2500	PAIRED	NA	NA	NA	NA	NA	NA	NA	NA	S	NA	S	NA	NA	NA	NA	NA	NA	NA	NA	S	S	NA	NA
mykrobe_validation	NA	ERR553084	TRUE	399.2	407.3	Illumina HiSeq 2500	PAIRED	NA	NA	NA	NA	NA	NA	NA	NA	S	NA	S	NA	NA	NA	NA	NA	NA	NA	NA	S	S	NA	NA
mykrobe_validation	NA	ERR553086	TRUE	357	360.6	Illumina HiSeq 2500	PAIRED	NA	NA	NA	NA	NA	NA	NA	NA	S	NA	S	NA	NA	NA	NA	NA	NA	NA	NA	S	S	NA	NA
mykrobe_validation	NA	ERR553088	TRUE	205.6	196.8	Illumina HiSeq 2500	PAIRED	NA	NA	NA	NA	NA	NA	NA	NA	S	NA	S	NA	NA	NA	NA	NA	NA	NA	NA	S	S	NA	NA
mykrobe_validation	NA	ERR553089	TRUE	408.3	412.3	Illumina HiSeq 2500	PAIRED	NA	NA	NA	NA	NA	NA	NA	NA	S	NA	S	NA	NA	NA	NA	NA	NA	NA	NA	S	S	NA	NA
mykrobe_validation	NA	ERR553090	TRUE	160.1	164	Illumina HiSeq 2500	PAIRED	NA	NA	NA	NA	NA	NA	NA	NA	S	NA	S	NA	NA	NA	NA	NA	NA	NA	NA	S	S	NA	NA
mykrobe_validation	NA	ERR553091	TRUE	265.4	277.3	Illumina HiSeq 2500	PAIRED	NA	NA	NA	NA	NA	NA	NA	NA	S	NA	S	NA	NA	NA	NA	NA	NA	NA	NA	S	S	NA	NA
mykrobe_validation	NA	ERR553098	TRUE	140.5	141.6	Illumina HiSeq 2500	PAIRED	S	S	S	NA	NA	NA	NA	NA	S	NA	R	NA	NA	NA	NA	NA	NA	NA	NA	R	R	NA	NA
mykrobe_validation	NA	ERR553100	TRUE	435.3	452.6	Illumina HiSeq 2500	PAIRED	NA	NA	NA	NA	NA	NA	NA	NA	S	NA	S	NA	NA	NA	NA	NA	NA	NA	NA	S	S	NA	NA
mykrobe_validation	NA	ERR553102	TRUE	201.3	213.4	Illumina HiSeq 2500	PAIRED	NA	NA	NA	NA	NA	NA	NA	NA	S	NA	S	NA	NA	NA	NA	NA	NA	NA	NA	S	S	NA	NA
mykrobe_validation	NA	ERR553109	TRUE	216.3	219	Illumina HiSeq 2500	PAIRED	NA	NA	NA	NA	NA	NA	NA	NA	S	NA	S	NA	NA	NA	NA	NA	NA	NA	NA	S	S	NA	NA
mykrobe_validation	NA	ERR553112	TRUE	510.3	520	Illumina HiSeq 2500	PAIRED	NA	NA	NA	NA	NA	NA	NA	NA	S	NA	S	NA	NA	NA	NA	NA	NA	NA	NA	S	S	NA	NA
mykrobe_validation	NA	ERR553113	TRUE	252.9	256.3	Illumina HiSeq 2500	PAIRED	NA	NA	NA	NA	NA	NA	NA	NA	S	NA	R	NA	NA	NA	NA	NA	NA	NA	NA	S	S	NA	NA
mykrobe_validation	NA	ERR553119	TRUE	417.2	422.7	Illumina HiSeq 2500	PAIRED	NA	NA	NA	NA	NA	NA	NA	NA	S	NA	S	NA	NA	NA	NA	NA	NA	NA	NA	S	S	NA	NA
mykrobe_validation	NA	ERR553120	TRUE	111.7	117.7	Illumina HiSeq 2500	PAIRED	NA	NA	NA	NA	NA	NA	NA	NA	S	NA	R	NA	NA	NA	NA	NA	NA	NA	NA	S	R	NA	NA
mykrobe_validation	NA	ERR553135	TRUE	412.4	410.3	Illumina HiSeq 2500	PAIRED	NA	NA	NA	NA	NA	NA	NA	NA	S	NA	S	NA	NA	NA	NA	NA	NA	NA	NA	S	S	NA	NA
mykrobe_validation	NA	ERR553136	TRUE	237.1	242.9	Illumina HiSeq 2500	PAIRED	NA	NA	NA	NA	NA	NA	NA	NA	S	NA	S	NA	NA	NA	NA	NA	NA	NA	NA	S	S	NA	NA
mykrobe_validation	NA	ERR553137	TRUE	393.5	390.7	Illumina HiSeq 2500	PAIRED	NA	NA	NA	NA	NA	NA	NA	NA	S	NA	S	NA	NA	NA	NA	NA	NA	NA	NA	S	S	NA	NA
mykrobe_validation	NA	ERR553138	TRUE	305.4	313.9	Illumina HiSeq 2500	PAIRED	NA	NA	NA	NA	NA	NA	NA	NA	S	NA	S	NA	NA	NA	NA	NA	NA	NA	NA	S	S	NA	NA
mykrobe_validation	NA	ERR553139	TRUE	148.4	160.4	Illumina MiSeq	PAIRED	S	S	S	NA	NA	NA	NA	NA	S	NA	R	NA	NA	NA	NA	NA	NA	NA	NA	R	R	NA	NA
mykrobe_validation	NA	ERR553140	TRUE	130.6	133.7	Illumina HiSeq 2500	PAIRED	NA	NA	NA	NA	NA	NA	NA	NA	S	NA	S	NA	NA	NA	NA	NA	NA	NA	NA	S	S	NA	NA
mykrobe_validation	NA	ERR553143	TRUE	422.3	429.3	Illumina HiSeq 2500	PAIRED	NA	NA	NA	NA	NA	NA	NA	NA	S	NA	S	NA	NA	NA	NA	NA	NA	NA	NA	S	S	NA	NA
mykrobe_validation	NA	ERR553149	TRUE	297	274.1	Illumina HiSeq 2500	PAIRED	NA	NA	NA	NA	NA	NA	NA	NA	S	NA	S	NA	NA	NA	NA	NA	NA	NA	NA	S	S	NA	NA
mykrobe_validation	NA	ERR553150	TRUE	364.6	358	Illumina HiSeq 2500	PAIRED	NA	NA	NA	NA	NA	NA	NA	NA	S	NA	S	NA	NA	NA	NA	NA	NA	NA	NA	S	S	NA	NA
mykrobe_validation	NA	ERR553152	TRUE	49.9	50.7	Illumina HiSeq 2500	PAIRED	S	S	S	NA	NA	NA	NA	NA	R	NA	R	NA	NA	NA	NA	NA	NA	NA	NA	R	R	NA	NA
mykrobe_validation	NA	ERR553155	TRUE	521	568.6	Illumina HiSeq 2500	PAIRED	NA	NA	NA	NA	NA	NA	NA	NA	S	NA	S	NA	NA	NA	NA	NA	NA	NA	NA	S	S	NA	NA
mykrobe_validation	NA	ERR553158	TRUE	446.9	451.9	Illumina HiSeq 2500	PAIRED	NA	NA	NA	NA	NA	NA	NA	NA	S	NA	S	NA	NA	NA	NA	NA	NA	NA	NA	S	S	NA	NA
mykrobe_validation	NA	ERR553159	TRUE	278.7	286.7	Illumina HiSeq 2500	PAIRED	NA	NA	NA	NA	NA	NA	NA	NA	S	NA	S	NA	NA	NA	NA	NA	NA	NA	NA	S	S	NA	NA
mykrobe_validation	NA	ERR553160	TRUE	608	620.8	Illumina HiSeq 2500	PAIRED	NA	NA	NA	NA	NA	NA	NA	NA	S	NA	R	NA	NA	NA	NA	NA	NA	NA	NA	S	S	NA	NA
mykrobe_validation	NA	ERR553163	TRUE	156.4	183.7	Illumina HiSeq 2500	PAIRED	S	S	S	NA	NA	NA	NA	NA	S	NA	R	NA	NA	NA	NA	NA	NA	NA	NA	R	R	NA	NA
mykrobe_validation	NA	ERR553167	TRUE	108.7	111.1	Illumina HiSeq 2500	PAIRED	NA	NA	NA	NA	NA	NA	NA	NA	S	NA	S	NA	NA	NA	NA	NA	NA	NA	NA	S	S	NA	NA
mykrobe_validation	NA	ERR553168	TRUE	51.4	52.2	Illumina HiSeq 2500	PAIRED	S	S	S	NA	NA	NA	NA	NA	R	NA	R	NA	NA	NA	NA	NA	NA	NA	NA	R	R	NA	NA
mykrobe_validation	NA	ERR553171	TRUE	124.9	132.5	Illumina HiSeq 2500	PAIRED	NA	NA	NA	NA	NA	NA	NA	NA	S	NA	S	NA	NA	NA	NA	NA	NA	NA	NA	S	S	NA	NA
mykrobe_validation	NA	ERR553174	TRUE	234.8	232.2	Illumina HiSeq 2500	PAIRED	NA	NA	NA	NA	NA	NA	NA	NA	S	NA	S	NA	NA	NA	NA	NA	NA	NA	NA	S	S	NA	NA
mykrobe_validation	NA	ERR553175	TRUE	264.4	277	Illumina HiSeq 2500	PAIRED	NA	NA	NA	NA	NA	NA	NA	NA	S	NA	S	NA	NA	NA	NA	NA	NA	NA	NA	S	S	NA	NA
mykrobe_validation	NA	ERR553179	TRUE	81.3	82.1	Illumina HiSeq 2500	PAIRED	R	S	S	NA	NA	NA	NA	NA	R	NA	R	NA	NA	NA	NA	NA	NA	NA	NA	R	R	NA	NA
mykrobe_validation	NA	ERR553181	TRUE	88.3	88.3	Illumina HiSeq 2500	PAIRED	S	S	S	NA	NA	NA	NA	NA	S	NA	R	NA	NA	NA	NA	NA	NA	NA	NA	R	R	NA	NA
mykrobe_validation	NA	ERR553183	TRUE	79.2	80.4	Illumina HiSeq 2500	PAIRED	NA	NA	NA	NA	NA	NA	NA	NA	R	NA	R	NA	NA	NA	NA	NA	NA	NA	NA	R	R	NA	NA
mykrobe_validation	NA	ERR553190	TRUE	145.2	178.8	Illumina HiSeq 2500	PAIRED	S	S	S	NA	NA	NA	NA	NA	R	NA	R	NA	NA	NA	NA	NA	NA	NA	NA	R	R	NA	NA
mykrobe_validation	NA	ERR553191	TRUE	66.9	66.8	Illumina HiSeq 2500	PAIRED	S	S	S	NA	NA	NA	NA	NA	S	NA	R	NA	NA	NA	NA	NA	NA	NA	NA	R	R	NA	NA
mykrobe_validation	NA	ERR553193	TRUE	803.5	793.9	Illumina HiSeq 2500	PAIRED	NA	NA	NA	NA	NA	NA	NA	NA	S	NA	S	NA	NA	NA	NA	NA	NA	NA	NA	S	S	NA	NA
mykrobe_validation	NA	ERR553194	TRUE	81.3	82.9	Illumina HiSeq 2500	PAIRED	S	S	S	NA	NA	NA	NA	NA	R	NA	R	NA	NA	NA	NA	NA	NA	NA	NA	R	R	NA	NA
mykrobe_validation	NA	ERR553196	TRUE	161.6	167.3	Illumina HiSeq 2500	PAIRED	NA	NA	NA	NA	NA	NA	NA	NA	S	NA	S	NA	NA	NA	NA	NA	NA	NA	NA	S	S	NA	NA
mykrobe_validation	NA	ERR553197	TRUE	80.3	80.2	Illumina HiSeq 2500	PAIRED	S	S	S	NA	NA	NA	NA	NA	R	NA	R	NA	NA	NA	NA	NA	NA	NA	NA	R	R	NA	NA
mykrobe_validation	NA	ERR553199	TRUE	119.4	122.4	Illumina HiSeq 2500	PAIRED	NA	NA	NA	NA	NA	NA	NA	NA	S	NA	S	NA	NA	NA	NA	NA	NA	NA	NA	S	S	NA	NA
mykrobe_validation	NA	ERR553202	TRUE	153.3	157.8	Illumina HiSeq 2500	PAIRED	NA	NA	NA	NA	NA	NA	NA	NA	S	NA	S	NA	NA	NA	NA	NA	NA	NA	NA	S	S	NA	NA
mykrobe_validation	NA	ERR553203	TRUE	430.3	426.1	Illumina HiSeq 2500	PAIRED	NA	NA	NA	NA	NA	NA	NA	NA	S	NA	R	NA	NA	NA	NA	NA	NA	NA	NA	S	R	NA	NA
mykrobe_validation	NA	ERR553208	TRUE	105.4	124.2	Illumina MiSeq	PAIRED	R	S	R	NA	NA	NA	NA	NA	R	NA	R	NA	NA	NA	NA	NA	NA	NA	NA	R	R	NA	NA
mykrobe_validation	NA	ERR553217	TRUE	65	66.6	Illumina HiSeq 2500	PAIRED	R	S	R	NA	NA	NA	NA	NA	R	NA	R	NA	NA	NA	NA	NA	NA	NA	NA	R	R	NA	NA
mykrobe_validation	NA	ERR553219	TRUE	518.8	516.1	Illumina HiSeq 2500	PAIRED	NA	NA	NA	NA	NA	NA	NA	NA	S	NA	S	NA	NA	NA	NA	NA	NA	NA	NA	S	S	NA	NA
mykrobe_validation	NA	ERR553223	TRUE	170.8	175.1	Illumina HiSeq 2500	PAIRED	NA	NA	NA	NA	NA	NA	NA	NA	S	NA	S	NA	NA	NA	NA	NA	NA	NA	NA	S	S	NA	NA
mykrobe_validation	NA	ERR553225	TRUE	175.4	180	Illumina HiSeq 2500	PAIRED	NA	NA	NA	NA	NA	NA	NA	NA	S	NA	S	NA	NA	NA	NA	NA	NA	NA	NA	S	S	NA	NA
mykrobe_validation	NA	ERR553227	TRUE	161.2	165.8	Illumina HiSeq 2500	PAIRED	NA	NA	NA	NA	NA	NA	NA	NA	S	NA	S	NA	NA	NA	NA	NA	NA	NA	NA	S	S	NA	NA
mykrobe_validation	NA	ERR553231	TRUE	543.2	537	Illumina HiSeq 2500	PAIRED	NA	NA	NA	NA	NA	NA	NA	NA	S	NA	S	NA	NA	NA	NA	NA	NA	NA	NA	S	S	NA	NA
mykrobe_validation	NA	ERR553232	TRUE	350.5	350	Illumina HiSeq 2500	PAIRED	NA	NA	NA	NA	NA	NA	NA	NA	S	NA	R	NA	NA	NA	NA	NA	NA	NA	NA	S	S	NA	NA
mykrobe_validation	NA	ERR553234	TRUE	224.8	237.6	Illumina HiSeq 2500	PAIRED	NA	NA	NA	NA	NA	NA	NA	NA	NA	NA	NA	NA	NA	NA	NA	NA	NA	NA	NA	NA	NA	NA	NA
mykrobe_validation	NA	ERR553235	TRUE	301.3	314	Illumina HiSeq 2500	PAIRED	NA	NA	NA	NA	NA	NA	NA	NA	S	NA	S	NA	NA	NA	NA	NA	NA	NA	NA	S	S	NA	NA
mykrobe_validation	NA	ERR553238	TRUE	375	385.1	Illumina HiSeq 2500	PAIRED	NA	NA	NA	NA	NA	NA	NA	NA	R	NA	R	NA	NA	NA	NA	NA	NA	NA	NA	R	R	NA	NA
mykrobe_validation	NA	ERR553239	TRUE	134.8	137.2	Illumina HiSeq 2500	PAIRED	NA	NA	NA	NA	NA	NA	NA	NA	S	NA	S	NA	NA	NA	NA	NA	NA	NA	NA	S	S	NA	NA
mykrobe_validation	NA	ERR553240	TRUE	333.2	328.7	Illumina HiSeq 2500	PAIRED	NA	NA	NA	NA	NA	NA	NA	NA	S	NA	S	NA	NA	NA	NA	NA	NA	NA	NA	S	S	NA	NA
mykrobe_validation	NA	ERR553245	TRUE	319.5	336.6	Illumina HiSeq 2500	PAIRED	NA	NA	NA	NA	NA	NA	NA	NA	S	NA	S	NA	NA	NA	NA	NA	NA	NA	NA	S	S	NA	NA
mykrobe_validation	NA	ERR553246	TRUE	58.2	58.1	Illumina HiSeq 2500	PAIRED	S	S	S	NA	NA	NA	NA	NA	S	NA	R	NA	NA	NA	NA	NA	NA	NA	NA	R	R	NA	NA
mykrobe_validation	NA	ERR553249	TRUE	126.4	130.5	Illumina HiSeq 2500	PAIRED	NA	NA	NA	NA	NA	NA	NA	NA	S	NA	S	NA	NA	NA	NA	NA	NA	NA	NA	S	S	NA	NA
mykrobe_validation	NA	ERR553254	TRUE	261.2	267.1	Illumina HiSeq 2500	PAIRED	NA	NA	NA	NA	NA	NA	NA	NA	S	NA	S	NA	NA	NA	NA	NA	NA	NA	NA	S	S	NA	NA
mykrobe_validation	NA	ERR553255	TRUE	286.5	292.7	Illumina HiSeq 2500	PAIRED	NA	NA	NA	NA	NA	NA	NA	NA	S	NA	S	NA	NA	NA	NA	NA	NA	NA	NA	S	S	NA	NA
mykrobe_validation	NA	ERR553256	TRUE	427.1	433.4	Illumina HiSeq 2500	PAIRED	NA	NA	NA	NA	NA	NA	NA	NA	S	NA	S	NA	NA	NA	NA	NA	NA	NA	NA	S	S	NA	NA
mykrobe_validation	NA	ERR553257	TRUE	136.6	143.8	Illumina HiSeq 2500	PAIRED	NA	NA	NA	NA	NA	NA	NA	NA	S	NA	S	NA	NA	NA	NA	NA	NA	NA	NA	S	S	NA	NA
mykrobe_validation	NA	ERR553259	TRUE	419.6	430.7	Illumina HiSeq 2500	PAIRED	NA	NA	NA	NA	NA	NA	NA	NA	S	NA	S	NA	NA	NA	NA	NA	NA	NA	NA	S	S	NA	NA
mykrobe_validation	NA	ERR553262	TRUE	336.2	333.3	Illumina HiSeq 2500	PAIRED	NA	NA	NA	NA	NA	NA	NA	NA	S	NA	S	NA	NA	NA	NA	NA	NA	NA	NA	S	S	NA	NA
mykrobe_validation	NA	ERR553265	TRUE	355.3	352.7	Illumina HiSeq 2500	PAIRED	NA	NA	NA	NA	NA	NA	NA	NA	S	NA	S	NA	NA	NA	NA	NA	NA	NA	NA	S	S	NA	NA
mykrobe_validation	NA	ERR553266	TRUE	537.4	533.1	Illumina HiSeq 2500	PAIRED	NA	NA	NA	NA	NA	NA	NA	NA	S	NA	S	NA	NA	NA	NA	NA	NA	NA	NA	S	S	NA	NA
mykrobe_validation	NA	ERR553267	TRUE	372.5	392.3	Illumina HiSeq 2500	PAIRED	NA	NA	NA	NA	NA	NA	NA	NA	S	NA	S	NA	NA	NA	NA	NA	NA	NA	NA	S	S	NA	NA
mykrobe_validation	NA	ERR553271	TRUE	339.6	360.6	Illumina HiSeq 2500	PAIRED	NA	NA	NA	NA	NA	NA	NA	NA	S	NA	S	NA	NA	NA	NA	NA	NA	NA	NA	S	S	NA	NA
mykrobe_validation	NA	ERR553276	TRUE	335	311.1	Illumina HiSeq 2500	PAIRED	NA	NA	NA	NA	NA	NA	NA	NA	S	NA	S	NA	NA	NA	NA	NA	NA	NA	NA	S	S	NA	NA
mykrobe_validation	NA	ERR553280	TRUE	217.1	217.3	Illumina HiSeq 2500	PAIRED	NA	NA	NA	NA	NA	NA	NA	NA	S	NA	S	NA	NA	NA	NA	NA	NA	NA	NA	S	S	NA	NA
mykrobe_validation	NA	ERR553283	TRUE	329.9	339.1	Illumina HiSeq 2500	PAIRED	NA	NA	NA	NA	NA	NA	NA	NA	S	NA	S	NA	NA	NA	NA	NA	NA	NA	NA	S	S	NA	NA
mykrobe_validation	NA	ERR553287	TRUE	173.6	158.9	Illumina HiSeq 2500	PAIRED	NA	NA	NA	NA	NA	NA	NA	NA	S	NA	S	NA	NA	NA	NA	NA	NA	NA	NA	S	S	NA	NA
mykrobe_validation	NA	ERR553294	TRUE	314.1	125.4	Illumina HiSeq 2500	PAIRED	NA	NA	NA	NA	NA	NA	NA	NA	S	NA	S	NA	NA	NA	NA	NA	NA	NA	NA	S	S	NA	NA
mykrobe_validation	NA	ERR553296	TRUE	539.6	559.4	Illumina HiSeq 2500	PAIRED	NA	NA	NA	NA	NA	NA	NA	NA	S	NA	S	NA	NA	NA	NA	NA	NA	NA	NA	S	S	NA	NA
mykrobe_validation	NA	ERR553299	TRUE	338.9	342.3	Illumina HiSeq 2500	PAIRED	NA	NA	NA	NA	NA	NA	NA	NA	S	NA	S	NA	NA	NA	NA	NA	NA	NA	NA	S	S	NA	NA
mykrobe_validation	NA	ERR553301	TRUE	489.3	487.6	Illumina HiSeq 2500	PAIRED	NA	NA	NA	NA	NA	NA	NA	NA	S	NA	S	NA	NA	NA	NA	NA	NA	NA	NA	S	S	NA	NA
mykrobe_validation	NA	ERR553307	TRUE	279.3	286	Illumina HiSeq 2500	PAIRED	NA	NA	NA	NA	NA	NA	NA	NA	S	NA	S	NA	NA	NA	NA	NA	NA	NA	NA	S	S	NA	NA
mykrobe_validation	NA	ERR553308	TRUE	170.7	176.3	Illumina HiSeq 2500	PAIRED	NA	NA	NA	NA	NA	NA	NA	NA	S	NA	S	NA	NA	NA	NA	NA	NA	NA	NA	S	S	NA	NA
mykrobe_validation	NA	ERR553309	TRUE	304.6	309.1	Illumina HiSeq 2500	PAIRED	NA	NA	NA	NA	NA	NA	NA	NA	S	NA	S	NA	NA	NA	NA	NA	NA	NA	NA	S	S	NA	NA
mykrobe_validation	NA	ERR553310	TRUE	215.2	220.4	Illumina HiSeq 2500	PAIRED	NA	NA	NA	NA	NA	NA	NA	NA	S	NA	S	NA	NA	NA	NA	NA	NA	NA	NA	S	S	NA	NA
mykrobe_validation	NA	ERR553311	TRUE	642.2	633.6	Illumina HiSeq 2500	PAIRED	NA	NA	NA	NA	NA	NA	NA	NA	S	NA	S	NA	NA	NA	NA	NA	NA	NA	NA	S	S	NA	NA
mykrobe_validation	NA	ERR553327	TRUE	146	153.8	Illumina HiSeq 2500	PAIRED	NA	NA	NA	NA	NA	NA	NA	NA	S	NA	S	NA	NA	NA	NA	NA	NA	NA	NA	S	S	NA	NA
mykrobe_validation	NA	ERR553331	TRUE	193.7	194.8	Illumina HiSeq 2500	PAIRED	NA	NA	NA	NA	NA	NA	NA	NA	S	NA	S	NA	NA	NA	NA	NA	NA	NA	NA	S	S	NA	NA
mykrobe_validation	NA	ERR553332	TRUE	428	435.7	Illumina HiSeq 2500	PAIRED	NA	NA	NA	NA	NA	NA	NA	NA	S	NA	R	NA	NA	NA	NA	NA	NA	NA	NA	S	R	NA	NA
mykrobe_validation	NA	ERR553333	TRUE	298.4	303.2	Illumina HiSeq 2500	PAIRED	NA	NA	NA	NA	NA	NA	NA	NA	S	NA	S	NA	NA	NA	NA	NA	NA	NA	NA	S	S	NA	NA
mykrobe_validation	NA	ERR553336	TRUE	296.3	305.9	Illumina HiSeq 2500	PAIRED	NA	NA	NA	NA	NA	NA	NA	NA	S	NA	S	NA	NA	NA	NA	NA	NA	NA	NA	S	S	NA	NA
mykrobe_validation	NA	ERR553339	TRUE	419.1	416.4	Illumina HiSeq 2500	PAIRED	NA	NA	NA	NA	NA	NA	NA	NA	S	NA	S	NA	NA	NA	NA	NA	NA	NA	NA	S	S	NA	NA
mykrobe_validation	NA	ERR553340	TRUE	453.5	472.6	Illumina HiSeq 2500	PAIRED	NA	NA	NA	NA	NA	NA	NA	NA	S	NA	S	NA	NA	NA	NA	NA	NA	NA	NA	S	S	NA	NA
mykrobe_validation	NA	ERR553341	TRUE	149.3	152.9	Illumina HiSeq 2500	PAIRED	NA	NA	NA	NA	NA	NA	NA	NA	S	NA	S	NA	NA	NA	NA	NA	NA	NA	NA	S	S	NA	NA
mykrobe_validation	NA	ERR553346	TRUE	369.7	379.4	Illumina HiSeq 2500	PAIRED	NA	NA	NA	NA	NA	NA	NA	NA	S	NA	S	NA	NA	NA	NA	NA	NA	NA	NA	S	S	NA	NA
mykrobe_validation	NA	ERR553349	TRUE	384.3	380.8	Illumina HiSeq 2500	PAIRED	NA	NA	NA	NA	NA	NA	NA	NA	S	NA	R	NA	NA	NA	NA	NA	NA	NA	NA	S	R	NA	NA
mykrobe_validation	NA	ERR553359	TRUE	214.9	229.3	Illumina HiSeq 2500	PAIRED	NA	NA	NA	NA	NA	NA	NA	NA	S	NA	S	NA	NA	NA	NA	NA	NA	NA	NA	S	S	NA	NA
mykrobe_validation	NA	ERR553362	TRUE	183.3	190	Illumina HiSeq 2500	PAIRED	NA	NA	NA	NA	NA	NA	NA	NA	S	NA	S	NA	NA	NA	NA	NA	NA	NA	NA	S	S	NA	NA
mykrobe_validation	NA	ERR553368	TRUE	381.1	360.9	Illumina HiSeq 2500	PAIRED	NA	NA	NA	NA	NA	NA	NA	NA	S	NA	S	NA	NA	NA	NA	NA	NA	NA	NA	S	S	NA	NA
mykrobe_validation	NA	ERR553373	TRUE	274.2	255.7	Illumina HiSeq 2500	PAIRED	NA	NA	NA	NA	NA	NA	NA	NA	S	NA	S	NA	NA	NA	NA	NA	NA	NA	NA	S	S	NA	NA
mykrobe_validation	NA	ERR553374	TRUE	130.4	133.7	Illumina HiSeq 2500	PAIRED	NA	NA	NA	NA	NA	NA	NA	NA	S	NA	S	NA	NA	NA	NA	NA	NA	NA	NA	S	S	NA	NA
mykrobe_validation	NA	ERR553379	TRUE	555.9	570.8	Illumina HiSeq 2500	PAIRED	NA	NA	NA	NA	NA	NA	NA	NA	S	NA	S	NA	NA	NA	NA	NA	NA	NA	NA	S	S	NA	NA
mykrobe_validation	NA	ERR553381	TRUE	451.4	458.2	Illumina HiSeq 2500	PAIRED	NA	NA	NA	NA	NA	NA	NA	NA	S	NA	S	NA	NA	NA	NA	NA	NA	NA	NA	S	S	NA	NA
mykrobe_validation	NA	ERR553387	TRUE	400.8	399.1	Illumina HiSeq 2500	PAIRED	NA	NA	NA	NA	NA	NA	NA	NA	S	NA	S	NA	NA	NA	NA	NA	NA	NA	NA	S	S	NA	NA
mykrobe_validation	NA	ERR553388	TRUE	300	298	Illumina HiSeq 2500	PAIRED	NA	NA	NA	NA	NA	NA	NA	NA	S	NA	S	NA	NA	NA	NA	NA	NA	NA	NA	S	S	NA	NA
mykrobe_validation	NA	ERR553390	TRUE	370	388	Illumina HiSeq 2500	PAIRED	NA	NA	NA	NA	NA	NA	NA	NA	S	NA	S	NA	NA	NA	NA	NA	NA	NA	NA	S	S	NA	NA
mykrobe_validation	NA	ERR553392	TRUE	121.1	124.8	Illumina HiSeq 2500	PAIRED	NA	NA	NA	NA	NA	NA	NA	NA	S	NA	S	NA	NA	NA	NA	NA	NA	NA	NA	S	S	NA	NA
mykrobe_validation	NA	ERR553394	TRUE	81.7	81	Illumina HiSeq 2500	PAIRED	S	S	S	NA	NA	NA	NA	NA	R	NA	R	NA	NA	NA	NA	NA	NA	NA	NA	R	R	NA	NA
mykrobe_validation	NA	ERR895346	TRUE	152.8	187.3	Illumina MiSeq	PAIRED	NA	NA	NA	NA	NA	NA	NA	NA	S	NA	S	NA	NA	NA	NA	NA	NA	NA	NA	S	S	NA	NA
mykrobe_derivation	NA	ERR400382	TRUE	117.2	132.2	Illumina MiSeq	PAIRED	S	R	S	NA	NA	NA	NA	NA	R	NA	R	S	NA	NA	R	NA	NA	NA	NA	R	R	R	NA
mykrobe_derivation	NA	ERR400383	TRUE	146.9	156.3	Illumina MiSeq	PAIRED	NA	NA	NA	NA	NA	NA	NA	NA	S	NA	S	NA	NA	NA	NA	NA	NA	NA	NA	S	S	NA	NA
mykrobe_derivation	NA	ERR400386	TRUE	227.7	240.7	Illumina HiSeq 2000	PAIRED	NA	NA	NA	NA	NA	NA	NA	NA	S	NA	S	NA	NA	NA	NA	NA	NA	NA	NA	S	S	NA	NA
mykrobe_derivation	NA	ERR400387	TRUE	193.6	205.2	Illumina HiSeq 2000	PAIRED	NA	NA	NA	NA	NA	NA	NA	NA	S	NA	S	NA	NA	NA	NA	NA	NA	NA	NA	S	S	NA	NA
mykrobe_derivation	NA	ERR400389	TRUE	187	198.6	Illumina HiSeq 2000	PAIRED	NA	NA	NA	NA	NA	NA	NA	NA	S	NA	S	NA	NA	NA	NA	NA	NA	NA	NA	S	S	NA	NA
mykrobe_derivation	NA	ERR400390	TRUE	311.1	326.5	Illumina HiSeq 2000	PAIRED	NA	NA	NA	NA	NA	NA	NA	NA	S	NA	S	NA	NA	NA	NA	NA	NA	NA	NA	S	S	NA	NA
mykrobe_derivation	NA	ERR400391	TRUE	246.3	260	Illumina HiSeq 2000	PAIRED	NA	NA	NA	NA	NA	NA	NA	NA	S	NA	S	NA	NA	NA	NA	NA	NA	NA	NA	S	S	NA	NA
mykrobe_derivation	NA	ERR400392	TRUE	208.7	221.3	Illumina HiSeq 2000	PAIRED	NA	NA	NA	NA	NA	NA	NA	NA	S	NA	S	NA	NA	NA	NA	NA	NA	NA	NA	S	S	NA	NA
mykrobe_derivation	NA	ERR400393	TRUE	247.2	260.9	Illumina HiSeq 2000	PAIRED	NA	NA	NA	NA	NA	NA	NA	NA	S	NA	S	NA	NA	NA	NA	NA	NA	NA	NA	S	S	NA	NA
mykrobe_derivation	NA	ERR400394	TRUE	301.9	317.1	Illumina HiSeq 2000	PAIRED	NA	NA	NA	NA	NA	NA	NA	NA	S	NA	S	NA	NA	NA	NA	NA	NA	NA	NA	S	S	NA	NA
mykrobe_derivation	NA	ERR400395	TRUE	299	316	Illumina HiSeq 2000	PAIRED	NA	NA	NA	NA	NA	NA	NA	NA	S	NA	S	NA	NA	NA	NA	NA	NA	NA	NA	S	S	NA	NA
mykrobe_derivation	NA	ERR400396	TRUE	238.6	252.5	Illumina HiSeq 2000	PAIRED	NA	NA	NA	S	NA	NA	NA	NA	S	NA	R	NA	NA	NA	NA	NA	NA	NA	NA	S	R	S	NA
mykrobe_derivation	NA	ERR400397	TRUE	283.7	300.7	Illumina HiSeq 2000	PAIRED	NA	NA	NA	NA	NA	NA	NA	NA	S	NA	S	NA	NA	NA	NA	NA	NA	NA	NA	S	S	NA	NA
mykrobe_derivation	NA	ERR400398	TRUE	278	295.2	Illumina HiSeq 2000	PAIRED	NA	NA	NA	NA	NA	NA	NA	NA	S	NA	S	NA	NA	NA	NA	NA	NA	NA	NA	S	S	NA	NA
mykrobe_derivation	NA	ERR400399	TRUE	225.8	237.3	Illumina HiSeq 2000	PAIRED	NA	NA	NA	NA	NA	NA	NA	NA	S	NA	R	NA	NA	NA	NA	NA	NA	NA	NA	S	S	NA	NA
mykrobe_derivation	NA	ERR400400	TRUE	254.1	269.5	Illumina HiSeq 2000	PAIRED	NA	NA	NA	NA	NA	NA	NA	NA	S	NA	S	NA	NA	NA	NA	NA	NA	NA	NA	S	S	NA	NA
mykrobe_derivation	NA	ERR400401	TRUE	252	266.5	Illumina HiSeq 2000	PAIRED	NA	NA	NA	NA	NA	NA	NA	NA	S	NA	S	NA	NA	NA	NA	NA	NA	NA	NA	S	S	NA	NA
mykrobe_derivation	NA	ERR400402	TRUE	288.7	304.9	Illumina HiSeq 2000	PAIRED	NA	NA	NA	NA	NA	NA	NA	NA	S	NA	S	NA	NA	NA	NA	NA	NA	NA	NA	S	S	NA	NA
mykrobe_derivation	NA	ERR400403	TRUE	250.8	266.2	Illumina HiSeq 2000	PAIRED	NA	NA	NA	NA	NA	NA	NA	NA	S	NA	S	NA	NA	NA	NA	NA	NA	NA	NA	S	S	NA	NA
mykrobe_derivation	NA	ERR400404	TRUE	206.9	219.7	Illumina HiSeq 2000	PAIRED	NA	NA	NA	NA	NA	NA	NA	NA	S	NA	S	NA	NA	NA	NA	NA	NA	NA	NA	S	S	NA	NA
mykrobe_derivation	NA	ERR400405	TRUE	298.8	315.9	Illumina HiSeq 2000	PAIRED	NA	NA	NA	NA	NA	NA	NA	NA	S	NA	S	NA	NA	NA	NA	NA	NA	NA	NA	S	S	NA	NA
mykrobe_derivation	NA	ERR400406	TRUE	239.1	253.3	Illumina HiSeq 2000	PAIRED	NA	NA	NA	NA	NA	NA	NA	NA	S	NA	S	NA	NA	NA	NA	NA	NA	NA	NA	S	R	NA	NA
mykrobe_derivation	NA	ERR400407	TRUE	275	291.3	Illumina HiSeq 2000	PAIRED	NA	NA	NA	NA	NA	NA	NA	NA	S	NA	S	NA	NA	NA	NA	NA	NA	NA	NA	S	S	NA	NA
mykrobe_derivation	NA	ERR400408	TRUE	259.5	273.5	Illumina HiSeq 2000	PAIRED	NA	NA	NA	NA	NA	NA	NA	NA	S	NA	S	NA	NA	NA	NA	NA	NA	NA	NA	S	S	NA	NA
mykrobe_derivation	NA	ERR400409	TRUE	225.8	240	Illumina HiSeq 2000	PAIRED	NA	NA	NA	NA	NA	NA	NA	NA	S	NA	S	NA	NA	NA	NA	NA	NA	NA	NA	S	S	NA	NA
mykrobe_derivation	NA	ERR400411	TRUE	255.2	270.2	Illumina HiSeq 2000	PAIRED	NA	NA	NA	NA	NA	NA	NA	NA	S	NA	S	NA	NA	NA	NA	NA	NA	NA	NA	S	S	NA	NA
mykrobe_derivation	NA	ERR400413	TRUE	296.8	312.9	Illumina HiSeq 2000	PAIRED	NA	NA	NA	NA	NA	NA	NA	NA	S	NA	S	NA	NA	NA	NA	NA	NA	NA	NA	S	S	NA	NA
mykrobe_derivation	NA	ERR400414	TRUE	304.5	322.1	Illumina HiSeq 2000	PAIRED	NA	NA	NA	NA	NA	NA	NA	NA	S	NA	S	NA	NA	NA	NA	NA	NA	NA	NA	S	S	NA	NA
mykrobe_derivation	NA	ERR400415	TRUE	213	225.6	Illumina HiSeq 2000	PAIRED	NA	NA	NA	NA	NA	NA	NA	NA	S	NA	S	NA	NA	NA	NA	NA	NA	NA	NA	S	S	NA	NA
mykrobe_derivation	NA	ERR400416	TRUE	275.7	292.4	Illumina HiSeq 2000	PAIRED	NA	NA	NA	NA	NA	NA	NA	NA	S	NA	S	NA	NA	NA	NA	NA	NA	NA	NA	S	S	NA	NA
mykrobe_derivation	NA	ERR400417	TRUE	271	286.9	Illumina HiSeq 2000	PAIRED	NA	NA	NA	NA	NA	NA	NA	NA	S	NA	S	NA	NA	NA	NA	NA	NA	NA	NA	S	S	NA	NA
mykrobe_derivation	NA	ERR400418	TRUE	196.5	207.6	Illumina HiSeq 2000	PAIRED	NA	NA	NA	NA	NA	NA	NA	NA	S	NA	S	NA	NA	NA	NA	NA	NA	NA	NA	S	S	NA	NA
mykrobe_derivation	NA	ERR400419	TRUE	275.6	291.8	Illumina HiSeq 2000	PAIRED	NA	NA	NA	NA	NA	NA	NA	NA	S	NA	S	NA	NA	NA	NA	NA	NA	NA	NA	S	S	NA	NA
mykrobe_derivation	NA	ERR400421	TRUE	296.3	313.3	Illumina HiSeq 2000	PAIRED	NA	NA	NA	NA	NA	NA	NA	NA	S	NA	S	NA	NA	NA	NA	NA	NA	NA	NA	S	S	NA	NA
mykrobe_derivation	NA	ERR400422	TRUE	223	235.4	Illumina HiSeq 2000	PAIRED	S	S	S	NA	NA	NA	NA	NA	S	NA	R	S	NA	NA	S	NA	NA	NA	NA	S	S	S	NA
mykrobe_derivation	NA	ERR400423	TRUE	286.6	301.2	Illumina HiSeq 2000	PAIRED	NA	NA	NA	NA	NA	NA	NA	NA	S	NA	S	NA	NA	NA	NA	NA	NA	NA	NA	S	S	NA	NA
mykrobe_derivation	NA	ERR400424	TRUE	303.9	321.2	Illumina HiSeq 2000	PAIRED	NA	NA	NA	NA	NA	NA	NA	NA	S	NA	S	NA	NA	NA	NA	NA	NA	NA	NA	S	S	NA	NA
mykrobe_derivation	NA	ERR400425	TRUE	276.6	293.6	Illumina HiSeq 2000	PAIRED	NA	NA	NA	NA	NA	NA	NA	NA	S	NA	S	NA	NA	NA	NA	NA	NA	NA	NA	S	S	NA	NA
mykrobe_derivation	NA	ERR400426	TRUE	266.4	282.3	Illumina HiSeq 2000	PAIRED	NA	NA	NA	NA	NA	NA	NA	NA	S	NA	S	NA	NA	NA	NA	NA	NA	NA	NA	S	S	NA	NA
mykrobe_derivation	NA	ERR400427	TRUE	186.9	197.9	Illumina HiSeq 2000	PAIRED	NA	NA	NA	NA	NA	NA	NA	NA	S	NA	S	NA	NA	NA	NA	NA	NA	NA	NA	S	S	NA	NA
mykrobe_derivation	NA	ERR400429	TRUE	256.6	270.5	Illumina HiSeq 2000	PAIRED	NA	NA	NA	NA	NA	NA	NA	NA	S	NA	S	NA	NA	NA	NA	NA	NA	NA	NA	S	S	NA	NA
mykrobe_derivation	NA	ERR400430	TRUE	241	252.8	Illumina HiSeq 2000	PAIRED	NA	NA	NA	NA	NA	NA	NA	NA	S	NA	S	NA	NA	NA	NA	NA	NA	NA	NA	S	S	NA	NA
mykrobe_derivation	NA	ERR400431	TRUE	154.1	162.3	Illumina HiSeq 2000	PAIRED	NA	NA	NA	NA	NA	NA	NA	NA	R	NA	S	NA	NA	NA	NA	NA	NA	NA	NA	S	S	NA	NA
mykrobe_derivation	NA	ERR400432	TRUE	243.5	256.9	Illumina HiSeq 2000	PAIRED	NA	NA	NA	NA	NA	NA	NA	NA	S	NA	S	NA	NA	NA	NA	NA	NA	NA	NA	S	S	NA	NA
mykrobe_derivation	NA	ERR400433	TRUE	264.2	279.2	Illumina HiSeq 2000	PAIRED	NA	NA	NA	NA	NA	NA	NA	NA	S	NA	S	NA	NA	NA	NA	NA	NA	NA	NA	S	S	NA	NA
mykrobe_derivation	NA	ERR400434	TRUE	307.9	322.8	Illumina HiSeq 2000	PAIRED	NA	NA	NA	NA	NA	NA	NA	NA	S	NA	S	NA	NA	NA	NA	NA	NA	NA	NA	S	S	NA	NA
mykrobe_derivation	NA	ERR400435	TRUE	344.4	362.2	Illumina HiSeq 2000	PAIRED	NA	NA	NA	NA	NA	NA	NA	NA	S	NA	S	NA	NA	NA	NA	NA	NA	NA	NA	S	S	NA	NA
mykrobe_derivation	NA	ERR400436	TRUE	304.7	320.9	Illumina HiSeq 2000	PAIRED	NA	NA	NA	NA	NA	NA	NA	NA	S	NA	S	NA	NA	NA	NA	NA	NA	NA	NA	S	S	NA	NA
mykrobe_derivation	NA	ERR400437	TRUE	266	280.5	Illumina HiSeq 2000	PAIRED	NA	NA	NA	NA	NA	NA	NA	NA	S	NA	S	NA	NA	NA	NA	NA	NA	NA	NA	S	S	NA	NA
mykrobe_derivation	NA	ERR400439	TRUE	269.6	285.2	Illumina HiSeq 2000	PAIRED	NA	NA	NA	NA	NA	NA	NA	NA	S	NA	S	NA	NA	NA	NA	NA	NA	NA	NA	S	S	NA	NA
mykrobe_derivation	NA	ERR400440	TRUE	326.9	345	Illumina HiSeq 2000	PAIRED	NA	NA	NA	NA	NA	NA	NA	NA	S	NA	S	NA	NA	NA	NA	NA	NA	NA	NA	S	S	NA	NA
mykrobe_derivation	NA	ERR400441	TRUE	287	302.3	Illumina HiSeq 2000	PAIRED	NA	NA	NA	NA	NA	NA	NA	NA	S	NA	S	NA	NA	NA	NA	NA	NA	NA	NA	S	S	NA	NA
mykrobe_derivation	NA	ERR400442	TRUE	263.6	278.6	Illumina HiSeq 2000	PAIRED	NA	NA	NA	NA	NA	NA	NA	NA	S	NA	S	NA	NA	NA	NA	NA	NA	NA	NA	S	S	NA	NA
mykrobe_derivation	NA	ERR400443	TRUE	243.3	255	Illumina HiSeq 2000	PAIRED	NA	NA	NA	NA	NA	NA	NA	NA	S	NA	S	NA	NA	NA	NA	NA	NA	NA	NA	S	S	NA	NA
mykrobe_derivation	NA	ERR400444	TRUE	249.4	263.3	Illumina HiSeq 2000	PAIRED	NA	NA	NA	NA	NA	NA	NA	NA	S	NA	S	NA	NA	NA	NA	NA	NA	NA	NA	S	S	NA	NA
mykrobe_derivation	NA	ERR400445	TRUE	257.8	271.3	Illumina HiSeq 2000	PAIRED	NA	NA	NA	NA	NA	NA	NA	NA	S	NA	S	NA	NA	NA	NA	NA	NA	NA	NA	S	S	NA	NA
mykrobe_derivation	NA	ERR400446	TRUE	245.3	257.4	Illumina HiSeq 2000	PAIRED	NA	NA	NA	NA	NA	NA	NA	NA	S	NA	S	NA	NA	NA	NA	NA	NA	NA	NA	S	S	NA	NA
mykrobe_derivation	NA	ERR400447	TRUE	278.4	294.7	Illumina HiSeq 2000	PAIRED	NA	NA	NA	NA	NA	NA	NA	NA	S	NA	S	NA	NA	NA	NA	NA	NA	NA	NA	S	S	NA	NA
mykrobe_derivation	NA	ERR400448	TRUE	268.8	282.9	Illumina HiSeq 2000	PAIRED	NA	NA	NA	NA	NA	NA	NA	NA	S	NA	S	NA	NA	NA	NA	NA	NA	NA	NA	S	S	NA	NA
mykrobe_derivation	NA	ERR400449	TRUE	268.4	283.7	Illumina HiSeq 2000	PAIRED	NA	NA	NA	NA	NA	NA	NA	NA	S	NA	S	NA	NA	NA	NA	NA	NA	NA	NA	S	S	NA	NA
mykrobe_derivation	NA	ERR400450	TRUE	280.4	294.1	Illumina HiSeq 2000	PAIRED	NA	NA	NA	NA	NA	NA	NA	NA	S	NA	S	NA	NA	NA	NA	NA	NA	NA	NA	S	S	NA	NA
mykrobe_derivation	NA	ERR400451	TRUE	198.5	208.7	Illumina HiSeq 2000	PAIRED	NA	NA	NA	NA	NA	NA	NA	NA	S	NA	S	NA	NA	NA	NA	NA	NA	NA	NA	S	S	NA	NA
mykrobe_derivation	NA	ERR400452	TRUE	233.1	244	Illumina HiSeq 2000	PAIRED	NA	NA	NA	NA	NA	NA	NA	NA	S	NA	S	NA	NA	NA	NA	NA	NA	NA	NA	S	S	NA	NA
mykrobe_derivation	NA	ERR400453	TRUE	222.7	234.4	Illumina HiSeq 2000	PAIRED	NA	NA	NA	NA	NA	NA	NA	NA	S	NA	S	NA	NA	NA	NA	NA	NA	NA	NA	S	S	NA	NA
mykrobe_derivation	NA	ERR400454	TRUE	286.3	301.3	Illumina HiSeq 2000	PAIRED	NA	NA	NA	NA	NA	NA	NA	NA	S	NA	S	NA	NA	NA	NA	NA	NA	NA	NA	S	S	NA	NA
mykrobe_derivation	NA	ERR400455	TRUE	282.9	296.1	Illumina HiSeq 2000	PAIRED	NA	NA	NA	NA	NA	NA	NA	NA	S	NA	S	NA	NA	NA	NA	NA	NA	NA	NA	S	S	NA	NA
mykrobe_derivation	NA	ERR400457	TRUE	203.7	215.1	Illumina HiSeq 2000	PAIRED	NA	NA	NA	NA	NA	NA	NA	NA	S	NA	S	NA	NA	NA	NA	NA	NA	NA	NA	S	S	NA	NA
mykrobe_derivation	NA	ERR400458	TRUE	235.7	248.9	Illumina HiSeq 2000	PAIRED	NA	NA	NA	NA	NA	NA	NA	NA	S	NA	S	NA	NA	NA	NA	NA	NA	NA	NA	S	S	NA	NA
mykrobe_derivation	NA	ERR400459	TRUE	207	219.3	Illumina HiSeq 2000	PAIRED	NA	NA	NA	NA	NA	NA	NA	NA	S	NA	S	NA	NA	NA	NA	NA	NA	NA	NA	S	S	NA	NA
mykrobe_derivation	NA	ERR400460	TRUE	264.2	279.1	Illumina HiSeq 2000	PAIRED	NA	NA	NA	NA	NA	NA	NA	NA	S	NA	S	NA	NA	NA	NA	NA	NA	NA	NA	S	S	NA	NA
mykrobe_derivation	NA	ERR400461	TRUE	255.5	268.9	Illumina HiSeq 2000	PAIRED	NA	NA	NA	NA	NA	NA	NA	NA	S	NA	S	NA	NA	NA	NA	NA	NA	NA	NA	S	S	NA	NA
mykrobe_derivation	NA	ERR400462	TRUE	262.1	276.5	Illumina HiSeq 2000	PAIRED	NA	NA	NA	NA	NA	NA	NA	NA	S	NA	S	NA	NA	NA	NA	NA	NA	NA	NA	S	NA	NA	NA
mykrobe_derivation	NA	ERR400463	TRUE	244.3	255.1	Illumina HiSeq 2000	PAIRED	NA	NA	NA	NA	NA	NA	NA	NA	S	NA	S	NA	NA	NA	NA	NA	NA	NA	NA	S	S	NA	NA
mykrobe_derivation	NA	ERR400464	TRUE	283	298.5	Illumina HiSeq 2000	PAIRED	NA	NA	NA	NA	NA	NA	NA	NA	S	NA	S	NA	NA	NA	NA	NA	NA	NA	NA	S	S	NA	NA
mykrobe_derivation	NA	ERR400465	TRUE	229.9	242.5	Illumina HiSeq 2000	PAIRED	NA	NA	NA	NA	NA	NA	NA	NA	S	NA	S	NA	NA	NA	NA	NA	NA	NA	NA	S	S	NA	NA
mykrobe_derivation	NA	ERR400466	TRUE	270.8	285	Illumina HiSeq 2000	PAIRED	NA	NA	NA	NA	NA	NA	NA	NA	S	NA	S	NA	NA	NA	NA	NA	NA	NA	NA	S	S	NA	NA
mykrobe_derivation	NA	ERR400467	TRUE	272.6	286.7	Illumina HiSeq 2000	PAIRED	NA	NA	NA	NA	NA	NA	NA	NA	S	NA	S	NA	NA	NA	NA	NA	NA	NA	NA	S	S	NA	NA
mykrobe_derivation	NA	ERR400468	TRUE	265	279.8	Illumina HiSeq 2000	PAIRED	NA	NA	NA	NA	NA	NA	NA	NA	S	NA	S	NA	NA	NA	NA	NA	NA	NA	NA	S	S	NA	NA
mykrobe_derivation	NA	ERR400469	TRUE	221.8	234.5	Illumina HiSeq 2000	PAIRED	S	S	S	NA	NA	NA	NA	NA	S	NA	S	S	NA	NA	S	NA	NA	NA	NA	R	S	S	NA
mykrobe_derivation	NA	ERR400470	TRUE	275.3	288.8	Illumina HiSeq 2000	PAIRED	NA	NA	NA	NA	NA	NA	NA	NA	S	NA	S	NA	NA	NA	NA	NA	NA	NA	NA	S	S	NA	NA
mykrobe_derivation	NA	ERR400471	TRUE	216.6	228.8	Illumina HiSeq 2000	PAIRED	NA	NA	NA	NA	NA	NA	NA	NA	S	NA	S	NA	NA	NA	NA	NA	NA	NA	NA	S	S	NA	NA
mykrobe_derivation	NA	ERR400472	TRUE	313.2	329.8	Illumina HiSeq 2000	PAIRED	NA	NA	NA	NA	NA	NA	NA	NA	S	NA	S	NA	NA	NA	NA	NA	NA	NA	NA	S	S	NA	NA
mykrobe_derivation	NA	ERR400473	TRUE	279.4	293.7	Illumina HiSeq 2000	PAIRED	NA	NA	NA	NA	NA	NA	NA	NA	S	NA	S	NA	NA	NA	NA	NA	NA	NA	NA	S	S	NA	NA
mykrobe_derivation	NA	ERR400474	TRUE	190.2	200.8	Illumina HiSeq 2000	PAIRED	NA	NA	NA	NA	NA	NA	NA	NA	S	NA	S	NA	NA	NA	NA	NA	NA	NA	NA	S	S	NA	NA
mykrobe_derivation	NA	ERR400475	TRUE	257.1	272	Illumina HiSeq 2000	PAIRED	NA	NA	NA	NA	NA	NA	NA	NA	S	NA	S	NA	NA	NA	NA	NA	NA	NA	NA	S	S	NA	NA
mykrobe_derivation	NA	ERR400476	TRUE	295.2	309.4	Illumina HiSeq 2000	PAIRED	NA	NA	NA	NA	NA	NA	NA	NA	S	NA	S	NA	NA	NA	NA	NA	NA	NA	NA	S	S	NA	NA
mykrobe_derivation	NA	ERR400477	TRUE	214.5	225.8	Illumina HiSeq 2000	PAIRED	NA	NA	NA	NA	NA	NA	NA	NA	S	NA	S	NA	NA	NA	NA	NA	NA	NA	NA	S	S	NA	NA
mykrobe_derivation	NA	ERR400478	TRUE	279.2	293.5	Illumina HiSeq 2000	PAIRED	NA	NA	NA	NA	NA	NA	NA	NA	S	NA	S	NA	NA	NA	NA	NA	NA	NA	NA	S	S	NA	NA
mykrobe_derivation	NA	ERR400479	TRUE	285.4	298.9	Illumina HiSeq 2000	PAIRED	NA	NA	NA	NA	NA	NA	NA	NA	S	NA	S	NA	NA	NA	NA	NA	NA	NA	NA	S	S	NA	NA
mykrobe_derivation	NA	ERR400480	TRUE	209.4	219.8	Illumina HiSeq 2000	PAIRED	NA	NA	NA	NA	NA	NA	NA	NA	S	NA	S	NA	NA	NA	NA	NA	NA	NA	NA	S	S	NA	NA
mykrobe_derivation	NA	ERR400481	TRUE	261	275.7	Illumina HiSeq 2000	PAIRED	NA	NA	NA	NA	NA	NA	NA	NA	S	NA	S	NA	NA	NA	NA	NA	NA	NA	NA	S	S	NA	NA
mykrobe_derivation	NA	ERR400483	TRUE	260.9	275.1	Illumina HiSeq 2000	PAIRED	NA	NA	NA	NA	NA	NA	NA	NA	S	NA	S	NA	NA	NA	NA	NA	NA	NA	NA	S	S	NA	NA
mykrobe_derivation	NA	ERR400487	TRUE	301.8	315.3	Illumina HiSeq 2000	PAIRED	NA	NA	NA	NA	NA	NA	NA	NA	S	NA	S	NA	NA	NA	NA	NA	NA	NA	NA	S	S	NA	NA
mykrobe_derivation	NA	ERR400489	TRUE	299.9	314.4	Illumina HiSeq 2000	PAIRED	NA	NA	NA	NA	NA	NA	NA	NA	S	NA	S	NA	NA	NA	NA	NA	NA	NA	NA	S	S	NA	NA
mykrobe_derivation	NA	ERR400490	TRUE	228.6	241.1	Illumina HiSeq 2000	PAIRED	NA	NA	NA	NA	NA	NA	NA	NA	S	NA	S	NA	NA	NA	NA	NA	NA	NA	NA	S	NA	NA	NA
mykrobe_derivation	NA	ERR400491	TRUE	268.7	283.3	Illumina HiSeq 2000	PAIRED	NA	NA	NA	NA	NA	NA	NA	NA	S	NA	S	NA	NA	NA	NA	NA	NA	NA	NA	S	S	NA	NA
mykrobe_derivation	NA	ERR400492	TRUE	276.1	288.9	Illumina HiSeq 2000	PAIRED	NA	NA	NA	NA	NA	NA	NA	NA	S	NA	S	NA	NA	NA	NA	NA	NA	NA	NA	S	S	NA	NA
mykrobe_derivation	NA	ERR400493	TRUE	328.3	345.4	Illumina HiSeq 2000	PAIRED	NA	NA	NA	NA	NA	NA	NA	NA	S	NA	S	NA	NA	NA	NA	NA	NA	NA	NA	S	S	NA	NA
mykrobe_derivation	NA	ERR400494	TRUE	270.2	284	Illumina HiSeq 2000	PAIRED	NA	NA	NA	NA	NA	NA	NA	NA	S	NA	S	NA	NA	NA	NA	NA	NA	NA	NA	S	S	NA	NA
mykrobe_derivation	NA	ERR400497	TRUE	297.5	309.7	Illumina HiSeq 2000	PAIRED	NA	NA	NA	NA	NA	NA	NA	NA	S	NA	S	NA	NA	NA	NA	NA	NA	NA	NA	S	S	NA	NA
mykrobe_derivation	NA	ERR400498	TRUE	263.5	276.1	Illumina HiSeq 2000	PAIRED	NA	NA	NA	NA	NA	NA	NA	NA	S	NA	S	NA	NA	NA	NA	NA	NA	NA	NA	S	S	NA	NA
mykrobe_derivation	NA	ERR400500	TRUE	259.4	271.1	Illumina HiSeq 2000	PAIRED	NA	NA	NA	NA	NA	NA	NA	NA	S	NA	S	NA	NA	NA	NA	NA	NA	NA	NA	S	S	NA	NA
mykrobe_derivation	NA	ERR400504	TRUE	260.2	272.3	Illumina HiSeq 2000	PAIRED	S	S	S	NA	NA	NA	NA	NA	S	NA	R	S	NA	NA	S	NA	NA	NA	NA	S	S	S	NA
mykrobe_derivation	NA	ERR400505	TRUE	280.2	292.8	Illumina HiSeq 2000	PAIRED	NA	NA	NA	NA	NA	NA	NA	NA	S	NA	S	NA	NA	NA	NA	NA	NA	NA	NA	S	S	NA	NA
mykrobe_derivation	NA	ERR400506	TRUE	217.4	230	Illumina HiSeq 2000	PAIRED	NA	NA	NA	NA	NA	NA	NA	NA	S	NA	S	NA	NA	NA	NA	NA	NA	NA	NA	S	S	NA	NA
mykrobe_derivation	NA	ERR400507	TRUE	93.3	96.4	Illumina HiSeq 2000	PAIRED	NA	NA	NA	NA	NA	NA	NA	NA	S	NA	S	NA	NA	NA	NA	NA	NA	NA	NA	S	S	NA	NA
mykrobe_derivation	NA	ERR400509	TRUE	100.9	104.7	Illumina HiSeq 2000	PAIRED	NA	NA	NA	NA	NA	NA	NA	NA	S	NA	S	NA	NA	NA	NA	NA	NA	NA	NA	S	S	NA	NA
mykrobe_derivation	NA	ERR400510	TRUE	115.8	120.3	Illumina HiSeq 2000	PAIRED	NA	NA	NA	NA	NA	NA	NA	NA	S	NA	S	NA	NA	NA	NA	NA	NA	NA	NA	S	S	NA	NA
mykrobe_derivation	NA	ERR400511	TRUE	79.8	82.6	Illumina HiSeq 2000	PAIRED	NA	NA	NA	NA	NA	NA	NA	NA	S	NA	S	NA	NA	NA	NA	NA	NA	NA	NA	S	S	NA	NA
mykrobe_derivation	NA	ERR400512	TRUE	97	100.9	Illumina HiSeq 2000	PAIRED	NA	NA	NA	NA	NA	NA	NA	NA	S	NA	S	NA	NA	NA	NA	NA	NA	NA	NA	S	S	NA	NA
mykrobe_derivation	NA	ERR400513	TRUE	113.6	118	Illumina HiSeq 2000	PAIRED	NA	NA	NA	NA	NA	NA	NA	NA	S	NA	S	NA	NA	NA	NA	NA	NA	NA	NA	S	S	NA	NA
mykrobe_derivation	NA	ERR400514	TRUE	125	128.9	Illumina HiSeq 2000	PAIRED	NA	NA	NA	NA	NA	NA	NA	NA	S	NA	S	NA	NA	NA	NA	NA	NA	NA	NA	S	S	NA	NA
mykrobe_derivation	NA	ERR400515	TRUE	84.5	87.5	Illumina HiSeq 2000	PAIRED	NA	NA	NA	NA	NA	NA	NA	NA	S	NA	S	NA	NA	NA	NA	NA	NA	NA	NA	S	S	NA	NA
mykrobe_derivation	NA	ERR400516	TRUE	110.3	114.7	Illumina HiSeq 2000	PAIRED	NA	NA	NA	NA	NA	NA	NA	NA	S	NA	S	NA	NA	NA	NA	NA	NA	NA	NA	S	S	NA	NA
mykrobe_derivation	NA	ERR400517	TRUE	104.3	107	Illumina HiSeq 2000	PAIRED	R	S	R	NA	NA	NA	NA	NA	R	NA	R	R	NA	NA	S	NA	NA	NA	NA	B	S	S	NA
mykrobe_derivation	NA	ERR400518	TRUE	126.4	130.1	Illumina HiSeq 2000	PAIRED	NA	NA	NA	NA	NA	NA	NA	NA	S	NA	S	NA	NA	NA	NA	NA	NA	NA	NA	S	S	NA	NA
mykrobe_derivation	NA	ERR400519	TRUE	107.5	110.7	Illumina HiSeq 2000	PAIRED	NA	NA	NA	NA	NA	NA	NA	NA	S	NA	S	NA	NA	NA	NA	NA	NA	NA	NA	S	S	NA	NA
mykrobe_derivation	NA	ERR400520	TRUE	107.7	111.1	Illumina HiSeq 2000	PAIRED	NA	NA	NA	NA	NA	NA	NA	NA	S	NA	S	NA	NA	NA	NA	NA	NA	NA	NA	S	S	NA	NA
mykrobe_derivation	NA	ERR400521	TRUE	84.5	86.9	Illumina HiSeq 2000	PAIRED	NA	NA	NA	NA	NA	NA	NA	NA	S	NA	S	NA	NA	NA	NA	NA	NA	NA	NA	S	S	NA	NA
mykrobe_derivation	NA	ERR400522	TRUE	112.4	115.7	Illumina HiSeq 2000	PAIRED	NA	NA	NA	NA	NA	NA	NA	NA	S	NA	S	NA	NA	NA	NA	NA	NA	NA	NA	S	S	NA	NA
mykrobe_derivation	NA	ERR400523	TRUE	114.2	118.3	Illumina HiSeq 2000	PAIRED	NA	NA	NA	NA	NA	NA	NA	NA	S	NA	S	NA	NA	NA	NA	NA	NA	NA	NA	S	S	NA	NA
mykrobe_derivation	NA	ERR400524	TRUE	101.5	104.7	Illumina HiSeq 2000	PAIRED	NA	NA	NA	NA	NA	NA	NA	NA	S	NA	S	NA	NA	NA	NA	NA	NA	NA	NA	S	S	NA	NA
mykrobe_derivation	NA	ERR400525	TRUE	117.9	121.6	Illumina HiSeq 2000	PAIRED	NA	NA	NA	NA	NA	NA	NA	NA	S	NA	S	NA	NA	NA	NA	NA	NA	NA	NA	S	S	NA	NA
mykrobe_derivation	NA	ERR400526	TRUE	122.8	126.8	Illumina HiSeq 2000	PAIRED	NA	NA	NA	NA	NA	NA	NA	NA	S	NA	S	NA	NA	NA	NA	NA	NA	NA	NA	S	S	NA	NA
mykrobe_derivation	NA	ERR400527	TRUE	91.2	94.5	Illumina HiSeq 2000	PAIRED	NA	NA	NA	NA	NA	NA	NA	NA	S	NA	S	NA	NA	NA	NA	NA	NA	NA	NA	S	S	NA	NA
mykrobe_derivation	NA	ERR400528	TRUE	125.7	131	Illumina HiSeq 2000	PAIRED	NA	NA	NA	NA	NA	NA	NA	NA	S	NA	S	NA	NA	NA	NA	NA	NA	NA	NA	S	S	NA	NA
mykrobe_derivation	NA	ERR400529	TRUE	108.1	112	Illumina HiSeq 2000	PAIRED	NA	NA	NA	NA	NA	NA	NA	NA	S	NA	S	NA	NA	NA	NA	NA	NA	NA	NA	S	S	NA	NA
mykrobe_derivation	NA	ERR400530	TRUE	107.5	111.4	Illumina HiSeq 2000	PAIRED	NA	NA	NA	NA	NA	NA	NA	NA	S	NA	S	NA	NA	NA	NA	NA	NA	NA	NA	S	S	NA	NA
mykrobe_derivation	NA	ERR400531	TRUE	102.6	105.6	Illumina HiSeq 2000	PAIRED	NA	NA	NA	NA	NA	NA	NA	NA	S	NA	S	NA	NA	NA	NA	NA	NA	NA	NA	S	S	NA	NA
mykrobe_derivation	NA	ERR400532	TRUE	113.3	116.8	Illumina HiSeq 2000	PAIRED	NA	NA	NA	NA	NA	NA	NA	NA	S	NA	S	NA	NA	NA	NA	NA	NA	NA	NA	S	S	NA	NA
mykrobe_derivation	NA	ERR400533	TRUE	112.5	116.4	Illumina HiSeq 2000	PAIRED	NA	NA	NA	NA	NA	NA	NA	NA	S	NA	S	NA	NA	NA	NA	NA	NA	NA	NA	S	S	NA	NA
mykrobe_derivation	NA	ERR400534	TRUE	90.9	94.3	Illumina HiSeq 2000	PAIRED	NA	NA	NA	NA	NA	NA	NA	NA	S	NA	S	NA	NA	NA	NA	NA	NA	NA	NA	S	S	NA	NA
mykrobe_derivation	NA	ERR400535	TRUE	101.6	104.8	Illumina HiSeq 2000	PAIRED	NA	NA	NA	NA	NA	NA	NA	NA	S	NA	S	NA	NA	NA	NA	NA	NA	NA	NA	S	S	NA	NA
mykrobe_derivation	NA	ERR400536	TRUE	99.3	102.8	Illumina HiSeq 2000	PAIRED	NA	NA	NA	NA	NA	NA	NA	NA	S	NA	S	NA	NA	NA	NA	NA	NA	NA	NA	S	S	NA	NA
mykrobe_derivation	NA	ERR400537	TRUE	123.5	126.6	Illumina HiSeq 2000	PAIRED	NA	NA	NA	NA	NA	NA	NA	NA	S	NA	S	NA	NA	NA	NA	NA	NA	NA	NA	S	S	NA	NA
mykrobe_derivation	NA	ERR400540	TRUE	125.9	130.6	Illumina HiSeq 2000	PAIRED	NA	NA	NA	NA	NA	NA	NA	NA	S	NA	S	NA	NA	NA	NA	NA	NA	NA	NA	S	S	NA	NA
mykrobe_derivation	NA	ERR400541	TRUE	114.2	118.7	Illumina HiSeq 2000	PAIRED	NA	NA	NA	NA	NA	NA	NA	NA	S	NA	S	NA	NA	NA	NA	NA	NA	NA	NA	S	S	NA	NA
mykrobe_derivation	NA	ERR400542	TRUE	116.8	121.3	Illumina HiSeq 2000	PAIRED	NA	NA	NA	NA	NA	NA	NA	NA	S	NA	S	NA	NA	NA	NA	NA	NA	NA	NA	S	S	NA	NA
mykrobe_derivation	NA	ERR400543	TRUE	93.4	97.4	Illumina HiSeq 2000	PAIRED	NA	NA	NA	NA	NA	NA	NA	NA	S	NA	R	NA	NA	NA	NA	NA	NA	NA	NA	S	S	NA	NA
mykrobe_derivation	NA	ERR400545	TRUE	94.2	97.2	Illumina HiSeq 2000	PAIRED	NA	NA	NA	NA	NA	NA	NA	NA	S	NA	S	NA	NA	NA	NA	NA	NA	NA	NA	S	S	NA	NA
mykrobe_derivation	NA	ERR400546	TRUE	98.1	101.7	Illumina HiSeq 2000	PAIRED	NA	NA	NA	NA	NA	NA	NA	NA	S	NA	S	NA	NA	NA	NA	NA	NA	NA	NA	S	S	NA	NA
mykrobe_derivation	NA	ERR400547	TRUE	93.7	96.3	Illumina HiSeq 2000	PAIRED	NA	NA	NA	NA	NA	NA	NA	NA	S	NA	S	NA	NA	NA	NA	NA	NA	NA	NA	S	S	NA	NA
mykrobe_derivation	NA	ERR400549	TRUE	82.1	85.1	Illumina HiSeq 2000	PAIRED	NA	NA	NA	NA	NA	NA	NA	NA	S	NA	S	NA	NA	NA	NA	NA	NA	NA	NA	S	S	NA	NA
mykrobe_derivation	NA	ERR400550	TRUE	87.8	91.4	Illumina HiSeq 2000	PAIRED	NA	NA	NA	NA	NA	NA	NA	NA	S	NA	S	NA	NA	NA	NA	NA	NA	NA	NA	S	S	NA	NA
mykrobe_derivation	NA	ERR400551	TRUE	72.6	75.3	Illumina HiSeq 2000	PAIRED	NA	NA	NA	NA	NA	NA	NA	NA	S	NA	S	NA	NA	NA	NA	NA	NA	NA	NA	S	S	NA	NA
mykrobe_derivation	NA	ERR400552	TRUE	106	110.1	Illumina HiSeq 2000	PAIRED	NA	NA	NA	NA	NA	NA	NA	NA	S	NA	S	NA	NA	NA	NA	NA	NA	NA	NA	S	S	NA	NA
mykrobe_derivation	NA	ERR400553	TRUE	103.2	107.4	Illumina HiSeq 2000	PAIRED	S	S	S	NA	NA	NA	NA	NA	R	NA	R	S	NA	NA	S	NA	NA	NA	NA	R	R	S	NA
mykrobe_derivation	NA	ERR400554	TRUE	111.5	115.6	Illumina HiSeq 2000	PAIRED	NA	NA	NA	NA	NA	NA	NA	NA	S	NA	S	NA	NA	NA	NA	NA	NA	NA	NA	S	S	NA	NA
mykrobe_derivation	NA	ERR400555	TRUE	99.1	102.7	Illumina HiSeq 2000	PAIRED	NA	NA	NA	NA	NA	NA	NA	NA	S	NA	S	NA	NA	NA	NA	NA	NA	NA	NA	S	S	NA	NA
mykrobe_derivation	NA	ERR400556	TRUE	105.5	109.6	Illumina HiSeq 2000	PAIRED	NA	NA	NA	NA	NA	NA	NA	NA	S	NA	S	NA	NA	NA	NA	NA	NA	NA	NA	S	S	NA	NA
mykrobe_derivation	NA	ERR400557	TRUE	41.3	48.3	Illumina MiSeq	PAIRED	NA	NA	NA	NA	NA	NA	NA	NA	S	NA	S	NA	NA	NA	NA	NA	NA	NA	NA	S	S	NA	NA
mykrobe_derivation	NA	ERR400558	TRUE	120.4	145.3	Illumina MiSeq	PAIRED	NA	NA	NA	NA	NA	NA	NA	NA	S	NA	S	NA	NA	NA	NA	NA	NA	NA	NA	S	S	NA	NA
mykrobe_derivation	NA	ERR400307	TRUE	97.8	112.2	Illumina HiSeq 2500	PAIRED	NA	NA	NA	NA	NA	NA	NA	NA	S	NA	S	NA	NA	NA	NA	NA	NA	NA	NA	S	S	NA	NA
mykrobe_derivation	NA	ERR400308	TRUE	71.4	82.3	Illumina HiSeq 2500	PAIRED	NA	NA	NA	NA	NA	NA	NA	NA	S	NA	S	NA	NA	NA	NA	NA	NA	NA	NA	S	S	NA	NA
mykrobe_derivation	NA	ERR400309	TRUE	85	96.6	Illumina HiSeq 2500	PAIRED	NA	NA	NA	NA	NA	NA	NA	NA	S	NA	S	NA	NA	NA	NA	NA	NA	NA	NA	S	S	NA	NA
mykrobe_derivation	NA	ERR400311	TRUE	63.9	75.8	Illumina HiSeq 2500	PAIRED	NA	NA	NA	NA	NA	NA	NA	NA	S	NA	S	NA	NA	NA	NA	NA	NA	NA	NA	S	S	NA	NA
mykrobe_derivation	NA	ERR400312	TRUE	74	85.9	Illumina HiSeq 2500	PAIRED	NA	NA	NA	NA	NA	NA	NA	NA	S	NA	S	NA	NA	NA	NA	NA	NA	NA	NA	S	S	NA	NA
mykrobe_derivation	NA	ERR400313	TRUE	84.8	97.3	Illumina HiSeq 2500	PAIRED	NA	NA	NA	NA	NA	NA	NA	NA	S	NA	S	NA	NA	NA	NA	NA	NA	NA	NA	S	S	NA	NA
mykrobe_derivation	NA	ERR400314	TRUE	86.3	98.6	Illumina HiSeq 2500	PAIRED	NA	NA	NA	NA	NA	NA	NA	NA	S	NA	S	NA	NA	NA	NA	NA	NA	NA	NA	S	S	NA	NA
mykrobe_derivation	NA	ERR400316	TRUE	80.1	91.4	Illumina HiSeq 2500	PAIRED	NA	NA	NA	NA	NA	NA	NA	NA	S	NA	S	NA	NA	NA	NA	NA	NA	NA	NA	S	S	NA	NA
mykrobe_derivation	NA	ERR400317	TRUE	71.9	83.2	Illumina HiSeq 2500	PAIRED	NA	NA	NA	NA	NA	NA	NA	NA	S	NA	S	NA	NA	NA	NA	NA	NA	NA	NA	S	S	NA	NA
mykrobe_derivation	NA	ERR400318	TRUE	59.7	68.5	Illumina HiSeq 2500	PAIRED	NA	NA	NA	NA	NA	NA	NA	NA	S	NA	S	NA	NA	NA	NA	NA	NA	NA	NA	S	S	NA	NA
mykrobe_derivation	NA	ERR400319	TRUE	87.7	113.1	Illumina HiSeq 2500	PAIRED	NA	NA	NA	NA	NA	NA	NA	NA	S	NA	S	NA	NA	NA	NA	NA	NA	NA	NA	S	S	NA	NA
mykrobe_derivation	NA	ERR400324	TRUE	92.3	106.2	Illumina HiSeq 2500	PAIRED	NA	NA	NA	NA	NA	NA	NA	NA	S	NA	S	NA	NA	NA	NA	NA	NA	NA	NA	S	S	NA	NA
mykrobe_derivation	NA	ERR400325	TRUE	78.8	90.6	Illumina HiSeq 2500	PAIRED	NA	NA	NA	NA	NA	NA	NA	NA	S	NA	S	NA	NA	NA	NA	NA	NA	NA	NA	S	S	NA	NA
mykrobe_derivation	NA	ERR400327	TRUE	69.2	79.5	Illumina HiSeq 2500	PAIRED	NA	NA	NA	NA	NA	NA	NA	NA	S	NA	S	NA	NA	NA	NA	NA	NA	NA	NA	S	S	NA	NA
mykrobe_derivation	NA	ERR400328	TRUE	59.7	70.7	Illumina HiSeq 2500	PAIRED	NA	NA	NA	NA	NA	NA	NA	NA	S	NA	S	NA	NA	NA	NA	NA	NA	NA	NA	S	S	NA	NA
mykrobe_derivation	NA	ERR400329	TRUE	50.4	58.2	Illumina HiSeq 2500	PAIRED	NA	NA	NA	NA	NA	NA	NA	NA	NA	NA	S	NA	NA	NA	NA	NA	NA	NA	NA	NA	NA	NA	NA
mykrobe_derivation	NA	ERR400330	TRUE	63.4	75.2	Illumina HiSeq 2500	PAIRED	NA	NA	NA	NA	NA	NA	NA	NA	S	NA	S	NA	NA	NA	NA	NA	NA	NA	NA	S	S	NA	NA
mykrobe_derivation	NA	ERR400331	TRUE	54.9	65.7	Illumina HiSeq 2500	PAIRED	NA	NA	NA	NA	NA	NA	NA	NA	S	NA	R	NA	NA	NA	NA	NA	NA	NA	NA	S	R	NA	NA
mykrobe_derivation	NA	ERR400332	TRUE	67.6	77.7	Illumina HiSeq 2500	PAIRED	NA	NA	NA	NA	NA	NA	NA	NA	S	NA	S	NA	NA	NA	NA	NA	NA	NA	NA	S	S	NA	NA
mykrobe_derivation	NA	ERR400333	TRUE	72	83.1	Illumina HiSeq 2500	PAIRED	NA	NA	NA	NA	NA	NA	NA	NA	S	NA	S	NA	NA	NA	NA	NA	NA	NA	NA	S	S	NA	NA
mykrobe_derivation	NA	ERR400334	TRUE	77.7	88.6	Illumina HiSeq 2500	PAIRED	NA	NA	NA	NA	NA	NA	NA	NA	S	NA	S	NA	NA	NA	NA	NA	NA	NA	NA	S	S	NA	NA
mykrobe_derivation	NA	ERR400337	TRUE	95.5	111.3	Illumina HiSeq 2500	PAIRED	NA	NA	NA	NA	NA	NA	NA	NA	S	NA	S	NA	NA	NA	NA	NA	NA	NA	NA	S	S	NA	NA
mykrobe_derivation	NA	ERR400338	TRUE	69.3	80.8	Illumina HiSeq 2500	PAIRED	NA	NA	NA	NA	NA	NA	NA	NA	S	NA	S	NA	NA	NA	NA	NA	NA	NA	NA	S	S	NA	NA
mykrobe_derivation	NA	ERR400339	TRUE	71.2	82.9	Illumina HiSeq 2500	PAIRED	NA	NA	NA	NA	NA	NA	NA	NA	S	NA	S	NA	NA	NA	NA	NA	NA	NA	NA	S	S	NA	NA
mykrobe_derivation	NA	ERR400340	TRUE	72.7	83	Illumina HiSeq 2500	PAIRED	NA	NA	NA	NA	NA	NA	NA	NA	NA	NA	S	NA	NA	NA	NA	NA	NA	NA	NA	NA	NA	NA	NA
mykrobe_derivation	NA	ERR400341	TRUE	59.2	68.7	Illumina HiSeq 2500	PAIRED	NA	NA	NA	NA	NA	NA	NA	NA	S	NA	S	NA	NA	NA	NA	NA	NA	NA	NA	S	S	NA	NA
mykrobe_derivation	NA	ERR400342	TRUE	75.7	87.2	Illumina HiSeq 2500	PAIRED	NA	NA	NA	NA	NA	NA	NA	NA	NA	NA	R	NA	NA	NA	NA	NA	NA	NA	NA	NA	NA	NA	NA
mykrobe_derivation	NA	ERR400343	TRUE	64.2	76	Illumina HiSeq 2500	PAIRED	NA	NA	NA	NA	NA	NA	NA	NA	S	NA	S	NA	NA	NA	NA	NA	NA	NA	NA	S	S	NA	NA
mykrobe_derivation	NA	ERR400347	TRUE	71.1	81.4	Illumina HiSeq 2500	PAIRED	NA	NA	NA	NA	NA	NA	NA	NA	S	NA	S	NA	NA	NA	NA	NA	NA	NA	NA	S	S	NA	NA
mykrobe_derivation	NA	ERR400348	TRUE	67.9	79.2	Illumina HiSeq 2500	PAIRED	NA	NA	NA	NA	NA	NA	NA	NA	S	NA	S	NA	NA	NA	NA	NA	NA	NA	NA	S	S	NA	NA
mykrobe_derivation	NA	ERR400351	TRUE	75.5	86.2	Illumina HiSeq 2500	PAIRED	NA	NA	NA	NA	NA	NA	NA	NA	S	NA	S	NA	NA	NA	NA	NA	NA	NA	NA	S	S	NA	NA
mykrobe_derivation	NA	ERR400352	TRUE	78.9	90.6	Illumina HiSeq 2500	PAIRED	NA	NA	NA	NA	NA	NA	NA	NA	S	NA	S	NA	NA	NA	NA	NA	NA	NA	NA	S	S	NA	NA
mykrobe_derivation	NA	ERR400353	TRUE	71.5	84.7	Illumina HiSeq 2500	PAIRED	NA	NA	NA	S	NA	NA	NA	NA	S	NA	R	NA	NA	NA	NA	NA	NA	NA	NA	S	R	S	NA
mykrobe_derivation	NA	ERR400354	TRUE	71.4	83.8	Illumina HiSeq 2500	PAIRED	NA	NA	NA	NA	NA	NA	NA	NA	S	NA	S	NA	NA	NA	NA	NA	NA	NA	NA	S	S	NA	NA
mykrobe_derivation	NA	ERR400357	TRUE	79.7	87.3	Illumina HiSeq 2500	PAIRED	NA	NA	NA	NA	NA	NA	NA	NA	S	NA	S	NA	NA	NA	NA	NA	NA	NA	NA	S	S	NA	NA
mykrobe_derivation	NA	ERR400358	TRUE	94	101.4	Illumina HiSeq 2500	PAIRED	NA	NA	NA	NA	NA	NA	NA	NA	S	NA	S	NA	NA	NA	NA	NA	NA	NA	NA	S	S	NA	NA
mykrobe_derivation	NA	ERR400364	TRUE	83	99.9	Illumina HiSeq 2500	PAIRED	NA	NA	NA	NA	NA	NA	NA	NA	S	NA	S	NA	NA	NA	NA	NA	NA	NA	NA	S	S	NA	NA
mykrobe_derivation	NA	ERR400368	TRUE	101.8	110.8	Illumina HiSeq 2500	PAIRED	NA	NA	NA	NA	NA	NA	NA	NA	S	NA	S	NA	NA	NA	NA	NA	NA	NA	NA	S	S	NA	NA
mykrobe_derivation	NA	ERR400369	TRUE	88.9	94.5	Illumina HiSeq 2500	PAIRED	NA	NA	NA	NA	NA	NA	NA	NA	S	NA	S	NA	NA	NA	NA	NA	NA	NA	NA	S	S	NA	NA
mykrobe_derivation	NA	ERR400370	TRUE	76.2	85.7	Illumina HiSeq 2500	PAIRED	NA	NA	NA	NA	NA	NA	NA	NA	S	NA	S	NA	NA	NA	NA	NA	NA	NA	NA	S	S	NA	NA
mykrobe_derivation	NA	ERR400375	TRUE	106.1	122.1	Illumina MiSeq	PAIRED	NA	NA	NA	NA	NA	NA	NA	NA	S	NA	S	NA	NA	NA	NA	NA	NA	NA	NA	S	S	NA	NA
mykrobe_derivation	NA	ERR400376	TRUE	96.3	105.4	Illumina MiSeq	PAIRED	NA	NA	NA	NA	NA	NA	NA	NA	S	NA	S	NA	NA	NA	NA	NA	NA	NA	NA	S	S	NA	NA
mykrobe_derivation	NA	ERR400377	TRUE	123	132.6	Illumina MiSeq	PAIRED	NA	NA	NA	NA	NA	NA	NA	NA	S	NA	S	NA	NA	NA	NA	NA	NA	NA	NA	S	S	NA	NA
mykrobe_derivation	NA	ERR400378	TRUE	150.2	168.7	Illumina MiSeq	PAIRED	NA	NA	NA	NA	NA	NA	NA	NA	S	NA	S	NA	NA	NA	NA	NA	NA	NA	NA	S	S	NA	NA
mykrobe_derivation	NA	ERR400379	TRUE	173.6	216.7	Illumina MiSeq	PAIRED	NA	NA	NA	NA	NA	NA	NA	NA	NA	NA	S	NA	NA	NA	NA	NA	NA	NA	NA	NA	NA	NA	NA
mykrobe_derivation	NA	ERR400380	TRUE	90.8	113.9	Illumina MiSeq	PAIRED	NA	NA	NA	S	NA	NA	NA	NA	S	NA	S	NA	NA	NA	NA	NA	NA	NA	NA	S	NA	S	NA
mykrobe_derivation	NA	ERR400381	TRUE	38.2	43	Illumina MiSeq	PAIRED	NA	NA	NA	S	NA	NA	NA	NA	S	NA	S	NA	NA	NA	NA	NA	NA	NA	NA	S	NA	S	NA
mykrobe_derivation	NA	ERR551412	TRUE	107	114.2	Illumina MiSeq	PAIRED	NA	NA	NA	NA	NA	NA	NA	NA	R	NA	R	NA	NA	NA	NA	NA	NA	NA	NA	R	R	NA	NA
mykrobe_validation	NA	SRR2101631	TRUE	80	118.1	Illumina HiSeq 2500	PAIRED	S	S	S	NA	NA	NA	NA	NA	S	NA	S	S	NA	NA	S	NA	NA	NA	NA	S	S	S	NA
mykrobe_derivation	NA	SRR1524019	TRUE	501.4	NA	Illumina Genome Analyzer IIx	SINGLE	NA	NA	NA	NA	NA	NA	NA	NA	S	NA	S	NA	NA	NA	NA	NA	NA	NA	NA	S	NA	NA	NA
mykrobe_validation	NA	SRR1820273	TRUE	783.6	790.6	Illumina HiSeq 2000	PAIRED	NA	NA	NA	NA	NA	NA	NA	NA	NA	NA	NA	NA	NA	NA	NA	NA	NA	NA	NA	NA	NA	NA	NA
mykrobe_derivation	NA	SRR2099928	TRUE	92.4	97.1	Illumina HiSeq 2500	PAIRED	R	NA	S	NA	NA	NA	NA	NA	NA	NA	NA	NA	NA	NA	NA	NA	NA	NA	NA	NA	NA	NA	NA
mykrobe_derivation	NA	SRR2100066	TRUE	481	478.9	Illumina HiSeq 2500	PAIRED	NA	NA	NA	NA	NA	NA	NA	NA	S	NA	S	NA	NA	NA	NA	NA	NA	NA	NA	S	NA	NA	NA
mykrobe_derivation	NA	SRR2100067	TRUE	366.3	364.1	Illumina HiSeq 2500	PAIRED	NA	NA	NA	NA	NA	NA	NA	NA	S	NA	S	NA	NA	NA	NA	NA	NA	NA	NA	S	NA	NA	NA
mykrobe_derivation	NA	SRR2100068	TRUE	444.3	445.4	Illumina HiSeq 2500	PAIRED	NA	NA	NA	NA	NA	NA	NA	NA	S	NA	S	NA	NA	NA	NA	NA	NA	NA	NA	S	NA	NA	NA
mykrobe_derivation	NA	SRR2100069	TRUE	188.2	187.6	Illumina HiSeq 2500	PAIRED	NA	NA	NA	NA	NA	NA	NA	NA	S	NA	S	NA	NA	NA	NA	NA	NA	NA	NA	S	NA	NA	NA
mykrobe_derivation	NA	SRR2100070	TRUE	202.2	200.6	Illumina HiSeq 2500	PAIRED	NA	NA	NA	NA	NA	NA	NA	NA	S	NA	S	NA	NA	NA	NA	NA	NA	NA	NA	S	NA	NA	NA
mykrobe_derivation	NA	SRR2100071	TRUE	237.2	235.1	Illumina HiSeq 2500	PAIRED	NA	NA	NA	NA	NA	NA	NA	NA	S	NA	S	NA	NA	NA	NA	NA	NA	NA	NA	S	S	NA	NA
mykrobe_derivation	NA	SRR2100072	TRUE	252.3	252	Illumina HiSeq 2500	PAIRED	NA	NA	NA	NA	NA	NA	NA	NA	S	NA	S	NA	NA	NA	NA	NA	NA	NA	NA	S	NA	NA	NA
mykrobe_derivation	NA	SRR2100073	TRUE	279.1	274.4	Illumina HiSeq 2500	PAIRED	NA	NA	NA	NA	NA	NA	NA	NA	S	NA	S	NA	NA	NA	NA	NA	NA	NA	NA	S	NA	NA	NA
mykrobe_derivation	NA	SRR2100074	TRUE	258.5	255.2	Illumina HiSeq 2500	PAIRED	NA	NA	NA	NA	NA	NA	NA	NA	S	NA	S	NA	NA	NA	NA	NA	NA	NA	NA	S	NA	NA	NA
mykrobe_derivation	NA	SRR2100075	TRUE	168.5	166.9	Illumina HiSeq 2500	PAIRED	NA	NA	NA	NA	NA	NA	NA	NA	S	NA	S	NA	NA	NA	NA	NA	NA	NA	NA	S	S	NA	NA
mykrobe_derivation	NA	SRR2100076	TRUE	207.1	206.1	Illumina HiSeq 2500	PAIRED	NA	NA	NA	NA	NA	NA	NA	NA	S	NA	S	NA	NA	NA	NA	NA	NA	NA	NA	S	NA	NA	NA
mykrobe_derivation	NA	SRR2100077	TRUE	248.5	247.1	Illumina HiSeq 2500	PAIRED	NA	NA	NA	NA	NA	NA	NA	NA	S	NA	S	NA	NA	NA	NA	NA	NA	NA	NA	S	NA	NA	NA
mykrobe_derivation	NA	SRR2100078	TRUE	352.9	350.3	Illumina HiSeq 2500	PAIRED	NA	NA	NA	NA	NA	NA	NA	NA	S	NA	S	NA	NA	NA	NA	NA	NA	NA	NA	S	NA	NA	NA
mykrobe_derivation	NA	SRR2100079	TRUE	245.5	243.1	Illumina HiSeq 2500	PAIRED	NA	NA	NA	NA	NA	NA	NA	NA	S	NA	S	NA	NA	NA	NA	NA	NA	NA	NA	S	NA	NA	NA
mykrobe_derivation	NA	SRR2100080	TRUE	163.4	162.1	Illumina HiSeq 2500	PAIRED	NA	NA	NA	NA	NA	NA	NA	NA	S	NA	S	NA	NA	NA	NA	NA	NA	NA	NA	S	S	NA	NA
mykrobe_derivation	NA	SRR2100081	TRUE	273.9	269.4	Illumina HiSeq 2500	PAIRED	NA	NA	NA	NA	NA	NA	NA	NA	S	NA	S	NA	NA	NA	NA	NA	NA	NA	NA	S	NA	NA	NA
mykrobe_derivation	NA	SRR2100082	TRUE	158.6	157.2	Illumina HiSeq 2500	PAIRED	NA	NA	NA	NA	NA	NA	NA	NA	S	NA	S	NA	NA	NA	NA	NA	NA	NA	NA	S	S	NA	NA
mykrobe_derivation	NA	SRR2100083	TRUE	197.7	194.7	Illumina HiSeq 2500	PAIRED	NA	NA	NA	NA	NA	NA	NA	NA	S	NA	S	NA	NA	NA	NA	NA	NA	NA	NA	S	NA	NA	NA
mykrobe_derivation	NA	SRR2100084	TRUE	124.7	122.5	Illumina HiSeq 2500	PAIRED	NA	NA	NA	NA	NA	NA	NA	NA	S	NA	S	NA	NA	NA	NA	NA	NA	NA	NA	S	NA	NA	NA
mykrobe_derivation	NA	SRR2100085	TRUE	320.2	316.2	Illumina HiSeq 2500	PAIRED	NA	NA	NA	NA	NA	NA	NA	NA	S	NA	S	NA	NA	NA	NA	NA	NA	NA	NA	S	NA	NA	NA
mykrobe_derivation	NA	SRR2100086	TRUE	425.9	419.9	Illumina HiSeq 2500	PAIRED	NA	NA	NA	NA	NA	NA	NA	NA	S	NA	S	NA	NA	NA	NA	NA	NA	NA	NA	S	NA	NA	NA
mykrobe_derivation	NA	SRR2100087	TRUE	393.9	391	Illumina HiSeq 2500	PAIRED	NA	NA	NA	NA	NA	NA	NA	NA	S	NA	S	NA	NA	NA	NA	NA	NA	NA	NA	S	NA	NA	NA
mykrobe_derivation	NA	SRR2100088	TRUE	148	146.1	Illumina HiSeq 2500	PAIRED	NA	NA	NA	NA	NA	NA	NA	NA	S	NA	S	NA	NA	NA	NA	NA	NA	NA	NA	S	NA	NA	NA
mykrobe_derivation	NA	SRR2100090	TRUE	226.5	224	Illumina HiSeq 2500	PAIRED	NA	NA	NA	NA	NA	NA	NA	NA	S	NA	S	NA	NA	NA	NA	NA	NA	NA	NA	S	NA	NA	NA
mykrobe_derivation	NA	SRR2100091	TRUE	333	330	Illumina HiSeq 2500	PAIRED	NA	NA	NA	NA	NA	NA	NA	NA	S	NA	S	NA	NA	NA	NA	NA	NA	NA	NA	S	NA	NA	NA
mykrobe_derivation	NA	SRR2100092	TRUE	400.8	401.1	Illumina HiSeq 2500	PAIRED	NA	NA	NA	S	NA	NA	NA	NA	S	NA	S	NA	NA	NA	NA	NA	NA	NA	NA	S	NA	S	NA
mykrobe_derivation	NA	SRR2100093	TRUE	131.8	135.3	Illumina HiSeq 2500	PAIRED	NA	NA	NA	NA	NA	NA	NA	NA	S	NA	S	NA	NA	NA	NA	NA	NA	NA	NA	S	NA	NA	NA
mykrobe_derivation	NA	SRR2100094	TRUE	129.5	132.2	Illumina HiSeq 2500	PAIRED	NA	NA	NA	NA	NA	NA	NA	NA	S	NA	S	NA	NA	NA	NA	NA	NA	NA	NA	S	NA	NA	NA
mykrobe_derivation	NA	SRR2100095	TRUE	118.4	122	Illumina HiSeq 2500	PAIRED	NA	NA	NA	NA	NA	NA	NA	NA	S	NA	S	NA	NA	NA	NA	NA	NA	NA	NA	S	NA	NA	NA
mykrobe_derivation	NA	SRR2100096	TRUE	129.9	133.7	Illumina HiSeq 2500	PAIRED	NA	NA	NA	NA	NA	NA	NA	NA	S	NA	S	NA	NA	NA	NA	NA	NA	NA	NA	S	NA	NA	NA
mykrobe_derivation	NA	SRR2100097	TRUE	176.4	181	Illumina HiSeq 2500	PAIRED	NA	NA	NA	S	NA	NA	NA	NA	S	NA	R	NA	NA	NA	NA	NA	NA	NA	NA	S	NA	S	NA
mykrobe_derivation	NA	SRR2100098	TRUE	121.3	124.8	Illumina HiSeq 2500	PAIRED	NA	NA	NA	NA	NA	NA	NA	NA	S	NA	S	NA	NA	NA	NA	NA	NA	NA	NA	S	NA	NA	NA
mykrobe_derivation	NA	SRR2100099	TRUE	128.7	131.4	Illumina HiSeq 2500	PAIRED	NA	NA	NA	NA	NA	NA	NA	NA	S	NA	S	NA	NA	NA	NA	NA	NA	NA	NA	S	S	NA	NA
mykrobe_derivation	NA	SRR2100100	TRUE	177.9	182.8	Illumina HiSeq 2500	PAIRED	NA	NA	NA	NA	NA	NA	NA	NA	S	NA	S	NA	NA	NA	NA	NA	NA	NA	NA	S	NA	NA	NA
mykrobe_derivation	NA	SRR2100101	TRUE	158.9	163.9	Illumina HiSeq 2500	PAIRED	NA	NA	NA	S	NA	NA	NA	NA	S	NA	R	NA	NA	NA	NA	NA	NA	NA	NA	R	S	S	NA
mykrobe_derivation	NA	SRR2100102	TRUE	172.6	178.2	Illumina HiSeq 2500	PAIRED	NA	NA	NA	NA	NA	NA	NA	NA	S	NA	S	NA	NA	NA	NA	NA	NA	NA	NA	S	NA	NA	NA
mykrobe_derivation	NA	SRR2100103	TRUE	165.4	170.4	Illumina HiSeq 2500	PAIRED	NA	NA	NA	S	NA	NA	NA	NA	S	NA	S	NA	NA	NA	NA	NA	NA	NA	NA	S	S	S	NA
mykrobe_derivation	NA	SRR2100104	TRUE	162.9	179.1	Illumina HiSeq 2500	PAIRED	NA	NA	NA	NA	NA	NA	NA	NA	S	NA	S	NA	NA	NA	NA	NA	NA	NA	NA	S	NA	NA	NA
mykrobe_derivation	NA	SRR2100106	TRUE	143.3	157.4	Illumina HiSeq 2500	PAIRED	NA	NA	NA	NA	NA	NA	NA	NA	S	NA	S	NA	NA	NA	NA	NA	NA	NA	NA	S	NA	NA	NA
mykrobe_derivation	NA	SRR2100107	TRUE	148.4	162.7	Illumina HiSeq 2500	PAIRED	NA	NA	NA	NA	NA	NA	NA	NA	S	NA	S	NA	NA	NA	NA	NA	NA	NA	NA	S	NA	NA	NA
mykrobe_derivation	NA	SRR2100108	TRUE	122.9	134.7	Illumina HiSeq 2500	PAIRED	NA	NA	NA	S	NA	NA	NA	NA	S	NA	R	NA	NA	NA	NA	NA	NA	NA	NA	S	NA	S	NA
mykrobe_derivation	NA	SRR2100109	TRUE	122.8	134.6	Illumina HiSeq 2500	PAIRED	NA	NA	NA	NA	NA	NA	NA	NA	S	NA	S	NA	NA	NA	NA	NA	NA	NA	NA	S	NA	NA	NA
mykrobe_derivation	NA	SRR2100110	TRUE	177.4	195.1	Illumina HiSeq 2500	PAIRED	NA	NA	NA	NA	NA	NA	NA	NA	S	NA	S	NA	NA	NA	NA	NA	NA	NA	NA	S	NA	NA	NA
mykrobe_derivation	NA	SRR2100111	TRUE	115	125.9	Illumina HiSeq 2500	PAIRED	NA	NA	NA	NA	NA	NA	NA	NA	S	NA	S	NA	NA	NA	NA	NA	NA	NA	NA	S	NA	NA	NA
mykrobe_derivation	NA	SRR2100112	TRUE	153.9	169	Illumina HiSeq 2500	PAIRED	NA	NA	NA	NA	NA	NA	NA	NA	S	NA	S	NA	NA	NA	NA	NA	NA	NA	NA	S	NA	NA	NA
mykrobe_derivation	NA	SRR2100113	TRUE	139.3	153.4	Illumina HiSeq 2500	PAIRED	NA	NA	NA	NA	NA	NA	NA	NA	S	NA	S	NA	NA	NA	NA	NA	NA	NA	NA	S	NA	NA	NA
mykrobe_derivation	NA	SRR2100114	TRUE	126.6	139.1	Illumina HiSeq 2500	PAIRED	NA	NA	NA	NA	NA	NA	NA	NA	S	NA	S	NA	NA	NA	NA	NA	NA	NA	NA	S	NA	NA	NA
mykrobe_derivation	NA	SRR2100115	TRUE	96	105.5	Illumina HiSeq 2500	PAIRED	NA	NA	NA	NA	NA	NA	NA	NA	S	NA	S	NA	NA	NA	NA	NA	NA	NA	NA	S	NA	NA	NA
mykrobe_derivation	NA	SRR2100116	TRUE	101	110.8	Illumina HiSeq 2500	PAIRED	NA	NA	NA	NA	NA	NA	NA	NA	S	NA	S	NA	NA	NA	NA	NA	NA	NA	NA	S	NA	NA	NA
mykrobe_derivation	NA	SRR2100117	TRUE	106.1	116.2	Illumina HiSeq 2500	PAIRED	NA	NA	NA	NA	NA	NA	NA	NA	S	NA	S	NA	NA	NA	NA	NA	NA	NA	NA	S	NA	NA	NA
mykrobe_derivation	NA	SRR2100118	TRUE	103.4	113.6	Illumina HiSeq 2500	PAIRED	NA	NA	NA	NA	NA	NA	NA	NA	S	NA	S	NA	NA	NA	NA	NA	NA	NA	NA	S	NA	NA	NA
mykrobe_derivation	NA	SRR2100119	TRUE	97.5	106.8	Illumina HiSeq 2500	PAIRED	NA	NA	NA	NA	NA	NA	NA	NA	S	NA	S	NA	NA	NA	NA	NA	NA	NA	NA	S	NA	NA	NA
mykrobe_derivation	NA	SRR2100120	TRUE	29.8	32.7	Illumina HiSeq 2500	PAIRED	NA	NA	NA	NA	NA	NA	NA	NA	S	NA	S	NA	NA	NA	NA	NA	NA	NA	NA	S	NA	NA	NA
mykrobe_derivation	NA	SRR2100121	TRUE	91.6	100.2	Illumina HiSeq 2500	PAIRED	NA	NA	NA	NA	NA	NA	NA	NA	S	NA	S	NA	NA	NA	NA	NA	NA	NA	NA	S	NA	NA	NA
mykrobe_derivation	NA	SRR2100122	TRUE	126	138.3	Illumina HiSeq 2500	PAIRED	NA	NA	NA	NA	NA	NA	NA	NA	S	NA	S	NA	NA	NA	NA	NA	NA	NA	NA	S	NA	NA	NA
mykrobe_derivation	NA	SRR2100123	TRUE	115.5	126.8	Illumina HiSeq 2500	PAIRED	NA	NA	NA	NA	NA	NA	NA	NA	S	NA	S	NA	NA	NA	NA	NA	NA	NA	NA	S	NA	NA	NA
mykrobe_derivation	NA	SRR2100124	TRUE	62.9	69.3	Illumina HiSeq 2500	PAIRED	NA	NA	NA	NA	NA	NA	NA	NA	S	NA	S	NA	NA	NA	NA	NA	NA	NA	NA	S	NA	NA	NA
mykrobe_derivation	NA	SRR2100125	TRUE	81.6	89.5	Illumina HiSeq 2500	PAIRED	NA	NA	NA	NA	NA	NA	NA	NA	S	NA	S	NA	NA	NA	NA	NA	NA	NA	NA	S	NA	NA	NA
mykrobe_derivation	NA	SRR2100126	TRUE	87.2	95.7	Illumina HiSeq 2500	PAIRED	NA	NA	NA	NA	NA	NA	NA	NA	S	NA	S	NA	NA	NA	NA	NA	NA	NA	NA	S	NA	NA	NA
mykrobe_derivation	NA	SRR2100127	TRUE	78.5	86.2	Illumina HiSeq 2500	PAIRED	NA	NA	NA	NA	NA	NA	NA	NA	S	NA	S	NA	NA	NA	NA	NA	NA	NA	NA	S	NA	NA	NA
mykrobe_derivation	NA	SRR2100128	TRUE	94.5	103.5	Illumina HiSeq 2500	PAIRED	NA	NA	NA	NA	NA	NA	NA	NA	S	NA	S	NA	NA	NA	NA	NA	NA	NA	NA	S	NA	NA	NA
mykrobe_derivation	NA	SRR2100129	TRUE	70.3	77.2	Illumina HiSeq 2500	PAIRED	NA	NA	NA	NA	NA	NA	NA	NA	S	NA	S	NA	NA	NA	NA	NA	NA	NA	NA	S	NA	NA	NA
mykrobe_derivation	NA	SRR2100130	TRUE	93.7	102.6	Illumina HiSeq 2500	PAIRED	NA	NA	NA	NA	NA	NA	NA	NA	S	NA	S	NA	NA	NA	NA	NA	NA	NA	NA	S	NA	NA	NA
mykrobe_derivation	NA	SRR2100131	TRUE	104.4	114.3	Illumina HiSeq 2500	PAIRED	NA	NA	NA	S	NA	NA	NA	NA	S	NA	R	NA	NA	NA	NA	NA	NA	NA	NA	S	NA	S	NA
mykrobe_derivation	NA	SRR2100132	TRUE	104.8	114.6	Illumina HiSeq 2500	PAIRED	NA	NA	NA	NA	NA	NA	NA	NA	R	NA	R	NA	NA	NA	NA	NA	NA	NA	NA	R	NA	NA	NA
mykrobe_derivation	NA	SRR2100133	TRUE	148.1	162.6	Illumina HiSeq 2500	PAIRED	NA	NA	NA	NA	NA	NA	NA	NA	S	NA	S	NA	NA	NA	NA	NA	NA	NA	NA	S	NA	NA	NA
mykrobe_derivation	NA	SRR2100134	TRUE	125.2	137	Illumina HiSeq 2500	PAIRED	NA	NA	NA	NA	NA	NA	NA	NA	S	NA	S	NA	NA	NA	NA	NA	NA	NA	NA	S	NA	NA	NA
mykrobe_derivation	NA	SRR2100136	TRUE	125.3	137.5	Illumina HiSeq 2500	PAIRED	NA	NA	NA	NA	NA	NA	NA	NA	S	NA	S	NA	NA	NA	NA	NA	NA	NA	NA	S	NA	NA	NA
mykrobe_derivation	NA	SRR2100137	TRUE	106.5	116.7	Illumina HiSeq 2500	PAIRED	NA	NA	NA	NA	NA	NA	NA	NA	S	NA	S	NA	NA	NA	NA	NA	NA	NA	NA	S	NA	NA	NA
mykrobe_derivation	NA	SRR2100138	TRUE	138.1	151.5	Illumina HiSeq 2500	PAIRED	NA	NA	NA	NA	NA	NA	NA	NA	S	NA	S	NA	NA	NA	NA	NA	NA	NA	NA	S	S	NA	NA
mykrobe_derivation	NA	SRR2100139	TRUE	123.7	135.7	Illumina HiSeq 2500	PAIRED	NA	NA	NA	NA	NA	NA	NA	NA	S	NA	S	NA	NA	NA	NA	NA	NA	NA	NA	S	NA	NA	NA
mykrobe_derivation	NA	SRR2100140	TRUE	115.6	126.5	Illumina HiSeq 2500	PAIRED	NA	NA	NA	NA	NA	NA	NA	NA	S	NA	S	NA	NA	NA	NA	NA	NA	NA	NA	S	NA	NA	NA
mykrobe_derivation	NA	SRR2100141	TRUE	177.9	194.6	Illumina HiSeq 2500	PAIRED	NA	NA	NA	NA	NA	NA	NA	NA	S	NA	S	NA	NA	NA	NA	NA	NA	NA	NA	NA	NA	NA	NA
mykrobe_derivation	NA	SRR2100143	TRUE	104.3	114.3	Illumina HiSeq 2500	PAIRED	NA	NA	NA	NA	NA	NA	NA	NA	S	NA	S	NA	NA	NA	NA	NA	NA	NA	NA	S	NA	NA	NA
mykrobe_derivation	NA	SRR2100144	TRUE	115.6	126.4	Illumina HiSeq 2500	PAIRED	NA	NA	NA	NA	NA	NA	NA	NA	S	NA	S	NA	NA	NA	NA	NA	NA	NA	NA	S	NA	NA	NA
mykrobe_derivation	NA	SRR2100145	TRUE	152	162.8	Illumina HiSeq 2500	PAIRED	NA	NA	NA	NA	NA	NA	NA	NA	S	NA	S	NA	NA	NA	NA	NA	NA	NA	NA	S	S	NA	NA
mykrobe_derivation	NA	SRR2100146	TRUE	127	141.2	Illumina HiSeq 2500	PAIRED	NA	NA	NA	NA	NA	NA	NA	NA	S	NA	S	NA	NA	NA	NA	NA	NA	NA	NA	S	NA	NA	NA
mykrobe_derivation	NA	SRR2100147	TRUE	51.7	57.6	Illumina HiSeq 2500	PAIRED	NA	NA	NA	NA	NA	NA	NA	NA	S	NA	S	NA	NA	NA	NA	NA	NA	NA	NA	S	NA	NA	NA
mykrobe_derivation	NA	SRR2100148	TRUE	184.4	191.5	Illumina HiSeq 2500	PAIRED	NA	NA	NA	S	NA	NA	NA	NA	S	NA	R	NA	NA	NA	NA	NA	NA	NA	NA	S	NA	S	NA
mykrobe_derivation	NA	SRR2100149	TRUE	159.5	165.8	Illumina HiSeq 2500	PAIRED	NA	NA	NA	S	NA	NA	NA	NA	S	NA	R	NA	NA	NA	NA	NA	NA	NA	NA	S	NA	S	NA
mykrobe_derivation	NA	SRR2100150	TRUE	148.2	153.8	Illumina HiSeq 2500	PAIRED	NA	NA	NA	NA	NA	NA	NA	NA	S	NA	S	NA	NA	NA	NA	NA	NA	NA	NA	S	NA	NA	NA
mykrobe_derivation	NA	SRR2100151	TRUE	173	179.6	Illumina HiSeq 2500	PAIRED	NA	NA	NA	S	NA	NA	NA	NA	S	NA	S	NA	NA	NA	NA	NA	NA	NA	NA	S	NA	S	NA
mykrobe_derivation	NA	SRR2100152	TRUE	174.7	181	Illumina HiSeq 2500	PAIRED	NA	NA	NA	NA	NA	NA	NA	NA	S	NA	S	NA	NA	NA	NA	NA	NA	NA	NA	S	NA	NA	NA
mykrobe_derivation	NA	SRR2100153	TRUE	178.8	185.6	Illumina HiSeq 2500	PAIRED	NA	NA	NA	NA	NA	NA	NA	NA	S	NA	S	NA	NA	NA	NA	NA	NA	NA	NA	S	NA	NA	NA
mykrobe_derivation	NA	SRR2100154	TRUE	171.6	177.8	Illumina HiSeq 2500	PAIRED	NA	NA	NA	NA	NA	NA	NA	NA	S	NA	S	NA	NA	NA	NA	NA	NA	NA	NA	S	NA	NA	NA
mykrobe_derivation	NA	SRR2100155	TRUE	188.3	195.7	Illumina HiSeq 2500	PAIRED	NA	NA	NA	NA	NA	NA	NA	NA	S	NA	S	NA	NA	NA	NA	NA	NA	NA	NA	S	NA	NA	NA
mykrobe_derivation	NA	SRR2100156	TRUE	183.4	189.4	Illumina HiSeq 2500	PAIRED	NA	NA	NA	S	NA	NA	NA	NA	S	NA	R	NA	NA	NA	NA	NA	NA	NA	NA	S	NA	S	NA
mykrobe_derivation	NA	SRR2100157	TRUE	147	153.4	Illumina HiSeq 2500	PAIRED	NA	NA	NA	S	NA	NA	NA	NA	S	NA	R	NA	NA	NA	NA	NA	NA	NA	NA	S	NA	S	NA
mykrobe_derivation	NA	SRR2100158	TRUE	158.1	163.8	Illumina HiSeq 2500	PAIRED	NA	NA	NA	S	NA	NA	NA	NA	S	NA	R	NA	NA	NA	NA	NA	NA	NA	NA	S	NA	S	NA
mykrobe_derivation	NA	SRR2100159	TRUE	141.8	147.9	Illumina HiSeq 2500	PAIRED	NA	NA	NA	S	NA	NA	NA	NA	S	NA	R	NA	NA	NA	NA	NA	NA	NA	NA	S	NA	S	NA
mykrobe_derivation	NA	SRR2100160	TRUE	159.4	165.5	Illumina HiSeq 2500	PAIRED	NA	NA	NA	NA	NA	NA	NA	NA	S	NA	S	NA	NA	NA	NA	NA	NA	NA	NA	S	NA	NA	NA
mykrobe_derivation	NA	SRR2100161	TRUE	155	161.2	Illumina HiSeq 2500	PAIRED	NA	NA	NA	NA	NA	NA	NA	NA	S	NA	S	NA	NA	NA	NA	NA	NA	NA	NA	S	NA	NA	NA
mykrobe_derivation	NA	SRR2100162	TRUE	162.2	168.8	Illumina HiSeq 2500	PAIRED	NA	NA	NA	NA	NA	NA	NA	NA	S	NA	S	NA	NA	NA	NA	NA	NA	NA	NA	S	NA	NA	NA
mykrobe_derivation	NA	SRR2100163	TRUE	154.8	160.8	Illumina HiSeq 2500	PAIRED	NA	NA	NA	NA	NA	NA	NA	NA	S	NA	S	NA	NA	NA	NA	NA	NA	NA	NA	S	NA	NA	NA
mykrobe_derivation	NA	SRR2100164	TRUE	147.7	153.2	Illumina HiSeq 2500	PAIRED	NA	NA	NA	NA	NA	NA	NA	NA	S	NA	S	NA	NA	NA	NA	NA	NA	NA	NA	S	NA	NA	NA
mykrobe_derivation	NA	SRR2100165	TRUE	172	178.3	Illumina HiSeq 2500	PAIRED	NA	NA	NA	NA	NA	NA	NA	NA	S	NA	S	NA	NA	NA	NA	NA	NA	NA	NA	S	NA	NA	NA
mykrobe_derivation	NA	SRR2100166	TRUE	165.2	171.9	Illumina HiSeq 2500	PAIRED	NA	NA	NA	S	NA	NA	NA	NA	S	NA	R	NA	NA	NA	NA	NA	NA	NA	NA	S	NA	S	NA
mykrobe_derivation	NA	SRR2100167	TRUE	175.6	182.4	Illumina HiSeq 2500	PAIRED	NA	NA	NA	S	NA	NA	NA	NA	S	NA	R	NA	NA	NA	NA	NA	NA	NA	NA	S	NA	S	NA
mykrobe_derivation	NA	SRR2100168	TRUE	198.3	206.1	Illumina HiSeq 2500	PAIRED	NA	NA	NA	S	NA	NA	NA	NA	S	NA	R	NA	NA	NA	NA	NA	NA	NA	NA	S	NA	S	NA
mykrobe_derivation	NA	SRR2100169	TRUE	164.7	171.3	Illumina HiSeq 2500	PAIRED	NA	NA	NA	NA	NA	NA	NA	NA	S	NA	S	NA	NA	NA	NA	NA	NA	NA	NA	S	NA	NA	NA
mykrobe_derivation	NA	SRR2100170	TRUE	171	177.2	Illumina HiSeq 2500	PAIRED	NA	NA	NA	NA	NA	NA	NA	NA	S	NA	S	NA	NA	NA	NA	NA	NA	NA	NA	S	NA	NA	NA
mykrobe_derivation	NA	SRR2100171	TRUE	143.8	149.8	Illumina HiSeq 2500	PAIRED	NA	NA	NA	NA	NA	NA	NA	NA	S	NA	S	NA	NA	NA	NA	NA	NA	NA	NA	S	NA	NA	NA
mykrobe_derivation	NA	SRR2100172	TRUE	168.1	174.6	Illumina HiSeq 2500	PAIRED	NA	NA	NA	NA	NA	NA	NA	NA	S	NA	S	NA	NA	NA	NA	NA	NA	NA	NA	S	NA	NA	NA
mykrobe_derivation	NA	SRR2100173	TRUE	150.2	156.6	Illumina HiSeq 2500	PAIRED	NA	NA	NA	NA	NA	NA	NA	NA	S	NA	S	NA	NA	NA	NA	NA	NA	NA	NA	S	NA	NA	NA
mykrobe_derivation	NA	SRR2100174	TRUE	126.4	131.5	Illumina HiSeq 2500	PAIRED	NA	NA	NA	NA	NA	NA	NA	NA	S	NA	S	NA	NA	NA	NA	NA	NA	NA	NA	S	NA	NA	NA
mykrobe_derivation	NA	SRR2100175	TRUE	153	159.6	Illumina HiSeq 2500	PAIRED	NA	NA	NA	S	NA	NA	NA	NA	S	NA	R	NA	NA	NA	NA	NA	NA	NA	NA	S	NA	S	NA
mykrobe_derivation	NA	SRR2100176	TRUE	177	184.4	Illumina HiSeq 2500	PAIRED	S	S	S	S	NA	NA	NA	NA	S	NA	R	S	NA	NA	S	NA	NA	NA	NA	S	R	S	NA
mykrobe_derivation	NA	SRR2100177	TRUE	161.2	167.2	Illumina HiSeq 2500	PAIRED	NA	NA	NA	S	NA	NA	NA	NA	S	NA	R	NA	NA	NA	NA	NA	NA	NA	NA	S	NA	S	NA
mykrobe_derivation	NA	SRR2100178	TRUE	160.3	166.4	Illumina HiSeq 2500	PAIRED	S	S	S	S	NA	NA	NA	NA	S	NA	R	S	NA	NA	S	NA	NA	NA	NA	S	NA	S	NA
mykrobe_derivation	NA	SRR2100179	TRUE	139.6	144.9	Illumina HiSeq 2500	PAIRED	NA	NA	NA	S	NA	NA	NA	NA	S	NA	R	NA	NA	NA	NA	NA	NA	NA	NA	S	NA	S	NA
mykrobe_derivation	NA	SRR2100180	TRUE	148.9	154.3	Illumina HiSeq 2500	PAIRED	NA	NA	NA	NA	NA	NA	NA	NA	S	NA	S	NA	NA	NA	NA	NA	NA	NA	NA	S	NA	NA	NA
mykrobe_derivation	NA	SRR2100181	TRUE	148.5	154.4	Illumina HiSeq 2500	PAIRED	NA	NA	NA	NA	NA	NA	NA	NA	S	NA	S	NA	NA	NA	NA	NA	NA	NA	NA	S	NA	NA	NA
mykrobe_derivation	NA	SRR2100182	TRUE	160.1	167	Illumina HiSeq 2500	PAIRED	NA	NA	NA	NA	NA	NA	NA	NA	S	NA	S	NA	NA	NA	NA	NA	NA	NA	NA	S	NA	NA	NA
mykrobe_derivation	NA	SRR2100183	TRUE	136.4	141.1	Illumina HiSeq 2500	PAIRED	NA	NA	NA	NA	NA	NA	NA	NA	S	NA	S	NA	NA	NA	NA	NA	NA	NA	NA	S	NA	NA	NA
mykrobe_derivation	NA	SRR2100184	TRUE	157.9	164.5	Illumina HiSeq 2500	PAIRED	NA	NA	NA	NA	NA	NA	NA	NA	S	NA	S	NA	NA	NA	NA	NA	NA	NA	NA	S	NA	NA	NA
mykrobe_derivation	NA	SRR2100185	TRUE	140.5	146	Illumina HiSeq 2500	PAIRED	NA	NA	NA	NA	NA	NA	NA	NA	S	NA	S	NA	NA	NA	NA	NA	NA	NA	NA	S	NA	NA	NA
mykrobe_derivation	NA	SRR2100186	TRUE	193.4	201	Illumina HiSeq 2500	PAIRED	NA	NA	NA	S	NA	NA	NA	NA	S	NA	R	NA	NA	NA	NA	NA	NA	NA	NA	S	NA	S	NA
mykrobe_derivation	NA	SRR2100187	TRUE	193.4	197.5	Illumina HiSeq 2500	PAIRED	NA	NA	NA	S	NA	NA	NA	NA	S	NA	R	NA	NA	NA	NA	NA	NA	NA	NA	S	NA	S	NA
mykrobe_derivation	NA	SRR2100188	TRUE	291.5	298.4	Illumina HiSeq 2500	PAIRED	NA	NA	NA	S	NA	NA	NA	NA	S	NA	R	NA	NA	NA	NA	NA	NA	NA	NA	S	NA	S	NA
mykrobe_derivation	NA	SRR2100189	TRUE	353.5	361.1	Illumina HiSeq 2500	PAIRED	NA	NA	NA	S	NA	NA	NA	NA	S	NA	R	NA	NA	NA	NA	NA	NA	NA	NA	S	NA	S	NA
mykrobe_derivation	NA	SRR2100190	TRUE	147.7	150.7	Illumina HiSeq 2500	PAIRED	NA	NA	NA	NA	NA	NA	NA	NA	S	NA	S	NA	NA	NA	NA	NA	NA	NA	NA	S	NA	NA	NA
mykrobe_derivation	NA	SRR2100191	TRUE	168.1	171.7	Illumina HiSeq 2500	PAIRED	NA	NA	NA	NA	NA	NA	NA	NA	S	NA	S	NA	NA	NA	NA	NA	NA	NA	NA	S	NA	NA	NA
mykrobe_derivation	NA	SRR2100192	TRUE	337.2	344.7	Illumina HiSeq 2500	PAIRED	NA	NA	NA	NA	NA	NA	NA	NA	S	NA	S	NA	NA	NA	NA	NA	NA	NA	NA	S	NA	NA	NA
mykrobe_derivation	NA	SRR2100193	TRUE	202.4	206.5	Illumina HiSeq 2500	PAIRED	NA	NA	NA	S	NA	NA	NA	NA	S	NA	S	NA	NA	NA	NA	NA	NA	NA	NA	S	NA	S	NA
mykrobe_derivation	NA	SRR2100194	TRUE	196.1	200.4	Illumina HiSeq 2500	PAIRED	NA	NA	NA	S	NA	NA	NA	NA	S	NA	R	NA	NA	NA	NA	NA	NA	NA	NA	S	NA	S	NA
mykrobe_derivation	NA	SRR2100195	TRUE	255.2	260.3	Illumina HiSeq 2500	PAIRED	NA	NA	NA	NA	NA	NA	NA	NA	S	NA	S	NA	NA	NA	NA	NA	NA	NA	NA	S	NA	NA	NA
mykrobe_derivation	NA	SRR2100196	TRUE	203	206.8	Illumina HiSeq 2500	PAIRED	NA	NA	NA	S	NA	NA	NA	NA	S	NA	R	NA	NA	NA	NA	NA	NA	NA	NA	S	NA	S	NA
mykrobe_derivation	NA	SRR2100197	TRUE	135	138.3	Illumina HiSeq 2500	PAIRED	NA	NA	NA	S	NA	NA	NA	NA	S	NA	R	NA	NA	NA	NA	NA	NA	NA	NA	S	NA	S	NA
mykrobe_derivation	NA	SRR2100198	TRUE	231.8	237	Illumina HiSeq 2500	PAIRED	NA	NA	NA	S	NA	NA	NA	NA	S	NA	R	NA	NA	NA	NA	NA	NA	NA	NA	S	NA	S	NA
mykrobe_derivation	NA	SRR2100199	TRUE	146.3	149.5	Illumina HiSeq 2500	PAIRED	NA	NA	NA	NA	NA	NA	NA	NA	S	NA	S	NA	NA	NA	NA	NA	NA	NA	NA	S	NA	NA	NA
mykrobe_derivation	NA	SRR2100200	TRUE	137.4	140.2	Illumina HiSeq 2500	PAIRED	NA	NA	NA	NA	NA	NA	NA	NA	S	NA	S	NA	NA	NA	NA	NA	NA	NA	NA	S	NA	NA	NA
mykrobe_derivation	NA	SRR2100201	TRUE	153.3	156.7	Illumina HiSeq 2500	PAIRED	NA	NA	NA	NA	NA	NA	NA	NA	S	NA	S	NA	NA	NA	NA	NA	NA	NA	NA	S	NA	NA	NA
mykrobe_derivation	NA	SRR2100202	TRUE	214.4	219.2	Illumina HiSeq 2500	PAIRED	NA	NA	NA	NA	NA	NA	NA	NA	S	NA	S	NA	NA	NA	NA	NA	NA	NA	NA	S	NA	NA	NA
mykrobe_derivation	NA	SRR2100203	TRUE	133	136.1	Illumina HiSeq 2500	PAIRED	NA	NA	NA	NA	NA	NA	NA	NA	S	NA	S	NA	NA	NA	NA	NA	NA	NA	NA	S	NA	NA	NA
mykrobe_derivation	NA	SRR2100204	TRUE	144	146.5	Illumina HiSeq 2500	PAIRED	NA	NA	NA	NA	NA	NA	NA	NA	S	NA	S	NA	NA	NA	NA	NA	NA	NA	NA	S	NA	NA	NA
mykrobe_derivation	NA	SRR2100205	TRUE	231.6	236.6	Illumina HiSeq 2500	PAIRED	NA	NA	NA	NA	NA	NA	NA	NA	S	NA	S	NA	NA	NA	NA	NA	NA	NA	NA	S	NA	NA	NA
mykrobe_derivation	NA	SRR2100206	TRUE	241.5	246.8	Illumina HiSeq 2500	PAIRED	S	S	S	S	NA	NA	NA	NA	S	NA	S	S	NA	NA	S	NA	NA	NA	NA	R	NA	S	NA
mykrobe_derivation	NA	SRR2100207	TRUE	203.3	207.8	Illumina HiSeq 2500	PAIRED	NA	NA	NA	S	NA	NA	NA	NA	S	NA	R	NA	NA	NA	NA	NA	NA	NA	NA	S	NA	S	NA
mykrobe_derivation	NA	SRR2100208	TRUE	149.2	152.6	Illumina HiSeq 2500	PAIRED	NA	NA	NA	S	NA	NA	NA	NA	S	NA	R	NA	NA	NA	NA	NA	NA	NA	NA	S	NA	S	NA
mykrobe_derivation	NA	SRR2100209	TRUE	128.7	132	Illumina HiSeq 2500	PAIRED	NA	NA	NA	S	NA	NA	NA	NA	S	NA	R	NA	NA	NA	NA	NA	NA	NA	NA	S	NA	S	NA
mykrobe_derivation	NA	SRR2100210	TRUE	173.3	177.6	Illumina HiSeq 2500	PAIRED	NA	NA	NA	NA	NA	NA	NA	NA	S	NA	S	NA	NA	NA	NA	NA	NA	NA	NA	S	NA	NA	NA
mykrobe_derivation	NA	SRR2100211	TRUE	155.7	159.1	Illumina HiSeq 2500	PAIRED	NA	NA	NA	NA	NA	NA	NA	NA	S	NA	S	NA	NA	NA	NA	NA	NA	NA	NA	S	NA	NA	NA
mykrobe_derivation	NA	SRR2100212	TRUE	134.9	137.4	Illumina HiSeq 2500	PAIRED	NA	NA	NA	NA	NA	NA	NA	NA	S	NA	S	NA	NA	NA	NA	NA	NA	NA	NA	S	NA	NA	NA
mykrobe_derivation	NA	SRR2100213	TRUE	153.5	156.4	Illumina HiSeq 2500	PAIRED	NA	NA	NA	NA	NA	NA	NA	NA	S	NA	S	NA	NA	NA	NA	NA	NA	NA	NA	S	NA	NA	NA
mykrobe_derivation	NA	SRR2100214	TRUE	185	190	Illumina HiSeq 2500	PAIRED	NA	NA	NA	NA	NA	NA	NA	NA	S	NA	S	NA	NA	NA	NA	NA	NA	NA	NA	S	NA	NA	NA
mykrobe_derivation	NA	SRR2100215	TRUE	177.1	180.9	Illumina HiSeq 2500	PAIRED	NA	NA	NA	S	NA	NA	NA	NA	S	NA	R	NA	NA	NA	NA	NA	NA	NA	NA	S	NA	S	NA
mykrobe_derivation	NA	SRR2100216	TRUE	268	273.5	Illumina HiSeq 2500	PAIRED	NA	NA	NA	S	NA	NA	NA	NA	S	NA	R	NA	NA	NA	NA	NA	NA	NA	NA	S	NA	S	NA
mykrobe_derivation	NA	SRR2100217	TRUE	151.2	154.5	Illumina HiSeq 2500	PAIRED	S	S	S	S	NA	NA	NA	NA	S	NA	R	S	NA	NA	S	NA	NA	NA	NA	R	S	S	NA
mykrobe_derivation	NA	SRR2100218	TRUE	136.5	139.5	Illumina HiSeq 2500	PAIRED	NA	NA	NA	S	NA	NA	NA	NA	S	NA	R	NA	NA	NA	NA	NA	NA	NA	NA	S	NA	S	NA
mykrobe_derivation	NA	SRR2100219	TRUE	121.4	124.2	Illumina HiSeq 2500	PAIRED	NA	NA	NA	S	NA	NA	NA	NA	S	NA	R	NA	NA	NA	NA	NA	NA	NA	NA	S	NA	S	NA
mykrobe_derivation	NA	SRR2100220	TRUE	105.2	107.5	Illumina HiSeq 2500	PAIRED	NA	NA	NA	S	NA	NA	NA	NA	S	NA	R	NA	NA	NA	NA	NA	NA	NA	NA	S	NA	S	NA
mykrobe_derivation	NA	SRR2100221	TRUE	110.8	112.9	Illumina HiSeq 2500	PAIRED	NA	NA	NA	NA	NA	NA	NA	NA	S	NA	S	NA	NA	NA	NA	NA	NA	NA	NA	S	NA	NA	NA
mykrobe_derivation	NA	SRR2100222	TRUE	115.5	118	Illumina HiSeq 2500	PAIRED	NA	NA	NA	NA	NA	NA	NA	NA	S	NA	S	NA	NA	NA	NA	NA	NA	NA	NA	S	NA	NA	NA
mykrobe_derivation	NA	SRR2100223	TRUE	148.1	150.9	Illumina HiSeq 2500	PAIRED	NA	NA	NA	NA	NA	NA	NA	NA	S	NA	S	NA	NA	NA	NA	NA	NA	NA	NA	S	NA	NA	NA
mykrobe_derivation	NA	SRR2100224	TRUE	302.2	307.6	Illumina HiSeq 2500	PAIRED	NA	NA	NA	NA	NA	NA	NA	NA	S	NA	S	NA	NA	NA	NA	NA	NA	NA	NA	S	NA	NA	NA
mykrobe_derivation	NA	SRR2100225	TRUE	230.3	235.4	Illumina HiSeq 2500	PAIRED	NA	NA	NA	S	NA	NA	NA	NA	S	NA	R	NA	NA	NA	NA	NA	NA	NA	NA	S	NA	S	NA
mykrobe_derivation	NA	SRR2100226	TRUE	210	214.7	Illumina HiSeq 2500	PAIRED	S	S	S	S	NA	NA	NA	NA	S	NA	S	S	NA	NA	S	NA	NA	NA	NA	R	S	S	NA
mykrobe_derivation	NA	SRR2100227	TRUE	170.9	171.1	Illumina HiSeq 2500	PAIRED	S	NA	S	R	NA	NA	NA	NA	R	NA	R	R	NA	NA	R	NA	NA	NA	NA	R	NA	R	NA
mykrobe_derivation	NA	SRR2100228	TRUE	124.8	125.5	Illumina HiSeq 2500	PAIRED	S	S	S	NA	NA	NA	NA	NA	R	NA	R	S	NA	NA	S	NA	NA	NA	NA	S	S	S	NA
mykrobe_derivation	NA	SRR2100229	TRUE	113.5	113.9	Illumina HiSeq 2500	PAIRED	NA	NA	NA	S	NA	NA	NA	NA	S	NA	R	NA	NA	NA	NA	NA	NA	NA	NA	S	NA	S	NA
mykrobe_derivation	NA	SRR2100230	TRUE	127.9	128.4	Illumina HiSeq 2500	PAIRED	NA	NA	NA	NA	NA	NA	NA	NA	S	NA	S	NA	NA	NA	NA	NA	NA	NA	NA	S	NA	NA	NA
mykrobe_derivation	NA	SRR2100231	TRUE	160.5	161.2	Illumina HiSeq 2500	PAIRED	S	S	S	S	NA	NA	NA	NA	R	NA	R	S	NA	NA	S	NA	NA	NA	NA	R	R	S	NA
mykrobe_derivation	NA	SRR2100232	TRUE	147.7	148.1	Illumina HiSeq 2500	PAIRED	NA	NA	NA	NA	NA	NA	NA	NA	S	NA	S	NA	NA	NA	NA	NA	NA	NA	NA	S	NA	NA	NA
mykrobe_derivation	NA	SRR2100233	TRUE	148	148.5	Illumina HiSeq 2500	PAIRED	NA	NA	NA	NA	NA	NA	NA	NA	S	NA	S	NA	NA	NA	NA	NA	NA	NA	NA	S	NA	NA	NA
mykrobe_derivation	NA	SRR2100234	TRUE	148.2	148.7	Illumina HiSeq 2500	PAIRED	NA	NA	NA	S	NA	NA	NA	NA	R	NA	R	NA	NA	NA	NA	NA	NA	NA	NA	R	NA	S	NA
mykrobe_derivation	NA	SRR2100235	TRUE	338.5	338.8	Illumina HiSeq 2500	PAIRED	NA	NA	NA	NA	NA	NA	NA	NA	S	NA	S	NA	NA	NA	NA	NA	NA	NA	NA	S	NA	NA	NA
mykrobe_derivation	NA	SRR2100236	TRUE	201.8	202.5	Illumina HiSeq 2500	PAIRED	NA	NA	NA	NA	NA	NA	NA	NA	S	NA	S	NA	NA	NA	NA	NA	NA	NA	NA	S	NA	NA	NA
mykrobe_derivation	NA	SRR2100237	TRUE	203.5	204.2	Illumina HiSeq 2500	PAIRED	NA	NA	NA	NA	NA	NA	NA	NA	S	NA	S	NA	NA	NA	NA	NA	NA	NA	NA	S	NA	NA	NA
mykrobe_derivation	NA	SRR2100238	TRUE	140.4	141.6	Illumina HiSeq 2500	PAIRED	S	S	NA	S	NA	NA	NA	NA	S	NA	R	S	NA	NA	S	NA	NA	NA	NA	R	NA	S	NA
mykrobe_derivation	NA	SRR2100239	TRUE	261.2	262.4	Illumina HiSeq 2500	PAIRED	S	R	S	R	NA	NA	NA	NA	R	NA	S	S	NA	NA	R	NA	NA	NA	NA	R	NA	R	NA
mykrobe_derivation	NA	SRR2100240	TRUE	160.5	161.1	Illumina HiSeq 2500	PAIRED	NA	NA	NA	S	NA	NA	NA	NA	S	NA	R	NA	NA	NA	NA	NA	NA	NA	NA	S	NA	S	NA
mykrobe_derivation	NA	SRR2100241	TRUE	157.2	157.8	Illumina HiSeq 2500	PAIRED	NA	NA	NA	NA	NA	NA	NA	NA	NA	NA	NA	NA	NA	NA	NA	NA	NA	NA	NA	NA	NA	NA	NA
mykrobe_derivation	NA	SRR2100242	TRUE	180.4	180.7	Illumina HiSeq 2500	PAIRED	NA	NA	NA	NA	NA	NA	NA	NA	S	NA	S	NA	NA	NA	NA	NA	NA	NA	NA	S	NA	NA	NA
mykrobe_derivation	NA	SRR2100243	TRUE	165.6	166.6	Illumina HiSeq 2500	PAIRED	NA	NA	NA	NA	NA	NA	NA	NA	S	NA	S	NA	NA	NA	NA	NA	NA	NA	NA	S	NA	NA	NA
mykrobe_derivation	NA	SRR2100244	TRUE	134.8	135.6	Illumina HiSeq 2500	PAIRED	NA	NA	NA	NA	NA	NA	NA	NA	S	NA	S	NA	NA	NA	NA	NA	NA	NA	NA	S	NA	NA	NA
mykrobe_derivation	NA	SRR2100245	TRUE	183.5	184.3	Illumina HiSeq 2500	PAIRED	NA	NA	NA	S	NA	NA	NA	NA	S	NA	R	NA	NA	NA	NA	NA	NA	NA	NA	S	NA	S	NA
mykrobe_derivation	NA	SRR2100246	TRUE	168.8	168.9	Illumina HiSeq 2500	PAIRED	S	S	S	S	NA	NA	NA	NA	S	NA	R	S	NA	NA	S	NA	NA	NA	NA	R	S	S	NA
mykrobe_derivation	NA	SRR2100247	TRUE	368.1	369.2	Illumina HiSeq 2500	PAIRED	NA	NA	NA	NA	NA	NA	NA	NA	S	NA	S	NA	NA	NA	NA	NA	NA	NA	NA	S	NA	NA	NA
mykrobe_derivation	NA	SRR2100248	TRUE	254.9	255.1	Illumina HiSeq 2500	PAIRED	NA	NA	NA	S	NA	NA	NA	NA	S	NA	R	NA	NA	NA	NA	NA	NA	NA	NA	S	NA	S	NA
mykrobe_derivation	NA	SRR2100249	TRUE	211.2	211.9	Illumina HiSeq 2500	PAIRED	NA	NA	NA	S	NA	NA	NA	NA	S	NA	R	NA	NA	NA	NA	NA	NA	NA	NA	S	NA	S	NA
mykrobe_derivation	NA	SRR2100250	TRUE	272.3	273.7	Illumina HiSeq 2500	PAIRED	R	R	R	NA	NA	NA	NA	NA	S	NA	R	R	NA	NA	R	NA	NA	NA	NA	R	R	R	NA
mykrobe_derivation	NA	SRR2100251	TRUE	178.7	180.1	Illumina HiSeq 2500	PAIRED	NA	NA	NA	S	NA	NA	NA	NA	S	NA	R	NA	NA	NA	NA	NA	NA	NA	NA	S	NA	S	NA
mykrobe_derivation	NA	SRR2100252	TRUE	415.5	416.6	Illumina HiSeq 2500	PAIRED	NA	NA	NA	NA	NA	NA	NA	NA	S	NA	S	NA	NA	NA	NA	NA	NA	NA	NA	S	NA	NA	NA
mykrobe_derivation	NA	SRR2100253	TRUE	143.5	144.2	Illumina HiSeq 2500	PAIRED	NA	NA	NA	NA	NA	NA	NA	NA	S	NA	S	NA	NA	NA	NA	NA	NA	NA	NA	S	NA	NA	NA
mykrobe_derivation	NA	SRR2100254	TRUE	171.8	172.1	Illumina HiSeq 2500	PAIRED	NA	NA	NA	NA	NA	NA	NA	NA	S	NA	S	NA	NA	NA	NA	NA	NA	NA	NA	S	NA	NA	NA
mykrobe_derivation	NA	SRR2100255	TRUE	153.8	154.1	Illumina HiSeq 2500	PAIRED	NA	NA	NA	NA	NA	NA	NA	NA	S	NA	S	NA	NA	NA	NA	NA	NA	NA	NA	S	NA	NA	NA
mykrobe_derivation	NA	SRR2100256	TRUE	161.3	161.8	Illumina HiSeq 2500	PAIRED	NA	NA	NA	NA	NA	NA	NA	NA	S	NA	S	NA	NA	NA	NA	NA	NA	NA	NA	S	NA	NA	NA
mykrobe_derivation	NA	SRR2100257	TRUE	258.1	258.8	Illumina HiSeq 2500	PAIRED	R	S	R	S	NA	NA	NA	NA	R	NA	R	R	NA	NA	S	NA	NA	NA	NA	R	NA	S	NA
mykrobe_derivation	NA	SRR2100258	TRUE	332.6	337.3	Illumina HiSeq 2500	PAIRED	NA	NA	NA	S	NA	NA	NA	NA	S	NA	R	NA	NA	NA	NA	NA	NA	NA	NA	S	NA	S	NA
mykrobe_derivation	NA	SRR2100259	TRUE	258.4	259.5	Illumina HiSeq 2500	PAIRED	NA	NA	NA	S	NA	NA	NA	NA	S	NA	R	NA	NA	NA	NA	NA	NA	NA	NA	S	NA	S	NA
mykrobe_derivation	NA	SRR2100260	TRUE	277.5	278.3	Illumina HiSeq 2500	PAIRED	NA	NA	NA	S	NA	NA	NA	NA	S	NA	R	NA	NA	NA	NA	NA	NA	NA	NA	S	NA	S	NA
mykrobe_derivation	NA	SRR2100261	TRUE	263.3	264.4	Illumina HiSeq 2500	PAIRED	NA	NA	NA	S	NA	NA	NA	NA	S	NA	R	NA	NA	NA	NA	NA	NA	NA	NA	S	NA	S	NA
mykrobe_derivation	NA	SRR2100262	TRUE	327.6	330.4	Illumina HiSeq 2500	PAIRED	NA	NA	NA	NA	NA	NA	NA	NA	S	NA	S	NA	NA	NA	NA	NA	NA	NA	NA	S	NA	NA	NA
mykrobe_derivation	NA	SRR2100263	TRUE	174.6	174.8	Illumina HiSeq 2500	PAIRED	NA	NA	NA	NA	NA	NA	NA	NA	S	NA	S	NA	NA	NA	NA	NA	NA	NA	NA	S	NA	NA	NA
mykrobe_derivation	NA	SRR2100264	TRUE	210.8	211.5	Illumina HiSeq 2500	PAIRED	NA	NA	NA	NA	NA	NA	NA	NA	S	NA	S	NA	NA	NA	NA	NA	NA	NA	NA	S	NA	NA	NA
mykrobe_derivation	NA	SRR2100265	TRUE	187	187.3	Illumina HiSeq 2500	PAIRED	NA	NA	NA	NA	NA	NA	NA	NA	S	NA	S	NA	NA	NA	NA	NA	NA	NA	NA	S	NA	NA	NA
mykrobe_derivation	NA	SRR2100266	TRUE	263.8	265.1	Illumina HiSeq 2500	PAIRED	NA	NA	NA	NA	NA	NA	NA	NA	S	NA	S	NA	NA	NA	NA	NA	NA	NA	NA	S	NA	NA	NA
mykrobe_derivation	NA	SRR2100267	TRUE	284	285.2	Illumina HiSeq 2500	PAIRED	S	S	S	S	NA	NA	NA	NA	R	NA	R	S	NA	NA	S	NA	NA	NA	NA	R	NA	S	NA
mykrobe_derivation	NA	SRR2100268	TRUE	232.6	232.7	Illumina HiSeq 2500	PAIRED	NA	NA	NA	NA	NA	NA	NA	NA	S	NA	S	NA	NA	NA	NA	NA	NA	NA	NA	S	NA	NA	NA
mykrobe_derivation	NA	SRR2100269	TRUE	209.4	209.6	Illumina HiSeq 2500	PAIRED	NA	NA	NA	NA	NA	NA	NA	NA	S	NA	S	NA	NA	NA	NA	NA	NA	NA	NA	S	NA	NA	NA
mykrobe_derivation	NA	SRR2100270	TRUE	517.3	516.2	Illumina HiSeq 2500	PAIRED	NA	NA	NA	S	NA	NA	NA	NA	S	NA	R	NA	NA	NA	NA	NA	NA	NA	NA	S	NA	S	NA
mykrobe_derivation	NA	SRR2100271	TRUE	161.4	162.9	Illumina HiSeq 2500	PAIRED	NA	NA	NA	S	NA	NA	NA	NA	S	NA	R	NA	NA	NA	NA	NA	NA	NA	NA	S	NA	S	NA
mykrobe_derivation	NA	SRR2100272	TRUE	199.8	201.8	Illumina HiSeq 2500	PAIRED	NA	NA	NA	S	NA	NA	NA	NA	S	NA	R	NA	NA	NA	NA	NA	NA	NA	NA	S	NA	S	NA
mykrobe_derivation	NA	SRR2100273	TRUE	155.6	157.5	Illumina HiSeq 2500	PAIRED	NA	NA	NA	NA	NA	NA	NA	NA	S	NA	S	NA	NA	NA	NA	NA	NA	NA	NA	S	NA	NA	NA
mykrobe_derivation	NA	SRR2100274	TRUE	148	149.7	Illumina HiSeq 2500	PAIRED	NA	NA	NA	NA	NA	NA	NA	NA	S	NA	S	NA	NA	NA	NA	NA	NA	NA	NA	S	NA	NA	NA
mykrobe_derivation	NA	SRR2100275	TRUE	141.3	143.1	Illumina HiSeq 2500	PAIRED	NA	NA	NA	NA	NA	NA	NA	NA	S	NA	S	NA	NA	NA	NA	NA	NA	NA	NA	S	NA	NA	NA
mykrobe_derivation	NA	SRR2100276	TRUE	151.8	153.4	Illumina HiSeq 2500	PAIRED	NA	NA	NA	NA	NA	NA	NA	NA	S	NA	S	NA	NA	NA	NA	NA	NA	NA	NA	S	NA	NA	NA
mykrobe_derivation	NA	SRR2100277	TRUE	157.4	159.2	Illumina HiSeq 2500	PAIRED	NA	NA	NA	NA	NA	NA	NA	NA	S	NA	S	NA	NA	NA	NA	NA	NA	NA	NA	S	NA	NA	NA
mykrobe_derivation	NA	SRR2100278	TRUE	154	155.2	Illumina HiSeq 2500	PAIRED	NA	NA	NA	S	NA	NA	NA	NA	S	NA	R	NA	NA	NA	NA	NA	NA	NA	NA	S	NA	S	NA
mykrobe_derivation	NA	SRR2100279	TRUE	135.2	136.6	Illumina HiSeq 2500	PAIRED	NA	NA	NA	NA	NA	NA	NA	NA	S	NA	S	NA	NA	NA	NA	NA	NA	NA	NA	S	NA	NA	NA
mykrobe_derivation	NA	SRR2100280	TRUE	140.1	141.4	Illumina HiSeq 2500	PAIRED	NA	NA	NA	NA	NA	NA	NA	NA	S	NA	S	NA	NA	NA	NA	NA	NA	NA	NA	S	NA	NA	NA
mykrobe_derivation	NA	SRR2100281	TRUE	154.2	156.3	Illumina HiSeq 2500	PAIRED	NA	NA	NA	NA	NA	NA	NA	NA	S	NA	S	NA	NA	NA	NA	NA	NA	NA	NA	S	NA	NA	NA
mykrobe_derivation	NA	SRR2100282	TRUE	134.6	135.8	Illumina HiSeq 2500	PAIRED	S	S	S	S	NA	NA	NA	NA	S	NA	R	S	NA	NA	S	NA	NA	NA	NA	R	NA	S	NA
mykrobe_derivation	NA	SRR2100283	TRUE	126.3	127.6	Illumina HiSeq 2500	PAIRED	NA	NA	NA	S	NA	NA	NA	NA	S	NA	R	NA	NA	NA	NA	NA	NA	NA	NA	S	NA	S	NA
mykrobe_derivation	NA	SRR2100284	TRUE	123.9	125.8	Illumina HiSeq 2500	PAIRED	NA	NA	NA	NA	NA	NA	NA	NA	S	NA	S	NA	NA	NA	NA	NA	NA	NA	NA	S	NA	NA	NA
mykrobe_derivation	NA	SRR2100285	TRUE	143	144.6	Illumina HiSeq 2500	PAIRED	NA	NA	NA	NA	NA	NA	NA	NA	S	NA	S	NA	NA	NA	NA	NA	NA	NA	NA	S	NA	NA	NA
mykrobe_derivation	NA	SRR2100286	TRUE	123.6	124.8	Illumina HiSeq 2500	PAIRED	NA	NA	NA	NA	NA	NA	NA	NA	S	NA	S	NA	NA	NA	NA	NA	NA	NA	NA	S	NA	NA	NA
mykrobe_derivation	NA	SRR2100287	TRUE	111.3	112.7	Illumina HiSeq 2500	PAIRED	NA	NA	NA	NA	NA	NA	NA	NA	S	NA	S	NA	NA	NA	NA	NA	NA	NA	NA	S	NA	NA	NA
mykrobe_derivation	NA	SRR2100288	TRUE	146.7	148.1	Illumina HiSeq 2500	PAIRED	S	S	S	S	NA	NA	NA	NA	S	NA	R	S	NA	NA	S	NA	NA	NA	NA	S	S	S	NA
mykrobe_derivation	NA	SRR2100289	TRUE	130.8	131.9	Illumina HiSeq 2500	PAIRED	NA	NA	NA	S	NA	NA	NA	NA	S	NA	R	NA	NA	NA	NA	NA	NA	NA	NA	S	NA	S	NA
mykrobe_derivation	NA	SRR2100290	TRUE	141	142.1	Illumina HiSeq 2500	PAIRED	NA	NA	NA	S	NA	NA	NA	NA	S	NA	R	NA	NA	NA	NA	NA	NA	NA	NA	S	NA	S	NA
mykrobe_derivation	NA	SRR2100291	TRUE	150	151.8	Illumina HiSeq 2500	PAIRED	NA	NA	NA	NA	NA	NA	NA	NA	S	NA	S	NA	NA	NA	NA	NA	NA	NA	NA	S	NA	NA	NA
mykrobe_derivation	NA	SRR2100292	TRUE	144.8	146.3	Illumina HiSeq 2500	PAIRED	NA	NA	NA	NA	NA	NA	NA	NA	S	NA	S	NA	NA	NA	NA	NA	NA	NA	NA	S	NA	NA	NA
mykrobe_derivation	NA	SRR2100293	TRUE	153.7	155.8	Illumina HiSeq 2500	PAIRED	NA	NA	NA	NA	NA	NA	NA	NA	S	NA	S	NA	NA	NA	NA	NA	NA	NA	NA	S	NA	NA	NA
mykrobe_derivation	NA	SRR2100294	TRUE	153.4	155.1	Illumina HiSeq 2500	PAIRED	S	S	S	NA	NA	NA	NA	NA	S	NA	R	S	NA	NA	S	NA	NA	NA	NA	R	NA	S	NA
mykrobe_derivation	NA	SRR2100295	TRUE	145.2	146.9	Illumina HiSeq 2500	PAIRED	NA	NA	NA	S	NA	NA	NA	NA	S	NA	R	NA	NA	NA	NA	NA	NA	NA	NA	S	NA	S	NA
mykrobe_derivation	NA	SRR2100296	TRUE	107.4	108.9	Illumina HiSeq 2500	PAIRED	NA	NA	NA	NA	NA	NA	NA	NA	S	NA	S	NA	NA	NA	NA	NA	NA	NA	NA	S	NA	NA	NA
mykrobe_derivation	NA	SRR2100297	TRUE	120.7	122.5	Illumina HiSeq 2500	PAIRED	NA	NA	NA	NA	NA	NA	NA	NA	S	NA	S	NA	NA	NA	NA	NA	NA	NA	NA	S	NA	NA	NA
mykrobe_derivation	NA	SRR2100298	TRUE	145.4	147.3	Illumina HiSeq 2500	PAIRED	NA	NA	NA	NA	NA	NA	NA	NA	S	NA	S	NA	NA	NA	NA	NA	NA	NA	NA	S	NA	NA	NA
mykrobe_derivation	NA	SRR2100299	TRUE	146.4	146.8	Illumina HiSeq 2500	PAIRED	NA	NA	NA	NA	NA	NA	NA	NA	S	NA	S	NA	NA	NA	NA	NA	NA	NA	NA	S	NA	NA	NA
mykrobe_derivation	NA	SRR2100300	TRUE	136.4	137.7	Illumina HiSeq 2500	PAIRED	NA	NA	NA	S	NA	NA	NA	NA	S	NA	R	NA	NA	NA	NA	NA	NA	NA	NA	S	NA	S	NA
mykrobe_derivation	NA	SRR2100301	TRUE	137.8	139.1	Illumina HiSeq 2500	PAIRED	S	S	S	S	NA	NA	NA	NA	S	NA	R	S	NA	NA	S	NA	NA	NA	NA	R	NA	S	NA
mykrobe_derivation	NA	SRR2100302	TRUE	130.3	131.8	Illumina HiSeq 2500	PAIRED	NA	NA	NA	NA	NA	NA	NA	NA	S	NA	S	NA	NA	NA	NA	NA	NA	NA	NA	S	NA	NA	NA
mykrobe_derivation	NA	SRR2100303	TRUE	126.1	127.2	Illumina HiSeq 2500	PAIRED	NA	NA	NA	NA	NA	NA	NA	NA	S	NA	S	NA	NA	NA	NA	NA	NA	NA	NA	S	NA	NA	NA
mykrobe_derivation	NA	SRR2100304	TRUE	138.7	140	Illumina HiSeq 2500	PAIRED	NA	NA	NA	NA	NA	NA	NA	NA	S	NA	S	NA	NA	NA	NA	NA	NA	NA	NA	S	NA	NA	NA
mykrobe_derivation	NA	SRR2100305	TRUE	131.5	133.2	Illumina HiSeq 2500	PAIRED	NA	NA	NA	NA	NA	NA	NA	NA	S	NA	S	NA	NA	NA	NA	NA	NA	NA	NA	S	NA	NA	NA
mykrobe_derivation	NA	SRR2100306	TRUE	146.1	147.3	Illumina HiSeq 2500	PAIRED	S	S	S	S	NA	NA	NA	NA	R	NA	R	S	NA	NA	S	NA	NA	NA	NA	R	R	S	NA
mykrobe_derivation	NA	SRR2100307	TRUE	122.6	124.1	Illumina HiSeq 2500	PAIRED	NA	NA	NA	NA	NA	NA	NA	NA	S	NA	S	NA	NA	NA	NA	NA	NA	NA	NA	S	NA	NA	NA
mykrobe_derivation	NA	SRR2100308	TRUE	129.4	130.5	Illumina HiSeq 2500	PAIRED	NA	NA	NA	NA	NA	NA	NA	NA	S	NA	S	NA	NA	NA	NA	NA	NA	NA	NA	S	NA	NA	NA
mykrobe_derivation	NA	SRR2100309	TRUE	125.3	126.4	Illumina HiSeq 2500	PAIRED	NA	NA	NA	NA	NA	NA	NA	NA	S	NA	S	NA	NA	NA	NA	NA	NA	NA	NA	S	NA	NA	NA
mykrobe_derivation	NA	SRR2100310	TRUE	126.9	128.4	Illumina HiSeq 2500	PAIRED	NA	NA	NA	NA	NA	NA	NA	NA	S	NA	S	NA	NA	NA	NA	NA	NA	NA	NA	S	NA	NA	NA
mykrobe_derivation	NA	SRR2100311	TRUE	133.9	135.2	Illumina HiSeq 2500	PAIRED	NA	NA	NA	NA	NA	NA	NA	NA	S	NA	S	NA	NA	NA	NA	NA	NA	NA	NA	S	NA	NA	NA
mykrobe_derivation	NA	SRR2100312	TRUE	139.7	141.5	Illumina HiSeq 2500	PAIRED	NA	NA	NA	S	NA	NA	NA	NA	S	NA	R	NA	NA	NA	NA	NA	NA	NA	NA	NA	NA	S	NA
mykrobe_derivation	NA	SRR2100313	TRUE	125.3	126.1	Illumina HiSeq 2500	PAIRED	NA	NA	NA	NA	NA	NA	NA	NA	S	NA	S	NA	NA	NA	NA	NA	NA	NA	NA	S	NA	NA	NA
mykrobe_derivation	NA	SRR2100314	TRUE	149.1	150.8	Illumina HiSeq 2500	PAIRED	NA	NA	NA	NA	NA	NA	NA	NA	S	NA	S	NA	NA	NA	NA	NA	NA	NA	NA	S	NA	NA	NA
mykrobe_derivation	NA	SRR2100315	TRUE	114.2	115.5	Illumina HiSeq 2500	PAIRED	NA	NA	NA	NA	NA	NA	NA	NA	S	NA	S	NA	NA	NA	NA	NA	NA	NA	NA	S	NA	NA	NA
mykrobe_derivation	NA	SRR2100316	TRUE	135.6	137.5	Illumina HiSeq 2500	PAIRED	NA	NA	NA	NA	NA	NA	NA	NA	S	NA	S	NA	NA	NA	NA	NA	NA	NA	NA	S	NA	NA	NA
mykrobe_derivation	NA	SRR2100317	TRUE	148.5	148.3	Illumina HiSeq 2500	PAIRED	NA	NA	NA	NA	NA	NA	NA	NA	S	NA	S	NA	NA	NA	NA	NA	NA	NA	NA	S	NA	NA	NA
mykrobe_derivation	NA	SRR2100318	TRUE	125.7	126.4	Illumina HiSeq 2500	PAIRED	NA	NA	NA	NA	NA	NA	NA	NA	S	NA	S	NA	NA	NA	NA	NA	NA	NA	NA	S	NA	NA	NA
mykrobe_derivation	NA	SRR2100319	TRUE	128	128.3	Illumina HiSeq 2500	PAIRED	NA	NA	NA	S	NA	NA	NA	NA	S	NA	S	NA	NA	NA	NA	NA	NA	NA	NA	S	NA	S	NA
mykrobe_derivation	NA	SRR2100320	TRUE	108.4	108.9	Illumina HiSeq 2500	PAIRED	NA	NA	NA	S	NA	NA	NA	NA	S	NA	R	NA	NA	NA	NA	NA	NA	NA	NA	S	NA	S	NA
mykrobe_derivation	NA	SRR2100321	TRUE	113.8	114.3	Illumina HiSeq 2500	PAIRED	NA	NA	NA	S	NA	NA	NA	NA	S	NA	R	NA	NA	NA	NA	NA	NA	NA	NA	S	NA	S	NA
mykrobe_derivation	NA	SRR2100322	TRUE	124.6	125	Illumina HiSeq 2500	PAIRED	NA	NA	NA	NA	NA	NA	NA	NA	S	NA	S	NA	NA	NA	NA	NA	NA	NA	NA	S	NA	NA	NA
mykrobe_derivation	NA	SRR2100323	TRUE	221.6	222	Illumina HiSeq 2500	PAIRED	NA	NA	NA	S	NA	NA	NA	NA	S	NA	R	NA	NA	NA	NA	NA	NA	NA	NA	S	NA	S	NA
mykrobe_derivation	NA	SRR2100324	TRUE	118.7	119	Illumina HiSeq 2500	PAIRED	S	S	S	S	NA	NA	NA	NA	S	NA	R	S	NA	NA	S	NA	NA	NA	NA	R	NA	S	NA
mykrobe_derivation	NA	SRR2100325	TRUE	129.9	130.5	Illumina HiSeq 2500	PAIRED	NA	NA	NA	S	NA	NA	NA	NA	S	NA	R	NA	NA	NA	NA	NA	NA	NA	NA	S	NA	S	NA
mykrobe_derivation	NA	SRR2100326	TRUE	128.8	128.9	Illumina HiSeq 2500	PAIRED	NA	NA	NA	NA	NA	NA	NA	NA	S	NA	S	NA	NA	NA	NA	NA	NA	NA	NA	S	NA	NA	NA
mykrobe_derivation	NA	SRR2100327	TRUE	108.9	109.3	Illumina HiSeq 2500	PAIRED	NA	NA	NA	NA	NA	NA	NA	NA	S	NA	S	NA	NA	NA	NA	NA	NA	NA	NA	S	NA	NA	NA
mykrobe_derivation	NA	SRR2100328	TRUE	152.5	153.2	Illumina HiSeq 2500	PAIRED	NA	NA	NA	NA	NA	NA	NA	NA	S	NA	S	NA	NA	NA	NA	NA	NA	NA	NA	S	NA	NA	NA
mykrobe_derivation	NA	SRR2100329	TRUE	131.6	131.9	Illumina HiSeq 2500	PAIRED	NA	NA	NA	NA	NA	NA	NA	NA	S	NA	S	NA	NA	NA	NA	NA	NA	NA	NA	S	NA	NA	NA
mykrobe_derivation	NA	SRR2100330	TRUE	132.5	132.9	Illumina HiSeq 2500	PAIRED	NA	NA	NA	NA	NA	NA	NA	NA	S	NA	S	NA	NA	NA	NA	NA	NA	NA	NA	S	NA	NA	NA
mykrobe_derivation	NA	SRR2100331	TRUE	111.6	112.3	Illumina HiSeq 2500	PAIRED	S	S	S	S	NA	NA	NA	NA	S	NA	R	S	NA	NA	S	NA	NA	NA	NA	R	NA	S	NA
mykrobe_derivation	NA	SRR2100332	TRUE	120.1	120.6	Illumina HiSeq 2500	PAIRED	NA	NA	NA	S	NA	NA	NA	NA	S	NA	R	NA	NA	NA	NA	NA	NA	NA	NA	S	NA	S	NA
mykrobe_derivation	NA	SRR2100333	TRUE	140.7	141.1	Illumina HiSeq 2500	PAIRED	NA	NA	NA	NA	NA	NA	NA	NA	S	NA	S	NA	NA	NA	NA	NA	NA	NA	NA	S	NA	NA	NA
mykrobe_derivation	NA	SRR2100334	TRUE	127.3	127.7	Illumina HiSeq 2500	PAIRED	NA	NA	NA	NA	NA	NA	NA	NA	S	NA	S	NA	NA	NA	NA	NA	NA	NA	NA	S	NA	NA	NA
mykrobe_derivation	NA	SRR2100335	TRUE	149.2	149.6	Illumina HiSeq 2500	PAIRED	S	S	S	S	NA	NA	NA	NA	NA	NA	R	S	NA	NA	S	NA	NA	NA	NA	R	R	S	NA
mykrobe_derivation	NA	SRR2100336	TRUE	131.5	131.7	Illumina HiSeq 2500	PAIRED	NA	NA	NA	NA	NA	NA	NA	NA	S	NA	S	NA	NA	NA	NA	NA	NA	NA	NA	S	NA	NA	NA
mykrobe_derivation	NA	SRR2100337	TRUE	121.8	122.2	Illumina HiSeq 2500	PAIRED	NA	NA	NA	NA	NA	NA	NA	NA	S	NA	S	NA	NA	NA	NA	NA	NA	NA	NA	S	NA	NA	NA
mykrobe_derivation	NA	SRR2100338	TRUE	126.1	126.2	Illumina HiSeq 2500	PAIRED	NA	NA	NA	NA	NA	NA	NA	NA	S	NA	S	NA	NA	NA	NA	NA	NA	NA	NA	S	NA	NA	NA
mykrobe_derivation	NA	SRR2100339	TRUE	156.9	156.9	Illumina HiSeq 2500	PAIRED	NA	NA	NA	NA	NA	NA	NA	NA	S	NA	S	NA	NA	NA	NA	NA	NA	NA	NA	S	NA	NA	NA
mykrobe_derivation	NA	SRR2100340	TRUE	139.6	139.9	Illumina HiSeq 2500	PAIRED	NA	NA	NA	S	NA	NA	NA	NA	S	NA	R	NA	NA	NA	NA	NA	NA	NA	NA	S	NA	S	NA
mykrobe_derivation	NA	SRR2100341	TRUE	141.7	141.7	Illumina HiSeq 2500	PAIRED	NA	NA	NA	S	NA	NA	NA	NA	S	NA	R	NA	NA	NA	NA	NA	NA	NA	NA	S	NA	S	NA
mykrobe_derivation	NA	SRR2100342	TRUE	131.6	131.9	Illumina HiSeq 2500	PAIRED	NA	NA	NA	S	NA	NA	NA	NA	S	NA	R	NA	NA	NA	NA	NA	NA	NA	NA	S	NA	S	NA
mykrobe_derivation	NA	SRR2100343	TRUE	120.1	120.4	Illumina HiSeq 2500	PAIRED	NA	NA	NA	S	NA	NA	NA	NA	S	NA	R	NA	NA	NA	NA	NA	NA	NA	NA	S	NA	S	NA
mykrobe_derivation	NA	SRR2100344	TRUE	126.9	127.2	Illumina HiSeq 2500	PAIRED	NA	NA	NA	NA	NA	NA	NA	NA	S	NA	R	NA	NA	NA	NA	NA	NA	NA	NA	S	NA	NA	NA
mykrobe_derivation	NA	SRR2100345	TRUE	130.4	130.7	Illumina HiSeq 2500	PAIRED	NA	NA	NA	NA	NA	NA	NA	NA	S	NA	S	NA	NA	NA	NA	NA	NA	NA	NA	S	NA	NA	NA
mykrobe_derivation	NA	SRR2100346	TRUE	132.1	132.2	Illumina HiSeq 2500	PAIRED	NA	NA	NA	NA	NA	NA	NA	NA	S	NA	S	NA	NA	NA	NA	NA	NA	NA	NA	S	NA	NA	NA
mykrobe_derivation	NA	SRR2100347	TRUE	124.9	125.1	Illumina HiSeq 2500	PAIRED	NA	NA	NA	NA	NA	NA	NA	NA	S	NA	S	NA	NA	NA	NA	NA	NA	NA	NA	S	NA	NA	NA
mykrobe_derivation	NA	SRR2100348	TRUE	139.5	139.7	Illumina HiSeq 2500	PAIRED	NA	NA	NA	NA	NA	NA	NA	NA	S	NA	S	NA	NA	NA	NA	NA	NA	NA	NA	S	NA	NA	NA
mykrobe_derivation	NA	SRR2100349	TRUE	120.5	123.5	Illumina HiSeq 2500	PAIRED	S	S	S	S	NA	NA	NA	NA	S	NA	R	S	NA	NA	S	NA	NA	NA	NA	R	S	S	NA
mykrobe_derivation	NA	SRR2100350	TRUE	143.5	143.5	Illumina HiSeq 2500	PAIRED	NA	NA	NA	S	NA	NA	NA	NA	S	NA	R	NA	NA	NA	NA	NA	NA	NA	NA	S	NA	S	NA
mykrobe_derivation	NA	SRR2100351	TRUE	131.3	131.6	Illumina HiSeq 2500	PAIRED	NA	NA	NA	S	NA	NA	NA	NA	S	NA	R	NA	NA	NA	NA	NA	NA	NA	NA	S	NA	S	NA
mykrobe_derivation	NA	SRR2100352	TRUE	100.3	100.3	Illumina HiSeq 2500	PAIRED	S	S	S	S	NA	NA	NA	NA	R	NA	R	S	NA	NA	S	NA	NA	NA	NA	R	R	S	NA
mykrobe_derivation	NA	SRR2100353	TRUE	130.9	130.9	Illumina HiSeq 2500	PAIRED	NA	NA	NA	S	NA	NA	NA	NA	S	NA	R	NA	NA	NA	NA	NA	NA	NA	NA	S	NA	S	NA
mykrobe_derivation	NA	SRR2100354	TRUE	123.8	124.1	Illumina HiSeq 2500	PAIRED	NA	NA	NA	NA	NA	NA	NA	NA	S	NA	S	NA	NA	NA	NA	NA	NA	NA	NA	S	NA	NA	NA
mykrobe_derivation	NA	SRR2100355	TRUE	126.4	127	Illumina HiSeq 2500	PAIRED	NA	NA	NA	NA	NA	NA	NA	NA	S	NA	S	NA	NA	NA	NA	NA	NA	NA	NA	S	NA	NA	NA
mykrobe_derivation	NA	SRR2100356	TRUE	142.2	142.1	Illumina HiSeq 2500	PAIRED	NA	NA	NA	NA	NA	NA	NA	NA	S	NA	S	NA	NA	NA	NA	NA	NA	NA	NA	S	NA	NA	NA
mykrobe_derivation	NA	SRR2100357	TRUE	125	125	Illumina HiSeq 2500	PAIRED	NA	NA	NA	NA	NA	NA	NA	NA	S	NA	S	NA	NA	NA	NA	NA	NA	NA	NA	S	NA	NA	NA
mykrobe_derivation	NA	SRR2100358	TRUE	107.3	107.6	Illumina HiSeq 2500	PAIRED	NA	NA	NA	NA	NA	NA	NA	NA	S	NA	S	NA	NA	NA	NA	NA	NA	NA	NA	S	NA	NA	NA
mykrobe_derivation	NA	SRR2100360	TRUE	122.2	122.2	Illumina HiSeq 2500	PAIRED	NA	NA	NA	NA	NA	NA	NA	NA	S	NA	S	NA	NA	NA	NA	NA	NA	NA	NA	S	NA	NA	NA
mykrobe_derivation	NA	SRR2100361	TRUE	155.7	155.9	Illumina HiSeq 2500	PAIRED	NA	NA	NA	NA	NA	NA	NA	NA	S	NA	S	NA	NA	NA	NA	NA	NA	NA	NA	S	NA	NA	NA
mykrobe_derivation	NA	SRR2100362	TRUE	168.6	169.3	Illumina HiSeq 2500	PAIRED	NA	NA	NA	NA	NA	NA	NA	NA	S	NA	S	NA	NA	NA	NA	NA	NA	NA	NA	S	NA	NA	NA
mykrobe_derivation	NA	SRR2100363	TRUE	225.4	225.6	Illumina HiSeq 2500	PAIRED	NA	NA	NA	NA	NA	NA	NA	NA	S	NA	S	NA	NA	NA	NA	NA	NA	NA	NA	S	NA	NA	NA
mykrobe_derivation	NA	SRR2100364	TRUE	552.1	549	Illumina HiSeq 2500	PAIRED	NA	NA	NA	NA	NA	NA	NA	NA	S	NA	S	NA	NA	NA	NA	NA	NA	NA	NA	S	NA	NA	NA
mykrobe_derivation	NA	SRR2100365	TRUE	251.7	251.2	Illumina HiSeq 2500	PAIRED	NA	NA	NA	NA	NA	NA	NA	NA	S	NA	S	NA	NA	NA	NA	NA	NA	NA	NA	S	NA	NA	NA
mykrobe_derivation	NA	SRR2100366	TRUE	844.9	844.2	Illumina HiSeq 2500	PAIRED	NA	NA	NA	NA	NA	NA	NA	NA	S	NA	S	NA	NA	NA	NA	NA	NA	NA	NA	S	NA	NA	NA
mykrobe_derivation	NA	SRR2100367	TRUE	319.7	318	Illumina HiSeq 2500	PAIRED	S	S	S	NA	NA	NA	NA	NA	S	NA	R	S	NA	NA	S	NA	NA	NA	NA	R	R	S	NA
mykrobe_derivation	NA	SRR2100368	TRUE	397.7	396.2	Illumina HiSeq 2500	PAIRED	S	S	S	S	NA	NA	NA	NA	S	NA	R	S	NA	NA	S	NA	NA	NA	NA	R	NA	S	NA
mykrobe_derivation	NA	SRR2100369	TRUE	313.9	313.1	Illumina HiSeq 2500	PAIRED	NA	NA	NA	S	NA	NA	NA	NA	S	NA	R	NA	NA	NA	NA	NA	NA	NA	NA	S	NA	S	NA
mykrobe_derivation	NA	SRR2100370	TRUE	298.8	296.9	Illumina HiSeq 2500	PAIRED	S	S	S	S	NA	NA	NA	NA	S	NA	R	S	NA	NA	S	NA	NA	NA	NA	S	S	S	NA
mykrobe_derivation	NA	SRR2100371	TRUE	681.6	677.5	Illumina HiSeq 2500	PAIRED	NA	NA	NA	NA	NA	NA	NA	NA	S	NA	S	NA	NA	NA	NA	NA	NA	NA	NA	S	NA	NA	NA
mykrobe_derivation	NA	SRR2100372	TRUE	639.8	637.1	Illumina HiSeq 2500	PAIRED	NA	NA	NA	NA	NA	NA	NA	NA	S	NA	S	NA	NA	NA	NA	NA	NA	NA	NA	S	NA	NA	NA
mykrobe_derivation	NA	SRR2100373	TRUE	501.5	500.6	Illumina HiSeq 2500	PAIRED	NA	NA	NA	NA	NA	NA	NA	NA	S	NA	S	NA	NA	NA	NA	NA	NA	NA	NA	S	NA	NA	NA
mykrobe_derivation	NA	SRR2100374	TRUE	532.3	532.9	Illumina HiSeq 2500	PAIRED	NA	NA	NA	S	NA	NA	NA	NA	S	NA	R	NA	NA	NA	NA	NA	NA	NA	NA	S	NA	S	NA
mykrobe_derivation	NA	SRR2100375	TRUE	675.4	670.5	Illumina HiSeq 2500	PAIRED	NA	NA	NA	NA	NA	NA	NA	NA	S	NA	S	NA	NA	NA	NA	NA	NA	NA	NA	S	NA	NA	NA
mykrobe_derivation	NA	SRR2100376	TRUE	473.8	471.8	Illumina HiSeq 2500	PAIRED	S	R	S	R	NA	NA	NA	NA	S	NA	R	S	NA	NA	R	NA	NA	NA	NA	R	S	R	NA
mykrobe_derivation	NA	SRR2100377	TRUE	456.1	455	Illumina HiSeq 2500	PAIRED	NA	NA	NA	S	NA	NA	NA	NA	S	NA	R	NA	NA	NA	NA	NA	NA	NA	NA	S	NA	S	NA
mykrobe_derivation	NA	SRR2100378	TRUE	411.9	409.5	Illumina HiSeq 2500	PAIRED	NA	NA	NA	NA	NA	NA	NA	NA	S	NA	S	NA	NA	NA	NA	NA	NA	NA	NA	S	NA	NA	NA
[truncated: 4,575 more rows]
