# Supplementary material for: A large scale evaluation of TBProfiler and Mykrobe for antibiotic resistance prediction in Mycobacterium tuberculosis
Source: PeerJ. 2019 May 1;7:e6857. doi: 10.7717/peerj.6857 (PMC6500375; doi:10.7717/peerj.6857)
Supplement: Supplemental Information 2 [file peerj-07-6857-s002.zip › supplementary-data/final-models/mykrobe_amikacin_thresh-0.csv]

	no-lineage	with-lineage
intercept	-2,74	-2,43
rrs_G1484T-G1484T	2,54	1,59
rrs_A1401G-A1401G	5,57	5,3
lineage_European_American	0	-0,48
