# Supplementary material for: A large scale evaluation of TBProfiler and Mykrobe for antibiotic resistance prediction in Mycobacterium tuberculosis
Source: PeerJ. 2019 May 1;7:e6857. doi: 10.7717/peerj.6857 (PMC6500375; doi:10.7717/peerj.6857)
Supplement: Supplemental Information 2 [file peerj-07-6857-s002.zip › supplementary-data/final-models/mykrobe_capreomycin_thresh-0.csv]

	no-lineage	with-lineage
intercept	-2,53	-2,59
rrs_C1402T-C1402T	1,47	2,78
rrs_G1484T-G1484T	3,24	5,4
rrs_A1401G-A1401G	4,42	4,82
lineage_Delhi_Central_Asia	0	-2,49
lineage_East_Africa_Indian_ocean	0	-1,5
gid_Y195H-Y195H	0	-0,29
rrs_A1401T-A1401T	0	0,05
lineage_Beijing_East_Asia	0	0,21
tlyA_C-83T-C	0	1,7
