# Supplementary material for: A large scale evaluation of TBProfiler and Mykrobe for antibiotic resistance prediction in Mycobacterium tuberculosis
Source: PeerJ. 2019 May 1;7:e6857. doi: 10.7717/peerj.6857 (PMC6500375; doi:10.7717/peerj.6857)
Supplement: Supplemental Information 2 [file peerj-07-6857-s002.zip › supplementary-data/final-models/mykrobe_ethambutol_thresh-0.csv]

	no-lineage	with-lineage
intercept	-3,24	-3,5
embA_C-16T-C	0,39	0,3
embB_M306L-M306L	1,4	0,91
embA_C-16G-C	2,36	1,36
embB_G406S-G406S	2,58	2,11
embB_G406D-G406D	2,63	2,09
embB_G406A-G406A	2,65	1,98
embA_C-12T-C	3,02	2,47
embB_M306I-M306I	3,68	3,06
embB_Q497R-Q497R	3,8	3,4
embB_M306V-M306V	4,03	3,41
embB_D354A-D354A	4,43	3,64
lineage_Delhi_Central_Asia	0	-0,28
lineage_East_Africa_Indian_ocean	0	0
lineage_European_American	0	0,23
lineage_Beijing_East_Asia	0	1,46
