# Supplementary material for: A large scale evaluation of TBProfiler and Mykrobe for antibiotic resistance prediction in Mycobacterium tuberculosis
Source: PeerJ. 2019 May 1;7:e6857. doi: 10.7717/peerj.6857 (PMC6500375; doi:10.7717/peerj.6857)
Supplement: Supplemental Information 2 [file peerj-07-6857-s002.zip › supplementary-data/final-models/mykrobe_fluoroquinolones_thresh-0.csv]

	no-lineage	with-lineage
intercept	-2,84	-2,52
gyrA_D94H-D94H	1,75	0
gyrA_A74S-A74S	2,12	0
gyrA_S91P-S91P	3,76	2,71
gyrA_D94A-D94A	4,09	2,82
gyrA_D94Y-D94Y	4,3	2,33
gyrA_A90V-A90V	4,35	3,35
gyrA_D94N-D94N	4,73	2,76
gyrA_D94G-D94G	5,34	4,39
lineage_Beijing_East_Asia	0	0,4
