# Supplementary material for: A large scale evaluation of TBProfiler and Mykrobe for antibiotic resistance prediction in Mycobacterium tuberculosis
Source: PeerJ. 2019 May 1;7:e6857. doi: 10.7717/peerj.6857 (PMC6500375; doi:10.7717/peerj.6857)
Supplement: Supplemental Information 2 [file peerj-07-6857-s002.zip › supplementary-data/final-models/mykrobe_isoniazid_thresh-0.csv]

	no-lineage	with-lineage
intercept	-2,86	-2,89
fabG1_T-8C-T	0,27	1,15
inhA_I194T-I194T	0,82	1,68
fabG1_G-17T-G	0,88	2,53
inhA_S94A-S94A	3,17	3,94
katG_S315N-S315N	3,55	4,08
fabG1_C-15T-C	4,63	4,64
katG_S315T-S315T	6,39	6,36
lineage_Delhi_Central_Asia	0	-0,39
lineage_East_Africa_Indian_ocean	0	-0,37
lineage_other	0	0,02
katG_R104Q-R104Q	0	0,23
inhA_I21T-I21T	0	0,24
lineage_Beijing_East_Asia	0	0,59
