# Supplementary material for: A large scale evaluation of TBProfiler and Mykrobe for antibiotic resistance prediction in Mycobacterium tuberculosis
Source: PeerJ. 2019 May 1;7:e6857. doi: 10.7717/peerj.6857 (PMC6500375; doi:10.7717/peerj.6857)
Supplement: Supplemental Information 2 [file peerj-07-6857-s002.zip › supplementary-data/final-models/mykrobe_kanamycin_thresh-0.csv]

	no-lineage	with-lineage
intercept	-2,4	-2,09
rrs_G1484T-G1484T	2,54	2,22
eis_G-10A-G	3,25	3,25
rrs_A1401G-A1401G	5,5	5,24
lineage_European_American	0	-0,46
