# Supplementary material for: A large scale evaluation of TBProfiler and Mykrobe for antibiotic resistance prediction in Mycobacterium tuberculosis
Source: PeerJ. 2019 May 1;7:e6857. doi: 10.7717/peerj.6857 (PMC6500375; doi:10.7717/peerj.6857)
Supplement: Supplemental Information 2 [file peerj-07-6857-s002.zip › supplementary-data/final-models/mykrobe_pyrazinamide_thresh-0.csv]

	no-lineage	with-lineage
intercept	-1,24	-1,66
pncA_H57R-H57R	0,96	1,99
pncA_V7L-V7L	0,96	1,99
pncA_L27P-L27P	0,96	0,06
pncA_L4S-L4S	1,67	1,44
pncA_G162D-G162D	2,16	2,99
pncA_V180F-V180F	2,16	2,38
pncA_H57D-H57D	2,16	2,38
pncA_Q10P-Q10P	2,16	2,99
pncA_I133T-I133T	2,16	2,99
pncA_Q141P-Q141P	2,27	2,8
pncA_Q10R-Q10R	2,69	2,35
pncA_D49N-D49N	2,69	3,48
pncA_D12A-D12A	3,03	3,54
pncA_P54L-P54L	3,03	3,54
pncA_L172P-L172P	3,03	3,81
pncA_D8N-D8N	3,66	2,48
pncA_T135P-T135P	3,66	3,41
pncA_A-11G-A	3,8	4,41
pncA_V125G-V125G	4,54	5,28
pncA_C14R-C14R	5,47	4,54
lineage_East_Africa_Indian_ocean	0	-1,22
pncA_T47A-T47A	0	-0,6
lineage_other	0	-0,11
lineage_Delhi_Central_Asia	0	0,25
rpsA_V260I-V260I	0	1,46
lineage_Beijing_East_Asia	0	1,93
