# Supplementary material for: A large scale evaluation of TBProfiler and Mykrobe for antibiotic resistance prediction in Mycobacterium tuberculosis
Source: PeerJ. 2019 May 1;7:e6857. doi: 10.7717/peerj.6857 (PMC6500375; doi:10.7717/peerj.6857)
Supplement: Supplemental Information 2 [file peerj-07-6857-s002.zip › supplementary-data/final-models/mykrobe_rifampicin_thresh-0.csv]

	no-lineage	with-lineage
intercept	-3,57	-3,61
rpoB_H445C-H445C	1	0
rpoB_D435G-D435G	1,08	0
rpoB_H445N-H445N	1,27	1,1
rpoB_I491F-I491F	1,9	1,57
rpoB_Q432K-Q432K	2,15	0
rpoB_Q432L-Q432L	2,84	0
rpoB_Q432P-Q432P	2,84	0
rpoB_L430P-L430P	3,09	2,07
rpoB_D435F-D435F	3,56	2,61
rpoB_L452P-L452P	3,6	3,13
rpoB_S450F-S450F	3,96	2,28
rpoB_M434I-M434I	4,24	3,46
rpoB_D435Y-D435Y	4,34	4,07
rpoB_S450W-S450W	4,55	4,19
rpoB_V170F-V170F	4,65	3,54
rpoB_H445L-H445L	4,81	4,28
rpoB_H445R-H445R	5,62	4,6
rpoB_H445D-H445D	6,16	5,75
rpoB_H445Y-H445Y	6,2	5,62
rpoB_D435V-D435V	6,78	6,06
rpoB_S450L-S450L	7,11	6,56
lineage_East_Africa_Indian_ocean	0	-0,5
lineage_European_American	0	0,07
lineage_Beijing_East_Asia	0	1,26
