# Supplementary material for: A large scale evaluation of TBProfiler and Mykrobe for antibiotic resistance prediction in Mycobacterium tuberculosis
Source: PeerJ. 2019 May 1;7:e6857. doi: 10.7717/peerj.6857 (PMC6500375; doi:10.7717/peerj.6857)
Supplement: Supplemental Information 2 [file peerj-07-6857-s002.zip › supplementary-data/final-models/mykrobe_streptomycin_thresh-0.csv]

	no-lineage	with-lineage
intercept	-2,35	-2,86
rrs_A514G-A514G	0,12	0
gid_V41I-V41I	0,29	0,13
gid_P75L-P75L	0,29	0,13
gid_H48Q-H48Q	0,29	0,6
gid_A205E-A205E	0,34	0,74
gid_S149R-S149R	0,99	1,03
gid_L79W-L79W	1,03	0,87
gid_A138T-A138T	1,12	0,95
gid_S70N-S70N	1,12	2,19
gid_R64W-R64W	1,12	0,95
gid_L91P-L91P	1,12	0,95
rrs_A1325C-A1325C	1,12	0,95
gid_I162S-I162S	1,12	0,95
gid_P93L-P93L	1,12	0,95
gid_R118L-R118L	1,12	1,37
rrs_C905A-C905A	1,12	0,95
gid_I11N-I11N	1,12	0,95
gid_C52F-C52F	1,12	0,95
gid_V203L-V203L	1,12	0,95
gid_V88A-V88A	1,12	0,95
gid_R83P-R83P	1,12	0,95
gid_G30D-G30D	1,12	1,14
gid_G117V-G117V	1,25	1,28
gid_L26F-L26F	1,96	1,8
gid_R137P-R137P	1,98	1,96
gid_G34V-G34V	1,98	1,82
gid_V65G-V65G	2,01	2,63
rrs_A514T-A514T	2,08	2,79
gid_L79S-L79S	2,09	2,35
gid_G69D-G69D	2,13	1,97
gid_A138V-A138V	2,13	2,18
gid_R118S-R118S	2,58	2,42
gid_G73A-G73A	2,58	2,42
gid_A80P-A80P	2,77	2,6
gid_H48N-H48N	2,81	2,65
gid_R47W-R47W	2,81	2,65
gid_A200E-A200E	3,41	3,69
gid_D85A-D85A	3,41	3,25
rrs_A514C-A514C	3,74	3,93
gid_P75R-P75R	4,05	3,98
gid_A134E-A134E	4,05	3,89
rrs_C513T-C513T	4,1	4,48
rrs_C517T-C517T	4,37	4,89
rpsL_K88R-K88R	5,37	5,63
rpsL_K43R-K43R	6,11	6,49
lineage_East_Africa_Indian_ocean	0	-0,57
lineage_other	0	-0,47
gid_R137W-R137W	0	0,12
lineage_Delhi_Central_Asia	0	0,25
lineage_European_American	0	0,66
