# Supplementary material for: A large scale evaluation of TBProfiler and Mykrobe for antibiotic resistance prediction in Mycobacterium tuberculosis
Source: PeerJ. 2019 May 1;7:e6857. doi: 10.7717/peerj.6857 (PMC6500375; doi:10.7717/peerj.6857)
Supplement: Supplemental Information 2 [file peerj-07-6857-s002.zip › supplementary-data/final-models/tbprofiler_all-markers_amikacin_thresh-0.csv]

	no-lineage	with-lineage
intercept	-3,09	-2,18
rrs_514A>C	0,84	0
rrs_1484G>T	1,04	0
rrs_1401A>G	5,48	3,24
