# Supplementary material for: A large scale evaluation of TBProfiler and Mykrobe for antibiotic resistance prediction in Mycobacterium tuberculosis
Source: PeerJ. 2019 May 1;7:e6857. doi: 10.7717/peerj.6857 (PMC6500375; doi:10.7717/peerj.6857)
Supplement: Supplemental Information 2 [file peerj-07-6857-s002.zip › supplementary-data/final-models/tbprofiler_all-markers_capreomycin_thresh-0.csv]

	no-lineage	with-lineage
intercept	-2,88	-2,86
rrs_816A>G	-0,86	-0,87
rrs_1276T>C	-0,24	-0,25
rrs_533G>T	-0,23	-0,12
rrs_909G>T	0,05	0,12
rrs_499C>T	0,26	0,16
rrs_1357C>T	0,43	0,36
rrs_948A>T	0,61	0,53
tlyA_751T>TTG	1,35	1,34
rrs_1484G>T	1,58	1,67
rrs_1075G>GT	1,79	1,78
rrs_1401A>G	4,49	4,62
lineage_lineage3	0	-1,63
lineage_lineage2	0	0,09
rrs_936C>T	0	0,1
