# Supplementary material for: A large scale evaluation of TBProfiler and Mykrobe for antibiotic resistance prediction in Mycobacterium tuberculosis
Source: PeerJ. 2019 May 1;7:e6857. doi: 10.7717/peerj.6857 (PMC6500375; doi:10.7717/peerj.6857)
Supplement: Supplemental Information 2 [file peerj-07-6857-s002.zip › supplementary-data/final-models/tbprofiler_all-markers_ethambutol_thresh-0.csv]

	no-lineage	with-lineage
intercept	-3,17	-3,31
embB_937A>937E	-0,62	-0,62
embC_738R>738Q	-0,42	0
embC_855R>855G	-0,38	-0,37
embB_14R	-0,37	-0,38
embR_372C>372G	-0,32	-0,31
embC_844D>844A	-0,24	-0,23
embC_37G	-0,21	-0,21
embC_851L>851R	-0,19	-0,18
embB_965P	-0,17	-0,2
embC_270T>270I	-0,11	0
embB_107K	0,06	0,05
embA_410V>410L	0,06	0,06
embR_290A>290P	0,07	0,08
embC_523F>523V	0,08	0,08
embA_348G	0,12	0,12
embR_16L>16F	0,14	0,13
embR_71S>71I	0,2	0,2
embA_1092A	0,22	0,22
embC-embA_-8C>T	0,3	0,32
embB_1051T>1051P	0,31	0,32
embC_502L>502F	0,41	0,4
embC-embA_-16C>T	0,44	0,44
embB_328D>328G	0,48	0,51
embA_608T>608N	0,5	0,48
embR_379Q>379E	0,51	0,5
embB_1024D>1024N	0,62	0,64
embA_76C	0,97	0,93
embC-embA_-43G>C	1,12	1,13
embA_38Q	1,2	1,2
embB_74L>74R	1,79	1,76
embB_406G>406D	1,95	1,94
embB_306M>306L	2,25	2,26
embB_406G>406A	2,3	2,31
embC-embA_-16C>G	2,31	2,31
embB_406G>406S	2,32	2,3
embB_354D>354A	2,39	2,38
embC-embA_-12C>T	2,47	2,47
embC-embA_-11C>A	2,87	2,86
embB_306M>306I	3,27	3,27
embB_497Q>497R	3,49	3,48
embB_306M>306V	3,73	3,73
lineage_lineage3	0	-0,36
lineage_lineage4	0	0,16
lineage_lineage2	0	0,18
