# Supplementary material for: A large scale evaluation of TBProfiler and Mykrobe for antibiotic resistance prediction in Mycobacterium tuberculosis
Source: PeerJ. 2019 May 1;7:e6857. doi: 10.7717/peerj.6857 (PMC6500375; doi:10.7717/peerj.6857)
Supplement: Supplemental Information 2 [file peerj-07-6857-s002.zip › supplementary-data/final-models/tbprofiler_all-markers_ethionamide_thresh-0.csv]

	no-lineage	with-lineage
intercept	-2,1	-2,11
ethR_95A>95T	-1,94	-2,24
ethA_276Y>276H	-0,75	-0,99
ethA_18S>18G	-0,75	-0,68
inhA_251P>251A	-0,51	-0,45
ethA_147Y>147*	-0,38	-0,62
ethA_826A>AC	-0,02	-0,13
ethA_485A	0	0,01
inhA_173R	0	0
ethA_233MAYTAVRWKNVLRQAAVYSACQKWPRRMRKMFLSLIQRQLPEGYDVRKHFGPHYNPWDQRLCLVPNGDLFRAIRHGKVEVVTDTIERFTATGIRLNSGRELPADIIITATGLNLQLFGGATATIDGQQVDITTTMAYKGMMLSGIPNMAYTVGYTNASWTLKADLVSEFVCRLLNYMDDNGFDTVVVERPGSDVEERPFMEFTPGYVLRSLDELPKQGSRTPWRLNQNYLRDIRLIRRGKIDDEGLRFAKRPAPVGV*>233IGLHRGTVEERAAPGGRVQRLPEVATAHAEDVPEPDPAPATRGVRRAKALRPALQPLGPAIVLGAQRRPVPGHSSREGRGGDRHH*	0,01	0
ethR_183LFAS>183L	0,04	0,36
ethA_375S>375Y	0,07	0
ethA_33GC>G	0,07	0
ethA_281H>281P	0,07	0
inhA_255G	0,21	0,23
ethA_405A>AAT	0,5	0,24
ethA_224K>224*	0,5	0,24
ethA_450G>450D	0,71	0,47
ethA_320F>320S	0,71	0,47
ethA_194L>194P	0,71	0,47
ethA_885CA>C	0,71	0,16
ethA_598TG>T	0,74	0,73
ethA_1387GT>G	0,76	0,45
ethA_256WPRRMRKMFLSLIQRQLPEGY>256CHGACGRCS*	0,95	0,61
ethA_381A>381P	0,95	0,61
inhA_151P	1,01	1,11
ethA_111CT>C	1,05	0,67
ethA_1379T>TTC	1,13	0,77
ethA_131C>131*	1,21	0,6
ethA_66GT>G	1,29	1,23
ethA_51P>51H	1,37	1,01
ethA_43G>43C	1,47	1,16
inhA_94S>94A	1,8	1,86
ethA_24Q>24*	2,01	1,9
inhA_194I>194T	2,06	2,02
ethA_400E>400D	2,4	2,01
Rv1482c-fabG1_-15C>T	2,44	2,46
ethA_403C>403R	2,5	2,43
ethA_266S>266R	2,5	2,13
ethA_181TG>T	3,23	2,84
ethA_769GC>G	4,07	3,7
lineage_lineage3	0	-1,43
lineage_lineage2	0	0,31
