# Supplementary material for: A large scale evaluation of TBProfiler and Mykrobe for antibiotic resistance prediction in Mycobacterium tuberculosis
Source: PeerJ. 2019 May 1;7:e6857. doi: 10.7717/peerj.6857 (PMC6500375; doi:10.7717/peerj.6857)
Supplement: Supplemental Information 2 [file peerj-07-6857-s002.zip › supplementary-data/final-models/tbprofiler_all-markers_fluoroquinolones_thresh-0.csv]

	no-lineage	with-lineage
intercept	-1,89	-1,9
gyrB_563L>563W	-1,29	-1,24
gyrA_21E>21Q	-0,78	-0,78
gyrA_668G>668D	-0,54	-0,62
gyrB_561V	-0,53	-0,53
gyrA_762L>762V	-0,46	-0,48
gyrA_359D>359G	-0,18	-0,08
gyrB_558N>558K	-0,1	-0,1
gyrB_303T>303P	0,01	0,06
gyrB_301V>301L	0,14	0,3
gyrB_526K	0,29	0,43
gyrA_247G>247S	0,32	0,43
gyrA_288A>288D	0,36	0,32
gyrA_436L	0,48	0,54
gyrB_628P	0,48	0,46
gyrB_618A>618V	0,59	0,6
gyrB_295A	0,63	0,72
gyrB_200L>200F	0,7	0,64
gyrB_497L	0,71	0,72
gyrB_501E>501D	1,13	1,09
gyrB_512G	1,18	1,14
gyrB_31G>31D	1,4	1,45
gyrA_74A>74S	2,56	2,55
gyrA_88G>88C	2,95	2,76
gyrA_94D>94C	3,14	3,21
gyrB_461D>461N	3,49	3,44
gyrA_94D>94H	3,72	3,63
gyrA_91S>91P	4,04	4
gyrA_94D>94Y	4,37	4,36
gyrA_94D>94A	4,47	4,34
gyrA_90A>90V	4,59	4,51
gyrA_94D>94N	5,44	5,29
gyrA_94D>94G	5,58	5,53
lineage_lineage4	0	-0,01
lineage_lineage2	0	0,29
