# Supplementary material for: A large scale evaluation of TBProfiler and Mykrobe for antibiotic resistance prediction in Mycobacterium tuberculosis
Source: PeerJ. 2019 May 1;7:e6857. doi: 10.7717/peerj.6857 (PMC6500375; doi:10.7717/peerj.6857)
Supplement: Supplemental Information 2 [file peerj-07-6857-s002.zip › supplementary-data/final-models/tbprofiler_all-markers_isoniazid_thresh-0.csv]

	no-lineage	with-lineage
intercept	-2,14	-2,21
Rv1482c-fabG1_-60C>G	-1,09	-1,06
inhA_255G	-0,86	-0,84
inhA_228I>228V	-0,43	-0,33
ahpC_53W>53L	-0,36	-0,35
ahpC_49V>49G	-0,34	-0,3
Rv1482c-fabG1_-81T>C	-0,28	-0,29
katG_86T>86P	-0,22	-0,21
oxyR'-ahpC_-88G>A	-0,21	-0,02
katG_151V>151G	-0,17	-0,15
Rv1482c-fabG1_-94C>G	-0,12	-0,11
ahpC_50V>50G	-0,1	-0,1
katG_727A>727S	-0,09	-0,08
kasA_6T	-0,07	0
kasA_13S>13R	0,03	0,04
ahpC_26V>26G	0,22	0,21
kasA_269G>269S	0,24	0,29
Rv1482c-fabG1_-8T>C	0,24	0,21
inhA_251P>251A	0,25	0,25
oxyR'-ahpC_-48G>A	0,48	0,42
oxyR'-ahpC_-54C>T	0,74	0,81
inhA_194I>194T	0,89	0,84
oxyR'-ahpC_-52C>T	1,29	1,26
Rv1482c-fabG1_-17G>T	1,45	1,45
oxyR'-ahpC_-76T>A	1,96	1,96
oxyR'-ahpC_-81C>T	2,62	2,56
inhA_94S>94A	3,71	3,79
katG_315S>315N	4,33	4,3
Rv1482c-fabG1_-15C>T	4,65	4,63
katG_315S>315T	5,97	5,91
katG_463R>463L	0	-0,16
kasA_11F	0	0
lineage_lineage2	0	0,45
