# Supplementary material for: A large scale evaluation of TBProfiler and Mykrobe for antibiotic resistance prediction in Mycobacterium tuberculosis
Source: PeerJ. 2019 May 1;7:e6857. doi: 10.7717/peerj.6857 (PMC6500375; doi:10.7717/peerj.6857)
Supplement: Supplemental Information 2 [file peerj-07-6857-s002.zip › supplementary-data/final-models/tbprofiler_all-markers_kanamycin_thresh-0.csv]

	no-lineage	with-lineage
intercept	-2,84	-2,66
rrs_267C>T	-0,24	-0,15
rrs_533G>T	-0,14	-0,06
rrs_1484G>T	1,37	1,15
eis-Rv2417c_-14G>A	2,67	2,43
eis-Rv2417c_-12G>A	3,18	3,18
eis-Rv2417c_-10C>T	3,6	3,58
rrs_1401A>G	5,83	5,67
lineage_lineage4	0	-0,25
