# Supplementary material for: A large scale evaluation of TBProfiler and Mykrobe for antibiotic resistance prediction in Mycobacterium tuberculosis
Source: PeerJ. 2019 May 1;7:e6857. doi: 10.7717/peerj.6857 (PMC6500375; doi:10.7717/peerj.6857)
Supplement: Supplemental Information 2 [file peerj-07-6857-s002.zip › supplementary-data/final-models/tbprofiler_all-markers_pyrazinamide_thresh-0.csv]

	no-lineage	with-lineage
intercept	-2,07	-1,97
rpsA_58K	-0,29	-0,14
rpsA_57Y>57*	-0,21	-0,21
pncA_155V>155G	-0,07	-0,08
pncA_456G>GGCCAAGCCAT	0	0
pncA-Rv2044c_-4TC>T	0	0
rpsA_294G	0	0
pncA_160T>160A	0,01	0,01
rpsA_5T>5P	0,09	0,06
rpsA_290T	0,1	0,23
rpsA_187R	0,14	0,23
rpsA_216V	0,59	0,64
pncA_113GTPL>113V	0,63	0,62
pncA_382C>CT	0,63	0,62
rpsA_432M>432T	0,65	0,55
rpsA_405E>405*	0,75	0,64
pncA_135T>135P	1,03	0,98
pncA_4L>4S	1,23	1,21
pncA_41Y>41*	1,41	1,37
pncA_57H>57D	1,41	1,35
pncA_62P>62S	1,45	1,89
pncA_14C>14G	1,47	1,43
pncA_180V>180F	1,51	1,45
rpsA_212R	1,54	1,44
pncA_467AGCACCCTG>A	1,98	1,97
pncA_7V>7L	2,16	2,06
pncA_162G>162D	2,16	2,06
pncA_193A>AT	2,16	2,06
pncA_69P>69R	2,16	2,09
pncA-Rv2044c_-11T>G	2,16	1,86
pncA_456G>GGCAAAGCCAT	2,16	2,09
rpsA_410Q>410R	2,16	2,1
pncA_10Q>10R	2,19	2,15
pncA_164S>164P	2,19	2,14
pncA_63D>63A	2,2	2,19
pncA_108G>108*	2,32	2,14
pncA_100T>100I	2,37	2,36
pncA_68W>68G	2,38	2,37
pncA_8D>8N	2,38	2,37
pncA_5I>5T	2,4	2,68
pncA_141Q>141P	2,44	2,35
pncA_1M>1T	2,46	2,36
pncA_49D>49N	2,58	2,58
pncA_103Y>103*	2,77	2,7
pncA_10Q>10P	2,83	2,74
pncA_54P>54L	2,83	2,73
pncA_76T>76P	2,83	2,76
pncA_49D>49G	2,86	2,86
pncA_12D>12A	3,03	2,96
pncA_13F>13L	3,23	3,13
pncA_172L>172P	3,23	3,13
pncA_250T>TG	3,23	3,13
pncA_139V>139M	3,49	3,38
pncA_120L>120P	3,92	3,81
pncA-Rv2044c_-11T>C	4,03	3,91
pncA_518T>TC	4,08	4,07
pncA_392A>ACC	4,09	3,98
pncA_14C>14R	4,21	4,19
pncA_125V>125G	4,83	4,72
lineage_lineage1	0	-0,86
pncA_65S	0	-0,44
rpsA_417R	0	0
rpsA_255G	0	0
rpsA_413E	0	0,01
lineage_lineage3	0	0,4
