# Supplementary material for: A large scale evaluation of TBProfiler and Mykrobe for antibiotic resistance prediction in Mycobacterium tuberculosis
Source: PeerJ. 2019 May 1;7:e6857. doi: 10.7717/peerj.6857 (PMC6500375; doi:10.7717/peerj.6857)
Supplement: Supplemental Information 2 [file peerj-07-6857-s002.zip › supplementary-data/final-models/tbprofiler_all-markers_rifampicin_thresh-0.csv]

	no-lineage	with-lineage
intercept	-3,25	-3,39
rpoC_172A>172V	-0,6	0
rpoC_601P>601L	-0,58	-0,48
rpoB_449L>449Q	-0,55	-0,5
rpoB_876G	-0,54	0
rpoC_594G>594E	-0,45	-0,31
rpoB_695V>695G	-0,4	-0,4
rpoB_815L>815V	-0,4	-0,33
rpoC_542A	-0,33	-0,19
rpoC_1061F>1061V	-0,22	-0,21
rpoC_1190N>1190T	-0,12	-0,17
rpoB_72G	-0,1	-0,11
rpoC_278R	0,08	0,14
rpoB_1075A	0,14	-0,39
rpoB_178G>178E	0,16	0,18
rpoC_1087R	0,2	0
rpoC_481P>481T	0,24	0,39
rpoC_544H>544P	0,24	0,24
rpoB_491I>491F	0,38	0,4
rpoC_59E	0,46	0,4
rpoC_1073E	0,61	0,61
rpoB_1157G>1157R	1,13	1,12
rpoC_1092E>1092D	1,38	0,98
rpoB_24N>24T	1,4	1,35
rpoB_432Q>432QF	1,75	1,44
rpoB_450S>450F	2,09	2
rpoB_170V>170F	2,18	2,17
rpoC_1315Y>1315*	2,38	2,38
rpoB_452L>452P	2,45	2,45
rpoB_430L>430P	2,77	2,59
rpoB_435D>435F	3,27	3,26
rpoB_445H>445L	3,98	4,02
rpoB_435D>435Y	4,03	4,07
rpoB_450S>450W	4,73	4,72
rpoB_445H>445R	4,84	4,72
rpoB_445H>445Y	5,42	5,36
rpoB_445H>445D	5,69	5,68
rpoB_435D>435V	6,24	6,11
rpoB_450S>450L	6,37	6,28
lineage_lineage1	0	-0,01
rpoC_363P	0	0,02
lineage_lineage2	0	1,1
