# Supplementary material for: A large scale evaluation of TBProfiler and Mykrobe for antibiotic resistance prediction in Mycobacterium tuberculosis
Source: PeerJ. 2019 May 1;7:e6857. doi: 10.7717/peerj.6857 (PMC6500375; doi:10.7717/peerj.6857)
Supplement: Supplemental Information 2 [file peerj-07-6857-s002.zip › supplementary-data/final-models/tbprofiler_all-markers_streptomycin_thresh-0.csv]

	no-lineage	with-lineage
intercept	-2,37	-2,9
rrs_809G>A	-4,88	-4,78
rrs_190G>T	-1,11	-0,54
rrs_327T>C	-0,61	-0,45
gid_113E>113V	-0,57	0
rrs_1354CA>C	-0,55	-0,44
gid_205A	-0,54	0
rrs_492C>T	-0,52	-0,55
gid_110V	-0,35	0
gid_135V	-0,35	-0,36
rrs_685G>A	-0,34	-0,2
rrs_899A>G	-0,32	-0,4
rrs_1524A>G	-0,14	0
rrs_263C>T	-0,14	0
rrs_1211A>T	-0,04	-0,12
rrs_948A>T	-0,04	0
rrs_284G>C	0	0
rrs_244C>T	0,03	0
rrs_1278A>C	0,04	0
rrs_380C>A	0,05	0
gid_71G>71R	0,07	0
gid_16L>16R	0,11	0,08
rrs_1515T>G	0,13	0,06
rrs_573T>C	0,13	0
gid_10A>10P	0,15	0
rrs_31G>A	0,28	0
gid_59L>59F	0,29	0,39
rpsL_88K>88M	0,31	0
gid_48H>48N	0,36	0
rrs_51T>C	0,39	0,23
gid_101L>101F	0,41	0
gid_96R>96L	0,43	0
gid_71G>71*	0,43	0
rrs_1318C>T	0,44	0,38
gid_34G>34E	0,49	0
rpsL_15K>15M	0,5	0,28
gid_137R>137P	0,55	0
rrs_1498G>T	0,56	0,46
gid_136S>136*	0,59	0
gid_65V>65G	0,62	0
gid_387GC>G	0,62	0,92
rrs_1275C>T	0,63	0,45
rrs_186G>A	0,68	0,69
gid_37G>37R	0,71	0,45
gid_86L>86P	0,72	0,3
rrs_908A>C	0,72	0,5
rrs_230A>G	0,77	0,56
gid_37G>37E	0,8	0
gid_88V>88A	0,87	0
gid_47R>47W	0,91	0
gid_453CG>C	0,91	0
gid_117G>117V	0,91	0
rrs_1401A>G	1,02	1,08
rrs_968A>T	1,03	0,67
gid_173E>173*	1,16	0
gid_26L>26F	1,28	1,03
gid_8A>8V	1,3	0
gid_79L>79S	1,32	1,22
gid_18L>18H	1,35	1,06
gid_352GC>G	1,35	1,39
gid_195Y>195*	1,35	0,82
gid_69G>69D	1,4	0,93
gid_73G>73A	1,42	0,88
rrs_836C>T	1,49	1,23
gid_170E>170KGERAHDE	1,51	0,87
gid_138A>138V	1,51	0,97
gid_80A>80P	1,88	1,66
gid_103GC>G	1,94	2,19
rrs_906A>G	2,02	1,74
gid_118R>118S	2,09	1,55
gid_85D>85A	2,13	1,58
gid_92E>92Q	2,2	1,63
gid_200A>200E	2,31	1,77
gid_116CG>C	2,35	2,64
rrs_514A>T	2,56	2,52
gid_76G>76C	2,66	2,33
gid_134A>134E	2,87	2,54
gid_75P>75R	3,22	2,84
rrs_514A>C	3,78	3,69
rrs_513C>T	3,9	3,73
rrs_517C>T	4,8	4,7
rpsL_88K>88R	5,21	5,06
rpsL_43K>43R	5,86	5,76
lineage_lineage1	0	-0,47
rrs_1532C>T	0	0,01
lineage_lineage2	0	0,03
lineage_lineage4	0	0,64
