# Supplementary material for: A large scale evaluation of TBProfiler and Mykrobe for antibiotic resistance prediction in Mycobacterium tuberculosis
Source: PeerJ. 2019 May 1;7:e6857. doi: 10.7717/peerj.6857 (PMC6500375; doi:10.7717/peerj.6857)
Supplement: Supplemental Information 2 [file peerj-07-6857-s002.zip › supplementary-data/final-models/tbprofiler_known-markers_amikacin_thresh-0.csv]

	no-lineage	with-lineage
intercept	-3,24	-3,23
rrs_1402C>A	-0,95	-0,89
eis-Rv2417c_-10C>T	0,32	0,34
rrs_517C>T	0,85	0,88
rrs_514A>C	1,14	1,15
rrs_1484G>T	2,68	2,63
rrs_1401A>G	5,68	5,73
lineage_lineage2	0	-0,13
lineage_lineage3	0	0,33
