# Supplementary material for: A large scale evaluation of TBProfiler and Mykrobe for antibiotic resistance prediction in Mycobacterium tuberculosis
Source: PeerJ. 2019 May 1;7:e6857. doi: 10.7717/peerj.6857 (PMC6500375; doi:10.7717/peerj.6857)
Supplement: Supplemental Information 2 [file peerj-07-6857-s002.zip › supplementary-data/final-models/tbprofiler_known-markers_capreomycin_thresh-0.csv]

	no-lineage	with-lineage
intercept	-2,68	-2,79
rrs_1484G>T	1,34	2,72
rrs_1401A>G	4,36	4,78
lineage_lineage3	0	-2,12
lineage_lineage1	0	-1,54
rrs_1402C>A	0	-0,71
lineage_lineage2	0	0,02
lineage_lineage4	0	0,16
rrs_1402C>T	0	1,84
