# Supplementary material for: A large scale evaluation of TBProfiler and Mykrobe for antibiotic resistance prediction in Mycobacterium tuberculosis
Source: PeerJ. 2019 May 1;7:e6857. doi: 10.7717/peerj.6857 (PMC6500375; doi:10.7717/peerj.6857)
Supplement: Supplemental Information 2 [file peerj-07-6857-s002.zip › supplementary-data/final-models/tbprofiler_known-markers_ethambutol_thresh-0.csv]

	no-lineage	with-lineage
intercept	-3,72	-4,24
embB_397P>397T	0,23	1,05
embB_497Q>497P	0,47	1,04
embC-embA_-16C>T	0,56	0,78
embB_497Q>497K	0,64	2,26
embB_328D>328Y	1,58	2,47
embB_1024D>1024N	1,59	2,06
embB_406G>406C	1,71	2,83
embB_354D>354A	3	2,95
embB_406G>406D	3,13	3
embC-embA_-12C>T	3,37	3,25
embB_406G>406S	3,41	3,6
embB_405E>405D	3,46	4,48
embB_296N>296H	3,51	3,59
embB_406G>406A	3,6	3,61
embB_1002H>1002R	3,65	3,73
embC-embA_-11C>A	3,68	3,14
embB_306M>306L	4,01	3,79
embB_306M>306I	4,28	3,93
embB_328D>328G	4,31	3,7
embB_497Q>497R	4,44	4,37
embB_306M>306V	4,7	4,35
lineage_lineage3	0	-0,29
lineage_other	0	-0,25
lineage_lineage4	0	0,4
embB_377V>377G	0	0,45
embB_319Y>319S	0	0,48
lineage_lineage2	0	1,32
embB_399N>399D	0	1,45
embB_297S>297A	0	1,47
embB_507R>507K	0	2,25
