# Supplementary material for: A large scale evaluation of TBProfiler and Mykrobe for antibiotic resistance prediction in Mycobacterium tuberculosis
Source: PeerJ. 2019 May 1;7:e6857. doi: 10.7717/peerj.6857 (PMC6500375; doi:10.7717/peerj.6857)
Supplement: Supplemental Information 2 [file peerj-07-6857-s002.zip › supplementary-data/final-models/tbprofiler_known-markers_ethionamide_thresh-0.csv]

	no-lineage	with-lineage
intercept	-1,95	-1,81
ethR_95A>95T	-1,72	-1,63
inhA_21I>21T	-1,55	0
ethR_110F>110L	-0,11	0
ethA_342T>342K	-0,11	0
Rv1482c-fabG1_-8T>C	0,46	0
ethA_381A>381P	0,81	0,3
ethA_111CT>C	1,37	0
ethA_43G>43C	1,82	0
inhA_94S>94A	1,85	1,6
inhA_194I>194T	1,92	1,37
Rv1482c-fabG1_-15C>T	2,27	2,2
ethA_769GC>G	5,18	2,11
lineage_lineage3	0	-1,03
lineage_lineage2	0	0,31
