# Supplementary material for: A large scale evaluation of TBProfiler and Mykrobe for antibiotic resistance prediction in Mycobacterium tuberculosis
Source: PeerJ. 2019 May 1;7:e6857. doi: 10.7717/peerj.6857 (PMC6500375; doi:10.7717/peerj.6857)
Supplement: Supplemental Information 2 [file peerj-07-6857-s002.zip › supplementary-data/final-models/tbprofiler_known-markers_fluoroquinolones_thresh-0.csv]

	no-lineage	with-lineage
intercept	-3,06	-3,06
gyrB_501E>501D	2,47	2,45
gyrA_74A>74S	2,5	2,51
gyrA_88G>88C	2,75	2,7
gyrA_94D>94H	3,53	3,5
gyrB_461D>461N	3,78	3,75
gyrA_91S>91P	4,07	4,08
gyrA_94D>94Y	4,32	4,34
gyrA_94D>94A	4,39	4,37
gyrA_90A>90V	4,59	4,57
gyrA_94D>94N	5,34	5,3
gyrA_94D>94G	5,43	5,41
lineage_lineage3	0	-0,1
lineage_lineage2	0	0,05
