# Supplementary material for: A large scale evaluation of TBProfiler and Mykrobe for antibiotic resistance prediction in Mycobacterium tuberculosis
Source: PeerJ. 2019 May 1;7:e6857. doi: 10.7717/peerj.6857 (PMC6500375; doi:10.7717/peerj.6857)
Supplement: Supplemental Information 2 [file peerj-07-6857-s002.zip › supplementary-data/final-models/tbprofiler_known-markers_isoniazid_thresh-0.csv]

	no-lineage	with-lineage
intercept	-3,01	-2,98
kasA_312G>312S	-0,16	0
katG_302S>302R	0,57	0,46
inhA_21I>21T	1,1	1,21
Rv1482c-fabG1_-8T>C	1,39	1,36
oxyR'-ahpC_-48G>A	1,69	1,44
katG_138N>138H	1,76	1,57
katG_104R>104Q	1,78	1,82
katG_473V>473F	1,89	1,88
oxyR'-ahpC_-52C>T	2,15	1,98
katG_141L>141F	2,15	2,12
inhA_194I>194T	2,27	2,3
oxyR'-ahpC_-54C>T	2,56	2,59
Rv1482c-fabG1_-17G>T	2,79	2,92
oxyR'-ahpC_-81C>T	3,44	3,26
inhA_94S>94A	3,96	4,2
Rv1482c-fabG1_-15C>T	4,63	4,58
katG_315S>315N	5,11	5,03
katG_315S>315T	6,17	6,02
lineage_lineage1	0	-0,43
lineage_lineage3	0	-0,32
lineage_other	0	0,19
lineage_lineage2	0	0,57
