# Supplementary material for: A large scale evaluation of TBProfiler and Mykrobe for antibiotic resistance prediction in Mycobacterium tuberculosis
Source: PeerJ. 2019 May 1;7:e6857. doi: 10.7717/peerj.6857 (PMC6500375; doi:10.7717/peerj.6857)
Supplement: Supplemental Information 2 [file peerj-07-6857-s002.zip › supplementary-data/final-models/tbprofiler_known-markers_pyrazinamide_thresh-0.csv]

	no-lineage	with-lineage
intercept	-1,54	-1,99
pncA_155V>155G	-0,53	-0,13
pncA_35L>35R	-0,16	0
pncA_168T>168P	-0,09	0
pncA_96K>96T	0,04	0
pncA_85L>85R	0,04	0,06
pncA_67S>67P	0,05	0,06
pncA_64Y>64D	0,39	0,92
pncA_68W>68R	0,39	0
pncA_142T>142A	1,42	1,99
pncA_17G>17D	1,42	2
pncA_27L>27P	1,43	0
panD_138V>138A	1,47	2,75
pncA_10Q>10*	1,47	0
pncA_139V>139G	1,47	2,05
pncA_133I>133T	1,47	2,05
pncA_132G>132A	1,47	2,05
pncA_159L>159R	1,47	0
pncA_14C>14W	1,47	0
pncA_172L>172R	1,47	0
pncA_182L>182S	1,47	0
pncA_34Y>34D	1,47	2,06
pncA_46A>46P	1,47	2,06
pncA_62P>62L	1,47	2,06
pncA_58F>58S	1,47	0
pncA_57H>57Y	1,47	2,06
pncA_57H>57R	1,47	2,06
pncA_63D>63H	1,47	1,96
pncA_63D>63G	1,47	2,06
pncA_82H>82D	1,47	2,06
pncA-Rv2044c_-7A>G	1,47	2,06
pncA_135T>135P	1,98	0,83
pncA_4L>4S	2,17	1,69
pncA_141Q>141P	2,2	2,67
pncA_1M>1T	2,37	2,92
pncA_14C>14G	2,59	2,37
pncA_162G>162D	2,59	3,16
pncA_180V>180F	2,59	2,29
pncA_193A>AT	2,59	3,12
pncA_41Y>41*	2,59	2,29
pncA_69P>69R	2,59	3,07
pncA-Rv2044c_-11T>G	2,59	3,12
pncA_10Q>10P	3,11	3,64
pncA_54P>54L	3,11	3,68
pncA_76T>76P	3,11	3,58
pncA_139V>139M	3,26	3,81
pncA_10Q>10R	3,45	2,68
pncA_12D>12A	3,45	3,73
pncA_13F>13L	3,45	4,01
pncA_49D>49N	3,45	4,01
pncA_172L>172P	3,47	4,01
pncA_103Y>103*	3,7	3,41
pncA_49D>49G	3,7	4,26
pncA_63D>63A	3,9	2,27
pncA_68W>68G	4,07	2,43
pncA_8D>8N	4,07	2,43
pncA_120L>120P	4,07	4,63
pncA-Rv2044c_-11T>C	4,41	4,79
pncA_392A>ACC	4,55	4,64
pncA_125V>125G	4,94	5,5
pncA_14C>14R	5,87	4,56
lineage_lineage1	0	-0,79
lineage_lineage4	0	-0,1
pncA_47T>47A	0	-0,09
pncA_139V>139A	0	0,42
lineage_lineage2	0	2,1
