# Supplementary material for: A large scale evaluation of TBProfiler and Mykrobe for antibiotic resistance prediction in Mycobacterium tuberculosis
Source: PeerJ. 2019 May 1;7:e6857. doi: 10.7717/peerj.6857 (PMC6500375; doi:10.7717/peerj.6857)
Supplement: Supplemental Information 2 [file peerj-07-6857-s002.zip › supplementary-data/final-models/tbprofiler_known-markers_rifampicin_thresh-0.csv]

	no-lineage	with-lineage
intercept	-3,54	-3,8
rpoB_427T>427P	-0,33	-0,2
rpoC_491I>491T	0,6	0,03
rpoB_445H>445N	0,75	1,19
rpoB_491I>491F	1,3	1,3
rpoB_435D>435G	1,72	1,69
rpoB_432Q>432K	2,35	2,16
rpoB_432Q>432P	3,08	2,39
rpoB_432Q>432L	3,08	2,75
rpoB_430L>430P	3,32	2,95
rpoB_452L>452P	3,4	3,16
rpoB_170V>170F	4,05	3,83
rpoB_435D>435F	4,32	4,07
rpoB_450S>450F	4,36	3,55
rpoB_435D>435Y	4,39	4,43
rpoB_445H>445L	4,94	4,98
rpoB_450S>450W	5,01	4,99
rpoB_445H>445R	5,86	5,58
rpoB_445H>445Y	5,97	5,79
rpoB_445H>445D	6,22	6,09
rpoB_450S>450L	6,87	6,51
rpoB_435D>435V	6,9	6,52
lineage_lineage1	0	-0,54
lineage_other	0	-0,3
rpoB_434M>434I	0	0,02
lineage_lineage4	0	0,24
lineage_lineage2	0	1,26
