# Supplementary material for: A large scale evaluation of TBProfiler and Mykrobe for antibiotic resistance prediction in Mycobacterium tuberculosis
Source: PeerJ. 2019 May 1;7:e6857. doi: 10.7717/peerj.6857 (PMC6500375; doi:10.7717/peerj.6857)
Supplement: Supplemental Information 2 [file peerj-07-6857-s002.zip › supplementary-data/final-models/tbprofiler_known-markers_streptomycin_thresh-0.csv]

	no-lineage	with-lineage
intercept	-2,13	-2,34
rrs_492C>T	-0,23	-0,34
rrs_514A>T	0,85	1,12
gid_80A>80P	0,91	0,74
rrs_1401A>G	1,01	1,12
rrs_513C>T	2,15	2,21
rrs_517C>T	3,11	3,27
rrs_514A>C	3,33	3,38
rpsL_88K>88R	3,82	3,88
rpsL_43K>43R	4,68	4,8
lineage_lineage1	0	-0,17
lineage_lineage4	0	0,3
