# Supplementary material for: A large scale evaluation of TBProfiler and Mykrobe for antibiotic resistance prediction in Mycobacterium tuberculosis
Source: PeerJ. 2019 May 1;7:e6857. doi: 10.7717/peerj.6857 (PMC6500375; doi:10.7717/peerj.6857)
Supplement: Supplemental Information 2 [file peerj-07-6857-s002.zip › supplementary-data/genotypes_mykrobe_meta.csv]

variant	drug	gene
gid_Y195H-Y195H	capreomycin	gid
embA_C-16T-C	ethambutol	embA
pncA_Q141P-Q141P	pyrazinamide	pncA
rpoB_S450L-S450L	rifampicin	rpoB
katG_S315T-S315T	isoniazid	katG
rrs_C513T-C513T	streptomycin	rrs
fabG1_C-15T-C	isoniazid	fabG1
rpsL_K43R-K43R	streptomycin	rpsL
gid_A205E-A205E	streptomycin	gid
gyrA_D94G-D94G	fluoroquinolones	gyrA
rpoB_I491F-I491F	rifampicin	rpoB
embB_M306I-M306I	ethambutol	embB
embB_M306V-M306V	ethambutol	embB
embB_G406D-G406D	ethambutol	embB
katG_S315A-S315A	isoniazid	katG
rpoB_S450W-S450W	rifampicin	rpoB
embA_C-12T-C	ethambutol	embA
pncA_D12A-D12A	pyrazinamide	pncA
ahpC_C-57T-C	isoniazid	ahpC
rpoB_H445C-H445C	rifampicin	rpoB
rpoB_H445D-H445D	rifampicin	rpoB
embB_D354A-D354A	ethambutol	embB
pncA_G162D-G162D	pyrazinamide	pncA
rpsL_K88R-K88R	streptomycin	rpsL
embB_M306G-M306G	ethambutol	embB
rpoB_D435V-D435V	rifampicin	rpoB
embB_Q497R-Q497R	ethambutol	embB
pncA_V180F-V180F	pyrazinamide	pncA
rpoB_S450M-S450M	rifampicin	rpoB
embB_M306L-M306L	ethambutol	embB
rpoB_D435Y-D435Y	rifampicin	rpoB
katG_S315P-S315P	isoniazid	katG
rpoB_D435I-D435I	rifampicin	rpoB
embB_G406S-G406S	ethambutol	embB
katG_W191G-W191G	isoniazid	katG
rpoB_Q432K-Q432K	rifampicin	rpoB
katG_S315N-S315N	isoniazid	katG
embB_G406A-G406A	ethambutol	embB
rpoB_S450F-S450F	rifampicin	rpoB
rpoB_S450V-S450V	rifampicin	rpoB
embB_M306K-M306K	ethambutol	embB
gid_S149R-S149R	streptomycin	gid
rpoB_L452P-L452P	rifampicin	rpoB
rpoB_H445N-H445N	rifampicin	rpoB
gid_L26F-L26F	streptomycin	gid
katG_S315D-S315D	isoniazid	katG
embB_M306S-M306S	ethambutol	embB
rpoB_S450Q-S450Q	rifampicin	rpoB
pncA_A-11G-A	pyrazinamide	pncA
embB_M306R-M306R	ethambutol	embB
rpoB_H445A-H445A	rifampicin	rpoB
rpoB_H445G-H445G	rifampicin	rpoB
embB_M306T-M306T	ethambutol	embB
pncA_M175V-M175V	pyrazinamide	pncA
rpoB_V170F-V170F	rifampicin	rpoB
rpoB_D435G-D435G	rifampicin	rpoB
rpoB_H445T-H445T	rifampicin	rpoB
rpoB_M434L-M434L	rifampicin	rpoB
pncA_L4S-L4S	pyrazinamide	pncA
rpoB_H445F-H445F	rifampicin	rpoB
rpoB_H445Y-H445Y	rifampicin	rpoB
rrs_C517T-C517T	streptomycin	rrs
gyrA_S91L-S91L	fluoroquinolones	gyrA
gyrA_S91P-S91P	fluoroquinolones	gyrA
gyrA_S91T-S91T	fluoroquinolones	gyrA
rpoB_H445R-H445R	rifampicin	rpoB
embB_M306N-M306N	ethambutol	embB
pncA_H57D-H57D	pyrazinamide	pncA
katG_T180K-T180K	isoniazid	katG
gyrA_D94A-D94A	fluoroquinolones	gyrA
pncA_T-12C-T	pyrazinamide	pncA
gyrA_A74S-A74S	fluoroquinolones	gyrA
gid_H48N-H48N	streptomycin	gid
embB_M306H-M306H	ethambutol	embB
katG_V633A-V633A	isoniazid	katG
gid_P75L-P75L	streptomycin	gid
gyrA_I92L-I92L	fluoroquinolones	gyrA
rpoB_L452Q-L452Q	rifampicin	rpoB
gyrA_D94S-D94S	fluoroquinolones	gyrA
inhA_S94A-S94A	isoniazid	inhA
rrs_A1401G-A1401G	amikacin-capreomycin-kanamycin	rrs
gyrA_A90V-A90V	fluoroquinolones	gyrA
rrs_G1484T-G1484T	amikacin-capreomycin-kanamycin	rrs
rpoB_M434I-M434I	rifampicin	rpoB
rrs_A514C-A514C	streptomycin	rrs
pncA_Q10R-Q10R	pyrazinamide	pncA
embB_M306A-M306A	ethambutol	embB
embB_M306E-M306E	ethambutol	embB
katG_S315I-S315I	isoniazid	katG
gyrA_D94Y-D94Y	fluoroquinolones	gyrA
gyrA_A90G-A90G	fluoroquinolones	gyrA
katG_S315H-S315H	isoniazid	katG
rrs_A1401C-A1401C	amikacin-capreomycin-kanamycin	rrs
gyrA_D94N-D94N	fluoroquinolones	gyrA
embB_Q497K-Q497K	ethambutol	embB
gyrA_D94R-D94R	fluoroquinolones	gyrA
rpoB_H445L-H445L	rifampicin	rpoB
gyrA_D94F-D94F	fluoroquinolones	gyrA
rrs_A514T-A514T	streptomycin	rrs
rpoB_D435N-D435N	rifampicin	rpoB
pncA_P54L-P54L	pyrazinamide	pncA
gyrA_A90L-A90L	fluoroquinolones	gyrA
gyrA_D94V-D94V	fluoroquinolones	gyrA
rpoB_D435L-D435L	rifampicin	rpoB
embB_D328Y-D328Y	ethambutol	embB
gid_V65G-V65G	streptomycin	gid
rpoB_S450Y-S450Y	rifampicin	rpoB
gyrA_S91Q-S91Q	fluoroquinolones	gyrA
katG_S315K-S315K	isoniazid	katG
embA_C-16G-C	ethambutol	embA
gyrA_D94C-D94C	fluoroquinolones	gyrA
fabG1_C-15G-C	isoniazid	fabG1
inhA_I194T-I194T	isoniazid	inhA
pncA_G97C-G97C	pyrazinamide	pncA
gid_A138V-A138V	streptomycin	gid
pncA_V125G-V125G	pyrazinamide	pncA
gid_L79S-L79S	streptomycin	gid
fabG1_T-8A-T	isoniazid	fabG1
gid_G34V-G34V	streptomycin	gid
katG_A109V-A109V	isoniazid	katG
fabG1_T-8C-T	isoniazid	fabG1
fabG1_G-17T-G	isoniazid	fabG1
gid_G73A-G73A	streptomycin	gid
pncA_T135P-T135P	pyrazinamide	pncA
gid_L79W-L79W	streptomycin	gid
gid_R47W-R47W	streptomycin	gid
pncA_D49N-D49N	pyrazinamide	pncA
katG_S315G-S315G	isoniazid	katG
rpoB_D435F-D435F	rifampicin	rpoB
embB_M306F-M306F	ethambutol	embB
katG_S315R-S315R	isoniazid	katG
gyrA_D94H-D94H	fluoroquinolones	gyrA
gid_R137W-R137W	streptomycin	gid
pncA_H57R-H57R	pyrazinamide	pncA
gyrA_A90M-A90M	fluoroquinolones	gyrA
rpoB_Q432P-Q432P	rifampicin	rpoB
rpoB_H445S-H445S	rifampicin	rpoB
pncA_L172P-L172P	pyrazinamide	pncA
eis_G-10A-G	kanamycin	eis
fabG1_C-15A-C	isoniazid	fabG1
gid_A80P-A80P	streptomycin	gid
gyrA_S91A-S91A	fluoroquinolones	gyrA
gyrA_S91R-S91R	fluoroquinolones	gyrA
gid_R83P-R83P	streptomycin	gid
rrs_C1402A-C1402A	amikacin-capreomycin-kanamycin	rrs
rrs_A1401T-A1401T	amikacin-capreomycin-kanamycin	rrs
rpoB_L430P-L430P	rifampicin	rpoB
rpoB_D435A-D435A	rifampicin	rpoB
rpoB_H445P-H445P	rifampicin	rpoB
rpoB_H445E-H445E	rifampicin	rpoB
rpoB_S450R-S450R	rifampicin	rpoB
rpoB_S441L-S441L	rifampicin	rpoB
pncA_C14R-C14R	pyrazinamide	pncA
pncA_G97D-G97D	pyrazinamide	pncA
pncA_Q10P-Q10P	pyrazinamide	pncA
rpoB_Q429P-Q429P	rifampicin	rpoB
pncA_V139L-V139L	pyrazinamide	pncA
inhA_I21T-I21T	isoniazid	inhA
gyrA_D94T-D94T	fluoroquinolones	gyrA
gid_V88A-V88A	streptomycin	gid
pncA_D8N-D8N	pyrazinamide	pncA
rrs_A514G-A514G	streptomycin	rrs
rpsA_V260I-V260I	pyrazinamide	rpsA
katG_W191R-W191R	isoniazid	katG
gid_D85A-D85A	streptomycin	gid
gyrA_A90R-A90R	fluoroquinolones	gyrA
rpoB_S450C-S450C	rifampicin	rpoB
gid_G69D-G69D	streptomycin	gid
pncA_I133T-I133T	pyrazinamide	pncA
gyrA_D94P-D94P	fluoroquinolones	gyrA
rpoB_D435C-D435C	rifampicin	rpoB
pncA_W68C-W68C	pyrazinamide	pncA
rpoB_Q432L-Q432L	rifampicin	rpoB
pncA_W68R-W68R	pyrazinamide	pncA
pncA_H71Q-H71Q	pyrazinamide	pncA
katG_R104Q-R104Q	isoniazid	katG
gid_G30D-G30D	streptomycin	gid
ahpC_C-72T-C	isoniazid	ahpC
rrs_G1484C-G1484C	amikacin-capreomycin-kanamycin	rrs
gid_A134E-A134E	streptomycin	gid
rpoB_S431G-S431G	rifampicin	rpoB
gid_H48Q-H48Q	streptomycin	gid
pncA_D8G-D8G	pyrazinamide	pncA
gid_G117V-G117V	streptomycin	gid
tlyA_C-83T-C	capreomycin	tlyA
gyrA_D94L-D94L	fluoroquinolones	gyrA
fabG1_G-17C-G	isoniazid	fabG1
rrs_C1402T-C1402T	amikacin-capreomycin-kanamycin	rrs
gyrA_D94E-D94E	fluoroquinolones	gyrA
gyrA_A90E-A90E	fluoroquinolones	gyrA
gyrA_D94K-D94K	fluoroquinolones	gyrA
gyrA_D94W-D94W	fluoroquinolones	gyrA
pncA_Q141L-Q141L	pyrazinamide	pncA
pncA_L151S-L151S	pyrazinamide	pncA
rpoB_H445K-H445K	rifampicin	rpoB
pncA_C138R-C138R	pyrazinamide	pncA
rpoB_A451V-A451V	rifampicin	rpoB
pncA_T114P-T114P	pyrazinamide	pncA
gid_V203L-V203L	streptomycin	gid
pncA_K48E-K48E	pyrazinamide	pncA
gid_R137P-R137P	streptomycin	gid
ndh_G225D-G225D	isoniazid	ndh
pncA_V21G-V21G	pyrazinamide	pncA
pncA_V180G-V180G	pyrazinamide	pncA
gid_A19P-A19P	streptomycin	gid
gid_P75R-P75R	streptomycin	gid
gid_C52F-C52F	streptomycin	gid
pncA_Q10A-Q10A	pyrazinamide	pncA
pncA_Q10L-Q10L	pyrazinamide	pncA
pncA_S104G-S104G	pyrazinamide	pncA
rpsA_E67D-E67D	pyrazinamide	rpsA
katG_W300C-W300C	isoniazid	katG
rpoB_L443F-L443F	rifampicin	rpoB
gid_E173A-E173A	streptomycin	gid
rpoB_G981D-G981D	rifampicin	rpoB
katG_G182R-G182R	isoniazid	katG
pncA_T47A-T47A	pyrazinamide	pncA
rpoB_L452A-L452A	rifampicin	rpoB
rpoB_N437S-N437S	rifampicin	rpoB
katG_W300S-W300S	isoniazid	katG
gid_I11N-I11N	streptomycin	gid
fabG1_T-8G-T	isoniazid	fabG1
pncA_H137R-H137R	pyrazinamide	pncA
pncA_Q10T-Q10T	pyrazinamide	pncA
pncA_P54Q-P54Q	pyrazinamide	pncA
katG_L627P-L627P	isoniazid	katG
gid_R118S-R118S	streptomycin	gid
gid_A200E-A200E	streptomycin	gid
rrs_C905A-C905A	streptomycin	rrs
rpoB_T676P-T676P	rifampicin	rpoB
katG_A614E-A614E	isoniazid	katG
katG_L141F-L141F	isoniazid	katG
katG_P232R-P232R	isoniazid	katG
pncA_S32I-S32I	pyrazinamide	pncA
pncA_L159V-L159V	pyrazinamide	pncA
gid_R118L-R118L	streptomycin	gid
gid_P93L-P93L	streptomycin	gid
gid_I162S-I162S	streptomycin	gid
rrs_A1325C-A1325C	streptomycin	rrs
rpoB_Q429H-Q429H	rifampicin	rpoB
katG_S700P-S700P	isoniazid	katG
gid_L91P-L91P	streptomycin	gid
gid_R64W-R64W	streptomycin	gid
katG_G297V-G297V	isoniazid	katG
pncA_L27P-L27P	pyrazinamide	pncA
pncA_D136N-D136N	pyrazinamide	pncA
pncA_V7L-V7L	pyrazinamide	pncA
rpoB_V359A-V359A	rifampicin	rpoB
pncA_K96T-K96T	pyrazinamide	pncA
pncA_G78C-G78C	pyrazinamide	pncA
gid_S136P-S136P	streptomycin	gid
pncA_G132D-G132D	pyrazinamide	pncA
pncA_S104R-S104R	pyrazinamide	pncA
katG_L159P-L159P	isoniazid	katG
gid_Q125P-Q125P	streptomycin	gid
katG_W90R-W90R	isoniazid	katG
gid_S70N-S70N	streptomycin	gid
katG_L704S-L704S	isoniazid	katG
katG_D142G-D142G	isoniazid	katG
gyrA_D94Q-D94Q	fluoroquinolones	gyrA
pncA_H51Q-H51Q	pyrazinamide	pncA
gid_V41I-V41I	streptomycin	gid
pncA_H71Y-H71Y	pyrazinamide	pncA
pncA_F81V-F81V	pyrazinamide	pncA
gid_A138T-A138T	streptomycin	gid
katG_G125D-G125D	isoniazid	katG
embB_N1033K-N1033K	ethambutol	embB
rrs_C517G-C517G	streptomycin	rrs
pncA_G97R-G97R	pyrazinamide	pncA
rpoB_S450G-S450G	rifampicin	rpoB
rpoB_M434R-M434R	rifampicin	rpoB
gyrA_D94I-D94I	fluoroquinolones	gyrA
