# Supplementary material for: A large scale evaluation of TBProfiler and Mykrobe for antibiotic resistance prediction in Mycobacterium tuberculosis
Source: PeerJ. 2019 May 1;7:e6857. doi: 10.7717/peerj.6857 (PMC6500375; doi:10.7717/peerj.6857)
Supplement: Supplemental Information 2 [file peerj-07-6857-s002.zip › supplementary-data/genotypes_tbprofiler-known_meta.csv]

genome_pos	locus_tag	drug	gene	type	chr	change	mutation_id
2726196	Rv2428	isoniazid	ahpC	missense	Chromosome	2P>2S	ahpC_2P>2S
2726206	Rv2428	isoniazid	ahpC	missense	Chromosome	5T>5I	ahpC_5T>5I
2726409	Rv2428	isoniazid	ahpC	missense	Chromosome	73D>73H	ahpC_73D>73H
2726418	Rv2428	isoniazid	ahpC	missense	Chromosome	76E>76K	ahpC_76E>76K
2715342	Rv2416c-Rv2417c	amikacin-kanamycin	eis-Rv2417c	intergenic	Chromosome	-10C>G	eis-Rv2417c_-10C>G
2715342	Rv2416c-Rv2417c	amikacin-kanamycin	eis-Rv2417c	intergenic	Chromosome	-10C>T	eis-Rv2417c_-10C>T
2715344	Rv2416c-Rv2417c	kanamycin	eis-Rv2417c	intergenic	Chromosome	-12G>A	eis-Rv2417c_-12G>A
2715346	Rv2416c-Rv2417c	kanamycin	eis-Rv2417c	intergenic	Chromosome	-14G>A	eis-Rv2417c_-14G>A
2715347	Rv2416c-Rv2417c	kanamycin	eis-Rv2417c	intergenic	Chromosome	-15G>C	eis-Rv2417c_-15G>C
2715369	Rv2416c-Rv2417c	kanamycin	eis-Rv2417c	intergenic	Chromosome	-37C>A	eis-Rv2417c_-37C>A
2715340	Rv2416c-Rv2417c	kanamycin	eis-Rv2417c	intergenic	Chromosome	-8G>T	eis-Rv2417c_-8G>T
4244617	Rv3794	ethambutol	embA	missense	Chromosome	462A>462V	embA_462A>462V
4243242	Rv3794	ethambutol	embA	missense	Chromosome	4D>4N	embA_4D>4N
4245730	Rv3794	ethambutol	embA	missense	Chromosome	833D>833A	embA_833D>833A
4249512	Rv3795	ethambutol	embB	missense	Chromosome	1000M>1000R	embB_1000M>1000R
4249518	Rv3795	ethambutol	embB	missense	Chromosome	1002H>1002R	embB_1002H>1002R
4249583	Rv3795	ethambutol	embB	missense	Chromosome	1024D>1024N	embB_1024D>1024N
4249757	Rv3795	ethambutol	embB	missense	Chromosome	1082T>1082A	embB_1082T>1082A
4247186	Rv3795	ethambutol	embB	missense	Chromosome	225A>225S	embB_225A>225S
4247282	Rv3795	ethambutol	embB	missense	Chromosome	257R>257W	embB_257R>257W
4247325	Rv3795	ethambutol	embB	missense	Chromosome	271A>271V	embB_271A>271V
4247368	Rv3795	ethambutol	embB	missense	Chromosome	285F>285L	embB_285F>285L
4247391	Rv3795	ethambutol	embB	missense	Chromosome	293I>293N	embB_293I>293N
4247399	Rv3795	ethambutol	embB	missense	Chromosome	296N>296H	embB_296N>296H
4247402	Rv3795	ethambutol	embB	missense	Chromosome	297S>297A	embB_297S>297A
4247431	Rv3795	ethambutol	embB	missense	Chromosome	306M>306I	embB_306M>306I
4247429	Rv3795	ethambutol	embB	missense	Chromosome	306M>306L	embB_306M>306L
4247430	Rv3795	ethambutol	embB	missense	Chromosome	306M>306T	embB_306M>306T
4247429	Rv3795	ethambutol	embB	missense	Chromosome	306M>306V	embB_306M>306V
4247448	Rv3795	ethambutol	embB	missense	Chromosome	312H>312R	embB_312H>312R
4247451	Rv3795	ethambutol	embB	*missense	Chromosome	313A>313V	embB_313A>313V
4247462	Rv3795	ethambutol	embB	missense	Chromosome	317S>317T	embB_317S>317T
4247467	Rv3795	ethambutol	embB	*missense	Chromosome	318N>318K	embB_318N>318K
4247469	Rv3795	ethambutol	embB	missense	Chromosome	319Y>319C	embB_319Y>319C
4247468	Rv3795	ethambutol	embB	*missense	Chromosome	319Y>319N	embB_319Y>319N
4247469	Rv3795	ethambutol	embB	*missense	Chromosome	319Y>319S	embB_319Y>319S
4247496	Rv3795	ethambutol	embB	missense	Chromosome	328D>328G	embB_328D>328G
4247495	Rv3795	ethambutol	embB	missense	Chromosome	328D>328Y	embB_328D>328Y
4247501	Rv3795	ethambutol	embB	missense	Chromosome	330F>330V	embB_330F>330V
4247508	Rv3795	ethambutol	embB	missense	Chromosome	332W>332L	embB_332W>332L
4247553	Rv3795	ethambutol	embB	missense	Chromosome	347S>347T	embB_347S>347T
4247574	Rv3795	ethambutol	embB	missense	Chromosome	354D>354A	embB_354D>354A
4247579	Rv3795	ethambutol	embB	missense	Chromosome	356A>356S	embB_356A>356S
4247580	Rv3795	ethambutol	embB	missense	Chromosome	356A>356V	embB_356A>356V
4247588	Rv3795	ethambutol	embB	missense	Chromosome	359L>359I	embB_359L>359I
4247618	Rv3795	ethambutol	embB	missense	Chromosome	369V>369L	embB_369V>369L
4247622	Rv3795	ethambutol	embB	missense	Chromosome	370L>370R	embB_370L>370R
4247643	Rv3795	ethambutol	embB	missense	Chromosome	377V>377G	embB_377V>377G
4247642	Rv3795	ethambutol	embB	missense	Chromosome	377V>377M	embB_377V>377M
4247649	Rv3795	ethambutol	embB	missense	Chromosome	379A>379D	embB_379A>379D
4247652	Rv3795	ethambutol	embB	*missense	Chromosome	380S>380N	embB_380S>380N
4247663	Rv3795	ethambutol	embB	missense	Chromosome	384Y>384N	embB_384Y>384N
4247676	Rv3795	ethambutol	embB	missense	Chromosome	388A>388G	embB_388A>388G
4247702	Rv3795	ethambutol	embB	missense	Chromosome	397P>397T	embB_397P>397T
4247708	Rv3795	ethambutol	embB	missense	Chromosome	399N>399D	embB_399N>399D
4247728	Rv3795	ethambutol	embB	missense	Chromosome	405E>405D	embB_405E>405D
4247730	Rv3795	ethambutol	embB	missense	Chromosome	406G>406A	embB_406G>406A
4247729	Rv3795	ethambutol	embB	missense	Chromosome	406G>406C	embB_406G>406C
4247730	Rv3795	ethambutol	embB	missense	Chromosome	406G>406D	embB_406G>406D
4247729	Rv3795	ethambutol	embB	missense	Chromosome	406G>406S	embB_406G>406S
4247802	Rv3795	ethambutol	embB	missense	Chromosome	430P>430L	embB_430P>430L
4247804	Rv3795	ethambutol	embB	*missense	Chromosome	431A>431T	embB_431A>431T
4247817	Rv3795	ethambutol	embB	missense	Chromosome	435V>435G	embB_435V>435G
4247892	Rv3795	ethambutol	embB	missense	Chromosome	460R>460L	embB_460R>460L
4248002	Rv3795	ethambutol	embB	missense	Chromosome	497Q>497K	embB_497Q>497K
4248003	Rv3795	ethambutol	embB	missense	Chromosome	497Q>497P	embB_497Q>497P
4248003	Rv3795	ethambutol	embB	missense	Chromosome	497Q>497R	embB_497Q>497R
4248025	Rv3795	ethambutol	embB	missense	Chromosome	504E>504D	embB_504E>504D
4248033	Rv3795	ethambutol	embB	missense	Chromosome	507R>507K	embB_507R>507K
4248488	Rv3795	ethambutol	embB	missense	Chromosome	659A>659T	embB_659A>659T
4249071	Rv3795	ethambutol	embB	*missense	Chromosome	853Q>853P	embB_853Q>853P
4240725	Rv3793	ethambutol	embC	*missense	Chromosome	288G>288V	embC_288G>288V
4240781	Rv3793	ethambutol	embC	missense	Chromosome	307A>307T	embC_307A>307T
4240787	Rv3793	ethambutol	embC	*missense	Chromosome	309Y>309N	embC_309Y>309N
4240835	Rv3793	ethambutol	embC	missense	Chromosome	325G>325S	embC_325G>325S
4242198	Rv3793	ethambutol	embC	missense	Chromosome	779A>779V	embC_779A>779V
4243222	Rv3793-Rv3794	ethambutol	embC-embA	intergenic	Chromosome	-11C>A	embC-embA_-11C>A
4243221	Rv3793-Rv3794	ethambutol	embC-embA	intergenic	Chromosome	-12C>T	embC-embA_-12C>T
4243217	Rv3793-Rv3794	ethambutol	embC-embA	intergenic	Chromosome	-16C>T	embC-embA_-16C>T
1416784	Rv1267c	ethambutol	embR	*missense	Chromosome	188S>188R	embR_188S>188R
1416474	Rv1267c	ethambutol	embR	*missense	Chromosome	292L>292M	embR_292L>292M
1417254	Rv1267c	ethambutol	embR	missense	Chromosome	32T>32P	embR_32T>32P
1417328	Rv1267c	ethambutol	embR	missense	Chromosome	7V>7G	embR_7V>7G
4327363	Rv3854c	ethionamide	ethA	frameshift	Chromosome	111CT>C	ethA_111CT>C
4327472	Rv3854c	ethionamide	ethA	start_lost	Chromosome	1M>1R	ethA_1M>1R
4326807	Rv3854c	ethionamide	ethA	missense	Chromosome	223E>223K	ethA_223E>223K
4326780	Rv3854c	ethionamide	ethA	missense	Chromosome	232T>232A	ethA_232T>232A
4326488	Rv3854c	ethionamide	ethA	missense	Chromosome	329S>329L	ethA_329S>329L
4326449	Rv3854c	ethionamide	ethA	missense	Chromosome	342T>342K	ethA_342T>342K
4326333	Rv3854c	ethionamide	ethA	missense	Chromosome	381A>381P	ethA_381A>381P
4326236	Rv3854c	ethionamide	ethA	missense	Chromosome	413G>413D	ethA_413G>413D
4327347	Rv3854c	ethionamide	ethA	missense	Chromosome	43G>43C	ethA_43G>43C
4327347	Rv3854c	ethionamide	ethA	missense	Chromosome	43G>43S	ethA_43G>43S
4327322	Rv3854c	ethionamide	ethA	*missense	Chromosome	51P>51L	ethA_51P>51L
4327292	Rv3854c	ethionamide	ethA	missense	Chromosome	61T>61M	ethA_61T>61M
4326770	Rv3854c	ethionamide	ethA	frameshift	Chromosome	704TA>T	ethA_704TA>T
4326705	Rv3854c	ethionamide	ethA	frameshift	Chromosome	769GC>G	ethA_769GC>G
4327876	Rv3855	ethionamide	ethR	missense	Chromosome	110F>110L	ethR_110F>110L
4327831	Rv3855	ethionamide	ethR	missense	Chromosome	95A>95T	ethR_95A>95T
2747151	Rv2447c	para_aminosalisylic_acid	folC	missense	Chromosome	150S>150C	folC_150S>150C
2747151	Rv2447c	para_aminosalisylic_acid	folC	missense	Chromosome	150S>150G	folC_150S>150G
2747143	Rv2447c	para_aminosalisylic_acid	folC	missense	Chromosome	152F>152L	folC_152F>152L
2747141	Rv2447c	para_aminosalisylic_acid	folC	missense	Chromosome	153E>153A	folC_153E>153A
2747141	Rv2447c	para_aminosalisylic_acid	folC	missense	Chromosome	153E>153G	folC_153E>153G
2747541	Rv2447c	para_aminosalisylic_acid	folC	missense	Chromosome	20T>20P	folC_20T>20P
2747480	Rv2447c	para_aminosalisylic_acid	folC	missense	Chromosome	40E>40G	folC_40E>40G
2747481	Rv2447c	para_aminosalisylic_acid	folC	missense	Chromosome	40E>40Q	folC_40E>40Q
2747472	Rv2447c	para_aminosalisylic_acid	folC	missense	Chromosome	43I>43A	folC_43I>43A
2747471	Rv2447c	para_aminosalisylic_acid	folC	missense	Chromosome	43I>43S	folC_43I>43S
2747471	Rv2447c	para_aminosalisylic_acid	folC	missense	Chromosome	43I>43T	folC_43I>43T
2747453	Rv2447c	para_aminosalisylic_acid	folC	missense	Chromosome	49R>49P	folC_49R>49P
2747454	Rv2447c	para_aminosalisylic_acid	folC	missense	Chromosome	49R>49W	folC_49R>49W
4407965	Rv3919c	streptomycin	gid	missense	Chromosome	80A>80P	gid_80A>80P
7606	Rv0006	fluoroquinolones	gyrA	*missense	Chromosome	102P>102H	gyrA_102P>102H
7510	Rv0006	fluoroquinolones	gyrA	missense	Chromosome	70H>70R	gyrA_70H>70R
7521	Rv0006	fluoroquinolones	gyrA	missense	Chromosome	74A>74S	gyrA_74A>74S
7563	Rv0006	fluoroquinolones	gyrA	missense	Chromosome	88G>88C	gyrA_88G>88C
7566	Rv0006	fluoroquinolones	gyrA	missense	Chromosome	89D>89N	gyrA_89D>89N
7570	Rv0006	fluoroquinolones	gyrA	missense	Chromosome	90A>90G	gyrA_90A>90G
7570	Rv0006	fluoroquinolones	gyrA	missense	Chromosome	90A>90V	gyrA_90A>90V
7572	Rv0006	fluoroquinolones	gyrA	missense	Chromosome	91S>91A	gyrA_91S>91A
7572	Rv0006	fluoroquinolones	gyrA	missense	Chromosome	91S>91P	gyrA_91S>91P
7582	Rv0006	fluoroquinolones	gyrA	missense	Chromosome	94D>94A	gyrA_94D>94A
7582	Rv0006	fluoroquinolones	gyrA	missense	Chromosome	94D>94G	gyrA_94D>94G
7581	Rv0006	fluoroquinolones	gyrA	missense	Chromosome	94D>94H	gyrA_94D>94H
7581	Rv0006	fluoroquinolones	gyrA	missense	Chromosome	94D>94N	gyrA_94D>94N
7582	Rv0006	fluoroquinolones	gyrA	missense	Chromosome	94D>94V	gyrA_94D>94V
7581	Rv0006	fluoroquinolones	gyrA	missense	Chromosome	94D>94Y	gyrA_94D>94Y
6575	Rv0005	fluoroquinolones	gyrB	missense	Chromosome	446R>446C	gyrB_446R>446C
6576	Rv0005	fluoroquinolones	gyrB	missense	Chromosome	446R>446H	gyrB_446R>446H
6576	Rv0005	fluoroquinolones	gyrB	missense	Chromosome	446R>446L	gyrB_446R>446L
6579	Rv0005	fluoroquinolones	gyrB	missense	Chromosome	447S>447F	gyrB_447S>447F
6620	Rv0005	fluoroquinolones	gyrB	missense	Chromosome	461D>461H	gyrB_461D>461H
6620	Rv0005	fluoroquinolones	gyrB	missense	Chromosome	461D>461N	gyrB_461D>461N
6695	Rv0005	fluoroquinolones	gyrB	missense	Chromosome	486I>486L	gyrB_486I>486L
6734	Rv0005	fluoroquinolones	gyrB	missense	Chromosome	499N>499D	gyrB_499N>499D
6736	Rv0005	fluoroquinolones	gyrB	*missense	Chromosome	499N>499K	gyrB_499N>499K
6735	Rv0005	fluoroquinolones	gyrB	missense	Chromosome	499N>499T	gyrB_499N>499T
6738	Rv0005	fluoroquinolones	gyrB	missense	Chromosome	500T>500I	gyrB_500T>500I
6738	Rv0005	fluoroquinolones	gyrB	missense	Chromosome	500T>500N	gyrB_500T>500N
6737	Rv0005	fluoroquinolones	gyrB	missense	Chromosome	500T>500P	gyrB_500T>500P
6742	Rv0005	fluoroquinolones	gyrB	missense	Chromosome	501E>501D	gyrB_501E>501D
6741	Rv0005	fluoroquinolones	gyrB	missense	Chromosome	501E>501V	gyrB_501E>501V
6749	Rv0005	fluoroquinolones	gyrB	missense	Chromosome	504A>504T	gyrB_504A>504T
6750	Rv0005	fluoroquinolones	gyrB	missense	Chromosome	504A>504V	gyrB_504A>504V
6759	Rv0005	fluoroquinolones	gyrB	*missense	Chromosome	507T>507M	gyrB_507T>507M
1674248	Rv1484	isoniazid	inhA	missense	Chromosome	16I>16T	inhA_16I>16T
1674782	Rv1484	ethionamide-isoniazid	inhA	missense	Chromosome	194I>194T	inhA_194I>194T
1674263	Rv1484	ethionamide-isoniazid	inhA	missense	Chromosome	21I>21T	inhA_21I>21T
1674262	Rv1484	ethionamide-isoniazid	inhA	missense	Chromosome	21I>21V	inhA_21I>21V
1674481	Rv1484	ethionamide-isoniazid	inhA	missense	Chromosome	94S>94A	inhA_94S>94A
1674482	Rv1484	isoniazid	inhA	missense	Chromosome	94S>94L	inhA_94S>94L
2519048	Rv2245	isoniazid	kasA	missense	Chromosome	312G>312S	kasA_312G>312S
2519353	Rv2245	isoniazid	kasA	missense	Chromosome	413F>413L	kasA_413F>413L
2155801	Rv1908c	isoniazid	katG	missense	Chromosome	104R>104Q	katG_104R>104Q
2155795	Rv1908c	isoniazid	katG	missense	Chromosome	106A>106V	katG_106A>106V
2155791	Rv1908c	isoniazid	katG	stop_gained	Chromosome	107W>107*	katG_107W>107*
2155786	Rv1908c	isoniazid	katG	missense	Chromosome	109A>109V	katG_109A>109V
2155732	Rv1908c	isoniazid	katG	missense	Chromosome	127Q>127P	katG_127Q>127P
2156078	Rv1908c	isoniazid	katG	missense	Chromosome	12T>12P	katG_12T>12P
2155700	Rv1908c	isoniazid	katG	missense	Chromosome	138N>138H	katG_138N>138H
2155693	Rv1908c	isoniazid	katG	missense	Chromosome	140S>140N	katG_140S>140N
2155689	Rv1908c	isoniazid	katG	missense	Chromosome	141L>141F	katG_141L>141F
2155648	Rv1908c	isoniazid	katG	missense	Chromosome	155Y>155S	katG_155Y>155S
2155597	Rv1908c	isoniazid	katG	missense	Chromosome	172A>172V	katG_172A>172V
2156062	Rv1908c	isoniazid	katG	missense	Chromosome	17S>17N	katG_17S>17N
2155573	Rv1908c	isoniazid	katG	missense	Chromosome	180T>180K	katG_180T>180K
2155555	Rv1908c	isoniazid	katG	missense	Chromosome	186G>186V	katG_186G>186V
2155541	Rv1908c	isoniazid	katG	missense	Chromosome	191W>191R	katG_191W>191R
2155529	Rv1908c	isoniazid	katG	missense	Chromosome	195E>195K	katG_195E>195K
2155518	Rv1908c	isoniazid	katG	stop_gained	Chromosome	198W>198*	katG_198W>198*
2155514	Rv1908c	isoniazid	katG	*stop_gained	Chromosome	200K>200*	katG_200K>200*
2155412	Rv1908c	isoniazid	katG	missense	Chromosome	234G>234R	katG_234G>234R
2155360	Rv1908c	isoniazid	katG	missense	Chromosome	251T>251M	katG_251T>251M
2155341	Rv1908c	isoniazid	katG	missense	Chromosome	257M>257I	katG_257M>257I
2155322	Rv1908c	isoniazid	katG	*missense	Chromosome	264A>264T	katG_264A>264T
2155289	Rv1908c	isoniazid	katG	missense	Chromosome	275T>275A	katG_275T>275A
2155276	Rv1908c	isoniazid	katG	missense	Chromosome	279G>279D	katG_279G>279D
2155258	Rv1908c	isoniazid	katG	missense	Chromosome	285G>285D	katG_285G>285D
2155222	Rv1908c	isoniazid	katG	missense	Chromosome	297G>297V	katG_297G>297V
2156108	Rv1908c	isoniazid	katG	missense	Chromosome	2P>2S	katG_2P>2S
2155206	Rv1908c	isoniazid	katG	missense	Chromosome	302S>302R	katG_302S>302R
2155187	Rv1908c	isoniazid	katG	*missense	Chromosome	309G>309S	katG_309G>309S
2155169	Rv1908c	isoniazid	katG	missense	Chromosome	315S>315G	katG_315S>315G
2155168	Rv1908c	isoniazid	katG	missense	Chromosome	315S>315I	katG_315S>315I
2155168	Rv1908c	isoniazid	katG	missense	Chromosome	315S>315N	katG_315S>315N
2155167	Rv1908c	isoniazid	katG	missense	Chromosome	315S>315R	katG_315S>315R
2155168	Rv1908c	isoniazid	katG	missense	Chromosome	315S>315T	katG_315S>315T
2155166	Rv1908c	isoniazid	katG	missense	Chromosome	316G>316S	katG_316G>316S
2155163	Rv1908c	isoniazid	katG	missense	Chromosome	317I>317L	katG_317I>317L
2155159	Rv1908c	isoniazid	katG	missense	Chromosome	318E>318V	katG_318E>318V
2155149	Rv1908c	isoniazid	katG	*missense	Chromosome	321W>321C	katG_321W>321C
2155150	Rv1908c	isoniazid	katG	missense	Chromosome	321W>321L	katG_321W>321L
2155135	Rv1908c	isoniazid	katG	missense	Chromosome	326T>326M	katG_326T>326M
2155121	Rv1908c	isoniazid	katG	missense	Chromosome	331S>331C	katG_331S>331C
2155108	Rv1908c	isoniazid	katG	missense	Chromosome	335I>335T	katG_335I>335T
2155109	Rv1908c	isoniazid	katG	missense	Chromosome	335I>335V	katG_335I>335V
2155102	Rv1908c	isoniazid	katG	missense	Chromosome	337Y>337C	katG_337Y>337C
2155043	Rv1908c	isoniazid	katG	missense	Chromosome	357D>357N	katG_357D>357N
2154976	Rv1908c	isoniazid	katG	missense	Chromosome	379A>379V	katG_379A>379V
2154973	Rv1908c	isoniazid	katG	missense	Chromosome	380T>380I	katG_380T>380I
2154934	Rv1908c	isoniazid	katG	*missense	Chromosome	393I>393N	katG_393I>393N
2154932	Rv1908c	isoniazid	katG	missense	Chromosome	394T>394A	katG_394T>394A
2154922	Rv1908c	isoniazid	katG	stop_gained	Chromosome	397W>397*	katG_397W>397*
2154875	Rv1908c	isoniazid	katG	missense	Chromosome	413Y>413H	katG_413Y>413H
2154859	Rv1908c	isoniazid	katG	missense	Chromosome	418R>418Q	katG_418R>418Q
2154857	Rv1908c	isoniazid	katG	missense	Chromosome	419D>419H	katG_419D>419H
2154830	Rv1908c	isoniazid	katG	missense	Chromosome	428G>428R	katG_428G>428R
2154730	Rv1908c	isoniazid	katG	missense	Chromosome	461Q>461P	katG_461Q>461P
2154725	Rv1908c	isoniazid	katG	*missense	Chromosome	463R>463W	katG_463R>463W
2154722	Rv1908c	isoniazid	katG	missense	Chromosome	464A>464S	katG_464A>464S
2154695	Rv1908c	isoniazid	katG	missense	Chromosome	473V>473F	katG_473V>473F
2154682	Rv1908c	isoniazid	katG	*stop_gained	Chromosome	477W>477*	katG_477W>477*
2154606	Rv1908c	isoniazid	katG	missense	Chromosome	502Q>502H	katG_502Q>502H
2154538	Rv1908c	isoniazid	katG	missense	Chromosome	525Q>525P	katG_525Q>525P
2154391	Rv1908c	isoniazid	katG	*missense	Chromosome	574A>574V	katG_574A>574V
2154212	Rv1908c	isoniazid	katG	*missense	Chromosome	634L>634F	katG_634L>634F
2154028	Rv1908c	isoniazid	katG	missense	Chromosome	695D>695A	katG_695D>695A
2154014	Rv1908c	isoniazid	katG	missense	Chromosome	700S>700P	katG_700S>700P
2155900	Rv1908c	isoniazid	katG	*missense	Chromosome	71I>71N	katG_71I>71N
2153928	Rv1908c	isoniazid	katG	missense	Chromosome	728W>728C	katG_728W>728C
2155859	Rv1908c	isoniazid	katG	missense	Chromosome	85T>85P	katG_85T>85P
2155842	Rv1908c	isoniazid	katG	stop_gained	Chromosome	90W>90*	katG_90W>90*
2155841	Rv1908c	isoniazid	katG	missense	Chromosome	91W>91R	katG_91W>91R
2155826	Rv1908c	isoniazid	katG	missense	Chromosome	96G>96C	katG_96G>96C
2155816	Rv1908c	isoniazid	katG	missense	Chromosome	99G>99E	katG_99G>99E
2156121	Rv1908c-Rv1909c	isoniazid	katG-furA	intergenic	Chromosome	-10T>G	katG-furA_-10T>G
2156118	Rv1908c-Rv1909c	isoniazid	katG-furA	intergenic	Chromosome	-7C>T	katG-furA_-7C>T
2726145	Rv2427A-Rv2428	isoniazid	oxyR'-ahpC	intergenic	Chromosome	-48G>A	oxyR'-ahpC_-48G>A
2726145	Rv2427A-Rv2428	isoniazid	oxyR'-ahpC	intergenic	Chromosome	-48G>T	oxyR'-ahpC_-48G>T
2726141	Rv2427A-Rv2428	isoniazid	oxyR'-ahpC	intergenic	Chromosome	-52C>T	oxyR'-ahpC_-52C>T
2726139	Rv2427A-Rv2428	isoniazid	oxyR'-ahpC	intergenic	Chromosome	-54C>T	oxyR'-ahpC_-54C>T
2726127	Rv2427A-Rv2428	isoniazid	oxyR'-ahpC	intergenic	Chromosome	-66G>A	oxyR'-ahpC_-66G>A
2726119	Rv2427A-Rv2428	isoniazid	oxyR'-ahpC	intergenic	Chromosome	-74G>A	oxyR'-ahpC_-74G>A
2726112	Rv2427A-Rv2428	isoniazid	oxyR'-ahpC	intergenic	Chromosome	-81C>T	oxyR'-ahpC_-81C>T
4043931	Rv3601c	pyrazinamide	panD	missense	Chromosome	117M>117I	panD_117M>117I
4043869	Rv3601c	pyrazinamide	panD	missense	Chromosome	138V>138A	panD_138V>138A
4043869	Rv3601c	pyrazinamide	panD	missense	Chromosome	138V>138E	panD_138V>138E
4044137	Rv3601c	pyrazinamide	panD	missense	Chromosome	49I>49V	panD_49I>49V
2288937	Rv2043c	pyrazinamide	pncA	missense	Chromosome	102A>102V	pncA_102A>102V
2288933	Rv2043c	pyrazinamide	pncA	stop_gained	Chromosome	103Y>103*	pncA_103Y>103*
2288935	Rv2043c	pyrazinamide	pncA	missense	Chromosome	103Y>103H	pncA_103Y>103H
2288930	Rv2043c	pyrazinamide	pncA	missense	Chromosome	104S>104R	pncA_104S>104R
2289214	Rv2043c	pyrazinamide	pncA	stop_gained	Chromosome	10Q>10*	pncA_10Q>10*
2289213	Rv2043c	pyrazinamide	pncA	missense	Chromosome	10Q>10P	pncA_10Q>10P
2289213	Rv2043c	pyrazinamide	pncA	missense	Chromosome	10Q>10R	pncA_10Q>10R
2288902	Rv2043c	pyrazinamide	pncA	missense	Chromosome	114T>114P	pncA_114T>114P
2288895	Rv2043c	pyrazinamide	pncA	missense	Chromosome	116L>116R	pncA_116L>116R
2288886	Rv2043c	pyrazinamide	pncA	stop_gained	Chromosome	119W>119*	pncA_119W>119*
2288883	Rv2043c	pyrazinamide	pncA	missense	Chromosome	120L>120P	pncA_120L>120P
2288880	Rv2043c	pyrazinamide	pncA	missense	Chromosome	121R>121P	pncA_121R>121P
2288868	Rv2043c	pyrazinamide	pncA	missense	Chromosome	125V>125D	pncA_125V>125D
2288868	Rv2043c	pyrazinamide	pncA	missense	Chromosome	125V>125G	pncA_125V>125G
2288859	Rv2043c	pyrazinamide	pncA	missense	Chromosome	128V>128G	pncA_128V>128G
2289207	Rv2043c	pyrazinamide	pncA	missense	Chromosome	12D>12A	pncA_12D>12A
2288853	Rv2043c	pyrazinamide	pncA	missense	Chromosome	130V>130G	pncA_130V>130G
2288851	Rv2043c	pyrazinamide	pncA	missense	Chromosome	131V>131F	pncA_131V>131F
2288847	Rv2043c	pyrazinamide	pncA	missense	Chromosome	132G>132A	pncA_132G>132A
2288847	Rv2043c	pyrazinamide	pncA	*missense	Chromosome	132G>132D	pncA_132G>132D
2288848	Rv2043c	pyrazinamide	pncA	missense	Chromosome	132G>132S	pncA_132G>132S
2288844	Rv2043c	pyrazinamide	pncA	missense	Chromosome	133I>133T	pncA_133I>133T
2288842	Rv2043c	pyrazinamide	pncA	missense	Chromosome	134A>134S	pncA_134A>134S
2288839	Rv2043c	pyrazinamide	pncA	missense	Chromosome	135T>135P	pncA_135T>135P
2288836	Rv2043c	pyrazinamide	pncA	*missense	Chromosome	136D>136N	pncA_136D>136N
2288832	Rv2043c	pyrazinamide	pncA	missense	Chromosome	137H>137R	pncA_137H>137R
2288826	Rv2043c	pyrazinamide	pncA	missense	Chromosome	139V>139A	pncA_139V>139A
2288826	Rv2043c	pyrazinamide	pncA	missense	Chromosome	139V>139G	pncA_139V>139G
2288827	Rv2043c	pyrazinamide	pncA	missense	Chromosome	139V>139L	pncA_139V>139L
2288827	Rv2043c	pyrazinamide	pncA	missense	Chromosome	139V>139M	pncA_139V>139M
2289203	Rv2043c	pyrazinamide	pncA	missense	Chromosome	13F>13L	pncA_13F>13L
2289204	Rv2043c	pyrazinamide	pncA	missense	Chromosome	13F>13S	pncA_13F>13S
2288821	Rv2043c	pyrazinamide	pncA	stop_gained	Chromosome	141Q>141*	pncA_141Q>141*
2288820	Rv2043c	pyrazinamide	pncA	missense	Chromosome	141Q>141P	pncA_141Q>141P
2288818	Rv2043c	pyrazinamide	pncA	missense	Chromosome	142T>142A	pncA_142T>142A
2288817	Rv2043c	pyrazinamide	pncA	*missense	Chromosome	142T>142M	pncA_142T>142M
2288815	Rv2043c	pyrazinamide	pncA	missense	Chromosome	143A>143T	pncA_143A>143T
2288806	Rv2043c	pyrazinamide	pncA	missense	Chromosome	146A>146T	pncA_146A>146T
2288800	Rv2043c	pyrazinamide	pncA	*missense	Chromosome	148R>148S	pncA_148R>148S
2289202	Rv2043c	pyrazinamide	pncA	missense	Chromosome	14C>14G	pncA_14C>14G
2289202	Rv2043c	pyrazinamide	pncA	missense	Chromosome	14C>14R	pncA_14C>14R
2289200	Rv2043c	pyrazinamide	pncA	missense	Chromosome	14C>14W	pncA_14C>14W
2289201	Rv2043c	pyrazinamide	pncA	missense	Chromosome	14C>14Y	pncA_14C>14Y
2288778	Rv2043c	pyrazinamide	pncA	missense	Chromosome	155V>155A	pncA_155V>155A
2288778	Rv2043c	pyrazinamide	pncA	missense	Chromosome	155V>155G	pncA_155V>155G
2288766	Rv2043c	pyrazinamide	pncA	missense	Chromosome	159L>159P	pncA_159L>159P
2288766	Rv2043c	pyrazinamide	pncA	missense	Chromosome	159L>159R	pncA_159L>159R
2288764	Rv2043c	pyrazinamide	pncA	missense	Chromosome	160T>160P	pncA_160T>160P
2288757	Rv2043c	pyrazinamide	pncA	missense	Chromosome	162G>162D	pncA_162G>162D
2288739	Rv2043c	pyrazinamide	pncA	missense	Chromosome	168T>168N	pncA_168T>168N
2288740	Rv2043c	pyrazinamide	pncA	missense	Chromosome	168T>168P	pncA_168T>168P
2288730	Rv2043c	pyrazinamide	pncA	*missense	Chromosome	171A>171E	pncA_171A>171E
2288731	Rv2043c	pyrazinamide	pncA	missense	Chromosome	171A>171P	pncA_171A>171P
2288730	Rv2043c	pyrazinamide	pncA	missense	Chromosome	171A>171V	pncA_171A>171V
2288727	Rv2043c	pyrazinamide	pncA	missense	Chromosome	172L>172P	pncA_172L>172P
2288727	Rv2043c	pyrazinamide	pncA	missense	Chromosome	172L>172R	pncA_172L>172R
2288717	Rv2043c	pyrazinamide	pncA	missense	Chromosome	175M>175I	pncA_175M>175I
2288719	Rv2043c	pyrazinamide	pncA	missense	Chromosome	175M>175V	pncA_175M>175V
2289192	Rv2043c	pyrazinamide	pncA	missense	Chromosome	17G>17D	pncA_17G>17D
2288704	Rv2043c	pyrazinamide	pncA	missense	Chromosome	180V>180F	pncA_180V>180F
2288697	Rv2043c	pyrazinamide	pncA	missense	Chromosome	182L>182S	pncA_182L>182S
2289190	Rv2043c	pyrazinamide	pncA	missense	Chromosome	18S>18P	pncA_18S>18P
2289049	Rv2043c	pyrazinamide	pncA	frameshift	Chromosome	193A>AT	pncA_193A>AT
2289239	Rv2043c	pyrazinamide	pncA	start_lost	Chromosome	1M>1I	pncA_1M>1I
2289240	Rv2043c	pyrazinamide	pncA	start_lost	Chromosome	1M>1T	pncA_1M>1T
2289180	Rv2043c	pyrazinamide	pncA	missense	Chromosome	21V>21G	pncA_21V>21G
2289171	Rv2043c	pyrazinamide	pncA	missense	Chromosome	24G>24D	pncA_24G>24D
2289172	Rv2043c	pyrazinamide	pncA	missense	Chromosome	24G>24R	pncA_24G>24R
2289162	Rv2043c	pyrazinamide	pncA	missense	Chromosome	27L>27P	pncA_27L>27P
2289213	Rv2043c	pyrazinamide	pncA	frameshift	Chromosome	29TG>T	pncA_29TG>T
2289150	Rv2043c	pyrazinamide	pncA	missense	Chromosome	31I>31S	pncA_31I>31S
2289142	Rv2043c	pyrazinamide	pncA	missense	Chromosome	34Y>34D	pncA_34Y>34D
2289138	Rv2043c	pyrazinamide	pncA	missense	Chromosome	35L>35R	pncA_35L>35R
2289133	Rv2043c	pyrazinamide	pncA	stop_gained	Chromosome	37E>37*	pncA_37E>37*
2288852	Rv2043c	pyrazinamide	pncA	frameshift	Chromosome	390CACAT>C	pncA_390CACAT>C
2288850	Rv2043c	pyrazinamide	pncA	frameshift	Chromosome	392A>ACC	pncA_392A>ACC
2289119	Rv2043c	pyrazinamide	pncA	stop_gained	Chromosome	41Y>41*	pncA_41Y>41*
2289114	Rv2043c	pyrazinamide	pncA	missense	Chromosome	43H>43P	pncA_43H>43P
2289111	Rv2043c	pyrazinamide	pncA	missense	Chromosome	44V>44G	pncA_44V>44G
2289105	Rv2043c	pyrazinamide	pncA	missense	Chromosome	46A>46E	pncA_46A>46E
2289106	Rv2043c	pyrazinamide	pncA	missense	Chromosome	46A>46P	pncA_46A>46P
2289105	Rv2043c	pyrazinamide	pncA	missense	Chromosome	46A>46V	pncA_46A>46V
2289103	Rv2043c	pyrazinamide	pncA	missense	Chromosome	47T>47A	pncA_47T>47A
2289103	Rv2043c	pyrazinamide	pncA	missense	Chromosome	47T>47P	pncA_47T>47P
2289103	Rv2043c	pyrazinamide	pncA	missense	Chromosome	47T>47S	pncA_47T>47S
2289194	Rv2043c	pyrazinamide	pncA	frameshift	Chromosome	48AC>A	pncA_48AC>A
2289096	Rv2043c	pyrazinamide	pncA	missense	Chromosome	49D>49G	pncA_49D>49G
2289097	Rv2043c	pyrazinamide	pncA	missense	Chromosome	49D>49N	pncA_49D>49N
2289231	Rv2043c	pyrazinamide	pncA	missense	Chromosome	4L>4S	pncA_4L>4S
2289091	Rv2043c	pyrazinamide	pncA	missense	Chromosome	51H>51N	pncA_51H>51N
2289090	Rv2043c	pyrazinamide	pncA	missense	Chromosome	51H>51P	pncA_51H>51P
2289089	Rv2043c	pyrazinamide	pncA	missense	Chromosome	51H>51Q	pncA_51H>51Q
2289090	Rv2043c	pyrazinamide	pncA	missense	Chromosome	51H>51R	pncA_51H>51R
2289091	Rv2043c	pyrazinamide	pncA	missense	Chromosome	51H>51Y	pncA_51H>51Y
2289081	Rv2043c	pyrazinamide	pncA	missense	Chromosome	54P>54L	pncA_54P>54L
2289081	Rv2043c	pyrazinamide	pncA	missense	Chromosome	54P>54Q	pncA_54P>54Q
2289072	Rv2043c	pyrazinamide	pncA	missense	Chromosome	57H>57P	pncA_57H>57P
2289072	Rv2043c	pyrazinamide	pncA	missense	Chromosome	57H>57R	pncA_57H>57R
2289073	Rv2043c	pyrazinamide	pncA	missense	Chromosome	57H>57Y	pncA_57H>57Y
2289069	Rv2043c	pyrazinamide	pncA	missense	Chromosome	58F>58S	pncA_58F>58S
2289067	Rv2043c	pyrazinamide	pncA	missense	Chromosome	59S>59P	pncA_59S>59P
2289228	Rv2043c	pyrazinamide	pncA	missense	Chromosome	5I>5S	pncA_5I>5S
2289061	Rv2043c	pyrazinamide	pncA	missense	Chromosome	61T>61P	pncA_61T>61P
2289057	Rv2043c	pyrazinamide	pncA	missense	Chromosome	62P>62L	pncA_62P>62L
2289057	Rv2043c	pyrazinamide	pncA	missense	Chromosome	62P>62R	pncA_62P>62R
2289054	Rv2043c	pyrazinamide	pncA	missense	Chromosome	63D>63A	pncA_63D>63A
2289054	Rv2043c	pyrazinamide	pncA	missense	Chromosome	63D>63G	pncA_63D>63G
2289055	Rv2043c	pyrazinamide	pncA	missense	Chromosome	63D>63H	pncA_63D>63H
2289052	Rv2043c	pyrazinamide	pncA	missense	Chromosome	64Y>64D	pncA_64Y>64D
2289046	Rv2043c	pyrazinamide	pncA	missense	Chromosome	66S>66P	pncA_66S>66P
2289043	Rv2043c	pyrazinamide	pncA	missense	Chromosome	67S>67P	pncA_67S>67P
2289039	Rv2043c	pyrazinamide	pncA	stop_gained	Chromosome	68W>68*	pncA_68W>68*
2289040	Rv2043c	pyrazinamide	pncA	missense	Chromosome	68W>68G	pncA_68W>68G
2289040	Rv2043c	pyrazinamide	pncA	missense	Chromosome	68W>68R	pncA_68W>68R
2289036	Rv2043c	pyrazinamide	pncA	missense	Chromosome	69P>69L	pncA_69P>69L
2289036	Rv2043c	pyrazinamide	pncA	missense	Chromosome	69P>69R	pncA_69P>69R
2289030	Rv2043c	pyrazinamide	pncA	missense	Chromosome	71H>71R	pncA_71H>71R
2289031	Rv2043c	pyrazinamide	pncA	missense	Chromosome	71H>71Y	pncA_71H>71Y
2289028	Rv2043c	pyrazinamide	pncA	missense	Chromosome	72C>72R	pncA_72C>72R
2289026	Rv2043c	pyrazinamide	pncA	missense	Chromosome	72C>72W	pncA_72C>72W
2289027	Rv2043c	pyrazinamide	pncA	missense	Chromosome	72C>72Y	pncA_72C>72Y
2289170	Rv2043c	pyrazinamide	pncA	frameshift	Chromosome	72GC>G	pncA_72GC>G
2289015	Rv2043c	pyrazinamide	pncA	missense	Chromosome	76T>76I	pncA_76T>76I
2289016	Rv2043c	pyrazinamide	pncA	missense	Chromosome	76T>76P	pncA_76T>76P
2289009	Rv2043c	pyrazinamide	pncA	missense	Chromosome	78G>78D	pncA_78G>78D
2289222	Rv2043c	pyrazinamide	pncA	missense	Chromosome	7V>7D	pncA_7V>7D
2289001	Rv2043c	pyrazinamide	pncA	missense	Chromosome	81F>81V	pncA_81F>81V
2288998	Rv2043c	pyrazinamide	pncA	missense	Chromosome	82H>82D	pncA_82H>82D
2288988	Rv2043c	pyrazinamide	pncA	missense	Chromosome	85L>85P	pncA_85L>85P
2288988	Rv2043c	pyrazinamide	pncA	missense	Chromosome	85L>85R	pncA_85L>85R
2288982	Rv2043c	pyrazinamide	pncA	missense	Chromosome	87T>87M	pncA_87T>87M
2288979	Rv2043c	pyrazinamide	pncA	stop_gained	Chromosome	88S>88*	pncA_88S>88*
2289218	Rv2043c	pyrazinamide	pncA	missense	Chromosome	8D>8E	pncA_8D>8E
2289219	Rv2043c	pyrazinamide	pncA	missense	Chromosome	8D>8G	pncA_8D>8G
2289220	Rv2043c	pyrazinamide	pncA	missense	Chromosome	8D>8N	pncA_8D>8N
2288962	Rv2043c	pyrazinamide	pncA	missense	Chromosome	94F>94L	pncA_94F>94L
2288957	Rv2043c	pyrazinamide	pncA	stop_gained	Chromosome	95Y>95*	pncA_95Y>95*
2288956	Rv2043c	pyrazinamide	pncA	missense	Chromosome	96K>96E	pncA_96K>96E
2288956	Rv2043c	pyrazinamide	pncA	missense	Chromosome	96K>96Q	pncA_96K>96Q
2288955	Rv2043c	pyrazinamide	pncA	missense	Chromosome	96K>96T	pncA_96K>96T
2288952	Rv2043c	pyrazinamide	pncA	missense	Chromosome	97G>97D	pncA_97G>97D
2288953	Rv2043c	pyrazinamide	pncA	missense	Chromosome	97G>97S	pncA_97G>97S
2288945	Rv2043c	pyrazinamide	pncA	stop_gained	Chromosome	99Y>99*	pncA_99Y>99*
2289217	Rv2043c	pyrazinamide	pncA	missense	Chromosome	9V>9L	pncA_9V>9L
2289252	Rv2043c-Rv2044c	pyrazinamide	pncA-Rv2044c	intergenic	Chromosome	-11T>C	pncA-Rv2044c_-11T>C
2289252	Rv2043c-Rv2044c	pyrazinamide	pncA-Rv2044c	intergenic	Chromosome	-11T>G	pncA-Rv2044c_-11T>G
2289253	Rv2043c-Rv2044c	pyrazinamide	pncA-Rv2044c	intergenic	Chromosome	-12A>G	pncA-Rv2044c_-12A>G
2289248	Rv2043c-Rv2044c	pyrazinamide	pncA-Rv2044c	intergenic	Chromosome	-7A>G	pncA-Rv2044c_-7A>G
801268	Rv0701	linezolid	rplC	missense	Chromosome	154C>154R	rplC_154C>154R
760314	Rv0667	rifampicin	rpoB	missense	Chromosome	170V>170F	rpoB_170V>170F
760663	Rv0667	rifampicin	rpoB	missense	Chromosome	286A>286V	rpoB_286A>286V
761004	Rv0667	rifampicin	rpoB	missense	Chromosome	400T>400A	rpoB_400T>400A
761076	Rv0667	rifampicin	rpoB	missense	Chromosome	424F>424V	rpoB_424F>424V
761085	Rv0667	rifampicin	rpoB	missense	Chromosome	427T>427P	rpoB_427T>427P
761089	Rv0667	rifampicin	rpoB	missense	Chromosome	428S>428T	rpoB_428S>428T
761093	Rv0667	rifampicin	rpoB	missense	Chromosome	429Q>429H	rpoB_429Q>429H
761095	Rv0667	rifampicin	rpoB	missense	Chromosome	430L>430P	rpoB_430L>430P
761097	Rv0667	rifampicin	rpoB	missense	Chromosome	431S>431G	rpoB_431S>431G
761100	Rv0667	rifampicin	rpoB	missense	Chromosome	432Q>432K	rpoB_432Q>432K
761101	Rv0667	rifampicin	rpoB	missense	Chromosome	432Q>432L	rpoB_432Q>432L
761101	Rv0667	rifampicin	rpoB	missense	Chromosome	432Q>432P	rpoB_432Q>432P
761108	Rv0667	rifampicin	rpoB	missense	Chromosome	434M>434I	rpoB_434M>434I
761107	Rv0667	rifampicin	rpoB	missense	Chromosome	434M>434T	rpoB_434M>434T
761110	Rv0667	rifampicin	rpoB	missense	Chromosome	435D>435A	rpoB_435D>435A
761109	Rv0667	rifampicin	rpoB	missense	Chromosome	435D>435F	rpoB_435D>435F
761110	Rv0667	rifampicin	rpoB	missense	Chromosome	435D>435G	rpoB_435D>435G
761110	Rv0667	rifampicin	rpoB	missense	Chromosome	435D>435V	rpoB_435D>435V
761109	Rv0667	rifampicin	rpoB	missense	Chromosome	435D>435Y	rpoB_435D>435Y
761113	Rv0667	rifampicin	rpoB	missense	Chromosome	436Q>436L	rpoB_436Q>436L
761128	Rv0667	rifampicin	rpoB	missense	Chromosome	441S>441L	rpoB_441S>441L
761134	Rv0667	rifampicin	rpoB	missense	Chromosome	443L>443W	rpoB_443L>443W
761136	Rv0667	rifampicin	rpoB	missense	Chromosome	444T>444P	rpoB_444T>444P
761139	Rv0667	rifampicin	rpoB	missense	Chromosome	445H>445D	rpoB_445H>445D
761140	Rv0667	rifampicin	rpoB	missense	Chromosome	445H>445L	rpoB_445H>445L
761139	Rv0667	rifampicin	rpoB	missense	Chromosome	445H>445N	rpoB_445H>445N
761141	Rv0667	rifampicin	rpoB	missense	Chromosome	445H>445Q	rpoB_445H>445Q
761140	Rv0667	rifampicin	rpoB	missense	Chromosome	445H>445R	rpoB_445H>445R
761139	Rv0667	rifampicin	rpoB	missense	Chromosome	445H>445Y	rpoB_445H>445Y
761142	Rv0667	rifampicin	rpoB	missense	Chromosome	446K>446Q	rpoB_446K>446Q
761155	Rv0667	rifampicin	rpoB	missense	Chromosome	450S>450F	rpoB_450S>450F
761155	Rv0667	rifampicin	rpoB	missense	Chromosome	450S>450L	rpoB_450S>450L
761154	Rv0667	rifampicin	rpoB	missense	Chromosome	450S>450Q	rpoB_450S>450Q
761155	Rv0667	rifampicin	rpoB	missense	Chromosome	450S>450W	rpoB_450S>450W
761155	Rv0667	rifampicin	rpoB	missense	Chromosome	450S>450Y	rpoB_450S>450Y
761161	Rv0667	rifampicin	rpoB	missense	Chromosome	452L>452P	rpoB_452L>452P
761167	Rv0667	rifampicin	rpoB	missense	Chromosome	454P>454L	rpoB_454P>454L
761185	Rv0667	rifampicin	rpoB	missense	Chromosome	460E>460G	rpoB_460E>460G
761196	Rv0667	rifampicin	rpoB	missense	Chromosome	464L>464M	rpoB_464L>464M
761244	Rv0667	rifampicin	rpoB	missense	Chromosome	480I>480V	rpoB_480I>480V
761277	Rv0667	rifampicin	rpoB	missense	Chromosome	491I>491F	rpoB_491I>491F
761284	Rv0667	rifampicin	rpoB	missense	Chromosome	493S>493L	rpoB_493S>493L
761460	Rv0667	rifampicin	rpoB	missense	Chromosome	552R>552C	rpoB_552R>552C
761582	Rv0667	rifampicin	rpoB	*missense	Chromosome	592E>592D	rpoB_592E>592D
762089	Rv0667	rifampicin	rpoB	missense	Chromosome	761E>761D	rpoB_761E>761D
764363	Rv0668	rifampicin	rpoC	missense	Chromosome	332G>332R	rpoC_332G>332R
764724	Rv0668	rifampicin	rpoC	missense	Chromosome	452F>452S	rpoC_452F>452S
764822	Rv0668	rifampicin	rpoC	missense	Chromosome	485D>485N	rpoC_485D>485N
764841	Rv0668	rifampicin	rpoC	missense	Chromosome	491I>491T	rpoC_491I>491T
764948	Rv0668	rifampicin	rpoC	missense	Chromosome	527L>527V	rpoC_527L>527V
765572	Rv0668	rifampicin	rpoC	*missense	Chromosome	735D>735N	rpoC_735D>735N
765609	Rv0668	rifampicin	rpoC	missense	Chromosome	747D>747A	rpoC_747D>747A
766022	Rv0668	rifampicin	rpoC	missense	Chromosome	885I>885V	rpoC_885I>885V
1834962	Rv1630	pyrazinamide	rpsA	missense	Chromosome	474R>474L	rpsA_474R>474L
1834961	Rv1630	pyrazinamide	rpsA	missense	Chromosome	474R>474W	rpsA_474R>474W
781687	Rv0682	streptomycin	rpsL	missense	Chromosome	43K>43R	rpsL_43K>43R
781687	Rv0682	streptomycin	rpsL	missense	Chromosome	43K>43T	rpsL_43K>43T
781822	Rv0682	streptomycin	rpsL	missense	Chromosome	88K>88M	rpsL_88K>88M
781821	Rv0682	streptomycin	rpsL	missense	Chromosome	88K>88Q	rpsL_88K>88Q
781822	Rv0682	streptomycin	rpsL	missense	Chromosome	88K>88R	rpsL_88K>88R
781822	Rv0682	streptomycin	rpsL	missense	Chromosome	88K>88T	rpsL_88K>88T
781836	Rv0682	streptomycin	rpsL	missense	Chromosome	93V>93M	rpsL_93V>93M
781585	Rv0682	streptomycin	rpsL	missense	Chromosome	9R>9H	rpsL_9R>9H
1473003	rrs	amikacin-aminoglycosides	rrs	non_coding	Chromosome	1158G>T	rrs_1158G>T
1473084	rrs	streptomycin	rrs	non_coding	Chromosome	1239T>C	rrs_1239T>C
1473246	rrs	amikacin-aminoglycosides-capreomycin-kanamycin-streptomycin	rrs	non_coding	Chromosome	1401A>G	rrs_1401A>G
1473247	rrs	amikacin-aminoglycosides-capreomycin-kanamycin	rrs	non_coding	Chromosome	1402C>A	rrs_1402C>A
1473247	rrs	amikacin-aminoglycosides-capreomycin-kanamycin-streptomycin	rrs	non_coding	Chromosome	1402C>T	rrs_1402C>T
1473329	rrs	amikacin-aminoglycosides-capreomycin-kanamycin-streptomycin	rrs	non_coding	Chromosome	1484G>T	rrs_1484G>T
1472035	rrs	streptomycin	rrs	non_coding	Chromosome	190G>A	rrs_190G>A
1472122	rrs	streptomycin	rrs	non_coding	Chromosome	277G>C	rrs_277G>C
1472307	rrs	streptomycin	rrs	non_coding	Chromosome	462C>T	rrs_462C>T
1472337	rrs	streptomycin	rrs	non_coding	Chromosome	492C>T	rrs_492C>T
1472358	rrs	streptomycin	rrs	non_coding	Chromosome	513C>T	rrs_513C>T
1472359	rrs	amikacin-aminoglycosides-streptomycin	rrs	non_coding	Chromosome	514A>C	rrs_514A>C
1472359	rrs	streptomycin	rrs	non_coding	Chromosome	514A>T	rrs_514A>T
1472362	rrs	amikacin-aminoglycosides-streptomycin	rrs	non_coding	Chromosome	517C>T	rrs_517C>T
1472644	rrs	streptomycin	rrs	non_coding	Chromosome	799C>T	rrs_799C>T
1472733	rrs	streptomycin	rrs	non_coding	Chromosome	888G>A	rrs_888G>A
1472750	rrs	streptomycin	rrs	non_coding	Chromosome	905C>A	rrs_905C>A
1472751	rrs	streptomycin	rrs	non_coding	Chromosome	906A>G	rrs_906A>G
1472752	rrs	streptomycin	rrs	non_coding	Chromosome	907A>C	rrs_907A>C
1472752	rrs	streptomycin	rrs	non_coding	Chromosome	907A>T	rrs_907A>T
779181	Rv0678	bedaquiline-clofazimine	Rv0678	frameshift	Chromosome	192C>CG	Rv0678_192C>CG
779176	Rv0678	bedaquiline-clofazimine	Rv0678	missense	Chromosome	63S>63R	Rv0678_63S>63R
779270	Rv0678	bedaquiline-clofazimine	Rv0678	missense	Chromosome	94R>94Q	Rv0678_94R>94Q
1673425	Rv1482c-Rv1483	ethionamide-isoniazid	Rv1482c-fabG1	intergenic	Chromosome	-15C>T	Rv1482c-fabG1_-15C>T
1673423	Rv1482c-Rv1483	ethionamide-isoniazid	Rv1482c-fabG1	intergenic	Chromosome	-17G>T	Rv1482c-fabG1_-17G>T
1673416	Rv1482c-Rv1483	isoniazid	Rv1482c-fabG1	intergenic	Chromosome	-24G>T	Rv1482c-fabG1_-24G>T
1673373	Rv1482c-Rv1483	isoniazid	Rv1482c-fabG1	intergenic	Chromosome	-67G>C	Rv1482c-fabG1_-67G>C
1673432	Rv1482c-Rv1483	isoniazid	Rv1482c-fabG1	intergenic	Chromosome	-8T>A	Rv1482c-fabG1_-8T>A
1673432	Rv1482c-Rv1483	ethionamide-isoniazid	Rv1482c-fabG1	intergenic	Chromosome	-8T>C	Rv1482c-fabG1_-8T>C
1673432	Rv1482c-Rv1483	isoniazid	Rv1482c-fabG1	intergenic	Chromosome	-8T>G	Rv1482c-fabG1_-8T>G
3073852	Rv2764c	para_aminosalisylic_acid	thyA	missense	Chromosome	207H>207R	thyA_207H>207R
3073808	Rv2764c	para_aminosalisylic_acid	thyA	missense	Chromosome	222R>222G	thyA_222R>222G
3074246	Rv2764c	para_aminosalisylic_acid	thyA	stop_gained	Chromosome	76G>76*	thyA_76G>76*
1918292	Rv1694	capreomycin	tlyA	missense	Chromosome	118L>118P	tlyA_118L>118P
1918494	Rv1694	capreomycin	tlyA	missense	Chromosome	185F>185L	tlyA_185F>185L
1918647	Rv1694	capreomycin	tlyA	missense	Chromosome	236N>236K	tlyA_236N>236K
1918651	Rv1694	capreomycin	tlyA	missense	Chromosome	238E>238K	tlyA_238E>238K
1918524	Rv1694	capreomycin	tlyA	frameshift	Chromosome	585TG>T	tlyA_585TG>T
