# Supplementary material for: A large scale evaluation of TBProfiler and Mykrobe for antibiotic resistance prediction in Mycobacterium tuberculosis
Source: PeerJ. 2019 May 1;7:e6857. doi: 10.7717/peerj.6857 (PMC6500375; doi:10.7717/peerj.6857)
Supplement: Supplemental Information 2 [file peerj-07-6857-s002.zip › supplementary-data/genotypes_tbprofiler-novel_meta.csv]

locus_tag	genome_pos	chr	freq	gene	type	change	strain_id	mutation_id	drug
Rv2428	2726492	Chromosome	0,054421768707483	ahpC	synonymous	100H	ERR1213916	ahpC_100H	isoniazid
Rv2428	2726493	Chromosome	0,0833333333333333	ahpC	missense	101N>101D	ERR553132	ahpC_101N>101D	isoniazid
Rv2428	2726498	Chromosome	0,0416666666666667	ahpC	*synonymous	102D	ERR1213929	ahpC_102D	isoniazid
Rv2428	2726497	Chromosome	0,0340136054421769	ahpC	missense	102D>102A	SRR1270681	ahpC_102D>102A	isoniazid
Rv2428	2726501	Chromosome	0,0409638554216867	ahpC	synonymous	103L	ERR245703	ahpC_103L	isoniazid
Rv2428	2726506	Chromosome	0,158333333333333	ahpC	missense	105T>105K	ERR553132	ahpC_105T>105K	isoniazid
Rv2428	2726506	Chromosome	0,990196078431373	ahpC	missense	105T>105M	SRR2101218	ahpC_105T>105M	isoniazid
Rv2428	2726508	Chromosome	0,106194690265487	ahpC	synonymous	106L	ERR553132	ahpC_106L	isoniazid
Rv2428	2726510	Chromosome	0,0787172011661808	ahpC	missense	106L>106F	ERR036189	ahpC_106L>106F	isoniazid
Rv2428	2726512	Chromosome	0,0434782608695652	ahpC	*missense	107P>107L	ERR1213877	ahpC_107P>107L	isoniazid
Rv2428	2726515	Chromosome	0,107954545454545	ahpC	missense	108F>108S	ERR036189	ahpC_108F>108S	isoniazid
Rv2428	2726515	Chromosome	0,12962962962963	ahpC	*missense	108F>108Y	ERR1035356	ahpC_108F>108Y	isoniazid
Rv2428	2726519	Chromosome	0,104477611940299	ahpC	synonymous	109P	ERR1213915	ahpC_109P	isoniazid
Rv2428	2726517	Chromosome	0,103703703703704	ahpC	missense	109P>109S	ERR1213916	ahpC_109P>109S	isoniazid
Rv2428	2726525	Chromosome	0,0336538461538462	ahpC	synonymous	111L	ERR1035318	ahpC_111L	isoniazid
Rv2428	2726524	Chromosome	0,111111111111111	ahpC	missense	111L>111H	ERR1213878	ahpC_111L>111H	isoniazid
Rv2428	2726528	Chromosome	0,0275229357798165	ahpC	synonymous	112S	ERR1213890	ahpC_112S	isoniazid
Rv2428	2726526	Chromosome	0,0875	ahpC	missense	112S>112P	ERR037499	ahpC_112S>112P	isoniazid
Rv2428	2726531	Chromosome	0,989690721649485	ahpC	synonymous	113D	SRR2101809	ahpC_113D	isoniazid
Rv2428	2726529	Chromosome	0,0514705882352941	ahpC	missense	113D>113N	ERR1035315	ahpC_113D>113N	isoniazid
Rv2428	2726534	Chromosome	0,0486111111111111	ahpC	synonymous	114I	ERR1213865	ahpC_114I	isoniazid
Rv2428	2726532	Chromosome	0,0676691729323308	ahpC	missense	114I>114F	ERR1035317	ahpC_114I>114F	isoniazid
Rv2428	2726532	Chromosome	0,0666666666666667	ahpC	missense	114I>114L	SRR2100532	ahpC_114I>114L	isoniazid
Rv2428	2726536	Chromosome	0,12	ahpC	missense	115K>115M	ERR1213919	ahpC_115K>115M	isoniazid
Rv2428	2726543	Chromosome	0,0849056603773585	ahpC	missense	117E>117D	SRR2101486	ahpC_117E>117D	isoniazid
Rv2428	2726546	Chromosome	0,0747663551401869	ahpC	*synonymous	118L	ERR1035312	ahpC_118L	isoniazid
Rv2428	2726545	Chromosome	0,141592920353982	ahpC	missense	118L>118P	ERR036245	ahpC_118L>118P	isoniazid
Rv2428	2726547	Chromosome	0,0841121495327103	ahpC	missense	119S>119C	ERR1035357	ahpC_119S>119C	isoniazid
Rv2428	2726225	Chromosome	0,125	ahpC	synonymous	11P	ERR1213916	ahpC_11P	isoniazid
Rv2428	2726224	Chromosome	0,0327868852459016	ahpC	missense	11P>11L	SRR2101020	ahpC_11P>11L	isoniazid
Rv2428	2726223	Chromosome	0,0584415584415584	ahpC	missense	11P>11S	ERR1035261	ahpC_11P>11S	isoniazid
Rv2428	2726550	Chromosome	0,101694915254237	ahpC	missense	120Q>120K	ERR036186	ahpC_120Q>120K	isoniazid
Rv2428	2726551	Chromosome	0,974358974358974	ahpC	missense	120Q>120L	ERR1873393	ahpC_120Q>120L	isoniazid
Rv2428	2726555	Chromosome	0,0434782608695652	ahpC	synonymous	121A	SRR2100705	ahpC_121A	isoniazid
Rv2428	2726554	Chromosome	0,0326409495548961	ahpC	missense	121A>121V	ERR1213890	ahpC_121A>121V	isoniazid
Rv2428	2726558	Chromosome	0,0795454545454545	ahpC	synonymous	122A	ERR1035355	ahpC_122A	isoniazid
Rv2428	2726556	Chromosome	0,0425531914893617	ahpC	inframe_insertion	122A>122EP	ERR1035316	ahpC_122A>122EP	isoniazid
Rv2428	2726556	Chromosome	0,111111111111111	ahpC	missense	122A>122T	ERR1213918	ahpC_122A>122T	isoniazid
Rv2428	2726560	Chromosome	0,0989010989010989	ahpC	missense	123G>123D	ERR1035357	ahpC_123G>123D	isoniazid
Rv2428	2726564	Chromosome	0,0309278350515464	ahpC	*synonymous	124V	ERR1213929	ahpC_124V	isoniazid
Rv2428	2726562	Chromosome	0,0526315789473684	ahpC	missense	124V>124I	SRR2100602	ahpC_124V>124I	isoniazid
Rv2428	2726567	Chromosome	0,127450980392157	ahpC	synonymous	125L	ERR1213920	ahpC_125L	isoniazid
Rv2428	2726565	Chromosome	0,0804597701149425	ahpC	missense	125L>125F	ERR1035263	ahpC_125L>125F	isoniazid
Rv2428	2726566	Chromosome	0,0516717325227964	ahpC	missense	125L>125H	ERR1213899	ahpC_125L>125H	isoniazid
Rv2428	2726569	Chromosome	0,0317460317460317	ahpC	missense	126N>126I	ERR1213890	ahpC_126N>126I	isoniazid
Rv2428	2726568	Chromosome	0,0602409638554217	ahpC	missense	126N>126Y	ERR1035357	ahpC_126N>126Y	isoniazid
Rv2428	2726572	Chromosome	0,048	ahpC	missense	127A>128V	ERR1035316	ahpC_127A>128V	isoniazid
Rv2428	2726576	Chromosome	0,0388349514563107	ahpC	synonymous	128D	SRR2100813	ahpC_128D	isoniazid
Rv2428	2726576	Chromosome	0,0289855072463768	ahpC	missense	128D>128E	ERR1213874	ahpC_128D>128E	isoniazid
Rv2428	2726579	Chromosome	0,195402298850575	ahpC	synonymous	129G	ERR176549	ahpC_129G	isoniazid
Rv2428	2726226	Chromosome	0,0568181818181818	ahpC	missense	12A>12T	ERR1035353	ahpC_12A>12T	isoniazid
Rv2428	2726582	Chromosome	0,0571428571428571	ahpC	synonymous	130V	ERR1213915	ahpC_130V	isoniazid
Rv2428	2726580	Chromosome	1	ahpC	missense	130V>130M	ERR1034735	ahpC_130V>130M	isoniazid
Rv2428	2726585	Chromosome	0,0975609756097561	ahpC	synonymous	131A	ERR1035357	ahpC_131A	isoniazid
Rv2428	2726583	Chromosome	0,0761904761904762	ahpC	missense	131A>131S	ERR1213915	ahpC_131A>131S	isoniazid
Rv2428	2726583	Chromosome	0,0459770114942529	ahpC	missense	131A>131T	SRR2100626	ahpC_131A>131T	isoniazid
Rv2428	2726588	Chromosome	0,0337837837837838	ahpC	synonymous	132D	SRR2100958	ahpC_132D	isoniazid
Rv2428	2726587	Chromosome	0,116504854368932	ahpC	missense	132D>132A	ERR552707	ahpC_132D>132A	isoniazid
Rv2428	2726586	Chromosome	0,0595238095238095	ahpC	missense	132D>132N	SRR2100842	ahpC_132D>132N	isoniazid
Rv2428	2726591	Chromosome	0,056390977443609	ahpC	*synonymous	133R	ERR1213929	ahpC_133R	isoniazid
Rv2428	2726589	Chromosome	0,0547945205479452	ahpC	missense	133R>133C	SRR2100729	ahpC_133R>133C	isoniazid
Rv2428	2726593	Chromosome	0,170454545454545	ahpC	missense	134V>134A	ERR176549	ahpC_134V>134A	isoniazid
Rv2428	2726597	Chromosome	0,0265486725663717	ahpC	synonymous	135T	ERR126607	ahpC_135T	isoniazid
Rv2428	2726595	Chromosome	0,154761904761905	ahpC	missense	135T>135P	ERR550729	ahpC_135T>135P	isoniazid
Rv2428	2726595	Chromosome	0,0253623188405797	ahpC	*frameshift	135TFIVDPNNEIQFVSATAGSVGRNVDEVLRVLDALQSDELCACNWRKGDPTLDAGELLKASA*>135TFILYRRPQQRDPVRLGHRRFVGTHRR*	ERR1213929	ahpC_135TFIVDPNNEIQFVSATAGSVGRNVDEVLRVLDALQSDELCACNWRKGDPTLDAGELLKASA*>135TFILYRRPQQRDPVRLGHRRFVGTHRR*	isoniazid
Rv2428	2726600	Chromosome	0,0387596899224806	ahpC	synonymous	136F	ERR1213930	ahpC_136F	isoniazid
Rv2428	2726598	Chromosome	0,0311418685121107	ahpC	missense	136F>136I	ERR1213890	ahpC_136F>136I	isoniazid
Rv2428	2726600	Chromosome	0,037037037037037	ahpC	missense	136F>136L	ERR1213873	ahpC_136F>136L	isoniazid
Rv2428	2726601	Chromosome	0,193181818181818	ahpC	missense	137I>137L	ERR176549	ahpC_137I>137L	isoniazid
Rv2428	2726606	Chromosome	0,0691244239631336	ahpC	synonymous	138V	ERR245758	ahpC_138V	isoniazid
Rv2428	2726609	Chromosome	0,0444444444444444	ahpC	synonymous	139D	ERR1035315	ahpC_139D	isoniazid
Rv2428	2726608	Chromosome	0,082010582010582	ahpC	missense	139D>139A	ERR245783	ahpC_139D>139A	isoniazid
Rv2428	2726229	Chromosome	0,0380952380952381	ahpC	missense	13Y>13N	ERR1213929	ahpC_13Y>13N	isoniazid
Rv2428	2726612	Chromosome	0,0487804878048781	ahpC	*synonymous	140P	ERR1213877	ahpC_140P	isoniazid
Rv2428	2726611	Chromosome	0,033175355450237	ahpC	missense	140P>140L	ERR1035300	ahpC_140P>140L	isoniazid
Rv2428	2726611	Chromosome	0,0193548387096774	ahpC	inframe_insertion	140P>140PN	ERR1213890	ahpC_140P>140PN	isoniazid
Rv2428	2726613	Chromosome	0,0536585365853659	ahpC	missense	141N>141Y	ERR1213900	ahpC_141N>141Y	isoniazid
Rv2428	2726621	Chromosome	0,0677966101694915	ahpC	synonymous	143E	SRR2100646	ahpC_143E	isoniazid
Rv2428	2726624	Chromosome	0,0506329113924051	ahpC	synonymous	144I	ERR1213939	ahpC_144I	isoniazid
Rv2428	2726627	Chromosome	0,0747663551401869	ahpC	synonymous	145Q	ERR176675	ahpC_145Q	isoniazid
Rv2428	2726625	Chromosome	0,0512820512820513	ahpC	stop_gained	145Q>145*	SRR2100821	ahpC_145Q>145*	isoniazid
Rv2428	2726625	Chromosome	0,0444444444444444	ahpC	stop_gained	145Q>146*	ERR1213890	ahpC_145Q>146*	isoniazid
Rv2428	2726630	Chromosome	0,0689655172413793	ahpC	synonymous	146F	SRR2100666	ahpC_146F	isoniazid
Rv2428	2726633	Chromosome	0,76271186440678	ahpC	synonymous	147V	ERR1873492	ahpC_147V	isoniazid
Rv2428	2726635	Chromosome	0,0666666666666667	ahpC	missense	148S>148L	SRR2100879	ahpC_148S>148L	isoniazid
Rv2428	2726634	Chromosome	0,0608695652173913	ahpC	missense	148S>148T	ERR1213903	ahpC_148S>148T	isoniazid
Rv2428	2726637	Chromosome	0,043010752688172	ahpC	missense	149A>149T	SRR2101269	ahpC_149A>149T	isoniazid
Rv2428	2726638	Chromosome	0,161290322580645	ahpC	missense	149A>149V	ERR176549	ahpC_149A>149V	isoniazid
Rv2428	2726232	Chromosome	0,034965034965035	ahpC	stop_gained	14Q>14*	SRR2100299	ahpC_14Q>14*	isoniazid
Rv2428	2726232	Chromosome	0,0987654320987654	ahpC	missense	14Q>14E	ERR176549	ahpC_14Q>14E	isoniazid
Rv2428	2726640	Chromosome	0,0967741935483871	ahpC	missense	150T>150P	ERR037547	ahpC_150T>150P	isoniazid
Rv2428	2726645	Chromosome	0,170454545454545	ahpC	synonymous	151A	ERR176549	ahpC_151A	isoniazid
Rv2428	2726648	Chromosome	0,111111111111111	ahpC	synonymous	152G	SRR2101360	ahpC_152G	isoniazid
Rv2428	2726646	Chromosome	0,0447761194029851	ahpC	missense	152G>152S	SRR2100904	ahpC_152G>152S	isoniazid
Rv2428	2726651	Chromosome	0,0427807486631016	ahpC	synonymous	153S	ERR1213886	ahpC_153S	isoniazid
Rv2428	2726654	Chromosome	0,0803571428571429	ahpC	synonymous	154V	ERR1035353	ahpC_154V	isoniazid
Rv2428	2726653	Chromosome	0,0549450549450549	ahpC	missense	154V>154G	ERR245774	ahpC_154V>154G	isoniazid
Rv2428	2726652	Chromosome	0,126315789473684	ahpC	*missense	154V>154M	ERR1213931	ahpC_154V>154M	isoniazid
Rv2428	2726657	Chromosome	0,195402298850575	ahpC	synonymous	155G	ERR176549	ahpC_155G	isoniazid
Rv2428	2726656	Chromosome	0,0884955752212389	ahpC	missense	155G>155E	ERR1035353	ahpC_155G>155E	isoniazid
Rv2428	2726660	Chromosome	0,146341463414634	ahpC	synonymous	156R	ERR1213915	ahpC_156R	isoniazid
Rv2428	2726659	Chromosome	0,0303030303030303	ahpC	missense	156R>156H	SRR2101189	ahpC_156R>156H	isoniazid
Rv2428	2726659	Chromosome	0,0510204081632653	ahpC	*missense	156R>156L	ERR1035356	ahpC_156R>156L	isoniazid
Rv2428	2726663	Chromosome	0,0864197530864197	ahpC	synonymous	157N	SRR2101360	ahpC_157N	isoniazid
Rv2428	2726664	Chromosome	0,969230769230769	ahpC	missense	158V>158F	SRR2101437	ahpC_158V>158F	isoniazid
Rv2428	2726669	Chromosome	0,151162790697674	ahpC	missense	159D>159E	ERR176549	ahpC_159D>159E	isoniazid
Rv2428	2726667	Chromosome	0,0534351145038168	ahpC	*missense	159D>159Y	ERR1213877	ahpC_159D>159Y	isoniazid
Rv2428	2726237	Chromosome	0,954545454545455	ahpC	synonymous	15L	ERR1873393	ahpC_15L	isoniazid
Rv2428	2726235	Chromosome	0,0476190476190476	ahpC	missense	15L>15F	SRR2100855	ahpC_15L>15F	isoniazid
Rv2428	2726236	Chromosome	0,0460829493087558	ahpC	missense	15L>15H	ERR1213929	ahpC_15L>15H	isoniazid
Rv2428	2726672	Chromosome	0,996138996138996	ahpC	synonymous	160E	ERR040121	ahpC_160E	isoniazid
Rv2428	2726670	Chromosome	1	ahpC	missense	160E>160K	ERR552227	ahpC_160E>160K	isoniazid
Rv2428	2726671	Chromosome	0,0661157024793388	ahpC	missense	160E>160V	ERR1213884	ahpC_160E>160V	isoniazid
Rv2428	2726675	Chromosome	0,13953488372093	ahpC	synonymous	161V	ERR176549	ahpC_161V	isoniazid
Rv2428	2726681	Chromosome	0,179775280898876	ahpC	synonymous	163R	ERR176549	ahpC_163R	isoniazid
Rv2428	2726679	Chromosome	0,0714285714285714	ahpC	stop_gained	163R>163*	ERR1035353	ahpC_163R>163*	isoniazid
Rv2428	2726680	Chromosome	0,0276679841897233	ahpC	*missense	163R>164Q	ERR1213890	ahpC_163R>164Q	isoniazid
Rv2428	2726684	Chromosome	0,75	ahpC	synonymous	164V	ERR1873492	ahpC_164V	isoniazid
Rv2428	2726687	Chromosome	0,182795698924731	ahpC	synonymous	165L	ERR176549	ahpC_165L	isoniazid
Rv2428	2726690	Chromosome	0,991935483870968	ahpC	synonymous	166D	ERR1873393	ahpC_166D	isoniazid
Rv2428	2726690	Chromosome	0,0504201680672269	ahpC	missense	166D>166E	ERR1213873	ahpC_166D>166E	isoniazid
Rv2428	2726689	Chromosome	0,0529801324503311	ahpC	missense	166D>166V	ERR1213874	ahpC_166D>166V	isoniazid
Rv2428	2726693	Chromosome	0,1875	ahpC	synonymous	167A	ERR176549	ahpC_167A	isoniazid
Rv2428	2726691	Chromosome	0,0697674418604651	ahpC	missense	167A>167P	ERR046947	ahpC_167A>167P	isoniazid
Rv2428	2726692	Chromosome	0,0222222222222222	ahpC	*missense	167A>168V	ERR1213890	ahpC_167A>168V	isoniazid
Rv2428	2726696	Chromosome	0,0571428571428571	ahpC	*synonymous	168L	ERR1035353	ahpC_168L	isoniazid
Rv2428	2726240	Chromosome	0,0308988764044944	ahpC	synonymous	16T	ERR1213877	ahpC_16T	isoniazid
Rv2428	2726239	Chromosome	0,0754716981132075	ahpC	missense	16T>16I	SRR2100708	ahpC_16T>16I	isoniazid
Rv2428	2726702	Chromosome	0,10126582278481	ahpC	synonymous	170S	SRR2101360	ahpC_170S	isoniazid
Rv2428	2726703	Chromosome	0,0654761904761905	ahpC	missense	171D>171N	ERR1213886	ahpC_171D>171N	isoniazid
Rv2428	2726707	Chromosome	0,0952380952380952	ahpC	*missense	172E>172V	ERR1035353	ahpC_172E>172V	isoniazid
Rv2428	2726717	Chromosome	0,204081632653061	ahpC	synonymous	175A	ERR176549	ahpC_175A	isoniazid
Rv2428	2726716	Chromosome	0,0584795321637427	ahpC	missense	175A>175E	ERR1035359	ahpC_175A>175E	isoniazid
Rv2428	2726715	Chromosome	0,0461538461538462	ahpC	missense	175A>175T	ERR1035357	ahpC_175A>175T	isoniazid
Rv2428	2726720	Chromosome	0,0420168067226891	ahpC	synonymous	176C	ERR552458	ahpC_176C	isoniazid
Rv2428	2726720	Chromosome	0,0543478260869565	ahpC	stop_gained	176C>176*	ERR1213886	ahpC_176C>176*	isoniazid
Rv2428	2726724	Chromosome	0,113475177304965	ahpC	missense	178W>178G	ERR245844	ahpC_178W>178G	isoniazid
Rv2428	2726729	Chromosome	0,181818181818182	ahpC	synonymous	179R	ERR1213915	ahpC_179R	isoniazid
Rv2428	2726727	Chromosome	0,111111111111111	ahpC	*missense	179R>179C	ERR1035353	ahpC_179R>179C	isoniazid
Rv2428	2726728	Chromosome	0,0476190476190476	ahpC	missense	179R>179H	SRR2101218	ahpC_179R>179H	isoniazid
Rv2428	2726728	Chromosome	0,0305084745762712	ahpC	*missense	179R>180H	ERR1213890	ahpC_179R>180H	isoniazid
Rv2428	2726243	Chromosome	0,0779220779220779	ahpC	synonymous	17A	ERR176549	ahpC_17A	isoniazid
Rv2428	2726242	Chromosome	0,0526315789473684	ahpC	missense	17A>17D	SRR2100712	ahpC_17A>17D	isoniazid
Rv2428	2726241	Chromosome	0,0256410256410256	ahpC	missense	17A>17T	ERR216982	ahpC_17A>17T	isoniazid
Rv2428	2726732	Chromosome	0,049079754601227	ahpC	synonymous	180K	ERR1035306	ahpC_180K	isoniazid
Rv2428	2726731	Chromosome	0,230769230769231	ahpC	missense	180K>180M	ERR1213916	ahpC_180K>180M	isoniazid
Rv2428	2726735	Chromosome	0,994252873563218	ahpC	synonymous	181G	ERR1873393	ahpC_181G	isoniazid
Rv2428	2726737	Chromosome	0,228571428571429	ahpC	missense	182D>182A	ERR036186	ahpC_182D>182A	isoniazid
Rv2428	2726737	Chromosome	1	ahpC	missense	182D>182G	ERR552691	ahpC_182D>182G	isoniazid
Rv2428	2726740	Chromosome	0,0277777777777778	ahpC	missense	183P>183Q	ERR552372	ahpC_183P>183Q	isoniazid
Rv2428	2726744	Chromosome	0,0341880341880342	ahpC	synonymous	184T	SRR2100980	ahpC_184T	isoniazid
Rv2428	2726742	Chromosome	0,0632183908045977	ahpC	missense	184T>184S	ERR1035304	ahpC_184T>184S	isoniazid
Rv2428	2726743	Chromosome	0,033112582781457	ahpC	*missense	184T>185M	ERR1213890	ahpC_184T>185M	isoniazid
Rv2428	2726745	Chromosome	0,0813008130081301	ahpC	synonymous	185L	ERR1035260	ahpC_185L	isoniazid
Rv2428	2726753	Chromosome	1	ahpC	synonymous	187A	ERR176522	ahpC_187A	isoniazid
Rv2428	2726751	Chromosome	1	ahpC	missense	187A>187P	SRR2100577	ahpC_187A>187P	isoniazid
Rv2428	2726751	Chromosome	0,0564971751412429	ahpC	missense	187A>187S	ERR1035359	ahpC_187A>187S	isoniazid
Rv2428	2726751	Chromosome	0,0540540540540541	ahpC	missense	187A>187T	SRR2100558	ahpC_187A>187T	isoniazid
Rv2428	2726752	Chromosome	0,0317460317460317	ahpC	missense	187A>187V	SRR2100283	ahpC_187A>187V	isoniazid
Rv2428	2726756	Chromosome	0,181818181818182	ahpC	synonymous	188G	ERR036186	ahpC_188G	isoniazid
Rv2428	2726754	Chromosome	0,0541871921182266	ahpC	missense	188G>188T	ERR245758	ahpC_188G>188T	isoniazid
Rv2428	2726758	Chromosome	0,102272727272727	ahpC	missense	189E>189G	ERR037547	ahpC_189E>189G	isoniazid
Rv2428	2726758	Chromosome	0,0851063829787234	ahpC	missense	189E>189V	ERR553167	ahpC_189E>189V	isoniazid
Rv2428	2726244	Chromosome	0,0779220779220779	ahpC	synonymous	18L	ERR176549	ahpC_18L	isoniazid
Rv2428	2726244	Chromosome	0,134831460674157	ahpC	missense	18L>18F	ERR1213879	ahpC_18L>18F	isoniazid
Rv2428	2726245	Chromosome	0,0279329608938547	ahpC	missense	18L>18H	ERR1213931	ahpC_18L>18H	isoniazid
Rv2428	2726760	Chromosome	0,069377990430622	ahpC	missense	190L>190I	ERR040132	ahpC_190L>190I	isoniazid
Rv2428	2726383	Chromosome	0,873831775700935	ahpC	frameshift	191AGATCG>A	ERR245771	ahpC_191AGATCG>A	isoniazid
Rv2428	2726763	Chromosome	0,380952380952381	ahpC	missense	191L>191F	ERR1035100	ahpC_191L>191F	isoniazid
Rv2428	2726768	Chromosome	0,242424242424242	ahpC	synonymous	192K	ERR1213878	ahpC_192K	isoniazid
Rv2428	2726767	Chromosome	0,0571428571428571	ahpC	missense	192K>192M	ERR1213892	ahpC_192K>192M	isoniazid
Rv2428	2726768	Chromosome	0,983333333333333	ahpC	missense	192K>192N	ERR400418	ahpC_192K>192N	isoniazid
Rv2428	2726773	Chromosome	0,0677966101694915	ahpC	missense	194S>194L	SRR2100853	ahpC_194S>194L	isoniazid
Rv2428	2726776	Chromosome	0,0509554140127389	ahpC	missense	195A>195D	ERR1213889	ahpC_195A>195D	isoniazid
Rv2428	2726775	Chromosome	0,97752808988764	ahpC	missense	195A>195S	SRR2101727	ahpC_195A>195S	isoniazid
Rv2428	2726780	Chromosome	0,0344827586206897	ahpC	stop_lost	196*>196Y	ERR1213887	ahpC_196*>196Y	isoniazid
Rv2428	2726778	Chromosome	0,0386904761904762	ahpC	*stop_lost	196*>197K	ERR1213890	ahpC_196*>197K	isoniazid
Rv2428	2726249	Chromosome	0,0346320346320346	ahpC	synonymous	19I	ERR1213929	ahpC_19I	isoniazid
Rv2428	2726248	Chromosome	0,113636363636364	ahpC	missense	19I>19N	ERR1213934	ahpC_19I>19N	isoniazid
Rv2428	2726195	Chromosome	0,0173775671406003	ahpC	start_lost	1M>1I	ERR1213890	ahpC_1M>1I	isoniazid
Rv2428	2726252	Chromosome	0,0350877192982456	ahpC	synonymous	20G	ERR216921	ahpC_20G	isoniazid
Rv2428	2726251	Chromosome	0,0821917808219178	ahpC	missense	20G>20A	ERR176549	ahpC_20G>20A	isoniazid
Rv2428	2726250	Chromosome	0,0674157303370786	ahpC	missense	20G>20C	ERR1035353	ahpC_20G>20C	isoniazid
Rv2428	2726405	Chromosome	0,875	ahpC	frameshift	213C>CA	SRR2101587	ahpC_213C>CA	isoniazid
Rv2428	2726255	Chromosome	0,295918367346939	ahpC	synonymous	21G	ERR036186	ahpC_21G	isoniazid
Rv2428	2726253	Chromosome	0,0258620689655172	ahpC	missense	21G>21C	ERR1213929	ahpC_21G>21C	isoniazid
Rv2428	2726254	Chromosome	0,0416666666666667	ahpC	missense	21G>21D	SRR2101270	ahpC_21G>21D	isoniazid
Rv2428	2726258	Chromosome	0,0972222222222222	ahpC	synonymous	22D	ERR176549	ahpC_22D	isoniazid
Rv2428	2726258	Chromosome	0,0543478260869565	ahpC	missense	22D>22E	ERR551070	ahpC_22D>22E	isoniazid
Rv2428	2726257	Chromosome	0,123123123123123	ahpC	missense	22D>22G	ERR037477	ahpC_22D>22G	isoniazid
Rv2428	2726259	Chromosome	0,0467289719626168	ahpC	synonymous	23L	ERR1035316	ahpC_23L	isoniazid
Rv2428	2726260	Chromosome	0,0978260869565217	ahpC	missense	23L>23P	SRR2101713	ahpC_23L>23P	isoniazid
Rv2428	2726260	Chromosome	0,0588235294117647	ahpC	missense	23L>23Q	ERR1213878	ahpC_23L>23Q	isoniazid
Rv2428	2726440	Chromosome	0,0320855614973262	ahpC	frameshift	248T>TG	SRS553855	ahpC_248T>TG	isoniazid
Rv2428	2726440	Chromosome	0,870967741935484	ahpC	frameshift	248TG>T	SRR2101171	ahpC_248TG>T	isoniazid
Rv2428	2726264	Chromosome	0,0729166666666667	ahpC	synonymous	24S	ERR1213922	ahpC_24S	isoniazid
Rv2428	2726263	Chromosome	0,0675675675675676	ahpC	missense	24S>24F	ERR551070	ahpC_24S>24F	isoniazid
Rv2428	2726266	Chromosome	0,0675675675675676	ahpC	missense	25K>25M	ERR1035353	ahpC_25K>25M	isoniazid
Rv2428	2726265	Chromosome	0,0943396226415094	ahpC	missense	25K>25Q	ERR036189	ahpC_25K>25Q	isoniazid
Rv2428	2726459	Chromosome	0,0333333333333333	ahpC	frameshift	267C>CT	ERR1213933	ahpC_267C>CT	isoniazid
Rv2428	2726269	Chromosome	0,157232704402516	ahpC	missense	26V>26G	ERR036189	ahpC_26V>26G	isoniazid
Rv2428	2726268	Chromosome	0,0307692307692308	ahpC	missense	26V>26I	SRR2100207	ahpC_26V>26I	isoniazid
Rv2428	2726275	Chromosome	0,0425531914893617	ahpC	missense	28A>28V	SRR2100886	ahpC_28A>28V	isoniazid
Rv2428	2726279	Chromosome	0,0689655172413793	ahpC	synonymous	29K	ERR1035302	ahpC_29K	isoniazid
Rv2428	2726278	Chromosome	0,0412844036697248	ahpC	missense	29K>29M	ERR1213873	ahpC_29K>29M	isoniazid
Rv2428	2726277	Chromosome	0,0780346820809249	ahpC	missense	29K>29Q	ERR245699	ahpC_29K>29Q	isoniazid
Rv2428	2726198	Chromosome	0,916666666666667	ahpC	synonymous	2P	ERR1873393	ahpC_2P	isoniazid
Rv2428	2726280	Chromosome	0,142857142857143	ahpC	missense	30Q>30K	ERR1213919	ahpC_30Q>30K	isoniazid
Rv2428	2726285	Chromosome	0,043859649122807	ahpC	synonymous	31P	ERR1213918	ahpC_31P	isoniazid
Rv2428	2726284	Chromosome	0,0379746835443038	ahpC	missense	31P>31L	ERR1213929	ahpC_31P>31L	isoniazid
Rv2428	2726288	Chromosome	0,993243243243243	ahpC	synonymous	32G	ERR1873393	ahpC_32G	isoniazid
Rv2428	2726287	Chromosome	0,0666666666666667	ahpC	missense	32G>32A	SRR2100695	ahpC_32G>32A	isoniazid
Rv2428	2726286	Chromosome	0,0330578512396694	ahpC	missense	32G>32C	ERR1213920	ahpC_32G>32C	isoniazid
Rv2428	2726287	Chromosome	0,994117647058824	ahpC	missense	32G>32D	ERR038739	ahpC_32G>32D	isoniazid
Rv2428	2726287	Chromosome	0,644444444444444	ahpC	missense	32G>32E	ERR1873492	ahpC_32G>32E	isoniazid
Rv2428	2726286	Chromosome	0,0789473684210526	ahpC	missense	32G>32R	ERR245704	ahpC_32G>32R	isoniazid
Rv2428	2726286	Chromosome	0,991031390134529	ahpC	missense	32G>32S	ERR1213862	ahpC_32G>32S	isoniazid
Rv2428	2726289	Chromosome	0,0465116279069767	ahpC	missense	33D>33Y	ERR216979	ahpC_33D>33Y	isoniazid
Rv2428	2726293	Chromosome	1	ahpC	missense	34Y>34C	ERR1035063	ahpC_34Y>34C	isoniazid
Rv2428	2726297	Chromosome	0,0571428571428571	ahpC	synonymous	35F	ERR551070	ahpC_35F	isoniazid
Rv2428	2726295	Chromosome	0,0875	ahpC	missense	35F>35I	ERR1035353	ahpC_35F>35I	isoniazid
Rv2428	2726298	Chromosome	0,0420168067226891	ahpC	missense	36T>36S	ERR1035261	ahpC_36T>36S	isoniazid
Rv2428	2726303	Chromosome	0,0354330708661417	ahpC	synonymous	37T	ERR1213900	ahpC_37T	isoniazid
Rv2428	2726301	Chromosome	0,0761904761904762	ahpC	missense	37T>37P	ERR551070	ahpC_37T>37P	isoniazid
Rv2428	2726576	Chromosome	0,043956043956044	ahpC	frameshift	384C>CGA	ERR216940	ahpC_384C>CGA	isoniazid
Rv2428	2726306	Chromosome	0,0402684563758389	ahpC	synonymous	38I	ERR1035312	ahpC_38I	isoniazid
Rv2428	2726305	Chromosome	0,0423728813559322	ahpC	missense	38I>38T	SRR2101142	ahpC_38I>38T	isoniazid
Rv2428	2726309	Chromosome	0,0402684563758389	ahpC	synonymous	39T	ERR1035312	ahpC_39T	isoniazid
Rv2428	2726308	Chromosome	0,018140589569161	ahpC	missense	39T>39I	ERR1213890	ahpC_39T>39I	isoniazid
Rv2428	2726201	Chromosome	0,0212418300653595	ahpC	synonymous	3L	ERR1213890	ahpC_3L	isoniazid
Rv2428	2726312	Chromosome	1	ahpC	synonymous	40S	ERR1873393	ahpC_40S	isoniazid
Rv2428	2726310	Chromosome	0,0384615384615385	ahpC	missense	40S>40C	ERR1213886	ahpC_40S>40C	isoniazid
Rv2428	2726311	Chromosome	0,072289156626506	ahpC	missense	40S>40N	ERR176549	ahpC_40S>40N	isoniazid
Rv2428	2726310	Chromosome	0,0918367346938776	ahpC	missense	40S>40R	ERR400380	ahpC_40S>40R	isoniazid
Rv2428	2726315	Chromosome	0,0609756097560976	ahpC	missense	41D>41E	ERR176549	ahpC_41D>41E	isoniazid
Rv2428	2726313	Chromosome	0,0398230088495575	ahpC	missense	41D>41Y	ERR1213929	ahpC_41D>41Y	isoniazid
Rv2428	2726316	Chromosome	0,0659340659340659	ahpC	stop_gained	42E>42*	ERR1035356	ahpC_42E>42*	isoniazid
Rv2428	2726318	Chromosome	1	ahpC	missense	42E>42D	ERR1873393	ahpC_42E>42D	isoniazid
Rv2428	2726317	Chromosome	0,0648148148148148	ahpC	missense	42E>42V	ERR1035355	ahpC_42E>42V	isoniazid
Rv2428	2726321	Chromosome	0,0273348519362187	ahpC	synonymous	43H	ERR1213890	ahpC_43H	isoniazid
Rv2428	2726319	Chromosome	0,0547945205479452	ahpC	missense	43H>43Y	SRR2100532	ahpC_43H>43Y	isoniazid
Rv2428	2726324	Chromosome	0,0920245398773006	ahpC	synonymous	44P	ERR1213926	ahpC_44P	isoniazid
Rv2428	2726322	Chromosome	0,0625	ahpC	missense	44P>44A	ERR176549	ahpC_44P>44A	isoniazid
Rv2428	2726323	Chromosome	1	ahpC	missense	44P>44R	ERR1034626	ahpC_44P>44R	isoniazid
Rv2428	2726327	Chromosome	0,0387596899224806	ahpC	synonymous	45G	ERR1035312	ahpC_45G	isoniazid
Rv2428	2726325	Chromosome	0,04	ahpC	missense	45G>45C	ERR1213929	ahpC_45G>45C	isoniazid
Rv2428	2726326	Chromosome	0,0363636363636364	ahpC	missense	45G>45D	SRR2100185	ahpC_45G>45D	isoniazid
Rv2428	2726325	Chromosome	0,993769470404984	ahpC	missense	45G>45S	ERR551669	ahpC_45G>45S	isoniazid
Rv2428	2726326	Chromosome	0,036697247706422	ahpC	missense	45G>45V	ERR216958	ahpC_45G>45V	isoniazid
Rv2428	2726330	Chromosome	0,0648148148148148	ahpC	synonymous	46K	ERR1213916	ahpC_46K	isoniazid
Rv2428	2726332	Chromosome	0,0444444444444444	ahpC	stop_gained	47W>47*	ERR1035312	ahpC_47W>47*	isoniazid
Rv2428	2726331	Chromosome	0,0886075949367089	ahpC	missense	47W>47G	SRR2101528	ahpC_47W>47G	isoniazid
Rv2428	2726332	Chromosome	0,0380952380952381	ahpC	missense	47W>47L	ERR216926	ahpC_47W>47L	isoniazid
Rv2428	2726336	Chromosome	0,0482758620689655	ahpC	*synonymous	48R	ERR1035312	ahpC_48R	isoniazid
Rv2428	2726335	Chromosome	0,0512820512820513	ahpC	missense	48R>48L	ERR221599	ahpC_48R>48L	isoniazid
Rv2428	2726334	Chromosome	0,043859649122807	ahpC	missense	48R>48M	ERR1213929	ahpC_48R>48M	isoniazid
Rv2428	2726335	Chromosome	0,0534351145038168	ahpC	missense	48R>48Q	ERR1035317	ahpC_48R>48Q	isoniazid
Rv2428	2726338	Chromosome	0,207792207792208	ahpC	missense	49V>49G	ERR025834	ahpC_49V>49G	isoniazid
Rv2428	2726202	Chromosome	0,0520231213872832	ahpC	synonymous	4L	ERR1035260	ahpC_4L	isoniazid
Rv2428	2726202	Chromosome	0,029535864978903	ahpC	missense	4L>4I	ERR1035315	ahpC_4L>4I	isoniazid
Rv2428	2726203	Chromosome	0,036144578313253	ahpC	missense	4L>4Q	ERR1213916	ahpC_4L>4Q	isoniazid
Rv2428	2726341	Chromosome	0,243243243243243	ahpC	missense	50V>50G	ERR025834	ahpC_50V>50G	isoniazid
Rv2428	2726345	Chromosome	0,184931506849315	ahpC	synonymous	51F	ERR036192	ahpC_51F	isoniazid
Rv2428	2726343	Chromosome	0,169491525423729	ahpC	missense	51F>51V	ERR036189	ahpC_51F>51V	isoniazid
Rv2428	2726348	Chromosome	0,113924050632911	ahpC	synonymous	52F	ERR176549	ahpC_52F	isoniazid
Rv2428	2726346	Chromosome	0,0967741935483871	ahpC	missense	52F>52I	ERR1035353	ahpC_52F>52I	isoniazid
Rv2428	2726348	Chromosome	0,0410958904109589	ahpC	missense	52F>52L	ERR1213933	ahpC_52F>52L	isoniazid
Rv2428	2726350	Chromosome	0,145695364238411	ahpC	missense	53W>53L	ERR025846	ahpC_53W>53L	isoniazid
Rv2428	2726349	Chromosome	0,0588235294117647	ahpC	missense	53W>53R	ERR1213923	ahpC_53W>53R	isoniazid
Rv2428	2726354	Chromosome	0,990566037735849	ahpC	synonymous	54P	ERR1873393	ahpC_54P	isoniazid
Rv2428	2726352	Chromosome	0,0903225806451613	ahpC	missense	54P>54A	ERR551197	ahpC_54P>54A	isoniazid
Rv2428	2726353	Chromosome	0,0631578947368421	ahpC	missense	54P>54Q	ERR1035315	ahpC_54P>54Q	isoniazid
Rv2428	2726357	Chromosome	0,0975609756097561	ahpC	synonymous	55K	ERR176549	ahpC_55K	isoniazid
Rv2428	2726355	Chromosome	0,0591715976331361	ahpC	stop_gained	55K>55*	ERR1213877	ahpC_55K>55*	isoniazid
Rv2428	2726355	Chromosome	0,0897009966777409	ahpC	missense	55K>55E	ERR036189	ahpC_55K>55E	isoniazid
Rv2428	2726360	Chromosome	0,118181818181818	ahpC	missense	56D>56E	ERR400377	ahpC_56D>56E	isoniazid
Rv2428	2726358	Chromosome	0,0969387755102041	ahpC	missense	56D>56N	ERR551070	ahpC_56D>56N	isoniazid
Rv2428	2726359	Chromosome	0,0714285714285714	ahpC	missense	56D>56V	ERR1213933	ahpC_56D>56V	isoniazid
Rv2428	2726361	Chromosome	0,0639269406392694	ahpC	missense	57F>57L	SRR2101518	ahpC_57F>57L	isoniazid
Rv2428	2726366	Chromosome	0,990990990990991	ahpC	synonymous	58T	ERR1873393	ahpC_58T	isoniazid
Rv2428	2726364	Chromosome	0,06	ahpC	missense	58T>58P	ERR551070	ahpC_58T>58P	isoniazid
Rv2428	2726369	Chromosome	1	ahpC	synonymous	59F	ERR551115	ahpC_59F	isoniazid
Rv2428	2726367	Chromosome	0,139240506329114	ahpC	missense	59F>59V	ERR551438	ahpC_59F>59V	isoniazid
Rv2428	2726372	Chromosome	0,990654205607477	ahpC	synonymous	60V	ERR1873393	ahpC_60V	isoniazid
Rv2428	2726375	Chromosome	0,114942528735632	ahpC	missense	61C>61W	ERR400375	ahpC_61C>61W	isoniazid
Rv2428	2726378	Chromosome	0,0821917808219178	ahpC	synonymous	62P	ERR1213933	ahpC_62P	isoniazid
Rv2428	2726377	Chromosome	0,982758620689655	ahpC	missense	62P>62H	ERR046890	ahpC_62P>62H	isoniazid
Rv2428	2726376	Chromosome	0,046218487394958	ahpC	missense	62P>62S	ERR1213895	ahpC_62P>62S	isoniazid
Rv2428	2726381	Chromosome	0,0757575757575758	ahpC	synonymous	63T	ERR1035353	ahpC_63T	isoniazid
Rv2428	2726382	Chromosome	0,072992700729927	ahpC	missense	64E>64Q	ERR046952	ahpC_64E>64Q	isoniazid
Rv2428	2726383	Chromosome	0,104477611940299	ahpC	missense	64E>64V	ERR1213878	ahpC_64E>64V	isoniazid
Rv2428	2726387	Chromosome	0,428571428571429	ahpC	synonymous	65I	ERR1873492	ahpC_65I	isoniazid
Rv2428	2726390	Chromosome	0,031390134529148	ahpC	*synonymous	66A	ERR1213877	ahpC_66A	isoniazid
Rv2428	2726389	Chromosome	0,0862068965517241	ahpC	missense	66A>66E	ERR1213916	ahpC_66A>66E	isoniazid
Rv2428	2726393	Chromosome	0,08	ahpC	synonymous	67A	ERR176549	ahpC_67A	isoniazid
Rv2428	2726392	Chromosome	0,129411764705882	ahpC	missense	67A>67G	SRR2101503	ahpC_67A>67G	isoniazid
Rv2428	2726391	Chromosome	0,987012987012987	ahpC	missense	67A>67T	ERR1873393	ahpC_67A>67T	isoniazid
Rv2428	2726396	Chromosome	0,0495049504950495	ahpC	missense	68F>68L	ERR1213879	ahpC_68F>68L	isoniazid
Rv2428	2726394	Chromosome	0,111111111111111	ahpC	missense	68F>68V	ERR400378	ahpC_68F>68V	isoniazid
Rv2428	2726397	Chromosome	0,0769230769230769	ahpC	missense	69S>69C	ERR1213891	ahpC_69S>69C	isoniazid
Rv2428	2726397	Chromosome	0,0769230769230769	ahpC	missense	69S>69G	ERR176549	ahpC_69S>69G	isoniazid
Rv2428	2726210	Chromosome	1	ahpC	synonymous	6I	ERR039325	ahpC_6I	isoniazid
Rv2428	2726402	Chromosome	0,0989010989010989	ahpC	synonymous	70K	ERR553371	ahpC_70K	isoniazid
Rv2428	2726401	Chromosome	0,102564102564103	ahpC	missense	70K>70M	ERR1035307	ahpC_70K>70M	isoniazid
Rv2428	2726404	Chromosome	0,107843137254902	ahpC	missense	71L>71H	ERR1035355	ahpC_71L>71H	isoniazid
Rv2428	2726408	Chromosome	0,0740740740740741	ahpC	synonymous	72N	ERR176549	ahpC_72N	isoniazid
Rv2428	2726406	Chromosome	0,0775193798449612	ahpC	missense	72N>72H	SRR2101416	ahpC_72N>72H	isoniazid
Rv2428	2726406	Chromosome	0,0594059405940594	ahpC	missense	72N>72Y	ERR1213879	ahpC_72N>72Y	isoniazid
Rv2428	2726411	Chromosome	0,0288461538461538	ahpC	synonymous	73D	SRR2100338	ahpC_73D	isoniazid
Rv2428	2726411	Chromosome	0,032051282051282	ahpC	missense	73D>73E	ERR1213834	ahpC_73D>73E	isoniazid
Rv2428	2726409	Chromosome	0,126436781609195	ahpC	missense	73D>73N	ERR1035353	ahpC_73D>73N	isoniazid
Rv2428	2726414	Chromosome	0,0675675675675676	ahpC	synonymous	74E	ERR176549	ahpC_74E	isoniazid
Rv2428	2726417	Chromosome	0,0540540540540541	ahpC	synonymous	75F	ERR400379	ahpC_75F	isoniazid
Rv2428	2726415	Chromosome	0,0672268907563025	ahpC	missense	75F>75V	ERR551070	ahpC_75F>75V	isoniazid
Rv2428	2726420	Chromosome	0,0689655172413793	ahpC	synonymous	76E	ERR1035357	ahpC_76E	isoniazid
Rv2428	2726419	Chromosome	0,439024390243902	ahpC	missense	76E>76A	ERR1873492	ahpC_76E>76A	isoniazid
Rv2428	2726420	Chromosome	0,0641025641025641	ahpC	missense	76E>76D	ERR176549	ahpC_76E>76D	isoniazid
Rv2428	2726425	Chromosome	0,037037037037037	ahpC	missense	78R>78H	SRR2100344	ahpC_78R>78H	isoniazid
Rv2428	2726211	Chromosome	0,0211864406779661	ahpC	missense	7G>7S	SRR2100022	ahpC_7G>7S	isoniazid
Rv2428	2726432	Chromosome	0,344827586206897	ahpC	synonymous	80A	ERR1873492	ahpC_80A	isoniazid
Rv2428	2726430	Chromosome	0,0198863636363636	ahpC	missense	80A>80S	ERR1213890	ahpC_80A>80S	isoniazid
Rv2428	2726430	Chromosome	0,0634920634920635	ahpC	missense	80A>80T	SRR2100686	ahpC_80A>80T	isoniazid
Rv2428	2726431	Chromosome	0,0317460317460317	ahpC	missense	80A>80V	SRR2100200	ahpC_80A>80V	isoniazid
Rv2428	2726433	Chromosome	0,0357142857142857	ahpC	stop_gained	81Q>81*	ERR1213829	ahpC_81Q>81*	isoniazid
Rv2428	2726435	Chromosome	0,0393258426966292	ahpC	missense	81Q>81H	ERR1213886	ahpC_81Q>81H	isoniazid
Rv2428	2726434	Chromosome	0,161764705882353	ahpC	missense	81Q>81L	ERR1213918	ahpC_81Q>81L	isoniazid
Rv2428	2726434	Chromosome	0,119402985074627	ahpC	missense	81Q>81P	ERR400317	ahpC_81Q>81P	isoniazid
Rv2428	2726436	Chromosome	0,357142857142857	ahpC	missense	82I>82V	ERR1873492	ahpC_82I>82V	isoniazid
Rv2428	2726441	Chromosome	0,0232558139534884	ahpC	synonymous	83L	ERR1213863	ahpC_83L	isoniazid
Rv2428	2726440	Chromosome	0,0886075949367089	ahpC	missense	83L>83Q	ERR1035353	ahpC_83L>83Q	isoniazid
Rv2428	2726444	Chromosome	0,357142857142857	ahpC	synonymous	84G	ERR1873492	ahpC_84G	isoniazid
Rv2428	2726443	Chromosome	0,0394736842105263	ahpC	missense	84G>84E	ERR1213873	ahpC_84G>84E	isoniazid
Rv2428	2726442	Chromosome	0,0304182509505703	ahpC	missense	84G>84R	ERR1035300	ahpC_84G>84R	isoniazid
Rv2428	2726446	Chromosome	0,120689655172414	ahpC	missense	85V>85G	ERR400308	ahpC_85V>85G	isoniazid
Rv2428	2726445	Chromosome	0,0483870967741935	ahpC	missense	85V>85I	SRR2100897	ahpC_85V>85I	isoniazid
Rv2428	2726449	Chromosome	0,0384615384615385	ahpC	*missense	86S>86L	ERR1213877	ahpC_86S>86L	isoniazid
Rv2428	2726448	Chromosome	0,0532544378698225	ahpC	missense	86S>86T	ERR1213933	ahpC_86S>86T	isoniazid
Rv2428	2726453	Chromosome	0,32	ahpC	synonymous	87I	ERR1873492	ahpC_87I	isoniazid
Rv2428	2726454	Chromosome	0,0444444444444444	ahpC	*missense	88D>88N	ERR1213929	ahpC_88D>88N	isoniazid
Rv2428	2726454	Chromosome	0,0785714285714286	ahpC	missense	88D>88Y	ERR552935	ahpC_88D>88Y	isoniazid
Rv2428	2726457	Chromosome	0,04296875	ahpC	*missense	89S>89C	ERR1213877	ahpC_89S>89C	isoniazid
Rv2428	2726216	Chromosome	0,0853658536585366	ahpC	synonymous	8D	ERR176549	ahpC_8D	isoniazid
Rv2428	2726460	Chromosome	0,0344827586206897	ahpC	missense	90E>90K	SRR2100898	ahpC_90E>90K	isoniazid
Rv2428	2726461	Chromosome	0,040983606557377	ahpC	*missense	90E>90V	ERR1213877	ahpC_90E>90V	isoniazid
Rv2428	2726465	Chromosome	0,0552147239263804	ahpC	synonymous	91F	ERR1035306	ahpC_91F	isoniazid
Rv2428	2726468	Chromosome	0,978723404255319	ahpC	synonymous	92A	ERR1035165	ahpC_92A	isoniazid
Rv2428	2726466	Chromosome	0,0632911392405063	ahpC	missense	92A>92S	ERR1213915	ahpC_92A>92S	isoniazid
Rv2428	2726467	Chromosome	0,0342857142857143	ahpC	*missense	92A>92V	ERR1213929	ahpC_92A>92V	isoniazid
Rv2428	2726474	Chromosome	0,0230547550432277	ahpC	synonymous	94F	ERR1213890	ahpC_94F	isoniazid
Rv2428	2726474	Chromosome	0,0244897959183673	ahpC	*missense	94F>94L	ERR1213931	ahpC_94F>94L	isoniazid
Rv2428	2726472	Chromosome	0,0294117647058824	ahpC	missense	94F>94V	SRR1270682	ahpC_94F>94V	isoniazid
Rv2428	2726473	Chromosome	0,114754098360656	ahpC	missense	94F>94Y	ERR1213870	ahpC_94F>94Y	isoniazid
Rv2428	2726477	Chromosome	0,0737704918032787	ahpC	missense	95Q>95H	ERR553132	ahpC_95Q>95H	isoniazid
Rv2428	2726476	Chromosome	0,0588235294117647	ahpC	missense	95Q>95L	ERR1213918	ahpC_95Q>95L	isoniazid
Rv2428	2726479	Chromosome	0,0615384615384615	ahpC	stop_gained	96W>96*	SRR2100693	ahpC_96W>96*	isoniazid
Rv2428	2726480	Chromosome	0,982905982905983	ahpC	missense	96W>96C	SRR2100399	ahpC_96W>96C	isoniazid
Rv2428	2726479	Chromosome	0,4	ahpC	missense	96W>96L	SRS551791	ahpC_96W>96L	isoniazid
Rv2428	2726482	Chromosome	0,0408163265306122	ahpC	missense	97R>97H	ERR216958	ahpC_97R>97H	isoniazid
Rv2428	2726486	Chromosome	0,107142857142857	ahpC	synonymous	98A	ERR553132	ahpC_98A	isoniazid
Rv2428	2726489	Chromosome	0,0833333333333333	ahpC	synonymous	99Q	ERR1213915	ahpC_99Q	isoniazid
Rv2428	2726219	Chromosome	0,0875	ahpC	synonymous	9Q	ERR176549	ahpC_9Q	isoniazid
Rv2428	2726218	Chromosome	0,0377358490566038	ahpC	missense	9Q>9L	ERR1213933	ahpC_9Q>9L	isoniazid
Rv2416c-Rv2417c	2715432	Chromosome	0,990825688073395	eis-Rv2417c	intergenic	-100G>A	ERR072021	eis-Rv2417c_-100G>A	amikacin-kanamycin
Rv2416c-Rv2417c	2715436	Chromosome	1	eis-Rv2417c	intergenic	-104C>T	ERR1034942	eis-Rv2417c_-104C>T	amikacin-kanamycin
Rv2416c-Rv2417c	2715438	Chromosome	1	eis-Rv2417c	intergenic	-106A>C	ERR400543	eis-Rv2417c_-106A>C	amikacin-kanamycin
Rv2416c-Rv2417c	2715438	Chromosome	1	eis-Rv2417c	intergenic	-106A>G	ERR550978	eis-Rv2417c_-106A>G	amikacin-kanamycin
Rv2416c-Rv2417c	2715440	Chromosome	0,0461538461538462	eis-Rv2417c	intergenic	-108T>G	ERR550895	eis-Rv2417c_-108T>G	amikacin-kanamycin
Rv2416c-Rv2417c	2715441	Chromosome	1	eis-Rv2417c	intergenic	-109G>A	ERR161201	eis-Rv2417c_-109G>A	amikacin-kanamycin
Rv2416c-Rv2417c	2715441	Chromosome	0,111111111111111	eis-Rv2417c	intergenic	-109G>T	ERR1213878	eis-Rv2417c_-109G>T	amikacin-kanamycin
Rv2416c-Rv2417c	2715442	Chromosome	0,0306122448979592	eis-Rv2417c	intergenic	-110C>T	ERR1213886	eis-Rv2417c_-110C>T	amikacin-kanamycin
Rv2416c-Rv2417c	2715445	Chromosome	0,062015503875969	eis-Rv2417c	intergenic	-113G>A	ERR1213873	eis-Rv2417c_-113G>A	amikacin-kanamycin
Rv2416c-Rv2417c	2715449	Chromosome	0,0260223048327138	eis-Rv2417c	intergenic	-117C>A	ERR1213887	eis-Rv2417c_-117C>A	amikacin-kanamycin
Rv2416c-Rv2417c	2715450	Chromosome	0,0357142857142857	eis-Rv2417c	intergenic	-118A>G	ERR400377	eis-Rv2417c_-118A>G	amikacin-kanamycin
Rv2416c-Rv2417c	2715451	Chromosome	0,175	eis-Rv2417c	intergenic	-119G>A	ERR1035356	eis-Rv2417c_-119G>A	amikacin-kanamycin
Rv2416c-Rv2417c	2715451	Chromosome	0,0354609929078014	eis-Rv2417c	intergenic	-119G>T	ERR400377	eis-Rv2417c_-119G>T	amikacin-kanamycin
Rv2416c-Rv2417c	2715452	Chromosome	0,0555555555555556	eis-Rv2417c	intergenic	-120C>T	ERR221548	eis-Rv2417c_-120C>T	amikacin-kanamycin
Rv2416c-Rv2417c	2715453	Chromosome	0,0679012345679012	eis-Rv2417c	intergenic	-121G>T	ERR1035315	eis-Rv2417c_-121G>T	amikacin-kanamycin
Rv2416c-Rv2417c	2715454	Chromosome	0,0454545454545455	eis-Rv2417c	intergenic	-122A>C	ERR550895	eis-Rv2417c_-122A>C	amikacin-kanamycin
Rv2416c-Rv2417c	2715455	Chromosome	0,0506329113924051	eis-Rv2417c	intergenic	-123C>T	SRR2101601	eis-Rv2417c_-123C>T	amikacin-kanamycin
Rv2416c-Rv2417c	2715456	Chromosome	0,05	eis-Rv2417c	intergenic	-124G>A	SRR2101087	eis-Rv2417c_-124G>A	amikacin-kanamycin
Rv2416c-Rv2417c	2715458	Chromosome	0,0352112676056338	eis-Rv2417c	intergenic	-126A>T	ERR400377	eis-Rv2417c_-126A>T	amikacin-kanamycin
Rv2416c-Rv2417c	2715460	Chromosome	0,0476190476190476	eis-Rv2417c	intergenic	-128T>C	ERR550895	eis-Rv2417c_-128T>C	amikacin-kanamycin
Rv2416c-Rv2417c	2715465	Chromosome	0,0364963503649635	eis-Rv2417c	intergenic	-133C>A	ERR400377	eis-Rv2417c_-133C>A	amikacin-kanamycin
Rv2416c-Rv2417c	2715467	Chromosome	1	eis-Rv2417c	intergenic	-135T>G	ERR1213932	eis-Rv2417c_-135T>G	amikacin-kanamycin
Rv2416c-Rv2417c	2715469	Chromosome	0,0364963503649635	eis-Rv2417c	intergenic	-137A>G	ERR400377	eis-Rv2417c_-137A>G	amikacin-kanamycin
Rv2416c-Rv2417c	2715470	Chromosome	0,1	eis-Rv2417c	intergenic	-138C>A	ERR1035316	eis-Rv2417c_-138C>A	amikacin-kanamycin
Rv2416c-Rv2417c	2715471	Chromosome	0,0459770114942529	eis-Rv2417c	intergenic	-139G>T	SRR2101207	eis-Rv2417c_-139G>T	amikacin-kanamycin
Rv2416c-Rv2417c	2715347	Chromosome	0,0833333333333333	eis-Rv2417c	intergenic	-15G>A	ERR181905	eis-Rv2417c_-15G>A	amikacin-kanamycin
Rv2416c-Rv2417c	2715350	Chromosome	0,0725806451612903	eis-Rv2417c	intergenic	-18T>A	ERR1035353	eis-Rv2417c_-18T>A	amikacin-kanamycin
Rv2416c-Rv2417c	2715333	Chromosome	0,0526315789473684	eis-Rv2417c	intergenic	-1A>C	ERR1035318	eis-Rv2417c_-1A>C	amikacin-kanamycin
Rv2416c-Rv2417c	2715352	Chromosome	0,0759493670886076	eis-Rv2417c	intergenic	-20T>G	SRR2101676	eis-Rv2417c_-20T>G	amikacin-kanamycin
Rv2416c-Rv2417c	2715353	Chromosome	0,976744186046512	eis-Rv2417c	intergenic	-21G>A	ERR551893	eis-Rv2417c_-21G>A	amikacin-kanamycin
Rv2416c-Rv2417c	2715353	Chromosome	0,131578947368421	eis-Rv2417c	intergenic	-21G>T	ERR1213934	eis-Rv2417c_-21G>T	amikacin-kanamycin
Rv2416c-Rv2417c	2715354	Chromosome	0,0441176470588235	eis-Rv2417c	intergenic	-22C>T	ERR1035312	eis-Rv2417c_-22C>T	amikacin-kanamycin
Rv2416c-Rv2417c	2715355	Chromosome	0,0476190476190476	eis-Rv2417c	intergenic	-23C>A	ERR1213903	eis-Rv2417c_-23C>A	amikacin-kanamycin
Rv2416c-Rv2417c	2715356	Chromosome	0,0289855072463768	eis-Rv2417c	intergenic	-24G>A	SRR2100272	eis-Rv2417c_-24G>A	amikacin-kanamycin
Rv2416c-Rv2417c	2715357	Chromosome	0,0508474576271186	eis-Rv2417c	intergenic	-25C>T	SRR2100617	eis-Rv2417c_-25C>T	amikacin-kanamycin
Rv2416c-Rv2417c	2715358	Chromosome	0,0882352941176471	eis-Rv2417c	intergenic	-26G>A	SRR2100045	eis-Rv2417c_-26G>A	amikacin-kanamycin
Rv2416c-Rv2417c	2715361	Chromosome	0,0802919708029197	eis-Rv2417c	intergenic	-29C>A	ERR1035312	eis-Rv2417c_-29C>A	amikacin-kanamycin
Rv2416c-Rv2417c	2715334	Chromosome	0,0879120879120879	eis-Rv2417c	intergenic	-2G>A	ERR1213879	eis-Rv2417c_-2G>A	amikacin-kanamycin
Rv2416c-Rv2417c	2715365	Chromosome	0,107843137254902	eis-Rv2417c	intergenic	-33T>G	SRR2101536	eis-Rv2417c_-33T>G	amikacin-kanamycin
Rv2416c-Rv2417c	2715366	Chromosome	0,0882352941176471	eis-Rv2417c	intergenic	-34G>T	ERR1213886	eis-Rv2417c_-34G>T	amikacin-kanamycin
Rv2416c-Rv2417c	2715367	Chromosome	0,045	eis-Rv2417c	intergenic	-35C>A	ERR1213886	eis-Rv2417c_-35C>A	amikacin-kanamycin
Rv2416c-Rv2417c	2715368	Chromosome	0,0372340425531915	eis-Rv2417c	intergenic	-36A>T	ERR1035359	eis-Rv2417c_-36A>T	amikacin-kanamycin
Rv2416c-Rv2417c	2715369	Chromosome	0,044	eis-Rv2417c	intergenic	-37C>T	ERR1213929	eis-Rv2417c_-37C>T	amikacin-kanamycin
Rv2416c-Rv2417c	2715370	Chromosome	0,0476190476190476	eis-Rv2417c	intergenic	-38G>A	ERR1035355	eis-Rv2417c_-38G>A	amikacin-kanamycin
Rv2416c-Rv2417c	2715370	Chromosome	0,0593220338983051	eis-Rv2417c	intergenic	-38G>T	ERR1035312	eis-Rv2417c_-38G>T	amikacin-kanamycin
Rv2416c-Rv2417c	2715378	Chromosome	0,0298507462686567	eis-Rv2417c	intergenic	-46T>A	ERR1213886	eis-Rv2417c_-46T>A	amikacin-kanamycin
Rv2416c-Rv2417c	2715378	Chromosome	0,037037037037037	eis-Rv2417c	intergenic	-46TACG>T	SRR2100279	eis-Rv2417c_-46TACG>T	amikacin-kanamycin
Rv2416c-Rv2417c	2715384	Chromosome	0,224299065420561	eis-Rv2417c	intergenic	-52G>A	ERR1213865	eis-Rv2417c_-52G>A	amikacin-kanamycin
Rv2416c-Rv2417c	2715384	Chromosome	0,0486111111111111	eis-Rv2417c	intergenic	-52G>T	ERR1035357	eis-Rv2417c_-52G>T	amikacin-kanamycin
Rv2416c-Rv2417c	2715385	Chromosome	0,119402985074627	eis-Rv2417c	intergenic	-53A>T	ERR1213933	eis-Rv2417c_-53A>T	amikacin-kanamycin
Rv2416c-Rv2417c	2715387	Chromosome	0,206896551724138	eis-Rv2417c	intergenic	-55A>T	ERR1213919	eis-Rv2417c_-55A>T	amikacin-kanamycin
Rv2416c-Rv2417c	2715388	Chromosome	0,036036036036036	eis-Rv2417c	intergenic	-56G>A	SRR2100257	eis-Rv2417c_-56G>A	amikacin-kanamycin
Rv2416c-Rv2417c	2715391	Chromosome	0,169230769230769	eis-Rv2417c	intergenic	-59T>A	ERR1213933	eis-Rv2417c_-59T>A	amikacin-kanamycin
Rv2416c-Rv2417c	2715393	Chromosome	0,176470588235294	eis-Rv2417c	intergenic	-61T>A	ERR1213880	eis-Rv2417c_-61T>A	amikacin-kanamycin
Rv2416c-Rv2417c	2715393	Chromosome	0,0703517587939698	eis-Rv2417c	intergenic	-61T>G	SRR2101494	eis-Rv2417c_-61T>G	amikacin-kanamycin
Rv2416c-Rv2417c	2715394	Chromosome	0,0461538461538462	eis-Rv2417c	intergenic	-62G>T	ERR1213939	eis-Rv2417c_-62G>T	amikacin-kanamycin
Rv2416c-Rv2417c	2715395	Chromosome	0,0650406504065041	eis-Rv2417c	intergenic	-63G>A	ERR1035357	eis-Rv2417c_-63G>A	amikacin-kanamycin
Rv2416c-Rv2417c	2715395	Chromosome	1	eis-Rv2417c	intergenic	-63G>C	ERR551968	eis-Rv2417c_-63G>C	amikacin-kanamycin
Rv2416c-Rv2417c	2715396	Chromosome	0,102803738317757	eis-Rv2417c	intergenic	-64C>A	ERR163929	eis-Rv2417c_-64C>A	amikacin-kanamycin
Rv2416c-Rv2417c	2715338	Chromosome	0,995535714285714	eis-Rv2417c	intergenic	-6C>A	ERR1034764	eis-Rv2417c_-6C>A	amikacin-kanamycin
Rv2416c-Rv2417c	2715404	Chromosome	0,0521327014218009	eis-Rv2417c	intergenic	-72C>A	ERR1213929	eis-Rv2417c_-72C>A	amikacin-kanamycin
Rv2416c-Rv2417c	2715406	Chromosome	0,0373134328358209	eis-Rv2417c	intergenic	-74C>T	ERR1213888	eis-Rv2417c_-74C>T	amikacin-kanamycin
Rv2416c-Rv2417c	2715407	Chromosome	0,0645161290322581	eis-Rv2417c	intergenic	-75G>T	ERR1035353	eis-Rv2417c_-75G>T	amikacin-kanamycin
Rv2416c-Rv2417c	2715411	Chromosome	0,155172413793103	eis-Rv2417c	intergenic	-79T>G	SRR2101355	eis-Rv2417c_-79T>G	amikacin-kanamycin
Rv2416c-Rv2417c	2715339	Chromosome	0,0517241379310345	eis-Rv2417c	intergenic	-7CG>C	ERR1873554	eis-Rv2417c_-7CG>C	amikacin-kanamycin
Rv2416c-Rv2417c	2715413	Chromosome	0,116883116883117	eis-Rv2417c	intergenic	-81C>G	ERR245779	eis-Rv2417c_-81C>G	amikacin-kanamycin
Rv2416c-Rv2417c	2715416	Chromosome	0,0625	eis-Rv2417c	intergenic	-84G>T	ERR036189	eis-Rv2417c_-84G>T	amikacin-kanamycin
Rv2416c-Rv2417c	2715419	Chromosome	0,0704225352112676	eis-Rv2417c	intergenic	-87G>C	ERR163993	eis-Rv2417c_-87G>C	amikacin-kanamycin
Rv2416c-Rv2417c	2715419	Chromosome	0,0909090909090909	eis-Rv2417c	intergenic	-87GC>G	SRR2101546	eis-Rv2417c_-87GC>G	amikacin-kanamycin
Rv2416c-Rv2417c	2715421	Chromosome	0,0338983050847458	eis-Rv2417c	intergenic	-89C>T	ERR1213929	eis-Rv2417c_-89C>T	amikacin-kanamycin
Rv2416c-Rv2417c	2715424	Chromosome	0,0573248407643312	eis-Rv2417c	intergenic	-92G>T	ERR1213874	eis-Rv2417c_-92G>T	amikacin-kanamycin
Rv2416c-Rv2417c	2715427	Chromosome	0,0686274509803922	eis-Rv2417c	intergenic	-95A>T	ERR1035355	eis-Rv2417c_-95A>T	amikacin-kanamycin
Rv2416c-Rv2417c	2715428	Chromosome	0,0451127819548872	eis-Rv2417c	intergenic	-96G>A	ERR1035261	eis-Rv2417c_-96G>A	amikacin-kanamycin
Rv2416c-Rv2417c	2715341	Chromosome	0,0769230769230769	eis-Rv2417c	intergenic	-9A>T	ERR1213928	eis-Rv2417c_-9A>T	amikacin-kanamycin
Rv3794	4246231	Chromosome	0,0287769784172662	embA	*missense	1000A>1000V	ERR1035316	embA_1000A>1000V	ethambutol
Rv3794	4246235	Chromosome	0,166666666666667	embA	synonymous	1001E	ERR176549	embA_1001E	ethambutol
Rv3794	4246235	Chromosome	0,0584192439862543	embA	*missense	1001E>1001D	ERR040096	embA_1001E>1001D	ethambutol
Rv3794	4246233	Chromosome	0,0641025641025641	embA	missense	1001E>1001K	SRR2100608	embA_1001E>1001K	ethambutol
Rv3794	4246234	Chromosome	0,108695652173913	embA	*missense	1001E>1001V	ERR1213878	embA_1001E>1001V	ethambutol
Rv3794	4246236	Chromosome	0,0346153846153846	embA	*missense	1002L>1002F	ERR1213929	embA_1002L>1002F	ethambutol
Rv3794	4246241	Chromosome	0,0457142857142857	embA	*synonymous	1003P	ERR1213874	embA_1003P	ethambutol
Rv3794	4246244	Chromosome	0,0535714285714286	embA	synonymous	1004Q	SRR2100638	embA_1004Q	ethambutol
Rv3794	4246242	Chromosome	0,161290322580645	embA	missense	1004Q>1004G	ERR176549	embA_1004Q>1004G	ethambutol
Rv3794	4246243	Chromosome	1	embA	missense	1004Q>1004P	ERR1035124	embA_1004Q>1004P	ethambutol
Rv3794	4246243	Chromosome	0,620689655172414	embA	missense	1004Q>1004R	ERR1873492	embA_1004Q>1004R	ethambutol
Rv3794	4246242	Chromosome	0,0545454545454545	embA	missense	1004Q>1006E	ERR553132	embA_1004Q>1006E	ethambutol
Rv3794	4246247	Chromosome	0,0441176470588235	embA	synonymous	1005Y	SRR2100887	embA_1005Y	ethambutol
Rv3794	4246250	Chromosome	0,195876288659794	embA	synonymous	1006R	ERR176549	embA_1006R	ethambutol
Rv3794	4246248	Chromosome	0,0310077519379845	embA	*missense	1006R>1006W	ERR1035316	embA_1006R>1006W	ethambutol
Rv3794	4244239	Chromosome	0,0373831775700935	embA	frameshift	1007G>GA	ERR1035317	embA_1007G>GA	ethambutol
Rv3794	4246252	Chromosome	0,111111111111111	embA	missense	1007I>1008N	ERR1213913	embA_1007I>1008N	ethambutol
Rv3794	4246256	Chromosome	0,204081632653061	embA	synonymous	1008L	ERR176549	embA_1008L	ethambutol
Rv3794	4246255	Chromosome	1	embA	missense	1008L>1008P	ERR553349	embA_1008L>1008P	ethambutol
Rv3794	4246255	Chromosome	0,0714285714285714	embA	*missense	1008L>1008Q	ERR1213933	embA_1008L>1008Q	ethambutol
Rv3794	4246259	Chromosome	0,0609756097560976	embA	synonymous	1009P	ERR1035308	embA_1009P	ethambutol
Rv3794	4246258	Chromosome	0,0404040404040404	embA	missense	1009P>1009L	SRR2100975	embA_1009P>1009L	ethambutol
Rv3794	4246258	Chromosome	0,0333333333333333	embA	*missense	1009P>1009Q	ERR1035312	embA_1009P>1009Q	ethambutol
Rv3794	4243532	Chromosome	0,974025974025974	embA	synonymous	100T	ERR046898	embA_100T	ethambutol
Rv3794	4243530	Chromosome	0,0776699029126214	embA	missense	100T>100S	ERR1213925	embA_100T>100S	ethambutol
Rv3794	4246262	Chromosome	0,666666666666667	embA	synonymous	1010D	ERR1873492	embA_1010D	ethambutol
Rv3794	4246260	Chromosome	0,12280701754386	embA	*missense	1010D>1010N	ERR1213890	embA_1010D>1010N	ethambutol
Rv3794	4246265	Chromosome	0,0262172284644195	embA	*synonymous	1011H	ERR1213929	embA_1011H	ethambutol
Rv3794	4246265	Chromosome	0,19047619047619	embA	missense	1011H>1011Q	ERR1213932	embA_1011H>1011Q	ethambutol
Rv3794	4246264	Chromosome	0,231578947368421	embA	missense	1011H>1011R	ERR176549	embA_1011H>1011R	ethambutol
Rv3794	4246264	Chromosome	1	embA	missense	1011H>1013R	ERR1873393	embA_1011H>1013R	ethambutol
Rv3794	4246267	Chromosome	0,0359281437125748	embA	missense	1012K>1012M	ERR1213886	embA_1012K>1012M	ethambutol
Rv3794	4246266	Chromosome	0,0193905817174515	embA	missense	1012K>1012Q	ERR1213946	embA_1012K>1012Q	ethambutol
Rv3794	4246274	Chromosome	0,979166666666667	embA	synonymous	1014T	ERR1873393	embA_1014T	ethambutol
Rv3794	4246272	Chromosome	0,0272108843537415	embA	inframe_insertion	1014T>1014TA	SRS553844	embA_1014T>1014TA	ethambutol
Rv3794	4246277	Chromosome	0,0677966101694915	embA	synonymous	1015A	ERR176675	embA_1015A	ethambutol
Rv3794	4246275	Chromosome	1	embA	missense	1015A>1015T	ERR046898	embA_1015A>1015T	ethambutol
Rv3794	4246280	Chromosome	1	embA	synonymous	1016A	ERR551459	embA_1016A	ethambutol
Rv3794	4246278	Chromosome	0,0677966101694915	embA	missense	1016A>1016S	ERR176675	embA_1016A>1016S	ethambutol
Rv3794	4246278	Chromosome	0,0404040404040404	embA	missense	1016A>1016T	SRR2100297	embA_1016A>1016T	ethambutol
Rv3794	4246279	Chromosome	0,0505050505050505	embA	missense	1016A>1016V	SRR2100774	embA_1016A>1016V	ethambutol
Rv3794	4246283	Chromosome	0,0694444444444444	embA	*synonymous	1017S	ERR1213890	embA_1017S	ethambutol
Rv3794	4246281	Chromosome	1	embA	missense	1017S>1017A	ERR553150	embA_1017S>1017A	ethambutol
Rv3794	4246288	Chromosome	0,0793650793650794	embA	*missense	1019N>1019I	ERR1213916	embA_1019N>1019I	ethambutol
Rv3794	4243535	Chromosome	0,0823970037453183	embA	synonymous	101G	ERR037494	embA_101G	ethambutol
Rv3794	4246292	Chromosome	0,239130434782609	embA	synonymous	1020L	ERR176549	embA_1020L	ethambutol
Rv3794	4246291	Chromosome	0,183333333333333	embA	missense	1020L>1020Q	ERR1213891	embA_1020L>1020Q	ethambutol
Rv3794	4246291	Chromosome	0,0882352941176471	embA	missense	1020L>1021Q	ERR1213913	embA_1020L>1021Q	ethambutol
Rv3794	4244253	Chromosome	0,0625	embA	frameshift	1021C>CA	ERR1213895	embA_1021C>CA	ethambutol
Rv3794	4246295	Chromosome	0,0580645161290323	embA	*stop_gained	1021W>1021*	ERR1035260	embA_1021W>1021*	ethambutol
Rv3794	4246293	Chromosome	0,0495049504950495	embA	missense	1021W>1021R	ERR1213930	embA_1021W>1021R	ethambutol
Rv3794	4246301	Chromosome	0,0333333333333333	embA	synonymous	1023S	ERR1035318	embA_1023S	ethambutol
Rv3794	4246299	Chromosome	0,0465116279069767	embA	*missense	1023S>1023A	ERR245830	embA_1023S>1023A	ethambutol
Rv3794	4246300	Chromosome	0,0447761194029851	embA	*missense	1023S>1023F	ERR1213929	embA_1023S>1023F	ethambutol
Rv3794	4246299	Chromosome	0,135135135135135	embA	missense	1023S>1023T	ERR1213906	embA_1023S>1023T	ethambutol
Rv3794	4246300	Chromosome	0,0808080808080808	embA	*missense	1023S>1023Y	ERR1035353	embA_1023S>1023Y	ethambutol
Rv3794	4246304	Chromosome	0,10752688172043	embA	*synonymous	1024S	ERR1213873	embA_1024S	ethambutol
Rv3794	4246303	Chromosome	0,453038674033149	embA	missense&inframe_altering	1024SST>1024SEA	ERR1873396	embA_1024SST>1024SEA	ethambutol
Rv3794	4246303	Chromosome	0,757009345794392	embA	missense&inframe_altering	1024SST>1026SEA	ERR1873393	embA_1024SST>1026SEA	ethambutol
Rv3794	4246307	Chromosome	0,09375	embA	synonymous	1025S	ERR1213906	embA_1025S	ethambutol
Rv3794	4246306	Chromosome	0,0655737704918033	embA	stop_gained	1025S>1021*	SRR2100660	embA_1025S>1021*	ethambutol
Rv3794	4246305	Chromosome	0,138888888888889	embA	missense	1025S>1025E	ERR176549	embA_1025S>1025E	ethambutol
Rv3794	4246305	Chromosome	0,0372340425531915	embA	*missense	1025S>1025T	ERR1213905	embA_1025S>1025T	ethambutol
Rv3794	4246305	Chromosome	0,0737704918032787	embA	missense	1025S>1027E	ERR553132	embA_1025S>1027E	ethambutol
Rv3794	4246308	Chromosome	0,142857142857143	embA	missense	1026T>1026A	ERR176549	embA_1026T>1026A	ethambutol
Rv3794	4246308	Chromosome	0,076271186440678	embA	missense	1026T>1028A	ERR553132	embA_1026T>1028A	ethambutol
Rv3794	4246313	Chromosome	0,0491803278688525	embA	synonymous	1027G	ERR1213939	embA_1027G	ethambutol
Rv3794	4246316	Chromosome	0,153846153846154	embA	synonymous	1028G	ERR025842	embA_1028G	ethambutol
Rv3794	4246319	Chromosome	0,166666666666667	embA	synonymous	1029P	ERR1213932	embA_1029P	ethambutol
Rv3794	4246318	Chromosome	0,0493827160493827	embA	missense	1029P>1029L	SRR2100725	embA_1029P>1029L	ethambutol
Rv3794	4243536	Chromosome	0,258064516129032	embA	stop_gained	102K>102*	ERR1213916	embA_102K>102*	ethambutol
Rv3794	4246320	Chromosome	1	embA	missense	1030F>1030L	ERR1035105	embA_1030F>1030L	ethambutol
Rv3794	4246320	Chromosome	0,106796116504854	embA	missense	1030F>1030V	ERR036188	embA_1030F>1030V	ethambutol
Rv3794	4246325	Chromosome	0,0518518518518519	embA	*synonymous	1031L	ERR1035312	embA_1031L	ethambutol
Rv3794	4246324	Chromosome	0,645833333333333	embA	missense	1031L>1031Q	ERR161114	embA_1031L>1031Q	ethambutol
Rv3794	4246331	Chromosome	0,0521739130434783	embA	*synonymous	1033T	ERR1035312	embA_1033T	ethambutol
Rv3794	4246330	Chromosome	0,153846153846154	embA	missense	1033T>1033I	ERR1213932	embA_1033T>1033I	ethambutol
Rv3794	4246329	Chromosome	0,107692307692308	embA	missense	1033T>1033L	ERR176549	embA_1033T>1033L	ethambutol
Rv3794	4246329	Chromosome	0,12280701754386	embA	missense	1033T>1035A	ERR553132	embA_1033T>1035A	ethambutol
Rv3794	4246329	Chromosome	0,98019801980198	embA	missense	1033T>1035L	ERR1873393	embA_1033T>1035L	ethambutol
Rv3794	4246337	Chromosome	0,08	embA	synonymous	1035A	SRR2100698	embA_1035A	ethambutol
Rv3794	4246340	Chromosome	0,192307692307692	embA	synonymous	1036L	ERR176549	embA_1036L	ethambutol
Rv3794	4246343	Chromosome	0,0786516853932584	embA	*synonymous	1037L	ERR1035356	embA_1037L	ethambutol
Rv3794	4246346	Chromosome	0,114503816793893	embA	synonymous	1038R	ERR1213939	embA_1038R	ethambutol
Rv3794	4246344	Chromosome	0,051948051948052	embA	missense	1038R>1038C	SRR2100555	embA_1038R>1038C	ethambutol
Rv3794	4246349	Chromosome	0,210526315789474	embA	synonymous	1039T	ERR1213932	embA_1039T	ethambutol
Rv3794	4246348	Chromosome	0,0534351145038168	embA	*missense	1039T>1039I	ERR1035312	embA_1039T>1039I	ethambutol
Rv3794	4246347	Chromosome	0,0815347721822542	embA	missense	1039T>1039P	ERR037552	embA_1039T>1039P	ethambutol
Rv3794	4243541	Chromosome	1	embA	synonymous	103A	ERR550712	embA_103A	ethambutol
Rv3794	4243540	Chromosome	0,171428571428571	embA	missense	103A>103V	ERR1213890	embA_103A>103V	ethambutol
Rv3794	4246351	Chromosome	0,0437956204379562	embA	*missense	1040S>1040L	ERR1035315	embA_1040S>1040L	ethambutol
Rv3794	4246350	Chromosome	0,114754098360656	embA	*missense	1040S>1040T	ERR1213879	embA_1040S>1040T	ethambutol
Rv3794	4246355	Chromosome	0,121951219512195	embA	synonymous	1041T	ERR1213939	embA_1041T	ethambutol
Rv3794	4246353	Chromosome	0,0612244897959184	embA	*missense	1041T>1041S	ERR1035356	embA_1041T>1041S	ethambutol
Rv3794	4246358	Chromosome	0,0358974358974359	embA	*synonymous	1042I	ERR1213929	embA_1042I	ethambutol
Rv3794	4246359	Chromosome	0,452229299363057	embA	missense	1043A>1043P	ERR1873396	embA_1043A>1043P	ethambutol
Rv3794	4246359	Chromosome	0,164556962025316	embA	missense	1043A>1043S	ERR176549	embA_1043A>1043S	ethambutol
Rv3794	4246359	Chromosome	0,978494623655914	embA	missense	1043A>1045P	ERR1873393	embA_1043A>1045P	ethambutol
Rv3794	4246359	Chromosome	0,130434782608696	embA	missense	1043A>1045S	ERR553132	embA_1043A>1045S	ethambutol
Rv3794	4246364	Chromosome	0,120967741935484	embA	synonymous	1044T	ERR1213939	embA_1044T	ethambutol
Rv3794	4246363	Chromosome	0,0647482014388489	embA	*missense	1044T>1044M	ERR1035306	embA_1044T>1044M	ethambutol
Rv3794	4246367	Chromosome	0,15	embA	synonymous	1045Y	ERR176549	embA_1045Y	ethambutol
Rv3794	4246373	Chromosome	0,126050420168067	embA	synonymous	1047R	ERR1213939	embA_1047R	ethambutol
Rv3794	4246371	Chromosome	0,0731707317073171	embA	missense	1047R>1047C	SRR2100884	embA_1047R>1047C	ethambutol
Rv3794	4246371	Chromosome	0,0341296928327645	embA	*missense	1047R>1047S	ERR1035316	embA_1047R>1047S	ethambutol
Rv3794	4246376	Chromosome	0,144067796610169	embA	synonymous	1048G	ERR1213939	embA_1048G	ethambutol
Rv3794	4246379	Chromosome	0,179487179487179	embA	synonymous	1049D	ERR176549	embA_1049D	ethambutol
Rv3794	4246377	Chromosome	0,51219512195122	embA	missense	1049D>1049N	ERR1213850	embA_1049D>1049N	ethambutol
Rv3794	4246381	Chromosome	0,112903225806452	embA	*stop_gained	1050W>1050*	ERR1035353	embA_1050W>1050*	ethambutol
Rv3794	4246380	Chromosome	0,980952380952381	embA	missense	1050W>1050G	SRR2101045	embA_1050W>1050G	ethambutol
Rv3794	4246385	Chromosome	0,127272727272727	embA	*stop_gained	1051Y>1051*	ERR1213890	embA_1051Y>1051*	ethambutol
Rv3794	4246383	Chromosome	0,488372093023256	embA	missense	1051Y>1051H	ERR1213850	embA_1051Y>1051H	ethambutol
Rv3794	4246386	Chromosome	0,03125	embA	missense	1052R>1052C	SRR2100912	embA_1052R>1052C	ethambutol
Rv3794	4246391	Chromosome	0,103448275862069	embA	*synonymous	1053D	ERR1035353	embA_1053D	ethambutol
Rv3794	4246390	Chromosome	0,972972972972973	embA	missense	1053D>1053G	SRR2100244	embA_1053D>1053G	ethambutol
Rv3794	4246400	Chromosome	0,261904761904762	embA	synonymous	1056S	ERR176549	embA_1056S	ethambutol
Rv3794	4246399	Chromosome	0,0661157024793388	embA	*missense	1056S>1056L	ERR1035312	embA_1056S>1056L	ethambutol
Rv3794	4246403	Chromosome	0,128205128205128	embA	*synonymous	1057V	ERR1213916	embA_1057V	ethambutol
Rv3794	4246401	Chromosome	1	embA	missense	1057V>1057M	ERR1213843	embA_1057V>1057M	ethambutol
Rv3794	4246406	Chromosome	0,0694444444444444	embA	synonymous	1058E	ERR1035263	embA_1058E	ethambutol
Rv3794	4246405	Chromosome	0,148148148148148	embA	missense	1058E>1058V	ERR1213932	embA_1058E>1058V	ethambutol
Rv3794	4246409	Chromosome	0,0240384615384615	embA	synonymous	1059Q	SRR2100235	embA_1059Q	ethambutol
Rv3794	4243545	Chromosome	0,296296296296296	embA	synonymous	105L	ERR1213935	embA_105L	ethambutol
Rv3794	4246412	Chromosome	0,482758620689655	embA	synonymous	1060Y	ERR1213850	embA_1060Y	ethambutol
Rv3794	4246412	Chromosome	0,16	embA	*stop_gained	1060Y>1060*	ERR1035353	embA_1060Y>1060*	ethambutol
Rv3794	4246413	Chromosome	0,197368421052632	embA	missense	1061H>1061F	ERR176549	embA_1061H>1061F	ethambutol
Rv3794	4246413	Chromosome	0,482758620689655	embA	missense	1061H>1061Y	ERR1213850	embA_1061H>1061Y	ethambutol
Rv3794	4246413	Chromosome	1	embA	missense	1061H>1063F	ERR1873393	embA_1061H>1063F	ethambutol
Rv3794	4246418	Chromosome	0,494117647058824	embA	synonymous	1062R	ERR1213850	embA_1062R	ethambutol
Rv3794	4246416	Chromosome	0,0526315789473684	embA	missense	1062R>1062G	SRR2101123	embA_1062R>1062G	ethambutol
Rv3794	4246417	Chromosome	0,0245614035087719	embA	*missense	1062R>1062H	ERR1035316	embA_1062R>1062H	ethambutol
Rv3794	4246417	Chromosome	0,0512820512820513	embA	missense	1062R>1062L	SRR2099934	embA_1062R>1062L	ethambutol
Rv3794	4246416	Chromosome	0,0413793103448276	embA	missense	1062R>1062W	ERR1035318	embA_1062R>1062W	ethambutol
Rv3794	4246419	Chromosome	0,494117647058824	embA	synonymous	1063L	ERR1213850	embA_1063L	ethambutol
Rv3794	4246419	Chromosome	0,0704225352112676	embA	*missense	1063L>1063M	ERR1213836	embA_1063L>1063M	ethambutol
Rv3794	4246424	Chromosome	1	embA	synonymous	1064V	ERR553256	embA_1064V	ethambutol
Rv3794	4246423	Chromosome	0,162790697674419	embA	missense	1064V>1064G	ERR025835	embA_1064V>1064G	ethambutol
Rv3794	4246425	Chromosome	0,114130434782609	embA	*missense	1065P>1065A	ERR040140	embA_1065P>1065A	ethambutol
Rv3794	4246430	Chromosome	0,7	embA	synonymous	1066A	ERR1873492	embA_1066A	ethambutol
Rv3794	4246428	Chromosome	0,117647058823529	embA	missense	1066A>1066T	SRR2100526	embA_1066A>1066T	ethambutol
Rv3794	4246433	Chromosome	0,1	embA	*missense	1067D>1067E	ERR1035353	embA_1067D>1067E	ethambutol
Rv3794	4246432	Chromosome	0,183673469387755	embA	missense	1067D>1067G	ERR036186	embA_1067D>1067G	ethambutol
Rv3794	4246439	Chromosome	0,392405063291139	embA	synonymous	1069A	ERR1213850	embA_1069A	ethambutol
Rv3794	4246437	Chromosome	0,078125	embA	*missense	1069A>1069T	ERR1213890	embA_1069A>1069T	ethambutol
Rv3794	4243549	Chromosome	0,0625	embA	missense	106F>106Y	ERR1213923	embA_106F>106Y	ethambutol
Rv3794	4246442	Chromosome	0,0860215053763441	embA	synonymous	1070P	ERR036189	embA_1070P	ethambutol
Rv3794	4246445	Chromosome	0,426666666666667	embA	missense	1071D>1071E	ERR1213850	embA_1071D>1071E	ethambutol
Rv3794	4246443	Chromosome	0,0506329113924051	embA	missense	1071D>1071N	ERR1213886	embA_1071D>1071N	ethambutol
Rv3794	4246450	Chromosome	0,075	embA	missense	1073V>1073A	ERR1873396	embA_1073V>1073A	ethambutol
Rv3794	4246450	Chromosome	0,0673575129533679	embA	missense	1073V>1073G	ERR038292	embA_1073V>1073G	ethambutol
Rv3794	4246449	Chromosome	0,0508474576271186	embA	*missense	1073V>1073I	ERR1213929	embA_1073V>1073I	ethambutol
Rv3794	4246450	Chromosome	0,833333333333333	embA	missense	1073V>1075A	ERR1873393	embA_1073V>1075A	ethambutol
Rv3794	4246454	Chromosome	0,402597402597403	embA	synonymous	1074V	ERR1213850	embA_1074V	ethambutol
Rv3794	4246452	Chromosome	0,131578947368421	embA	*missense	1074V>1074F	ERR1213916	embA_1074V>1074F	ethambutol
Rv3794	4246452	Chromosome	0,75	embA	missense	1074V>1076I	ERR1873393	embA_1074V>1076I	ethambutol
Rv3794	4246457	Chromosome	0,0743243243243243	embA	*synonymous	1075E	ERR1035260	embA_1075E	ethambutol
Rv3794	4246455	Chromosome	0,0408163265306122	embA	*stop_gained	1075E>1075*	ERR1035357	embA_1075E>1075*	ethambutol
Rv3794	4246457	Chromosome	0,08	embA	missense	1075E>1075D	SRR2100862	embA_1075E>1075D	ethambutol
Rv3794	4246455	Chromosome	0,0526315789473684	embA	missense	1075E>1075K	SRR2100558	embA_1075E>1075K	ethambutol
Rv3794	4246455	Chromosome	0,407894736842105	embA	missense	1075E>1075Q	ERR1213850	embA_1075E>1075Q	ethambutol
Rv3794	4246456	Chromosome	0,138461538461538	embA	missense	1075E>1075V	ERR1213906	embA_1075E>1075V	ethambutol
Rv3794	4244309	Chromosome	0,0851063829787234	embA	frameshift	1077C>CA	ERR1213907	embA_1077C>CA	ethambutol
Rv3794	4246463	Chromosome	0,394736842105263	embA	synonymous	1077G	ERR1213850	embA_1077G	ethambutol
Rv3794	4246465	Chromosome	0,0925925925925926	embA	missense	1078V>1078G	SRR2101607	embA_1078V>1078G	ethambutol
Rv3794	4246464	Chromosome	1	embA	missense	1078V>1078M	ERR552715	embA_1078V>1078M	ethambutol
Rv3794	4246467	Chromosome	0,113475177304965	embA	missense	1079I>1079F	ERR1035308	embA_1079I>1079F	ethambutol
Rv3794	4243553	Chromosome	0,078125	embA	synonymous	107V	ERR176549	embA_107V	ethambutol
Rv3794	4243552	Chromosome	0,145454545454545	embA	missense	107V>107D	ERR1213931	embA_107V>107D	ethambutol
Rv3794	4246472	Chromosome	0,408450704225352	embA	synonymous	1080T	ERR1213850	embA_1080T	ethambutol
Rv3794	4246471	Chromosome	0,0714285714285714	embA	*missense	1080T>1080I	ERR1035261	embA_1080T>1080I	ethambutol
Rv3794	4246475	Chromosome	0,0526315789473684	embA	synonymous	1081V	SRR2101228	embA_1081V	ethambutol
Rv3794	4246478	Chromosome	0,0552147239263804	embA	*synonymous	1082P	ERR1035357	embA_1082P	ethambutol
Rv3794	4246476	Chromosome	0,0666666666666667	embA	missense	1082P>1082S	SRR2101240	embA_1082P>1082S	ethambutol
Rv3794	4246481	Chromosome	0,0459770114942529	embA	*synonymous	1083G	ERR1035359	embA_1083G	ethambutol
Rv3794	4246484	Chromosome	0,0306513409961686	embA	*stop_gained	1084W>1084*	ERR1035300	embA_1084W>1084*	ethambutol
Rv3794	4246482	Chromosome	0,0853080568720379	embA	*missense	1084W>1084G	ERR245733	embA_1084W>1084G	ethambutol
Rv3794	4246482	Chromosome	0,0729166666666667	embA	*missense	1084W>1084R	ERR1213836	embA_1084W>1084R	ethambutol
Rv3794	4246487	Chromosome	0,0694444444444444	embA	synonymous	1085G	SRR2100915	embA_1085G	ethambutol
Rv3794	4246486	Chromosome	0,0569105691056911	embA	*missense	1085G>1085D	ERR1213929	embA_1085G>1085D	ethambutol
Rv3794	4246485	Chromosome	0,0476190476190476	embA	missense	1085G>1085S	ERR1213939	embA_1085G>1085S	ethambutol
Rv3794	4246490	Chromosome	0,12	embA	synonymous	1086R	ERR1213921	embA_1086R	ethambutol
Rv3794	4246488	Chromosome	0,1	embA	missense	1086R>1086W	SRR2100840	embA_1086R>1086W	ethambutol
Rv3794	4246493	Chromosome	0,0757575757575758	embA	synonymous	1087P	ERR1213898	embA_1087P	ethambutol
Rv3794	4246497	Chromosome	0,0454545454545455	embA	missense	1089P>1089S	SRR2100514	embA_1089P>1089S	ethambutol
Rv3794	4243556	Chromosome	0,0980392156862745	embA	*synonymous	108R	ERR1213879	embA_108R	ethambutol
Rv3794	4243554	Chromosome	0,0303030303030303	embA	missense	108R>108C	SRR2100277	embA_108R>108C	ethambutol
Rv3794	4246501	Chromosome	0,0824742268041237	embA	*missense	1090I>1090S	ERR1213933	embA_1090I>1090S	ethambutol
Rv3794	4246503	Chromosome	0,0619469026548673	embA	*missense	1091R>1091W	ERR1035312	embA_1091R>1091W	ethambutol
Rv3794	4246508	Chromosome	0,107438016528926	embA	synonymous	1092A	ERR036243	embA_1092A	ethambutol
Rv3794	4246512	Chromosome	1	embA	*missense	1094P>1094S	SRR2100254	embA_1094P>1094S	ethambutol
Rv3794	4243559	Chromosome	0,0746268656716418	embA	synonymous	109A	ERR176549	embA_109A	ethambutol
Rv3794	4243557	Chromosome	0,0674157303370786	embA	missense	109A>109S	ERR1213929	embA_109A>109S	ethambutol
Rv3794	4243557	Chromosome	1	embA	missense	109A>109T	ERR400473	embA_109A>109T	ethambutol
Rv3794	4243261	Chromosome	0,0376175548589342	embA	missense	10H>10L	ERR1035316	embA_10H>10L	ethambutol
Rv3794	4243261	Chromosome	0,108108108108108	embA	missense	10H>10P	ERR176481	embA_10H>10P	ethambutol
Rv3794	4243262	Chromosome	0,12280701754386	embA	missense	10H>10Q	ERR1213890	embA_10H>10Q	ethambutol
Rv3794	4243561	Chromosome	0,123287671232877	embA	missense	110N>110I	ERR1213929	embA_110N>110I	ethambutol
Rv3794	4243560	Chromosome	0,0458715596330275	embA	missense	110N>110Y	ERR1035312	embA_110N>110Y	ethambutol
Rv3794	4243565	Chromosome	0,0416666666666667	embA	synonymous	111Q	ERR1035316	embA_111Q	ethambutol
Rv3794	4243563	Chromosome	0,0714285714285714	embA	stop_gained	111Q>111*	SRR2100726	embA_111Q>111*	ethambutol
Rv3794	4243563	Chromosome	0,0720720720720721	embA	missense	111Q>111K	ERR553132	embA_111Q>111K	ethambutol
Rv3794	4243566	Chromosome	0,997448979591837	embA	missense	112D>112H	ERR037471	embA_112D>112H	ethambutol
Rv3794	4243571	Chromosome	0,0576923076923077	embA	synonymous	113T	ERR1035312	embA_113T	ethambutol
Rv3794	4243570	Chromosome	0,0869565217391304	embA	missense	113T>113I	ERR176549	embA_113T>113I	ethambutol
Rv3794	4243570	Chromosome	0,0545454545454545	embA	missense	113T>113K	ERR1213933	embA_113T>113K	ethambutol
Rv3794	4243570	Chromosome	0,0483870967741935	embA	missense	113T>113M	ERR1213885	embA_113T>113M	ethambutol
Rv3794	4243570	Chromosome	1	embA	missense	113T>113R	ERR553341	embA_113T>113R	ethambutol
Rv3794	4243569	Chromosome	0,0825688073394495	embA	missense	113T>113V	ERR553132	embA_113T>113V	ethambutol
Rv3794	4243574	Chromosome	0,12	embA	synonymous	114V	SRR2099949	embA_114V	ethambutol
Rv3794	4243573	Chromosome	0,0909090909090909	embA	missense	114V>114D	ERR1213931	embA_114V>114D	ethambutol
Rv3794	4243577	Chromosome	0,112676056338028	embA	*synonymous	115V	ERR1213879	embA_115V	ethambutol
Rv3794	4244392	Chromosome	0,0810810810810811	embA	frameshift	1160T>TGG	SRS553924	embA_1160T>TGG	ethambutol
Rv3794	4244394	Chromosome	0,0930232558139535	embA	frameshift	1162G>GGT	SRS551687	embA_1162G>GGT	ethambutol
Rv3794	4243580	Chromosome	1	embA	synonymous	116V	ERR1035115	embA_116V	ethambutol
Rv3794	4243582	Chromosome	0,0625	embA	missense	117A>117G	ERR1213883	embA_117A>117G	ethambutol
Rv3794	4243581	Chromosome	0,0352941176470588	embA	missense	117A>117T	ERR1035261	embA_117A>117T	ethambutol
Rv3794	4243587	Chromosome	0,1	embA	missense	119R>119S	ERR1213934	embA_119R>119S	ethambutol
Rv3794	4243263	Chromosome	0,0847457627118644	embA	synonymous	11R	ERR1035356	embA_11R	ethambutol
Rv3794	4243264	Chromosome	0,0769230769230769	embA	missense	11R>11Q	ERR1213862	embA_11R>11Q	ethambutol
Rv3794	4243263	Chromosome	0,434782608695652	embA	missense	11R>11W	ERR1213920	embA_11R>11W	ethambutol
Rv3794	4243590	Chromosome	0,0813008130081301	embA	missense	120D>120N	ERR1035306	embA_120D>120N	ethambutol
Rv3794	4244448	Chromosome	0,03	embA	frameshift	1216GC>G	ERR190359	embA_1216GC>G	ethambutol
Rv3794	4243598	Chromosome	1	embA	synonymous	122V	ERR551956	embA_122V	ethambutol
Rv3794	4243597	Chromosome	0,111111111111111	embA	*missense	122V>122E	ERR1213879	embA_122V>122E	ethambutol
Rv3794	4243604	Chromosome	0,0508474576271186	embA	synonymous	124A	ERR1035355	embA_124A	ethambutol
Rv3794	4243603	Chromosome	0,0625	embA	missense	124A>124V	ERR1213933	embA_124A>124V	ethambutol
Rv3794	4243605	Chromosome	0,0514705882352941	embA	missense	125V>125L	ERR1035357	embA_125V>125L	ethambutol
Rv3794	4243610	Chromosome	0,0674157303370786	embA	synonymous	126A	ERR1213929	embA_126A	ethambutol
Rv3794	4243612	Chromosome	0,14018691588785	embA	missense	127A>127D	ERR550628	embA_127A>127D	ethambutol
Rv3794	4243612	Chromosome	0,208661417322835	embA	missense	127A>127G	ERR040133	embA_127A>127G	ethambutol
Rv3794	4243611	Chromosome	0,0625	embA	missense	127A>127T	SRR2101043	embA_127A>127T	ethambutol
Rv3794	4243616	Chromosome	0,033195020746888	embA	synonymous	128R	ERR1035300	embA_128R	ethambutol
Rv3794	4243615	Chromosome	0,133333333333333	embA	missense	128R>128L	SRR2100874	embA_128R>128L	ethambutol
Rv3794	4243619	Chromosome	0,111111111111111	embA	*synonymous	129S	ERR1035353	embA_129S	ethambutol
Rv3794	4243268	Chromosome	0,0495049504950495	embA	synonymous	12I	SRR2100771	embA_12I	ethambutol
Rv3794	4243266	Chromosome	0,0945945945945946	embA	missense	12I>12F	ERR1213928	embA_12I>12F	ethambutol
Rv3794	4243622	Chromosome	1	embA	synonymous	130T	ERR038751	embA_130T	ethambutol
Rv3794	4243620	Chromosome	0,101449275362319	embA	missense	130T>130P	ERR036195	embA_130T>130P	ethambutol
Rv3794	4243623	Chromosome	0,285714285714286	embA	*missense	131I>131V	ERR1213916	embA_131I>131V	ethambutol
Rv3794	4243628	Chromosome	0,152941176470588	embA	synonymous	132A	ERR1213933	embA_132A	ethambutol
Rv3794	4243626	Chromosome	0,121212121212121	embA	missense	132A>132S	ERR1213915	embA_132A>132S	ethambutol
Rv3794	4243627	Chromosome	0,12962962962963	embA	missense	132A>132V	ERR1035312	embA_132A>132V	ethambutol
Rv3794	4243629	Chromosome	0,0384615384615385	embA	missense	133A>133S	ERR1213886	embA_133A>133S	ethambutol
Rv3794	4243629	Chromosome	0,0465116279069767	embA	missense	133A>133T	ERR1035357	embA_133A>133T	ethambutol
Rv3794	4243632	Chromosome	0,0333333333333333	embA	stop_gained	134G>134*	ERR1213887	embA_134G>134*	ethambutol
Rv3794	4243640	Chromosome	0,106382978723404	embA	stop_gained	136C>136*	ERR1213935	embA_136C>136*	ethambutol
Rv3794	4243639	Chromosome	0,0666666666666667	embA	missense	136C>136Y	SRR2101185	embA_136C>136Y	ethambutol
Rv3794	4243643	Chromosome	0,0784313725490196	embA	synonymous	137S	SRR2101244	embA_137S	ethambutol
Rv3794	4243641	Chromosome	0,10958904109589	embA	missense	137S>137C	ERR1213873	embA_137S>137C	ethambutol
Rv3794	4243371	Chromosome	0,038961038961039	embA	frameshift	139CA>C	ERR551818	embA_139CA>C	ethambutol
Rv3794	4243271	Chromosome	0,0647773279352227	embA	synonymous	13A	ERR551197	embA_13A	ethambutol
Rv3794	4243269	Chromosome	0,0366492146596859	embA	missense	13A>13T	ERR1213929	embA_13A>13T	ethambutol
Rv3794	4243652	Chromosome	0,0384615384615385	embA	missense	140H>140Q	SRR1270682	embA_140H>140Q	ethambutol
Rv3794	4243655	Chromosome	0,0373134328358209	embA	synonymous	141I	ERR1035359	embA_141I	ethambutol
Rv3794	4243654	Chromosome	0,0517241379310345	embA	missense	141I>141N	ERR1035357	embA_141I>141N	ethambutol
Rv3794	4243657	Chromosome	0,0694444444444444	embA	missense	142W>142L	ERR1213893	embA_142W>142L	ethambutol
Rv3794	4243656	Chromosome	0,104347826086957	embA	missense	142W>142R	ERR1213903	embA_142W>142R	ethambutol
Rv3794	4243659	Chromosome	0,0512820512820513	embA	missense	143A>143T	ERR1035357	embA_143A>143T	ethambutol
Rv3794	4243664	Chromosome	0,0945945945945946	embA	missense	144D>144E	ERR1213929	embA_144D>144E	ethambutol
Rv3794	4243663	Chromosome	0,016366612111293	embA	inframe_deletion	144DT>144D	ERR1213949	embA_144DT>144D	ethambutol
Rv3794	4243667	Chromosome	1	embA	synonymous	145T	ERR551952	embA_145T	ethambutol
Rv3794	4243666	Chromosome	0,0945945945945946	embA	missense	145T>145N	ERR1213928	embA_145T>145N	ethambutol
Rv3794	4243668	Chromosome	0,0461538461538462	embA	missense	146G>146S	SRR2100286	embA_146G>146S	ethambutol
Rv3794	4243673	Chromosome	0,107142857142857	embA	synonymous	147G	ERR040087	embA_147G	ethambutol
Rv3794	4243676	Chromosome	0,035	embA	synonymous	148A	ERR1213886	embA_148A	ethambutol
Rv3794	4243674	Chromosome	0,075	embA	missense	148A>148S	ERR1035312	embA_148A>148S	ethambutol
Rv3794	4243380	Chromosome	0,0228571428571429	embA	frameshift	148AC>A	ERR1213884	embA_148AC>A	ethambutol
Rv3794	4243678	Chromosome	0,13953488372093	embA	missense	149G>149D	ERR1213909	embA_149G>149D	ethambutol
Rv3794	4243272	Chromosome	0,0701754385964912	embA	missense	14R>14C	SRR2100870	embA_14R>14C	ethambutol
Rv3794	4243273	Chromosome	0,0967741935483871	embA	missense	14R>14L	ERR1213934	embA_14R>14L	ethambutol
Rv3794	4243680	Chromosome	0,0540540540540541	embA	missense	150A>150T	ERR1035312	embA_150A>150T	ethambutol
Rv3794	4244751	Chromosome	0,0606060606060606	embA	frameshift	1519GT>G	SRS551655	embA_1519GT>G	ethambutol
Rv3794	4243684	Chromosome	0,195121951219512	embA	missense	151D>151V	ERR1213934	embA_151D>151V	ethambutol
Rv3794	4243691	Chromosome	0,0307692307692308	embA	missense	153M>153I	ERR1034779	embA_153M>153I	ethambutol
Rv3794	4243689	Chromosome	0,103896103896104	embA	missense	153M>153L	ERR1213928	embA_153M>153L	ethambutol
Rv3794	4243692	Chromosome	0,996350364963504	embA	missense	154G>154S	ERR038754	embA_154G>154S	ethambutol
Rv3794	4244786	Chromosome	0,285714285714286	embA	frameshift	1554GT>G	SRR2101739	embA_1554GT>G	ethambutol
Rv3794	4243697	Chromosome	0,20353982300885	embA	synonymous	155I	ERR036188	embA_155I	ethambutol
Rv3794	4243697	Chromosome	1	embA	missense	155I>155M	ERR1034749	embA_155I>155M	ethambutol
Rv3794	4243700	Chromosome	0,125	embA	synonymous	156P	ERR1035312	embA_156P	ethambutol
Rv3794	4243699	Chromosome	0,0508474576271186	embA	missense	156P>156L	ERR1034773	embA_156P>156L	ethambutol
Rv3794	4243701	Chromosome	1	embA	missense	157G>157C	SRR2099964	embA_157G>157C	ethambutol
Rv3794	4243702	Chromosome	0,173913043478261	embA	missense	157G>157V	ERR1213878	embA_157G>157V	ethambutol
Rv3794	4243705	Chromosome	0,0421052631578947	embA	missense	158G>158D	SRR2100160	embA_158G>158D	ethambutol
Rv3794	4243709	Chromosome	0,125	embA	synonymous	159A	ERR036192	embA_159A	ethambutol
Rv3794	4243276	Chromosome	0,0351758793969849	embA	missense	15L>15Q	ERR1035355	embA_15L>15Q	ethambutol
Rv3794	4243712	Chromosome	0,877551020408163	embA	synonymous	160G	ERR245748	embA_160G	ethambutol
Rv3794	4243711	Chromosome	0,0610687022900763	embA	missense	160G>160E	ERR1035357	embA_160G>160E	ethambutol
Rv3794	4244850	Chromosome	0,0447761194029851	embA	frameshift	1618C>CA	ERR550700	embA_1618C>CA	ethambutol
Rv3794	4243715	Chromosome	0,0487804878048781	embA	synonymous	161T	SRR2100574	embA_161T	ethambutol
Rv3794	4243714	Chromosome	1	embA	missense	161T>161I	ERR550835	embA_161T>161I	ethambutol
Rv3794	4243713	Chromosome	0,326923076923077	embA	missense	161T>161P	ERR036188	embA_161T>161P	ethambutol
Rv3794	4243716	Chromosome	0,065359477124183	embA	synonymous	162L	ERR1035263	embA_162L	ethambutol
Rv3794	4243716	Chromosome	0,0437158469945355	embA	missense	162L>162M	ERR1213886	embA_162L>162M	ethambutol
Rv3794	4244862	Chromosome	0,0833333333333333	embA	frameshift	1630CT>C	SRS553929	embA_1630CT>C	ethambutol
Rv3794	4244872	Chromosome	0,133333333333333	embA	frameshift	1640GC>G	SRR2101438	embA_1640GC>G	ethambutol
Rv3794	4243724	Chromosome	0,09375	embA	synonymous	164P	ERR1035312	embA_164P	ethambutol
Rv3794	4243725	Chromosome	0,0882352941176471	embA	stop_gained	165E>165*	ERR1035312	embA_165E>165*	ethambutol
Rv3794	4243726	Chromosome	0,0420168067226891	embA	missense	165E>165V	ERR1035316	embA_165E>165V	ethambutol
Rv3794	4243730	Chromosome	0,0947368421052632	embA	synonymous	166K	ERR040086	embA_166K	ethambutol
Rv3794	4243729	Chromosome	0,0882352941176471	embA	*missense	166K>166M	ERR1035353	embA_166K>166M	ethambutol
Rv3794	4243730	Chromosome	1	embA	missense	166K>166N	SRR2099965	embA_166K>166N	ethambutol
Rv3794	4243733	Chromosome	0,0833333333333333	embA	synonymous	167K	SRR2100729	embA_167K	ethambutol
Rv3794	4243732	Chromosome	0,0560747663551402	embA	missense	167K>167M	ERR1213883	embA_167K>167M	ethambutol
Rv3794	4243736	Chromosome	1	embA	synonymous	168P	ERR1873393	embA_168P	ethambutol
Rv3794	4243735	Chromosome	0,0588235294117647	embA	missense	168P>168Q	SRR2100486	embA_168P>168Q	ethambutol
Rv3794	4243739	Chromosome	0,0330578512396694	embA	synonymous	169Q	SRR2100257	embA_169Q	ethambutol
Rv3794	4243737	Chromosome	0,0512820512820513	embA	stop_gained	169Q>169*	SRR2099957	embA_169Q>169*	ethambutol
Rv3794	4243739	Chromosome	1	embA	missense	169Q>169H	ERR037477	embA_169Q>169H	ethambutol
Rv3794	4243738	Chromosome	0,0467289719626168	embA	missense	169Q>169L	ERR1035359	embA_169Q>169L	ethambutol
Rv3794	4243280	Chromosome	0,0698924731182796	embA	synonymous	16A	ERR1035312	embA_16A	ethambutol
Rv3794	4243278	Chromosome	0,041958041958042	embA	missense	16A>16T	ERR1035260	embA_16A>16T	ethambutol
Rv3794	4243745	Chromosome	1	embA	synonymous	171G	ERR1034816	embA_171G	ethambutol
Rv3794	4243743	Chromosome	0,0816326530612245	embA	missense	171G>171R	SRR2100064	embA_171G>171R	ethambutol
Rv3794	4243748	Chromosome	1	embA	synonymous	172G	ERR1873393	embA_172G	ethambutol
Rv3794	4243759	Chromosome	0,982608695652174	embA	missense	176D>176A	SRR2101109	embA_176D>176A	ethambutol
Rv3794	4243758	Chromosome	0,0769230769230769	embA	missense	176D>176Y	ERR1213911	embA_176D>176Y	ethambutol
Rv3794	4243761	Chromosome	0,0493827160493827	embA	synonymous	177L	ERR181931	embA_177L	ethambutol
Rv3794	4243761	Chromosome	0,0416666666666667	embA	missense	177L>177M	ERR1213886	embA_177L>177M	ethambutol
Rv3794	4243762	Chromosome	0,0308880308880309	embA	missense	177L>177Q	ERR1035316	embA_177L>177Q	ethambutol
Rv3794	4245019	Chromosome	0,0388349514563107	embA	frameshift	1787GTC>G	ERR190369	embA_1787GTC>G	ethambutol
Rv3794	4243765	Chromosome	0,0537634408602151	embA	missense	178K>178M	ERR1035357	embA_178K>178M	ethambutol
Rv3794	4243766	Chromosome	0,0606060606060606	embA	missense	178K>178N	SRR2100059	embA_178K>178N	ethambutol
Rv3794	4243769	Chromosome	0,0444444444444444	embA	synonymous	179V	ERR1035357	embA_179V	ethambutol
Rv3794	4243768	Chromosome	1	embA	inframe_insertion	179V>179VPA	ERR1873393	embA_179V>179VPA	ethambutol
Rv3794	4243281	Chromosome	0,0397727272727273	embA	missense	17A>17T	ERR1213905	embA_17A>17T	ethambutol
Rv3794	4243771	Chromosome	0,0425531914893617	embA	missense	180G>180E	SRR2101022	embA_180G>180E	ethambutol
Rv3794	4243775	Chromosome	0,0512820512820513	embA	synonymous	181A	SRR2100240	embA_181A	ethambutol
Rv3794	4243773	Chromosome	0,0555555555555556	embA	missense	181A>181T	SRR2101260	embA_181A>181T	ethambutol
Rv3794	4243774	Chromosome	0,0547945205479452	embA	missense	181A>181V	SRR2101044	embA_181A>181V	ethambutol
Rv3794	4243777	Chromosome	0,0487804878048781	embA	missense	182Q>182L	ERR1035302	embA_182Q>182L	ethambutol
Rv3794	4243784	Chromosome	0,0645161290322581	embA	synonymous	184G	ERR1035356	embA_184G	ethambutol
Rv3794	4243782	Chromosome	0,048	embA	missense	184G>184R	ERR1213901	embA_184G>184R	ethambutol
Rv3794	4243787	Chromosome	1	embA	synonymous	185L	ERR1873393	embA_185L	ethambutol
Rv3794	4243786	Chromosome	0,0666666666666667	embA	missense	185L>185Q	ERR1213923	embA_185L>185Q	ethambutol
Rv3794	4243788	Chromosome	0,230769230769231	embA	*missense	186S>186T	ERR1213916	embA_186S>186T	ethambutol
Rv3794	4243793	Chromosome	0,032967032967033	embA	synonymous	187A	ERR1213886	embA_187A	ethambutol
Rv3794	4243796	Chromosome	0,0897435897435897	embA	*synonymous	188R	ERR1035353	embA_188R	ethambutol
Rv3794	4243794	Chromosome	0,128205128205128	embA	missense	188R>188C	ERR1213890	embA_188R>188C	ethambutol
Rv3794	4243795	Chromosome	0,0408163265306122	embA	missense	188R>188H	SRR2100191	embA_188R>188H	ethambutol
Rv3794	4243794	Chromosome	0,0416666666666667	embA	missense	188R>188S	SRR2100161	embA_188R>188S	ethambutol
Rv3794	4243799	Chromosome	0,0566037735849057	embA	synonymous	189V	SRR2100046	embA_189V	ethambutol
Rv3794	4243797	Chromosome	0,409090909090909	embA	missense	189V>189I	ERR1873492	embA_189V>189I	ethambutol
Rv3794	4243284	Chromosome	0,0566037735849057	embA	missense	18V>18I	SRR2100822	embA_18V>18I	ethambutol
Rv3794	4245132	Chromosome	0,153846153846154	embA	frameshift	1900TG>T	SRR2101789	embA_1900TG>T	ethambutol
Rv3794	4243805	Chromosome	0,0563380281690141	embA	synonymous	191I	ERR161118	embA_191I	ethambutol
Rv3794	4243803	Chromosome	1	embA	missense	191I>191V	SRR2100843	embA_191I>191V	ethambutol
Rv3794	4243808	Chromosome	0,0784313725490196	embA	synonymous	192D	SRR2100706	embA_192D	ethambutol
Rv3794	4243806	Chromosome	0,333333333333333	embA	missense	192D>192Y	ERR1213878	embA_192D>192Y	ethambutol
Rv3794	4243811	Chromosome	1	embA	synonymous	193T	ERR1873393	embA_193T	ethambutol
Rv3794	4243814	Chromosome	1	embA	synonymous	194R	SRR2100501	embA_194R	ethambutol
Rv3794	4243812	Chromosome	0,04	embA	*missense	194R>194W	ERR1035312	embA_194R>194W	ethambutol
Rv3794	4243817	Chromosome	1	embA	synonymous	195F	ERR1873393	embA_195F	ethambutol
Rv3794	4243817	Chromosome	0,04	embA	missense	195F>195L	ERR1213929	embA_195F>195L	ethambutol
Rv3794	4243826	Chromosome	0,0822784810126582	embA	synonymous	198T	ERR1213929	embA_198T	ethambutol
Rv3794	4243825	Chromosome	0,0578512396694215	embA	*missense	198T>198K	ERR1035312	embA_198T>198K	ethambutol
Rv3794	4243289	Chromosome	0,043010752688172	embA	synonymous	19V	SRR2101187	embA_19V	ethambutol
Rv3794	4243288	Chromosome	0,166666666666667	embA	missense	19V>19D	ERR1213916	embA_19V>19D	ethambutol
Rv3794	4243287	Chromosome	1	embA	missense	19V>19I	ERR036221	embA_19V>19I	ethambutol
Rv3794	4243235	Chromosome	0,0888888888888889	embA	synonymous	1V	ERR163985	embA_1V	ethambutol
Rv3794	4243832	Chromosome	0,121212121212121	embA	synonymous	200G	ERR1213890	embA_200G	ethambutol
Rv3794	4243833	Chromosome	1	embA	missense	201A>201T	ERR1034922	embA_201A>201T	ethambutol
Rv3794	4243834	Chromosome	0,0789473684210526	embA	missense	201A>201V	SRR2100875	embA_201A>201V	ethambutol
Rv3794	4245259	Chromosome	0,0333333333333333	embA	frameshift	2027TC>T	ERR1213937	embA_2027TC>T	ethambutol
Rv3794	4243836	Chromosome	0,046875	embA	missense	202L>202F	SRR2100727	embA_202L>202F	ethambutol
Rv3794	4243837	Chromosome	0,0916666666666667	embA	missense	202L>202H	ERR1213933	embA_202L>202H	ethambutol
Rv3794	4243836	Chromosome	0,170731707317073	embA	missense	202L>202I	ERR1213890	embA_202L>202I	ethambutol
Rv3794	4243841	Chromosome	0,0563380281690141	embA	synonymous	203K	ERR1035261	embA_203K	ethambutol
Rv3794	4243844	Chromosome	0,0533333333333333	embA	inframe_insertion	204K>204KV	ERR1213913	embA_204K>204KV	ethambutol
Rv3794	4243845	Chromosome	0,0568181818181818	embA	missense	205A>205S	ERR1213939	embA_205A>205S	ethambutol
Rv3794	4243848	Chromosome	0,998538011695906	embA	missense	206V>205M	ERR1213949	embA_206V>205M	ethambutol
Rv3794	4243849	Chromosome	0,0308880308880309	embA	missense	206V>206E	ERR1035359	embA_206V>206E	ethambutol
Rv3794	4243848	Chromosome	0,918367346938776	embA	missense	206V>206I	SRR2100636	embA_206V>206I	ethambutol
Rv3794	4243848	Chromosome	1	embA	missense	206V>206M	ERR036201	embA_206V>206M	ethambutol
Rv3794	4243853	Chromosome	0,0534351145038168	embA	missense	207M>207I	ERR1213933	embA_207M>207I	ethambutol
Rv3794	4243851	Chromosome	0,120879120879121	embA	missense	207M>207L	ERR1213873	embA_207M>207L	ethambutol
Rv3794	4243859	Chromosome	0,162790697674419	embA	synonymous	209L	ERR1213890	embA_209L	ethambutol
Rv3794	4243857	Chromosome	0,0714285714285714	embA	missense	209L>209F	ERR1035263	embA_209L>209F	ethambutol
Rv3794	4243290	Chromosome	0,986111111111111	embA	missense	20S>20A	SRR2101389	embA_20S>20A	ethambutol
Rv3794	4243290	Chromosome	0,99290780141844	embA	missense	20S>20P	SRR2100780	embA_20S>20P	ethambutol
Rv3794	4243862	Chromosome	0,0209059233449477	embA	synonymous	210G	ERR1035316	embA_210G	ethambutol
Rv3794	4243860	Chromosome	0,0933333333333333	embA	*missense	210G>210S	ERR1213916	embA_210G>210S	ethambutol
Rv3794	4243861	Chromosome	0,137931034482759	embA	missense	210G>210V	SRR2100878	embA_210G>210V	ethambutol
Rv3794	4243866	Chromosome	0,072463768115942	embA	synonymous	212L	ERR1035357	embA_212L	ethambutol
Rv3794	4243867	Chromosome	0,255813953488372	embA	missense	212L>212Q	ERR1213934	embA_212L>212Q	ethambutol
Rv3794	4243869	Chromosome	0,113207547169811	embA	*missense	213A>213S	ERR1035353	embA_213A>213S	ethambutol
Rv3794	4243877	Chromosome	0,0707964601769911	embA	synonymous	215L	ERR1035315	embA_215L	ethambutol
Rv3794	4243875	Chromosome	1	embA	missense	215L>215M	SRR2100264	embA_215L>215M	ethambutol
Rv3794	4243876	Chromosome	0,0784313725490196	embA	missense	215L>215P	ERR181845	embA_215L>215P	ethambutol
Rv3794	4243876	Chromosome	0,478260869565217	embA	missense	215L>215Q	ERR1213878	embA_215L>215Q	ethambutol
Rv3794	4243876	Chromosome	0,0617283950617284	embA	missense	215L>216Q	ERR1213913	embA_215L>216Q	ethambutol
Rv3794	4245401	Chromosome	0,0478468899521531	embA	intergenic	2169G>T	ERR1213929	embA_2169G>T	ethambutol
Rv3794	4243880	Chromosome	0,997716894977169	embA	synonymous	216V	ERR1034600	embA_216V	ethambutol
Rv3794	4243878	Chromosome	0,0681818181818182	embA	missense	216V>216I	ERR1035357	embA_216V>216I	ethambutol
Rv3794	4243878	Chromosome	0,0571428571428571	embA	missense	216V>216L	ERR040133	embA_216V>216L	ethambutol
Rv3794	4243883	Chromosome	0,953488372093023	embA	synonymous	217A	SRR2101599	embA_217A	ethambutol
Rv3794	4243889	Chromosome	0,0606060606060606	embA	synonymous	219V	ERR1213903	embA_219V	ethambutol
Rv3794	4243888	Chromosome	0,0930232558139535	embA	missense	219V>219E	ERR1213929	embA_219V>219E	ethambutol
Rv3794	4243888	Chromosome	0,139240506329114	embA	missense	219V>219G	ERR552605	embA_219V>219G	ethambutol
Rv3794	4243887	Chromosome	0,121951219512195	embA	missense	219V>219L	ERR1213918	embA_219V>219L	ethambutol
Rv3794	4243887	Chromosome	0,106382978723404	embA	missense	219V>219M	ERR1213890	embA_219V>219M	ethambutol
Rv3794	4243293	Chromosome	0,0506329113924051	embA	stop_gained	21G>21*	SRR2100889	embA_21G>21*	ethambutol
Rv3794	4243294	Chromosome	0,0727969348659004	embA	missense	21G>21E	ERR551197	embA_21G>21E	ethambutol
Rv3794	4243293	Chromosome	0,0437158469945355	embA	missense	21G>21R	ERR1035300	embA_21G>21R	ethambutol
Rv3794	4243895	Chromosome	0,0445859872611465	embA	synonymous	221L	ERR1213923	embA_221L	ethambutol
Rv3794	4243893	Chromosome	0,0736842105263158	embA	missense	221L>221M	ERR1035355	embA_221L>221M	ethambutol
Rv3794	4243894	Chromosome	0,0465116279069767	embA	missense	221L>221Q	ERR1213929	embA_221L>221Q	ethambutol
Rv3794	4243898	Chromosome	0,0769230769230769	embA	synonymous	222A	SRR2100880	embA_222A	ethambutol
Rv3794	4243897	Chromosome	0,0945454545454545	embA	missense	222A>222G	ERR036189	embA_222A>222G	ethambutol
Rv3794	4243901	Chromosome	0,0249110320284698	embA	synonymous	223A	ERR1035316	embA_223A	ethambutol
Rv3794	4243900	Chromosome	0,072463768115942	embA	missense	223A>223E	ERR1213891	embA_223A>223E	ethambutol
Rv3794	4243900	Chromosome	0,0534351145038168	embA	missense	223A>223V	ERR1213929	embA_223A>223V	ethambutol
Rv3794	4243904	Chromosome	0,0963855421686747	embA	*synonymous	224L	ERR1035312	embA_224L	ethambutol
Rv3794	4243903	Chromosome	0,134328358208955	embA	missense	224L>224Q	ERR1213911	embA_224L>224Q	ethambutol
Rv3794	4243907	Chromosome	0,032	embA	synonymous	225D	SRR2100154	embA_225D	ethambutol
Rv3794	4243905	Chromosome	0,0727272727272727	embA	missense	225D>225N	SRR2100678	embA_225D>225N	ethambutol
Rv3794	4243910	Chromosome	0,997854077253219	embA	synonymous	226R	ERR1034595	embA_226R	ethambutol
Rv3794	4243908	Chromosome	0,0547945205479452	embA	missense	226R>226W	SRR2100317	embA_226R>226W	ethambutol
Rv3794	4243912	Chromosome	0,0769230769230769	embA	missense	227L>227H	ERR1213904	embA_227L>227H	ethambutol
Rv3794	4243912	Chromosome	0,117647058823529	embA	missense	227L>227P	ERR551566	embA_227L>227P	ethambutol
Rv3794	4243914	Chromosome	0,0719424460431655	embA	missense	228S>228C	ERR1213933	embA_228S>228C	ethambutol
Rv3794	4243915	Chromosome	0,0782608695652174	embA	missense	228S>228N	ERR1035357	embA_228S>228N	ethambutol
Rv3794	4243914	Chromosome	0,0875	embA	missense	228S>228R	ERR036217	embA_228S>228R	ethambutol
Rv3794	4243922	Chromosome	0,0434782608695652	embA	synonymous	230G	SRR2101264	embA_230G	ethambutol
Rv3794	4245542	Chromosome	0,0408163265306122	embA	frameshift	2310CG>C	ERR550921	embA_2310CG>C	ethambutol
Rv3794	4243925	Chromosome	0,0579710144927536	embA	synonymous	231R	SRR2100271	embA_231R	ethambutol
Rv3794	4243928	Chromosome	0,0888888888888889	embA	synonymous	232T	ERR1213865	embA_232T	ethambutol
Rv3794	4243926	Chromosome	0,135802469135802	embA	missense	232T>232P	ERR161150	embA_232T>232P	ethambutol
Rv3794	4243929	Chromosome	0,0808823529411765	embA	synonymous	233L	ERR1035261	embA_233L	ethambutol
Rv3794	4243929	Chromosome	1	embA	missense	233L>233M	ERR552204	embA_233L>233M	ethambutol
Rv3794	4243930	Chromosome	0,357142857142857	embA	missense	233L>233Q	ERR1213919	embA_233L>233Q	ethambutol
Rv3794	4243932	Chromosome	0,0397350993377483	embA	missense	234R>234C	ERR1213886	embA_234R>234C	ethambutol
Rv3794	4243933	Chromosome	0,0972222222222222	embA	*missense	234R>234L	ERR1035312	embA_234R>234L	ethambutol
Rv3794	4243467	Chromosome	0,08	embA	frameshift	235AT>A	ERR552521	embA_235AT>A	ethambutol
Rv3794	4243936	Chromosome	0,0625	embA	missense	235D>235V	ERR1213933	embA_235D>235V	ethambutol
Rv3794	4245599	Chromosome	0,0540540540540541	embA	frameshift	2367AC>A	SRR2099939	embA_2367AC>A	ethambutol
Rv3794	4243941	Chromosome	0,075	embA	synonymous	237L	ERR1035359	embA_237L	ethambutol
Rv3794	4243942	Chromosome	0,0842105263157895	embA	missense	237L>237Q	ERR1213934	embA_237L>237Q	ethambutol
Rv3794	4243945	Chromosome	1	embA	missense	238T>238N	SRR2100812	embA_238T>238N	ethambutol
Rv3794	4243945	Chromosome	0,972222222222222	embA	missense	238T>238S	SRR2100676	embA_238T>238S	ethambutol
Rv3794	4243947	Chromosome	0,112903225806452	embA	synonymous	239R	ERR1213928	embA_239R	ethambutol
Rv3794	4243947	Chromosome	0,05	embA	stop_gained	239R>239*	ERR1213905	embA_239R>239*	ethambutol
Rv3794	4243948	Chromosome	0,0448717948717949	embA	missense	239R>239Q	ERR1213929	embA_239R>239Q	ethambutol
Rv3794	4243300	Chromosome	0,0595238095238095	embA	missense	23A>23V	ERR1035356	embA_23A>23V	ethambutol
Rv3794	4245633	Chromosome	0,115384615384615	embA	frameshift	2401A>AAACCC	SRS551791	embA_2401A>AAACCC	ethambutol
Rv3794	4243955	Chromosome	0,046242774566474	embA	synonymous	241R	ERR1213929	embA_241R	ethambutol
Rv3794	4243959	Chromosome	0,0495867768595041	embA	missense	243R>243G	ERR212147	embA_243R>243G	ethambutol
Rv3794	4243959	Chromosome	0,0547945205479452	embA	missense	243R>243W	SRR2100271	embA_243R>243W	ethambutol
Rv3794	4243963	Chromosome	0,282051282051282	embA	missense	244V>244G	ERR025834	embA_244V>244G	ethambutol
Rv3794	4243966	Chromosome	0,3	embA	missense	245R>245Q	SRS553839	embA_245R>245Q	ethambutol
Rv3794	4243965	Chromosome	0,0462962962962963	embA	missense	245R>245W	ERR1035316	embA_245R>245W	ethambutol
Rv3794	4243969	Chromosome	0,073469387755102	embA	missense	246V>246G	ERR551070	embA_246V>246G	ethambutol
Rv3794	4243968	Chromosome	0,0769230769230769	embA	missense	246V>246I	ERR1035317	embA_246V>246I	ethambutol
Rv3794	4243971	Chromosome	0,0602409638554217	embA	missense	247G>247R	SRR2100591	embA_247G>247R	ethambutol
Rv3794	4243979	Chromosome	0,126436781609195	embA	synonymous	249A	ERR1213910	embA_249A	ethambutol
Rv3794	4243977	Chromosome	0,146067415730337	embA	missense	249A>249P	ERR025837	embA_249A>249P	ethambutol
Rv3794	4243304	Chromosome	0,150943396226415	embA	synonymous	24G	ERR046823	embA_24G	ethambutol
Rv3794	4243304	Chromosome	0,0357142857142857	embA	inframe_insertion	24G>24GL	SRS553905	embA_24G>24GL	ethambutol
Rv3794	4243302	Chromosome	0,0645161290322581	embA	missense	24G>24S	ERR1035357	embA_24G>24S	ethambutol
Rv3794	4243984	Chromosome	0,0413223140495868	embA	missense	251R>251Q	ERR1035357	embA_251R>251Q	ethambutol
Rv3794	4243988	Chromosome	0,305555555555556	embA	synonymous	252L	ERR1213919	embA_252L	ethambutol
Rv3794	4243989	Chromosome	0,0955056179775281	embA	missense	253A>253S	ERR1035297	embA_253A>253S	ethambutol
Rv3794	4243992	Chromosome	0,0454545454545455	embA	missense	254D>254N	SRR2100556	embA_254D>254N	ethambutol
Rv3794	4243995	Chromosome	0,0467289719626168	embA	missense	255A>255T	ERR1213889	embA_255A>255T	ethambutol
Rv3794	4243996	Chromosome	1	embA	missense	255A>255V	SRR2100282	embA_255A>255V	ethambutol
Rv3794	4243999	Chromosome	0,08	embA	missense	256A>256E	ERR1213873	embA_256A>256E	ethambutol
Rv3794	4244002	Chromosome	0,110655737704918	embA	missense	257V>257G	ERR037474	embA_257V>257G	ethambutol
Rv3794	4244006	Chromosome	0,185185185185185	embA	synonymous	258I	ERR1213915	embA_258I	ethambutol
Rv3794	4243305	Chromosome	0,0747663551401869	embA	missense	25L>25M	ERR1035357	embA_25L>25M	ethambutol
Rv3794	4244012	Chromosome	0,0402684563758389	embA	missense&inframe_altering	260TLLLWHVIGATSSDDGYLLTVARVAPKAGYVANYYRYFGTTEAPFDWYTSVLAQLAAVSTAGVWMRLPATLAGIACWLIVSRFVLRRLGPGPGGLASNRVAVFTAGAVFLSAWLPFNNGLRPEPLIALGVLVTWVLVERSIALGRLAPAAVAIIVATLTATLAPQGLIALAPLLTGARAIAQRIRRRRATDGLLAP>260TVVALACHRRHLVR*	ERR1213873	embA_260TLLLWHVIGATSSDDGYLLTVARVAPKAGYVANYYRYFGTTEAPFDWYTSVLAQLAAVSTAGVWMRLPATLAGIACWLIVSRFVLRRLGPGPGGLASNRVAVFTAGAVFLSAWLPFNNGLRPEPLIALGVLVTWVLVERSIALGRLAPAAVAIIVATLTATLAPQGLIALAPLLTGARAIAQRIRRRRATDGLLAP>260TVVALACHRRHLVR*	ethambutol
Rv3794	4244015	Chromosome	0,076271186440678	embA	synonymous	261L	ERR1213934	embA_261L	ethambutol
Rv3794	4244014	Chromosome	0,142857142857143	embA	stop_gained	261L>261*	ERR1213878	embA_261L>261*	ethambutol
Rv3794	4244015	Chromosome	0,0609756097560976	embA	missense	261L>261F	ERR1213895	embA_261L>261F	ethambutol
Rv3794	4244013	Chromosome	0,413793103448276	embA	*missense	261L>261M	ERR1213916	embA_261L>261M	ethambutol
Rv3794	4244019	Chromosome	1	embA	missense	263L>263F	ERR550790	embA_263L>263F	ethambutol
Rv3794	4244020	Chromosome	1	embA	missense	263L>263P	SRR2101125	embA_263L>263P	ethambutol
Rv3794	4244024	Chromosome	0,0718562874251497	embA	stop_gained	264W>264*	ERR1035260	embA_264W>264*	ethambutol
Rv3794	4244024	Chromosome	0,0757575757575758	embA	*missense	264W>264C	ERR1213879	embA_264W>264C	ethambutol
Rv3794	4244022	Chromosome	0,222222222222222	embA	missense	264W>264R	ERR1213915	embA_264W>264R	ethambutol
Rv3794	4244025	Chromosome	0,0789473684210526	embA	missense	265H>265N	SRR2099951	embA_265H>265N	ethambutol
Rv3794	4244029	Chromosome	0,0697674418604651	embA	*missense	266V>266D	ERR1035353	embA_266V>266D	ethambutol
Rv3794	4244028	Chromosome	0,0491803278688525	embA	missense	266V>266I	ERR1035356	embA_266V>266I	ethambutol
Rv3794	4244032	Chromosome	0,0503597122302158	embA	missense	267I>267N	ERR1035357	embA_267I>267N	ethambutol
Rv3794	4244039	Chromosome	0,545454545454545	embA	synonymous	269A	ERR1873492	embA_269A	ethambutol
Rv3794	4243308	Chromosome	0,0371900826446281	embA	missense	26L>26M	ERR1213929	embA_26L>26M	ethambutol
Rv3794	4244042	Chromosome	0,056	embA	synonymous	270T	ERR1035356	embA_270T	ethambutol
Rv3794	4244041	Chromosome	0,0549450549450549	embA	missense	270T>270N	ERR1213929	embA_270T>270N	ethambutol
Rv3794	4244045	Chromosome	1	embA	synonymous	271S	ERR552703	embA_271S	ethambutol
Rv3794	4244044	Chromosome	0,0983606557377049	embA	stop_gained	271S>271*	ERR1213890	embA_271S>271*	ethambutol
Rv3794	4244043	Chromosome	0,0769230769230769	embA	*missense	271S>271T	ERR1213879	embA_271S>271T	ethambutol
Rv3794	4244048	Chromosome	0,428571428571429	embA	synonymous	272S	ERR1873492	embA_272S	ethambutol
Rv3794	4244047	Chromosome	0,5	embA	missense	272S>272Y	ERR1213920	embA_272S>272Y	ethambutol
Rv3794	4244051	Chromosome	0,0972222222222222	embA	*missense	273D>273E	ERR1213879	embA_273D>273E	ethambutol
Rv3794	4244049	Chromosome	0,0614035087719298	embA	missense	273D>273N	ERR1213903	embA_273D>273N	ethambutol
Rv3794	4244054	Chromosome	0,0657894736842105	embA	synonymous	274D	ERR1213877	embA_274D	ethambutol
Rv3794	4244057	Chromosome	0,991416309012876	embA	synonymous	275G	ERR040114	embA_275G	ethambutol
Rv3794	4244060	Chromosome	0,0389221556886228	embA	stop_gained	276Y>276*	ERR037497	embA_276Y>276*	ethambutol
Rv3794	4244059	Chromosome	0,0606060606060606	embA	missense	276Y>276F	ERR1213929	embA_276Y>276F	ethambutol
Rv3794	4244064	Chromosome	0,0465116279069767	embA	*synonymous	278L	ERR1035260	embA_278L	ethambutol
Rv3794	4244069	Chromosome	1	embA	synonymous	279T	ERR553232	embA_279T	ethambutol
Rv3794	4244067	Chromosome	0,258064516129032	embA	missense	279T>279S	ERR1213919	embA_279T>279S	ethambutol
Rv3794	4243313	Chromosome	0,0476190476190476	embA	synonymous	27L	ERR1035359	embA_27L	ethambutol
Rv3794	4244070	Chromosome	0,0526315789473684	embA	missense	280V>280I	SRR2101257	embA_280V>280I	ethambutol
Rv3794	4244070	Chromosome	1	embA	missense	280V>282I	ERR1873393	embA_280V>282I	ethambutol
Rv3794	4244075	Chromosome	0,0571428571428571	embA	synonymous	281A	ERR1035317	embA_281A	ethambutol
Rv3794	4244073	Chromosome	0,0652173913043478	embA	missense	281A>281S	SRR2100647	embA_281A>281S	ethambutol
Rv3794	4244078	Chromosome	0,0476190476190476	embA	synonymous	282R	SRR2100576	embA_282R	ethambutol
Rv3794	4244077	Chromosome	0,12	embA	missense	282R>282P	ERR245648	embA_282R>282P	ethambutol
Rv3794	4244080	Chromosome	0,389408099688474	embA	missense	283V>283A	ERR550746	embA_283V>283A	ethambutol
Rv3794	4244080	Chromosome	0,0563380281690141	embA	missense	283V>283D	ERR1213886	embA_283V>283D	ethambutol
Rv3794	4244079	Chromosome	0,0806451612903226	embA	missense	283V>283I	SRR2101256	embA_283V>283I	ethambutol
Rv3794	4244084	Chromosome	0,0619469026548673	embA	synonymous	284A	ERR1213877	embA_284A	ethambutol
Rv3794	4244087	Chromosome	0,277777777777778	embA	synonymous	285P	ERR1213920	embA_285P	ethambutol
Rv3794	4244085	Chromosome	0,0490196078431373	embA	missense	285P>285T	ERR1035361	embA_285P>285T	ethambutol
Rv3794	4244088	Chromosome	0,105882352941176	embA	stop_gained	286K>286*	ERR1213933	embA_286K>286*	ethambutol
Rv3794	4246103	Chromosome	0,0377358490566038	embA	frameshift	2871C>CG	SRR2101108	embA_2871C>CG	ethambutol
Rv3794	4244093	Chromosome	1	embA	synonymous	287A	SRR2101240	embA_287A	ethambutol
Rv3794	4244091	Chromosome	0,0588235294117647	embA	missense	287A>287T	ERR1213909	embA_287A>287T	ethambutol
Rv3794	4244096	Chromosome	1	embA	synonymous	288G	ERR1035093	embA_288G	ethambutol
Rv3794	4244094	Chromosome	0,0306513409961686	embA	missense	288G>288S	ERR1035316	embA_288G>288S	ethambutol
Rv3794	4244097	Chromosome	0,194444444444444	embA	missense	289Y>289N	ERR1213918	embA_289Y>289N	ethambutol
Rv3794	4243316	Chromosome	0,0816326530612245	embA	synonymous	28C	SRR2100560	embA_28C	ethambutol
Rv3794	4244100	Chromosome	0,0680272108843537	embA	missense	290V>290I	ERR1213929	embA_290V>290I	ethambutol
Rv3794	4244104	Chromosome	0,0101522842639594	embA	missense	291A>290D	ERR1213949	embA_291A>290D	ethambutol
Rv3794	4244104	Chromosome	0,0843373493975904	embA	missense	291A>291V	ERR1213939	embA_291A>291V	ethambutol
Rv3794	4246154	Chromosome	0,133333333333333	embA	frameshift	2922G>GC	SRR2101360	embA_2922G>GC	ethambutol
Rv3794	4243525	Chromosome	0,1	embA	frameshift	293TG>T	SRR2101250	embA_293TG>T	ethambutol
Rv3794	4244111	Chromosome	0,0416666666666667	embA	synonymous	293Y	SRR2100294	embA_293Y	ethambutol
Rv3794	4244110	Chromosome	0,0420560747663551	embA	missense	293Y>293F	ERR1035359	embA_293Y>293F	ethambutol
Rv3794	4244114	Chromosome	0,0526315789473684	embA	*synonymous	294Y	ERR1035312	embA_294Y	ethambutol
Rv3794	4244117	Chromosome	0,0396039603960396	embA	synonymous	295R	SRR2100967	embA_295R	ethambutol
Rv3794	4244116	Chromosome	0,0980392156862745	embA	missense	295R>295Q	ERR1213934	embA_295R>295Q	ethambutol
Rv3794	4244118	Chromosome	0,992063492063492	embA	missense	296Y>296H	ERR046739	embA_296Y>296H	ethambutol
Rv3794	4244122	Chromosome	0,0989010989010989	embA	*missense	297F>297Y	ERR1035312	embA_297F>297Y	ethambutol
Rv3794	4243318	Chromosome	0,0507246376811594	embA	missense	29G>29D	ERR1035263	embA_29G>29D	ethambutol
Rv3794	4243317	Chromosome	1	embA	missense	29G>29S	ERR553234	embA_29G>29S	ethambutol
Rv3794	4243238	Chromosome	0,0244755244755245	embA	synonymous	2P	ERR1035316	embA_2P	ethambutol
Rv3794	4243237	Chromosome	0,108108108108108	embA	missense	2P>2L	ERR1213920	embA_2P>2L	ethambutol
Rv3794	4243236	Chromosome	0,0377358490566038	embA	missense	2P>2S	SRR2100298	embA_2P>2S	ethambutol
Rv3794	4244132	Chromosome	0,0428571428571429	embA	synonymous	300T	SRR2101185	embA_300T	ethambutol
Rv3794	4244130	Chromosome	0,12	embA	*missense	300T>300S	ERR1213935	embA_300T>300S	ethambutol
Rv3794	4244134	Chromosome	0,285714285714286	embA	*missense	301E>301V	ERR1213878	embA_301E>301V	ethambutol
Rv3794	4244137	Chromosome	0,102564102564103	embA	missense	302A>302E	ERR216968	embA_302A>302E	ethambutol
Rv3794	4244140	Chromosome	0,0869565217391304	embA	missense	303P>303Q	ERR1213937	embA_303P>303Q	ethambutol
Rv3794	4244139	Chromosome	0,0617283950617284	embA	missense	303P>303T	ERR1213928	embA_303P>303T	ethambutol
Rv3794	4244143	Chromosome	1	embA	missense	304F>304S	ERR1035100	embA_304F>304S	ethambutol
Rv3794	4244143	Chromosome	0,0681818181818182	embA	missense	304F>304Y	ERR1213928	embA_304F>304Y	ethambutol
Rv3794	4244145	Chromosome	0,375	embA	*missense	305D>305N	ERR1213878	embA_305D>305N	ethambutol
Rv3794	4246293	Chromosome	0,0857142857142857	embA	frameshift	3061T>A	ERR1213891	embA_3061T>A	ethambutol
Rv3794	4246295	Chromosome	0,0638297872340425	embA	frameshift	3063G>GC	ERR1213882	embA_3063G>GC	ethambutol
Rv3794	4244149	Chromosome	0,0515463917525773	embA	stop_gained	306W>306*	ERR1035315	embA_306W>306*	ethambutol
Rv3794	4244148	Chromosome	0,0714285714285714	embA	missense	306W>306R	ERR1035356	embA_306W>306R	ethambutol
Rv3794	4244151	Chromosome	0,970588235294118	embA	missense	307Y>307H	SRR2100641	embA_307Y>307H	ethambutol
Rv3794	4244151	Chromosome	0,0759493670886076	embA	*missense	307Y>307N	ERR1035353	embA_307Y>307N	ethambutol
Rv3794	4244156	Chromosome	0,106194690265487	embA	synonymous	308T	ERR1213894	embA_308T	ethambutol
Rv3794	4244154	Chromosome	1	embA	missense	308T>308A	SRR2100577	embA_308T>308A	ethambutol
Rv3794	4244155	Chromosome	0,0449438202247191	embA	missense	308T>308I	SRR2100158	embA_308T>308I	ethambutol
Rv3794	4244159	Chromosome	0,0972222222222222	embA	*synonymous	309S	ERR1035312	embA_309S	ethambutol
Rv3794	4244157	Chromosome	0,0522388059701493	embA	*missense	309S>309T	ERR1213933	embA_309S>309T	ethambutol
Rv3794	4243322	Chromosome	0,0363636363636364	embA	synonymous	30I	SRR2100335	embA_30I	ethambutol
Rv3794	4244168	Chromosome	0,0335195530726257	embA	synonymous	312A	ERR1035316	embA_312A	ethambutol
Rv3794	4244167	Chromosome	0,189393939393939	embA	missense	312A>312V	ERR046997	embA_312A>312V	ethambutol
Rv3794	4244170	Chromosome	0,118421052631579	embA	*missense	313Q>313L	ERR1035353	embA_313Q>313L	ethambutol
Rv3794	4244174	Chromosome	0,111111111111111	embA	*synonymous	314L	ERR1035312	embA_314L	ethambutol
Rv3794	4244173	Chromosome	0,981366459627329	embA	missense	314L>314P	ERR400453	embA_314L>314P	ethambutol
Rv3794	4244173	Chromosome	0,0769230769230769	embA	*missense	314L>314R	ERR245728	embA_314L>314R	ethambutol
Rv3794	4246388	Chromosome	0,0416666666666667	embA	frameshift	3156C>CT	ERR1213914	embA_3156C>CT	ethambutol
Rv3794	4244175	Chromosome	0,0666666666666667	embA	missense	315A>315T	SRR2101218	embA_315A>315T	ethambutol
Rv3794	4244180	Chromosome	0,0806451612903226	embA	*synonymous	316A	ERR1035312	embA_316A	ethambutol
Rv3794	4244178	Chromosome	0,147540983606557	embA	*missense	316A>316S	ERR1213935	embA_316A>316S	ethambutol
Rv3794	4244178	Chromosome	0,0692307692307692	embA	missense	316A>316T	ERR1213886	embA_316A>316T	ethambutol
Rv3794	4244182	Chromosome	0,228915662650602	embA	missense	317V>317G	ERR245813	embA_317V>317G	ethambutol
Rv3794	4244185	Chromosome	0,0277777777777778	embA	missense	318S>318I	ERR551932	embA_318S>318I	ethambutol
Rv3794	4244184	Chromosome	0,0374149659863946	embA	missense	318S>318L	ERR551355	embA_318S>318L	ethambutol
Rv3794	4244184	Chromosome	0,021978021978022	embA	missense	318S>318R	ERR1034883	embA_318S>318R	ethambutol
Rv3794	4246424	Chromosome	0,043956043956044	embA	frameshift	3192GC>G	SRR2101230	embA_3192GC>G	ethambutol
Rv3794	4244189	Chromosome	0,0606060606060606	embA	*synonymous	319T	ERR1035304	embA_319T	ethambutol
Rv3794	4244187	Chromosome	0,292134831460674	embA	missense	319T>319P	ERR036186	embA_319T>319P	ethambutol
Rv3794	4243325	Chromosome	0,151515151515152	embA	synonymous	31V	ERR498374	embA_31V	ethambutol
Rv3794	4243324	Chromosome	1	embA	missense	31V>31A	ERR550965	embA_31V>31A	ethambutol
Rv3794	4243323	Chromosome	0,990697674418605	embA	missense	31V>31I	ERR126620	embA_31V>31I	ethambutol
Rv3794	4244192	Chromosome	0,0869565217391304	embA	synonymous	320A	ERR553132	embA_320A	ethambutol
Rv3794	4244190	Chromosome	0,087719298245614	embA	*missense	320A>320S	ERR1035353	embA_320A>320S	ethambutol
Rv3794	4244190	Chromosome	0,0555555555555556	embA	missense	320A>320T	ERR1035357	embA_320A>320T	ethambutol
Rv3794	4244195	Chromosome	0,0843373493975904	embA	*synonymous	321G	ERR1213879	embA_321G	ethambutol
Rv3794	4244198	Chromosome	0,857142857142857	embA	synonymous	322V	ERR1873393	embA_322V	ethambutol
Rv3794	4244207	Chromosome	0,875	embA	synonymous	325R	ERR1873393	embA_325R	ethambutol
Rv3794	4244212	Chromosome	0,990867579908676	embA	missense	327P>327H	ERR551144	embA_327P>327H	ethambutol
Rv3794	4244212	Chromosome	0,975903614457831	embA	missense	327P>327L	SRR2100090	embA_327P>327L	ethambutol
Rv3794	4244211	Chromosome	0,0507246376811594	embA	*missense	327P>327S	ERR1035261	embA_327P>327S	ethambutol
Rv3794	4244216	Chromosome	0,0601503759398496	embA	synonymous	328A	ERR1213929	embA_328A	ethambutol
Rv3794	4244214	Chromosome	0,0429447852760736	embA	missense	328A>328S	ERR1035316	embA_328A>328S	ethambutol
Rv3794	4244219	Chromosome	0,857142857142857	embA	synonymous	329T	ERR1873393	embA_329T	ethambutol
Rv3794	4244218	Chromosome	0,0625	embA	missense	329T>329N	ERR1213929	embA_329T>329N	ethambutol
Rv3794	4243328	Chromosome	0,173913043478261	embA	synonymous	32P	ERR1213915	embA_32P	ethambutol
Rv3794	4244220	Chromosome	0,958677685950413	embA	synonymous	330L	ERR046747	embA_330L	ethambutol
Rv3794	4244225	Chromosome	0,0581395348837209	embA	synonymous	331A	ERR1035317	embA_331A	ethambutol
Rv3794	4244223	Chromosome	0,978494623655914	embA	missense	331A>331P	ERR552338	embA_331A>331P	ethambutol
Rv3794	4244228	Chromosome	0,857142857142857	embA	synonymous	332G	ERR1873393	embA_332G	ethambutol
Rv3794	4244226	Chromosome	0,0490196078431373	embA	missense	332G>332R	ERR1213889	embA_332G>332R	ethambutol
Rv3794	4244233	Chromosome	0,0930232558139535	embA	missense	334A>334G	ERR553132	embA_334A>334G	ethambutol
Rv3794	4244233	Chromosome	0,857142857142857	embA	missense	334A>336G	ERR1873393	embA_334A>336G	ethambutol
Rv3794	4244237	Chromosome	0,051948051948052	embA	synonymous	335C	ERR1035259	embA_335C	ethambutol
Rv3794	4244237	Chromosome	1	embA	*missense	335C>335W	SRR2099957	embA_335C>335W	ethambutol
Rv3794	4244236	Chromosome	0,0701754385964912	embA	missense	335C>335Y	SRR2100974	embA_335C>335Y	ethambutol
Rv3794	4244238	Chromosome	0,206896551724138	embA	*missense	336W>336R	ERR1035312	embA_336W>336R	ethambutol
Rv3794	4244243	Chromosome	0,170731707317073	embA	*synonymous	337L	ERR1035353	embA_337L	ethambutol
Rv3794	4244241	Chromosome	0,15	embA	*missense	337L>337M	ERR1213890	embA_337L>337M	ethambutol
Rv3794	4244246	Chromosome	0,0689655172413793	embA	synonymous	338I	SRR2099992	embA_338I	ethambutol
Rv3794	4244249	Chromosome	0,0457516339869281	embA	synonymous	339V	ERR1213929	embA_339V	ethambutol
Rv3794	4244248	Chromosome	0,0909090909090909	embA	*missense	339V>339D	ERR1035312	embA_339V>339D	ethambutol
Rv3794	4244247	Chromosome	0,857142857142857	embA	missense	339V>341I	ERR1873393	embA_339V>341I	ethambutol
Rv3794	4243331	Chromosome	1	embA	synonymous	33L	ERR550708	embA_33L	ethambutol
Rv3794	4243330	Chromosome	0,056140350877193	embA	missense	33L>33R	SRR2101669	embA_33L>33R	ethambutol
Rv3794	4244252	Chromosome	0,0576923076923077	embA	synonymous	340S	SRR2100605	embA_340S	ethambutol
Rv3794	4244255	Chromosome	1	embA	synonymous	341R	ERR036230	embA_341R	ethambutol
Rv3794	4244254	Chromosome	0,0476190476190476	embA	*missense	341R>341H	ERR1035315	embA_341R>341H	ethambutol
Rv3794	4244257	Chromosome	0,0575539568345324	embA	missense	342F>342Y	ERR1035318	embA_342F>342Y	ethambutol
Rv3794	4244261	Chromosome	0,0666666666666667	embA	synonymous	343V	SRR2101105	embA_343V	ethambutol
Rv3794	4244259	Chromosome	0,106060606060606	embA	*missense	343V>343L	ERR1035312	embA_343V>343L	ethambutol
Rv3794	4244264	Chromosome	0,0321100917431193	embA	*synonymous	344L	ERR1213887	embA_344L	ethambutol
Rv3794	4244263	Chromosome	0,986666666666667	embA	missense	344L>344R	ERR036186	embA_344L>344R	ethambutol
Rv3794	4244265	Chromosome	0,075	embA	synonymous	345R	ERR1035356	embA_345R	ethambutol
Rv3794	4244265	Chromosome	0,072992700729927	embA	missense	345R>345W	ERR1213929	embA_345R>345W	ethambutol
Rv3794	4244269	Chromosome	0,103448275862069	embA	*missense	346R>346Q	ERR1213879	embA_346R>346Q	ethambutol
Rv3794	4244268	Chromosome	0,03125	embA	missense	346R>346W	ERR1035359	embA_346R>346W	ethambutol
Rv3794	4244273	Chromosome	0,0461538461538462	embA	synonymous	347L	SRR2100228	embA_347L	ethambutol
Rv3794	4244271	Chromosome	0,0905511811023622	embA	missense	347L>347V	ERR245682	embA_347L>347V	ethambutol
Rv3794	4244276	Chromosome	0,182481751824818	embA	synonymous	348G	ERR036187	embA_348G	ethambutol
Rv3794	4244279	Chromosome	0,0920502092050209	embA	synonymous	349P	ERR038746	embA_349P	ethambutol
Rv3794	4244278	Chromosome	0,0588235294117647	embA	missense	349P>349L	SRR2100289	embA_349P>349L	ethambutol
Rv3794	4243334	Chromosome	0,128712871287129	embA	synonymous	34L	ERR1213877	embA_34L	ethambutol
Rv3794	4244285	Chromosome	1	embA	synonymous	351P	ERR400387	embA_351P	ethambutol
Rv3794	4244284	Chromosome	0,0585106382978723	embA	missense	351P>351Q	ERR1035316	embA_351P>351Q	ethambutol
Rv3794	4244283	Chromosome	0,173913043478261	embA	*missense	351P>351T	ERR1035312	embA_351P>351T	ethambutol
Rv3794	4244284	Chromosome	0,75	embA	missense	351P>353R	ERR1873393	embA_351P>353R	ethambutol
Rv3794	4244286	Chromosome	1	embA	missense	352G>352S	ERR552030	embA_352G>352S	ethambutol
Rv3794	4244287	Chromosome	0,125	embA	missense	352G>352V	ERR216958	embA_352G>352V	ethambutol
Rv3794	4244292	Chromosome	0,0845070422535211	embA	missense	354L>354V	ERR176683	embA_354L>354V	ethambutol
Rv3794	4244297	Chromosome	0,0510204081632653	embA	synonymous	355A	ERR1035316	embA_355A	ethambutol
Rv3794	4244295	Chromosome	0,0603448275862069	embA	missense	355A>355T	ERR1035263	embA_355A>355T	ethambutol
Rv3794	4244300	Chromosome	0,0718954248366013	embA	synonymous	356S	ERR1035357	embA_356S	ethambutol
Rv3794	4244298	Chromosome	0,2	embA	missense	356S>356A	ERR1873492	embA_356S>356A	ethambutol
Rv3794	4244299	Chromosome	0,0677966101694915	embA	missense	356S>356F	SRR2100719	embA_356S>356F	ethambutol
Rv3794	4244302	Chromosome	0,222222222222222	embA	missense	357N>357I	ERR1213915	embA_357N>357I	ethambutol
Rv3794	4244306	Chromosome	0,176470588235294	embA	*synonymous	358R	ERR1213890	embA_358R	ethambutol
Rv3794	4244304	Chromosome	0,062015503875969	embA	missense	358R>358W	ERR1213886	embA_358R>358W	ethambutol
Rv3794	4244309	Chromosome	0,2	embA	synonymous	359V	ERR1873492	embA_359V	ethambutol
Rv3794	4244308	Chromosome	0,10989010989011	embA	missense	359V>359G	ERR039343	embA_359V>359G	ethambutol
Rv3794	4243337	Chromosome	0,0632183908045977	embA	synonymous	35P	ERR1035359	embA_35P	ethambutol
Rv3794	4243336	Chromosome	0,961538461538462	embA	missense	35P>35Q	SRR2100847	embA_35P>35Q	ethambutol
Rv3794	4243335	Chromosome	0,0443548387096774	embA	missense	35P>35S	ERR1213929	embA_35P>35S	ethambutol
Rv3794	4244312	Chromosome	0,2	embA	synonymous	360A	ERR1873492	embA_360A	ethambutol
Rv3794	4244315	Chromosome	0,318181818181818	embA	*synonymous	361V	ERR1213916	embA_361V	ethambutol
Rv3794	4244318	Chromosome	1	embA	synonymous	362F	ERR400511	embA_362F	ethambutol
Rv3794	4244321	Chromosome	0,0299145299145299	embA	synonymous	363T	ERR1035316	embA_363T	ethambutol
Rv3794	4244320	Chromosome	1	embA	missense	363T>363I	ERR553163	embA_363T>363I	ethambutol
Rv3794	4244324	Chromosome	0,666666666666667	embA	synonymous	364A	ERR1873393	embA_364A	ethambutol
Rv3794	4244327	Chromosome	0,666666666666667	embA	synonymous	365G	ERR1873393	embA_365G	ethambutol
Rv3794	4244326	Chromosome	0,03125	embA	missense	365G>365D	ERR1035316	embA_365G>365D	ethambutol
Rv3794	4244326	Chromosome	0,130434782608696	embA	missense	365G>365V	ERR1213931	embA_365G>365V	ethambutol
Rv3794	4244330	Chromosome	0,073394495412844	embA	synonymous	366A	ERR1213929	embA_366A	ethambutol
Rv3794	4244334	Chromosome	0,25	embA	missense	368F>368I	ERR1213932	embA_368F>368I	ethambutol
Rv3794	4244335	Chromosome	0,0648148148148148	embA	missense	368F>368Y	ERR1035356	embA_368F>368Y	ethambutol
Rv3794	4244335	Chromosome	0,127659574468085	embA	missense	368F>369Y	ERR1213913	embA_368F>369Y	ethambutol
Rv3794	4244338	Chromosome	0,0392156862745098	embA	*missense	369L>369Q	ERR1035300	embA_369L>369Q	ethambutol
Rv3794	4244337	Chromosome	0,277777777777778	embA	missense	369L>369V	ERR1873492	embA_369L>369V	ethambutol
Rv3794	4243340	Chromosome	0,147540983606557	embA	synonymous	36V	ERR498374	embA_36V	ethambutol
Rv3794	4244342	Chromosome	0,444444444444444	embA	*synonymous	370S	ERR1213878	embA_370S	ethambutol
Rv3794	4244340	Chromosome	0,294117647058824	embA	missense	370S>370A	ERR1873492	embA_370S>370A	ethambutol
Rv3794	4244340	Chromosome	0,157303370786517	embA	missense	370S>370P	ERR046951	embA_370S>370P	ethambutol
Rv3794	4244340	Chromosome	0,151515151515152	embA	*missense	370S>370T	ERR1213933	embA_370S>370T	ethambutol
Rv3794	4244345	Chromosome	0,0502793296089385	embA	synonymous	371A	ERR1213886	embA_371A	ethambutol
Rv3794	4244348	Chromosome	0,0694980694980695	embA	missense	372W>372C	ERR038751	embA_372W>372C	ethambutol
Rv3794	4244346	Chromosome	0,0691489361702128	embA	missense	372W>372G	ERR036214	embA_372W>372G	ethambutol
Rv3794	4244350	Chromosome	1	embA	missense	373L>373P	ERR025835	embA_373L>373P	ethambutol
Rv3794	4244352	Chromosome	0,0470588235294118	embA	missense	374P>374S	SRR2100971	embA_374P>374S	ethambutol
Rv3794	4244355	Chromosome	0,0581395348837209	embA	missense	375F>375I	ERR1213886	embA_375F>375I	ethambutol
Rv3794	4244358	Chromosome	0,0697674418604651	embA	missense	376N>376Y	ERR1213894	embA_376N>376Y	ethambutol
Rv3794	4244363	Chromosome	1	embA	synonymous	377N	ERR1035161	embA_377N	ethambutol
Rv3794	4244362	Chromosome	0,107638888888889	embA	missense	377N>377T	ERR036189	embA_377N>377T	ethambutol
Rv3794	4244366	Chromosome	0,123456790123457	embA	synonymous	378G	ERR176549	embA_378G	ethambutol
Rv3794	4244364	Chromosome	0,105263157894737	embA	missense	378G>378C	ERR1213929	embA_378G>378C	ethambutol
Rv3794	4244365	Chromosome	0,186440677966102	embA	*missense	378G>378D	ERR1213916	embA_378G>378D	ethambutol
Rv3794	4244364	Chromosome	0,08	embA	missense	378G>378S	ERR1213869	embA_378G>378S	ethambutol
Rv3794	4244369	Chromosome	0,0449438202247191	embA	synonymous	379L	ERR1035357	embA_379L	ethambutol
Rv3794	4243342	Chromosome	0,145833333333333	embA	missense	37N>37I	ERR1213879	embA_37N>37I	ethambutol
Rv3794	4243342	Chromosome	0,114754098360656	embA	missense	37N>37T	ERR550665	embA_37N>37T	ethambutol
Rv3794	4244372	Chromosome	0,162629757785467	embA	synonymous	380R	ERR036189	embA_380R	ethambutol
Rv3794	4244375	Chromosome	0,142857142857143	embA	synonymous	381P	ERR036187	embA_381P	ethambutol
Rv3794	4244373	Chromosome	0,0638297872340425	embA	missense	381P>381S	SRR2100826	embA_381P>381S	ethambutol
Rv3794	4244378	Chromosome	0,157894736842105	embA	synonymous	382E	ERR1213915	embA_382E	ethambutol
Rv3794	4244376	Chromosome	0,0540540540540541	embA	stop_gained	382E>382*	ERR1035259	embA_382E>382*	ethambutol
Rv3794	4244376	Chromosome	0,0952380952380952	embA	missense	382E>382K	SRR2100882	embA_382E>382K	ethambutol
Rv3794	4244377	Chromosome	0,0804597701149425	embA	missense	382E>382V	ERR1213889	embA_382E>382V	ethambutol
Rv3794	4244381	Chromosome	0,129032258064516	embA	*synonymous	383P	ERR1213916	embA_383P	ethambutol
Rv3794	4244380	Chromosome	0,0547945205479452	embA	missense	383P>383Q	SRR2100029	embA_383P>383Q	ethambutol
Rv3794	4244379	Chromosome	1	embA	missense	383P>383S	ERR400537	embA_383P>383S	ethambutol
Rv3794	4244384	Chromosome	0,26530612244898	embA	*synonymous	384L	ERR1213877	embA_384L	ethambutol
Rv3794	4244383	Chromosome	0,0975609756097561	embA	*missense	384L>384Q	ERR1213878	embA_384L>384Q	ethambutol
Rv3794	4244387	Chromosome	0,0465116279069767	embA	synonymous	385I	SRR2100925	embA_385I	ethambutol
Rv3794	4244390	Chromosome	0,115942028985507	embA	*synonymous	386A	ERR1213916	embA_386A	ethambutol
Rv3794	4244388	Chromosome	0,146341463414634	embA	*missense	386A>386S	ERR1035312	embA_386A>386S	ethambutol
Rv3794	4244388	Chromosome	0,84472049689441	embA	missense	386A>386T	ERR212098	embA_386A>386T	ethambutol
Rv3794	4244393	Chromosome	0,0736842105263158	embA	synonymous	387L	ERR176549	embA_387L	ethambutol
Rv3794	4244392	Chromosome	0,043859649122807	embA	missense	387L>387Q	ERR550924	embA_387L>387Q	ethambutol
Rv3794	4244396	Chromosome	1	embA	synonymous	388G	ERR1873393	embA_388G	ethambutol
Rv3794	4244395	Chromosome	0,117647058823529	embA	*missense	388G>388E	ERR1035312	embA_388G>388E	ethambutol
Rv3794	4243346	Chromosome	1	embA	synonymous	38Q	ERR1034819	embA_38Q	ethambutol
Rv3794	4243344	Chromosome	0,0657894736842105	embA	stop_gained	38Q>38*	ERR1213879	embA_38Q>38*	ethambutol
Rv3794	4243346	Chromosome	0,103448275862069	embA	missense	38Q>38H	ERR1213933	embA_38Q>38H	ethambutol
Rv3794	4243344	Chromosome	0,142857142857143	embA	missense	38Q>38K	SRR2100005	embA_38Q>38K	ethambutol
Rv3794	4244400	Chromosome	1	embA	missense	390L>390M	ERR1213841	embA_390L>390M	ethambutol
Rv3794	4244403	Chromosome	1	embA	missense	391V>391I	ERR551072	embA_391V>391I	ethambutol
Rv3794	4244408	Chromosome	0,0595238095238095	embA	synonymous	392T	ERR176549	embA_392T	ethambutol
Rv3794	4244414	Chromosome	0,0563380281690141	embA	synonymous	394V	SRR2101254	embA_394V	ethambutol
Rv3794	4244412	Chromosome	0,1	embA	missense	394V>394M	ERR1873396	embA_394V>394M	ethambutol
Rv3794	4244412	Chromosome	1	embA	missense	394V>396M	ERR1873393	embA_394V>396M	ethambutol
Rv3794	4244415	Chromosome	1	embA	synonymous	395L	ERR1873393	embA_395L	ethambutol
Rv3794	4244420	Chromosome	1	embA	synonymous	396V	ERR1035115	embA_396V	ethambutol
Rv3794	4244426	Chromosome	0,333333333333333	embA	synonymous	398R	ERR1873492	embA_398R	ethambutol
Rv3794	4244425	Chromosome	0,0334928229665072	embA	missense	398R>398Q	ERR1035359	embA_398R>398Q	ethambutol
Rv3794	4244424	Chromosome	0,116279069767442	embA	missense	398R>398W	ERR1213920	embA_398R>398W	ethambutol
Rv3794	4244427	Chromosome	0,333333333333333	embA	missense	399S>399A	ERR1873492	embA_399S>399A	ethambutol
Rv3794	4244427	Chromosome	1	embA	missense	399S>401A	ERR1873393	embA_399S>401A	ethambutol
Rv3794	4243347	Chromosome	0,0897435897435897	embA	missense	39T>39P	ERR036202	embA_39T>39P	ethambutol
Rv3794	4243235	Chromosome	0,03125	embA	frameshift	3G>GC	SRS553931	embA_3G>GC	ethambutol
Rv3794	4243241	Chromosome	0,04	embA	synonymous	3H	ERR1213886	embA_3H	ethambutol
Rv3794	4243240	Chromosome	0,0529801324503311	embA	missense	3H>3L	ERR1213874	embA_3H>3L	ethambutol
Rv3794	4243241	Chromosome	0,0606060606060606	embA	missense	3H>3Q	ERR1213909	embA_3H>3Q	ethambutol
Rv3794	4243239	Chromosome	0,0428571428571429	embA	missense	3H>3Y	ERR1035315	embA_3H>3Y	ethambutol
Rv3794	4244432	Chromosome	0,0526315789473684	embA	synonymous	400I	SRR2100121	embA_400I	ethambutol
Rv3794	4244435	Chromosome	0,126760563380282	embA	synonymous	401A	ERR553132	embA_401A	ethambutol
Rv3794	4244438	Chromosome	0,0754716981132075	embA	synonymous	402L	ERR1035356	embA_402L	ethambutol
Rv3794	4244441	Chromosome	0,0733590733590734	embA	synonymous	403G	ERR037492	embA_403G	ethambutol
Rv3794	4244439	Chromosome	0,0816326530612245	embA	stop_gained	403G>403*	ERR1035356	embA_403G>403*	ethambutol
Rv3794	4244439	Chromosome	0,125	embA	missense	403G>403R	ERR553132	embA_403G>403R	ethambutol
Rv3794	4244443	Chromosome	0,0402684563758389	embA	*missense	404R>404Q	ERR1035315	embA_404R>404Q	ethambutol
Rv3794	4244447	Chromosome	0,175675675675676	embA	synonymous	405L	ERR553132	embA_405L	ethambutol
Rv3794	4244446	Chromosome	0,135416666666667	embA	missense	405L>405R	ERR036209	embA_405L>405R	ethambutol
Rv3794	4244448	Chromosome	0,161616161616162	embA	missense	406A>406P	ERR245827	embA_406A>406P	ethambutol
Rv3794	4244452	Chromosome	0,140350877192982	embA	*missense	407P>407L	ERR1213878	embA_407P>407L	ethambutol
Rv3794	4244456	Chromosome	0,464285714285714	embA	synonymous	408A	SRR2100270	embA_408A	ethambutol
Rv3794	4244454	Chromosome	0,0686274509803922	embA	missense	408A>408S	ERR1035355	embA_408A>408S	ethambutol
Rv3794	4244459	Chromosome	0,0217983651226158	embA	synonymous	409A	ERR1035316	embA_409A	ethambutol
Rv3794	4244458	Chromosome	0,0451127819548872	embA	missense	409A>409E	ERR1035289	embA_409A>409E	ethambutol
Rv3794	4244457	Chromosome	0,0571428571428571	embA	missense	409A>409T	SRR2100292	embA_409A>409T	ethambutol
Rv3794	4243351	Chromosome	0,0382513661202186	embA	missense	40T>40I	ERR1213886	embA_40T>40I	ethambutol
Rv3794	4243350	Chromosome	0,11063829787234	embA	missense	40T>40P	ERR036189	embA_40T>40P	ethambutol
Rv3794	4244462	Chromosome	0,049079754601227	embA	synonymous	410V	ERR1213928	embA_410V	ethambutol
Rv3794	4244460	Chromosome	0,12	embA	*missense	410V>410I	ERR1213890	embA_410V>410I	ethambutol
Rv3794	4244460	Chromosome	0,144927536231884	embA	missense	410V>410L	ERR025836	embA_410V>410L	ethambutol
Rv3794	4244467	Chromosome	0,153846153846154	embA	missense	412I>412N	ERR1213918	embA_412I>412N	ethambutol
Rv3794	4244471	Chromosome	0,0282485875706215	embA	synonymous	413I	ERR1213929	embA_413I	ethambutol
Rv3794	4244474	Chromosome	1	embA	synonymous	414V	ERR190355	embA_414V	ethambutol
Rv3794	4244472	Chromosome	0,605263157894737	embA	missense	414V>414M	ERR072087	embA_414V>414M	ethambutol
Rv3794	4244476	Chromosome	0,276923076923077	embA	*missense	415A>415E	ERR1213878	embA_415A>415E	ethambutol
Rv3794	4244479	Chromosome	0,0782608695652174	embA	missense	416T>416K	ERR1213926	embA_416T>416K	ethambutol
Rv3794	4244478	Chromosome	0,421052631578947	embA	missense	416T>416L	ERR1873492	embA_416T>416L	ethambutol
Rv3794	4244479	Chromosome	0,0686274509803922	embA	missense	416T>416M	ERR400529	embA_416T>416M	ethambutol
Rv3794	4244483	Chromosome	0,4	embA	synonymous	417L	ERR1873492	embA_417L	ethambutol
Rv3794	4244481	Chromosome	0,06	embA	*missense	417L>417F	ERR1035260	embA_417L>417F	ethambutol
Rv3794	4244486	Chromosome	0,0335195530726257	embA	synonymous	418T	ERR1034771	embA_418T	ethambutol
Rv3794	4244485	Chromosome	0,0491803278688525	embA	missense	418T>418I	SRR2100722	embA_418T>418I	ethambutol
Rv3794	4244485	Chromosome	0,4	embA	missense	418T>418S	ERR1873492	embA_418T>418S	ethambutol
Rv3794	4244489	Chromosome	0,0340909090909091	embA	*synonymous	419A	ERR1213905	embA_419A	ethambutol
Rv3794	4244488	Chromosome	0,0714285714285714	embA	missense	419A>419E	SRR2101196	embA_419A>419E	ethambutol
Rv3794	4244488	Chromosome	0,0693069306930693	embA	missense	419A>419V	ERR400529	embA_419A>419V	ethambutol
Rv3794	4244491	Chromosome	0,0444444444444444	embA	missense	420T>420M	SRR2100242	embA_420T>420M	ethambutol
Rv3794	4244494	Chromosome	0,0727272727272727	embA	missense	421L>421P	SRR2100662	embA_421L>421P	ethambutol
Rv3794	4244498	Chromosome	0,0853658536585366	embA	synonymous	422A	ERR176549	embA_422A	ethambutol
Rv3794	4244496	Chromosome	0,0740740740740741	embA	missense	422A>422P	SRR2100662	embA_422A>422P	ethambutol
Rv3794	4244501	Chromosome	0,0789473684210526	embA	*synonymous	423P	ERR1035312	embA_423P	ethambutol
Rv3794	4244504	Chromosome	0,0420560747663551	embA	synonymous	424Q	ERR1035318	embA_424Q	ethambutol
Rv3794	4244502	Chromosome	0,054421768707483	embA	stop_gained	424Q>424*	ERR1213836	embA_424Q>424*	ethambutol
Rv3794	4244507	Chromosome	0,478260869565217	embA	synonymous	425G	ERR1873492	embA_425G	ethambutol
Rv3794	4244505	Chromosome	0,0602409638554217	embA	*missense	425G>425R	ERR1035261	embA_425G>425R	ethambutol
Rv3794	4244508	Chromosome	0,5	embA	synonymous	426L	ERR1873492	embA_426L	ethambutol
Rv3794	4244510	Chromosome	0,0436681222707424	embA	missense	426L>426F	ERR1213929	embA_426L>426F	ethambutol
Rv3794	4244513	Chromosome	0,062015503875969	embA	synonymous	427I	ERR1035316	embA_427I	ethambutol
Rv3794	4244516	Chromosome	0,523809523809524	embA	synonymous	428A	ERR1873492	embA_428A	ethambutol
Rv3794	4244514	Chromosome	0,121951219512195	embA	*missense	428A>428S	ERR1213916	embA_428A>428S	ethambutol
Rv3794	4244515	Chromosome	0,0859375	embA	missense	428A>428V	ERR2124081	embA_428A>428V	ethambutol
Rv3794	4244517	Chromosome	0,523809523809524	embA	missense	429L>429V	ERR1873492	embA_429L>429V	ethambutol
Rv3794	4243356	Chromosome	0,0816326530612245	embA	missense	42T>42P	ERR037490	embA_42T>42P	ethambutol
Rv3794	4244522	Chromosome	0,0606060606060606	embA	synonymous	430A	ERR400529	embA_430A	ethambutol
Rv3794	4244521	Chromosome	0,0512820512820513	embA	missense	430A>430V	SRR2101258	embA_430A>430V	ethambutol
Rv3794	4244523	Chromosome	0,545454545454545	embA	missense	431P>431A	ERR1873492	embA_431P>431A	ethambutol
Rv3794	4244524	Chromosome	0,0675675675675676	embA	*missense	431P>431L	ERR1213877	embA_431P>431L	ethambutol
Rv3794	4244528	Chromosome	0,028169014084507	embA	synonymous	432L	ERR1035316	embA_432L	ethambutol
Rv3794	4244531	Chromosome	0,0405405405405405	embA	synonymous	433L	ERR1035316	embA_433L	ethambutol
Rv3794	4243666	Chromosome	0,0129659643435981	embA	intergenic	434C>CCA	ERR1213949	embA_434C>CCA	ethambutol
Rv3794	4244534	Chromosome	0,545454545454545	embA	synonymous	434T	ERR1873492	embA_434T	ethambutol
Rv3794	4244533	Chromosome	0,03	embA	missense	434T>434N	ERR1213849	embA_434T>434N	ethambutol
Rv3794	4244537	Chromosome	0,6	embA	synonymous	435G	ERR1873492	embA_435G	ethambutol
Rv3794	4244539	Chromosome	0,977272727272727	embA	missense	436A>436V	ERR181724	embA_436A>436V	ethambutol
Rv3794	4244543	Chromosome	0,0520833333333333	embA	synonymous	437R	ERR176549	embA_437R	ethambutol
Rv3794	4244541	Chromosome	0,0327868852459016	embA	missense	437R>437C	SRR2100323	embA_437R>437C	ethambutol
Rv3794	4244542	Chromosome	0,0422535211267606	embA	*missense	437R>437H	SRR2100637	embA_437R>437H	ethambutol
Rv3794	4244545	Chromosome	1	embA	missense	438A>438V	ERR551497	embA_438A>438V	ethambutol
Rv3794	4244547	Chromosome	0,7	embA	missense	439I>439V	ERR1873492	embA_439I>439V	ethambutol
Rv3794	4243361	Chromosome	0,087719298245614	embA	*synonymous	43I	ERR1035353	embA_43I	ethambutol
Rv3794	4243359	Chromosome	0,184210526315789	embA	missense	43I>43F	ERR1213918	embA_43I>43F	ethambutol
Rv3794	4243360	Chromosome	0,0497237569060773	embA	missense	43I>43N	ERR1035359	embA_43I>43N	ethambutol
Rv3794	4244552	Chromosome	0,0609137055837563	embA	synonymous	440A	ERR1213929	embA_440A	ethambutol
Rv3794	4244550	Chromosome	0,0481927710843374	embA	missense	440A>440T	SRR2100299	embA_440A>440T	ethambutol
Rv3794	4244555	Chromosome	0,0619469026548673	embA	*synonymous	441Q	ERR1035356	embA_441Q	ethambutol
Rv3794	4244554	Chromosome	0,0292887029288703	embA	missense	441Q>441L	ERR1035316	embA_441Q>441L	ethambutol
Rv3794	4244557	Chromosome	0,0434782608695652	embA	missense	442R>442K	SRR2101221	embA_442R>442K	ethambutol
Rv3794	4244557	Chromosome	0,0568181818181818	embA	missense	442R>442T	ERR161149	embA_442R>442T	ethambutol
Rv3794	4244556	Chromosome	0,0975609756097561	embA	missense	442R>442W	ERR1213891	embA_442R>442W	ethambutol
Rv3794	4243675	Chromosome	0,0701754385964912	embA	frameshift	443C>CCT	SRR2101216	embA_443C>CCT	ethambutol
Rv3794	4244561	Chromosome	0,8	embA	synonymous	443I	ERR1873492	embA_443I	ethambutol
Rv3794	4244563	Chromosome	0,1	embA	missense	444R>444Q	SRR2100687	embA_444R>444Q	ethambutol
Rv3794	4244562	Chromosome	0,0655737704918033	embA	missense	444R>444W	SRR2100231	embA_444R>444W	ethambutol
Rv3794	4244567	Chromosome	0,0833333333333333	embA	*synonymous	445R	ERR1213877	embA_445R	ethambutol
Rv3794	4244569	Chromosome	0,0487804878048781	embA	missense	446R>446H	SRR2101227	embA_446R>446H	ethambutol
Rv3794	4244573	Chromosome	0,0757575757575758	embA	*synonymous	447R	ERR1035353	embA_447R	ethambutol
Rv3794	4244572	Chromosome	0,0540540540540541	embA	missense	447R>447L	ERR1035355	embA_447R>447L	ethambutol
Rv3794	4244576	Chromosome	0,8	embA	synonymous	448A	ERR1873393	embA_448A	ethambutol
Rv3794	4244579	Chromosome	0,0454545454545455	embA	synonymous	449T	SRR2100300	embA_449T	ethambutol
Rv3794	4244578	Chromosome	0,0414746543778802	embA	missense	449T>449N	ERR1213929	embA_449T>449N	ethambutol
Rv3794	4244577	Chromosome	0,0443037974683544	embA	missense	449T>449S	ERR1035357	embA_449T>449S	ethambutol
Rv3794	4244578	Chromosome	0,8	embA	missense	449T>451S	ERR1873393	embA_449T>451S	ethambutol
Rv3794	4243364	Chromosome	0,0806451612903226	embA	synonymous	44F	SRR2100631	embA_44F	ethambutol
Rv3794	4244582	Chromosome	0,0707070707070707	embA	synonymous	450D	ERR176549	embA_450D	ethambutol
Rv3794	4244581	Chromosome	0,0579710144927536	embA	missense	450D>450V	ERR1213928	embA_450D>450V	ethambutol
Rv3794	4244585	Chromosome	0,0673076923076923	embA	synonymous	451G	ERR176549	embA_451G	ethambutol
Rv3794	4244584	Chromosome	0,0659340659340659	embA	*missense	451G>451E	ERR1035312	embA_451G>451E	ethambutol
Rv3794	4244588	Chromosome	0,128205128205128	embA	synonymous	452L	ERR1213920	embA_452L	ethambutol
Rv3794	4244587	Chromosome	0,0823529411764706	embA	*missense	452L>452Q	ERR1213877	embA_452L>452Q	ethambutol
Rv3794	4244589	Chromosome	0,0764705882352941	embA	*synonymous	453L	ERR1035261	embA_453L	ethambutol
Rv3794	4244590	Chromosome	0,148648648648649	embA	*missense	453L>453Q	ERR1035353	embA_453L>453Q	ethambutol
Rv3794	4244594	Chromosome	0,733333333333333	embA	synonymous	454A	ERR1873492	embA_454A	ethambutol
Rv3794	4244596	Chromosome	0,145161290322581	embA	*missense	455P>455L	ERR1213890	embA_455P>455L	ethambutol
Rv3794	4244595	Chromosome	0,0476190476190476	embA	missense	455P>455S	SRR2100290	embA_455P>455S	ethambutol
Rv3794	4244600	Chromosome	0,0294117647058824	embA	synonymous	456L	SRR2100235	embA_456L	ethambutol
Rv3794	4244599	Chromosome	0,0666666666666667	embA	missense	456L>456P	ERR212059	embA_456L>456P	ethambutol
Rv3794	4244601	Chromosome	0,0380952380952381	embA	missense	457A>457S	SRR2100541	embA_457A>457S	ethambutol
Rv3794	4244602	Chromosome	0,0387596899224806	embA	missense	457A>457V	ERR1213874	embA_457A>457V	ethambutol
Rv3794	4244606	Chromosome	0,0508474576271186	embA	*synonymous	458V	ERR1035356	embA_458V	ethambutol
Rv3794	4244605	Chromosome	0,124	embA	*missense	458V>458G	ERR245661	embA_458V>458G	ethambutol
Rv3794	4244604	Chromosome	0,0833333333333333	embA	missense	458V>458M	SRR2100841	embA_458V>458M	ethambutol
Rv3794	4244609	Chromosome	0,142857142857143	embA	synonymous	459L	ERR1213891	embA_459L	ethambutol
Rv3794	4244608	Chromosome	0,108695652173913	embA	*missense	459L>459Q	ERR1035353	embA_459L>459Q	ethambutol
Rv3794	4243367	Chromosome	0,0509259259259259	embA	missense	45W>45C	ERR1213929	embA_45W>45C	ethambutol
Rv3794	4243365	Chromosome	0,110552763819095	embA	missense	45W>45G	ERR037502	embA_45W>45G	ethambutol
Rv3794	4243365	Chromosome	0,0746268656716418	embA	*missense	45W>45R	ERR1213879	embA_45W>45R	ethambutol
Rv3794	4244612	Chromosome	0,923076923076923	embA	synonymous	460A	ERR1873393	embA_460A	ethambutol
Rv3794	4244611	Chromosome	0,0681818181818182	embA	missense	460A>460G	ERR176549	embA_460A>460G	ethambutol
Rv3794	4244610	Chromosome	0,989690721649485	embA	missense	460A>460T	SRR2100903	embA_460A>460T	ethambutol
Rv3794	4244611	Chromosome	0,0769230769230769	embA	*missense	460A>460V	SRR2100889	embA_460A>460V	ethambutol
Rv3794	4244615	Chromosome	0,65	embA	synonymous	461A	ERR1873492	embA_461A	ethambutol
Rv3794	4244614	Chromosome	0,0364963503649635	embA	missense	461A>461V	SRR2100268	embA_461A>461V	ethambutol
Rv3794	4244616	Chromosome	0,0549450549450549	embA	missense	462A>462S	ERR176549	embA_462A>462S	ethambutol
Rv3794	4244619	Chromosome	0,923076923076923	embA	synonymous	463L	ERR1873393	embA_463L	ethambutol
Rv3794	4244620	Chromosome	0,0666666666666667	embA	*stop_gained	463L>463*	ERR1035353	embA_463L>463*	ethambutol
Rv3794	4244624	Chromosome	0,0397553516819572	embA	synonymous	464S	ERR1035316	embA_464S	ethambutol
Rv3794	4244623	Chromosome	0,049079754601227	embA	missense	464S>464L	ERR1035359	embA_464S>464L	ethambutol
Rv3794	4244627	Chromosome	0,103896103896104	embA	*synonymous	465L	ERR1213916	embA_465L	ethambutol
Rv3794	4244625	Chromosome	0,0595238095238095	embA	missense	465L>465V	ERR176549	embA_465L>465V	ethambutol
Rv3794	4244633	Chromosome	0,0576923076923077	embA	synonymous	467T	ERR1035359	embA_467T	ethambutol
Rv3794	4244632	Chromosome	0,0581395348837209	embA	missense	467T>467I	ERR176549	embA_467T>467I	ethambutol
Rv3794	4244631	Chromosome	0,56	embA	missense	467T>467L	ERR1873492	embA_467T>467L	ethambutol
Rv3794	4244632	Chromosome	0,0174927113702624	embA	missense	467T>467N	ERR1035316	embA_467T>467N	ethambutol
Rv3794	4244631	Chromosome	0,124031007751938	embA	missense	467T>467P	ERR036219	embA_467T>467P	ethambutol
Rv3794	4244633	Chromosome	0,0789473684210526	embA	inframe_insertion	467T>467TV	SRS553901	embA_467T>467TV	ethambutol
Rv3794	4244631	Chromosome	1	embA	missense	467T>469P	ERR1873393	embA_467T>469P	ethambutol
Rv3794	4244636	Chromosome	0,0625	embA	*synonymous	468V	ERR1035356	embA_468V	ethambutol
Rv3794	4244635	Chromosome	0,971830985915493	embA	missense	468V>468A	ERR046918	embA_468V>468A	ethambutol
Rv3794	4244638	Chromosome	0,0916334661354582	embA	missense	469V>469G	ERR036202	embA_469V>469G	ethambutol
Rv3794	4243370	Chromosome	0,0404040404040404	embA	synonymous	46P	SRR2101227	embA_46P	ethambutol
Rv3794	4243369	Chromosome	0,0806451612903226	embA	*missense	46P>46L	ERR1035353	embA_46P>46L	ethambutol
Rv3794	4244642	Chromosome	0,0595238095238095	embA	synonymous	470V	ERR400529	embA_470V	ethambutol
Rv3794	4244641	Chromosome	0,225806451612903	embA	missense	470V>470G	ERR498374	embA_470V>470G	ethambutol
Rv3794	4244645	Chromosome	0,0641025641025641	embA	synonymous	471F	ERR176549	embA_471F	ethambutol
Rv3794	4244648	Chromosome	0,0337078651685393	embA	synonymous	472R	ERR1035359	embA_472R	ethambutol
Rv3794	4244647	Chromosome	0,0549450549450549	embA	missense	472R>472H	ERR400529	embA_472R>472H	ethambutol
Rv3794	4244647	Chromosome	0,0416666666666667	embA	missense	472R>472L	ERR190333	embA_472R>472L	ethambutol
Rv3794	4244647	Chromosome	0,0694444444444444	embA	*missense	472R>472Q	ERR1035353	embA_472R>472Q	ethambutol
Rv3794	4244650	Chromosome	0,113475177304965	embA	missense	473D>473A	ERR036189	embA_473D>473A	ethambutol
Rv3794	4244650	Chromosome	0,625	embA	missense	473D>473G	ERR1873492	embA_473D>473G	ethambutol
Rv3794	4244649	Chromosome	0,0677966101694915	embA	missense	473D>473N	ERR1213937	embA_473D>473N	ethambutol
Rv3794	4244649	Chromosome	0,0975609756097561	embA	missense	473D>473S	ERR553132	embA_473D>473S	ethambutol
Rv3794	4244653	Chromosome	0,1875	embA	missense	474Q>474L	ERR1213920	embA_474Q>474L	ethambutol
Rv3794	4244655	Chromosome	0,0720720720720721	embA	missense	475T>475P	ERR1213936	embA_475T>475P	ethambutol
Rv3794	4244655	Chromosome	0,109756097560976	embA	missense	475T>475S	ERR1213892	embA_475T>475S	ethambutol
Rv3794	4244658	Chromosome	0,0444444444444444	embA	synonymous	476L	SRR2100538	embA_476L	ethambutol
Rv3794	4244659	Chromosome	0,126984126984127	embA	*missense	476L>476Q	ERR1213879	embA_476L>476Q	ethambutol
Rv3794	4244663	Chromosome	0,676470588235294	embA	synonymous	477A	ERR1873492	embA_477A	ethambutol
Rv3794	4244661	Chromosome	0,0533333333333333	embA	missense	477A>477T	SRR2100304	embA_477A>477T	ethambutol
Rv3794	4244666	Chromosome	0,0655737704918033	embA	synonymous	478T	ERR1213937	embA_478T	ethambutol
Rv3794	4244664	Chromosome	0,98780487804878	embA	missense	478T>478A	ERR2145517	embA_478T>478A	ethambutol
Rv3794	4244665	Chromosome	0,0588235294117647	embA	missense	478T>478K	ERR1213929	embA_478T>478K	ethambutol
Rv3794	4244669	Chromosome	0,0978260869565217	embA	*synonymous	479V	ERR1213916	embA_479V	ethambutol
Rv3794	4244668	Chromosome	0,0686274509803922	embA	missense	479V>479A	ERR400529	embA_479V>479A	ethambutol
Rv3794	4244668	Chromosome	0,0674418604651163	embA	missense	479V>479G	ERR037473	embA_479V>479G	ethambutol
Rv3794	4244667	Chromosome	0,0769230769230769	embA	missense	479V>479L	SRR2100578	embA_479V>479L	ethambutol
Rv3794	4244667	Chromosome	0,998360655737705	embA	missense	479V>479M	ERR1034728	embA_479V>479M	ethambutol
Rv3794	4243371	Chromosome	0,0694444444444444	embA	missense	47Q>47K	ERR1213908	embA_47Q>47K	ethambutol
Rv3794	4243372	Chromosome	0,142222222222222	embA	missense	47Q>47R	ERR036202	embA_47Q>47R	ethambutol
Rv3794	4244672	Chromosome	0,075	embA	synonymous	480A	ERR553132	embA_480A	ethambutol
Rv3794	4244671	Chromosome	0,0989010989010989	embA	missense	480A>480G	ERR161149	embA_480A>480G	ethambutol
Rv3794	4244670	Chromosome	0,0897435897435897	embA	*missense	480A>480S	ERR1213890	embA_480A>480S	ethambutol
Rv3794	4244675	Chromosome	0,0888888888888889	embA	*synonymous	481E	ERR1213916	embA_481E	ethambutol
Rv3794	4244673	Chromosome	0,0232558139534884	embA	missense	481E>481K	SRR2100262	embA_481E>481K	ethambutol
Rv3794	4244674	Chromosome	0,160493827160494	embA	*missense	481E>481V	ERR1213933	embA_481E>481V	ethambutol
Rv3794	4244678	Chromosome	0,101123595505618	embA	synonymous	482S	ERR161149	embA_482S	ethambutol
Rv3794	4244676	Chromosome	0,0573770491803279	embA	missense	482S>482A	ERR1213937	embA_482S>482A	ethambutol
Rv3794	4244681	Chromosome	0,0851063829787234	embA	*synonymous	483A	ERR1213916	embA_483A	ethambutol
Rv3794	4244679	Chromosome	0,0380952380952381	embA	missense	483A>483T	SRR2100271	embA_483A>483T	ethambutol
Rv3794	4244684	Chromosome	0,048	embA	synonymous	484R	ERR1213937	embA_484R	ethambutol
Rv3794	4244690	Chromosome	0,0196078431372549	embA	synonymous	486K	ERR1035316	embA_486K	ethambutol
Rv3794	4244689	Chromosome	0,0972222222222222	embA	*missense	486K>486M	ERR1213879	embA_486K>486M	ethambutol
Rv3794	4243719	Chromosome	0,0677966101694915	embA	frameshift	487C>CA	SRS551750	embA_487C>CA	ethambutol
Rv3794	4244695	Chromosome	0,055045871559633	embA	*missense	488K>488M	ERR1035353	embA_488K>488M	ethambutol
Rv3794	4244695	Chromosome	0,043956043956044	embA	missense	488K>488R	SRR2101229	embA_488K>488R	ethambutol
Rv3794	4244695	Chromosome	0,0964912280701754	embA	missense	488K>488T	ERR400529	embA_488K>488T	ethambutol
Rv3794	4244698	Chromosome	0,0701754385964912	embA	missense	489V>489D	ERR2124081	embA_489V>489D	ethambutol
Rv3794	4244697	Chromosome	0,0454545454545455	embA	missense	489V>489F	SRR2100636	embA_489V>489F	ethambutol
Rv3794	4244702	Chromosome	0,123595505617978	embA	synonymous	490G	ERR176549	embA_490G	ethambutol
Rv3794	4244701	Chromosome	0,0432432432432432	embA	missense	490G>490D	ERR1213886	embA_490G>490D	ethambutol
Rv3794	4244704	Chromosome	0,0266666666666667	embA	missense	491P>491L	SRR2100246	embA_491P>491L	ethambutol
Rv3794	4244703	Chromosome	0,0596026490066225	embA	missense	491P>491S	ERR1213929	embA_491P>491S	ethambutol
Rv3794	4244703	Chromosome	0,0952380952380952	embA	missense	491P>491T	ERR216979	embA_491P>491T	ethambutol
Rv3794	4244708	Chromosome	0,103896103896104	embA	*synonymous	492T	ERR1213916	embA_492T	ethambutol
Rv3794	4244706	Chromosome	0,112781954887218	embA	missense	492T>492S	ERR1213874	embA_492T>492S	ethambutol
Rv3794	4244714	Chromosome	0,106666666666667	embA	*synonymous	494A	ERR1213916	embA_494A	ethambutol
Rv3794	4244717	Chromosome	0,0339805825242718	embA	*stop_gained	495W>495*	ERR1213887	embA_495W>495*	ethambutol
Rv3794	4244717	Chromosome	0,0548780487804878	embA	missense	495W>495C	ERR1213929	embA_495W>495C	ethambutol
Rv3794	4244720	Chromosome	0,696969696969697	embA	synonymous	496Y	ERR1873492	embA_496Y	ethambutol
Rv3794	4244719	Chromosome	0,0421052631578947	embA	missense	496Y>496F	ERR1035357	embA_496Y>496F	ethambutol
Rv3794	4244723	Chromosome	0,0414201183431953	embA	*synonymous	497Q	ERR1035261	embA_497Q	ethambutol
Rv3794	4244722	Chromosome	0,132352941176471	embA	*missense	497Q>497L	ERR1035353	embA_497Q>497L	ethambutol
Rv3794	4244726	Chromosome	0,104651162790698	embA	synonymous	498D	ERR161149	embA_498D	ethambutol
Rv3794	4244725	Chromosome	0,032051282051282	embA	missense	498D>498A	SRR1270411	embA_498D>498A	ethambutol
Rv3794	4244724	Chromosome	0,029023746701847	embA	missense	498D>498N	ERR1035296	embA_498D>498N	ethambutol
Rv3794	4244727	Chromosome	0,0666666666666667	embA	*missense	499F>499N	ERR1035353	embA_499F>499N	ethambutol
Rv3794	4244728	Chromosome	0,103896103896104	embA	*missense	499F>499W	ERR1213916	embA_499F>499W	ethambutol
Rv3794	4244728	Chromosome	1	embA	missense	499F>501W	ERR1873393	embA_499F>501W	ethambutol
Rv3794	4243379	Chromosome	0,036036036036036	embA	synonymous	49S	SRR2100904	embA_49S	ethambutol
Rv3794	4243378	Chromosome	0,099009900990099	embA	missense	49S>49N	ERR1035356	embA_49S>49N	ethambutol
Rv3794	4243379	Chromosome	0,984375	embA	missense	49S>49R	SRR2100398	embA_49S>49R	ethambutol
Rv3794	4243378	Chromosome	0,109489051094891	embA	missense	49S>49T	ERR552662	embA_49S>49T	ethambutol
Rv3794	4243244	Chromosome	0,0476190476190476	embA	synonymous	4D	ERR1213899	embA_4D	ethambutol
Rv3794	4243242	Chromosome	0,0534351145038168	embA	missense	4D>4Y	ERR1213884	embA_4D>4Y	ethambutol
Rv3794	4244732	Chromosome	0,244117647058824	embA	synonymous	500L	ERR1034763	embA_500L	ethambutol
Rv3794	4244735	Chromosome	0,037037037037037	embA	synonymous	501R	SRR2101201	embA_501R	ethambutol
Rv3794	4244733	Chromosome	0,0545454545454545	embA	missense	501R>501C	ERR1213939	embA_501R>501C	ethambutol
Rv3794	4244734	Chromosome	0,037037037037037	embA	missense	501R>501L	ERR1213929	embA_501R>501L	ethambutol
Rv3794	4244738	Chromosome	0,0330578512396694	embA	synonymous	502Y	SRR2101254	embA_502Y	ethambutol
Rv3794	4244737	Chromosome	1	embA	missense	502Y>502C	ERR2145514	embA_502Y>502C	ethambutol
Rv3794	4244737	Chromosome	0,0700636942675159	embA	*missense	502Y>502F	ERR1213905	embA_502Y>502F	ethambutol
Rv3794	4244736	Chromosome	0,0294117647058824	embA	missense	502Y>502N	ERR1035316	embA_502Y>502N	ethambutol
Rv3794	4244741	Chromosome	0,0298507462686567	embA	stop_gained	503Y>503*	ERR1035299	embA_503Y>503*	ethambutol
Rv3794	4244739	Chromosome	0,0983606557377049	embA	missense	503Y>503N	ERR1213922	embA_503Y>503N	ethambutol
Rv3794	4244743	Chromosome	0,0666666666666667	embA	*missense	504F>504Y	ERR1213878	embA_504F>504Y	ethambutol
Rv3794	4244747	Chromosome	0,06	embA	*synonymous	505L	ERR1035312	embA_505L	ethambutol
Rv3794	4244745	Chromosome	0,0512820512820513	embA	*missense	505L>505F	ERR1035259	embA_505L>505F	ethambutol
Rv3794	4244745	Chromosome	0,133663366336634	embA	*missense	505L>505Y	ERR1035300	embA_505L>505Y	ethambutol
Rv3794	4244750	Chromosome	0,1	embA	synonymous	506T	ERR400529	embA_506T	ethambutol
Rv3794	4244749	Chromosome	0,0291970802919708	embA	missense	506T>506I	ERR216900	embA_506T>506I	ethambutol
Rv3794	4244751	Chromosome	0,0451977401129944	embA	missense	507V>507F	ERR1035359	embA_507V>507F	ethambutol
Rv3794	4244752	Chromosome	0,033112582781457	embA	missense	507V>507G	SRS553872	embA_507V>507G	ethambutol
Rv3794	4244756	Chromosome	0,0411522633744856	embA	synonymous	508E	ERR1213929	embA_508E	ethambutol
Rv3794	4244754	Chromosome	0,0465116279069767	embA	missense	508E>508K	ERR1035359	embA_508E>508K	ethambutol
Rv3794	4244755	Chromosome	0,0286532951289398	embA	missense	508E>508V	ERR1035316	embA_508E>508V	ethambutol
Rv3794	4243382	Chromosome	0,0422535211267606	embA	synonymous	50T	SRR2100287	embA_50T	ethambutol
Rv3794	4243381	Chromosome	0,0476190476190476	embA	missense	50T>50I	SRR2101185	embA_50T>50I	ethambutol
Rv3794	4243380	Chromosome	0,185567010309278	embA	missense	50T>50P	ERR036186	embA_50T>50P	ethambutol
Rv3794	4243380	Chromosome	0,0546448087431694	embA	missense	50T>50S	ERR1213929	embA_50T>50S	ethambutol
Rv3794	4244762	Chromosome	0,0925925925925926	embA	*synonymous	510N	ERR1213890	embA_510N	ethambutol
Rv3794	4244764	Chromosome	0,0777777777777778	embA	missense	511V>511A	ERR400529	embA_511V>511A	ethambutol
Rv3794	4244768	Chromosome	0,094488188976378	embA	*synonymous	512E	ERR1035260	embA_512E	ethambutol
Rv3794	4244768	Chromosome	0,0843373493975904	embA	missense	512E>512D	ERR400529	embA_512E>512D	ethambutol
Rv3794	4244771	Chromosome	0,0987654320987654	embA	synonymous	513G	ERR400529	embA_513G	ethambutol
Rv3794	4244770	Chromosome	0,0343642611683849	embA	missense	513G>513E	ERR1213929	embA_513G>513E	ethambutol
Rv3794	4244769	Chromosome	0,054726368159204	embA	missense	513G>513R	ERR1035263	embA_513G>513R	ethambutol
Rv3794	4244774	Chromosome	0,04	embA	synonymous	514S	SRR2101187	embA_514S	ethambutol
Rv3794	4244773	Chromosome	0,0681818181818182	embA	*missense	514S>514L	ERR1035356	embA_514S>514L	ethambutol
Rv3794	4244777	Chromosome	0,137931034482759	embA	missense	515M>515I	SRS551783	embA_515M>515I	ethambutol
Rv3794	4244780	Chromosome	0,0985915492957746	embA	*synonymous	516S	ERR1213933	embA_516S	ethambutol
Rv3794	4244778	Chromosome	0,121951219512195	embA	missense	516S>516A	ERR400529	embA_516S>516A	ethambutol
Rv3794	4244779	Chromosome	0,0427350427350427	embA	*missense	516S>516F	ERR1035312	embA_516S>516F	ethambutol
Rv3794	4244778	Chromosome	0,0784313725490196	embA	missense	516S>516P	ERR245658	embA_516S>516P	ethambutol
Rv3794	4244784	Chromosome	0,0535714285714286	embA	*synonymous	518R	ERR1035312	embA_518R	ethambutol
Rv3794	4244785	Chromosome	0,0431654676258993	embA	missense	518R>518Q	ERR1034773	embA_518R>518Q	ethambutol
Rv3794	4244789	Chromosome	0,0471698113207547	embA	synonymous	519F	ERR2124081	embA_519F	ethambutol
Rv3794	4244788	Chromosome	0,128205128205128	embA	*missense	519F>519Y	ERR1213933	embA_519F>519Y	ethambutol
Rv3794	4243384	Chromosome	0,0256410256410256	embA	missense	51A>51V	ERR1035316	embA_51A>51V	ethambutol
Rv3794	4244792	Chromosome	0,0592105263157895	embA	*synonymous	520A	ERR1035312	embA_520A	ethambutol
Rv3794	4244790	Chromosome	0,0555555555555556	embA	*missense	520A>520T	ERR1213877	embA_520A>520T	ethambutol
Rv3794	4244791	Chromosome	0,043010752688172	embA	missense	520A>520V	SRR2101057	embA_520A>520V	ethambutol
Rv3794	4244793	Chromosome	0,032258064516129	embA	missense	521V>521M	SRR2100911	embA_521V>521M	ethambutol
Rv3794	4244796	Chromosome	0,0393700787401575	embA	synonymous	522L	SRR2100969	embA_522L	ethambutol
Rv3794	4244796	Chromosome	0,148148148148148	embA	missense	522L>522M	ERR1213915	embA_522L>522M	ethambutol
Rv3794	4244801	Chromosome	0,0520833333333333	embA	synonymous	523V	ERR1035355	embA_523V	ethambutol
Rv3794	4244799	Chromosome	0,0310077519379845	embA	missense	523V>523L	SRR2101265	embA_523V>523L	ethambutol
Rv3794	4244802	Chromosome	0,0666666666666667	embA	synonymous	524L	ERR400529	embA_524L	ethambutol
Rv3794	4244807	Chromosome	0,993630573248408	embA	synonymous	525L	ERR037496	embA_525L	ethambutol
Rv3794	4244808	Chromosome	0,0684931506849315	embA	missense	526F>526L	ERR400529	embA_526F>526L	ethambutol
Rv3794	4244809	Chromosome	0,0652173913043478	embA	missense	526F>526Y	ERR1035355	embA_526F>526Y	ethambutol
Rv3794	4244812	Chromosome	0,0552486187845304	embA	missense	527C>527F	ERR1035359	embA_527C>527F	ethambutol
Rv3794	4244814	Chromosome	0,0684931506849315	embA	missense	528L>528M	ERR400529	embA_528L>528M	ethambutol
Rv3794	4243388	Chromosome	0,0487804878048781	embA	synonymous	52D	ERR1213929	embA_52D	ethambutol
Rv3794	4243388	Chromosome	0,0579710144927536	embA	missense	52D>52E	SRR2100910	embA_52D>52E	ethambutol
Rv3794	4244821	Chromosome	0,0375	embA	missense	530G>530E	ERR1035263	embA_530G>530E	ethambutol
Rv3794	4244820	Chromosome	0,0638297872340425	embA	missense	530G>530W	ERR1035355	embA_530G>530W	ethambutol
Rv3794	4244825	Chromosome	0,996941896024465	embA	synonymous	531V	ERR551127	embA_531V	ethambutol
Rv3794	4244823	Chromosome	0,046242774566474	embA	*missense	531V>531M	ERR1035312	embA_531V>531M	ethambutol
Rv3794	4244828	Chromosome	0,0810810810810811	embA	synonymous	532L	ERR400529	embA_532L	ethambutol
Rv3794	4244827	Chromosome	0,0725806451612903	embA	*missense	532L>532Q	ERR1035353	embA_532L>532Q	ethambutol
Rv3794	4244834	Chromosome	1	embA	synonymous	534V	SRR2101348	embA_534V	ethambutol
Rv3794	4244832	Chromosome	1	embA	missense	534V>534M	ERR181826	embA_534V>534M	ethambutol
Rv3794	4244835	Chromosome	0,111111111111111	embA	synonymous	535L	ERR400529	embA_535L	ethambutol
Rv3794	4244838	Chromosome	0,0416666666666667	embA	*synonymous	536L	ERR1035312	embA_536L	ethambutol
Rv3794	4244838	Chromosome	0,963414634146341	embA	missense	536L>536V	ERR161063	embA_536L>536V	ethambutol
Rv3794	4244839	Chromosome	0,0714285714285714	embA	*frameshift	536LRRGRVAGLASGPAWRLIGTTAVGLLLLTFTPTKWAVQFGAFAGLAGVLGAVTAFTFARIGLHSRRNLTLYVTALLFVLAWATSGINGWFYVGNYGVPWYDIQPVIASHPVTSMFLTLSILTGLLAAWYHFRMDYAGHTEVKDNRRNRILASTPLLVVAVIMVAGEVGSMAKAAVFRYPLYTTAKANLTALSTGLSSCAMADDVLAEPDPNAGMLQPVPGQAFGPDGPLGGISPVGFKPEGVGEDLKSDPVVSKPGLVNSDASPNKPNAAITDSAGTAGGKGPVGINGSHAALPFGLDPARTPVMGSYGENNLAATATSAWYQLPPRSPDRPLVVVSAAGAIWSYKEDGDFIYGQSLKLQWGVTGPDGRIQPLGQVFPIDIGPQPAWRNLRFPLAW…	SRR2100889	embA_536LRRGRVAGLASGPAWRLIGTTAVGLLLLTFTPTKWAVQFGAFAGLAGVLGAVTAFTFARIGLHSRRNLTLYVTALLFVLAWATSGINGWFYVGNYGVPWYDIQPVIASHPVTSMFLTLSILTGLLAAWYHFRMDYAGHTEVKDNRRNRILASTPLLVVAVIMVAGEVGSMAKAAVFRYPLYTTAKANLTALSTGLSSCAMADDVLAEPDPNAGMLQPVPGQAFGPDGPLGGISPVGFKPEGVGEDLKSDPVVSKPGLVNSDASPNKPNAAITDSAGTAGGKGPVGINGSHAALPFGLDPARTPVMGSYGENNLAATATSAWYQLPPRSPDRPLVVVSAAGAIWSYKEDGDFIYGQSLKLQWGVTGPDGRIQPLGQVFPIDIGPQPAWRNLR…	ethambutol
Rv3794	4244843	Chromosome	0,121212121212121	embA	synonymous	537R	ERR400529	embA_537R	ethambutol
Rv3794	4244841	Chromosome	0,0363636363636364	embA	missense	537R>537W	SRR2099937	embA_537R>537W	ethambutol
Rv3794	4244846	Chromosome	0,0395480225988701	embA	synonymous	538R	ERR1213937	embA_538R	ethambutol
Rv3794	4244844	Chromosome	0,146788990825688	embA	*missense	538R>538C	ERR1213916	embA_538R>538C	ethambutol
Rv3794	4244849	Chromosome	0,0277777777777778	embA	synonymous	539G	SRR2100158	embA_539G	ethambutol
Rv3794	4243391	Chromosome	0,0655737704918033	embA	synonymous	53G	SRR2100713	embA_53G	ethambutol
Rv3794	4244852	Chromosome	0,05	embA	*synonymous	540R	ERR1213877	embA_540R	ethambutol
Rv3794	4244851	Chromosome	0,0437158469945355	embA	*missense	540R>540Q	ERR1035312	embA_540R>540Q	ethambutol
Rv3794	4244853	Chromosome	0,0315789473684211	embA	missense	541V>541M	SRR2100295	embA_541V>541M	ethambutol
Rv3794	4244858	Chromosome	0,0647482014388489	embA	*synonymous	542A	ERR1213877	embA_542A	ethambutol
Rv3794	4244857	Chromosome	0,0463576158940397	embA	missense	542A>542G	ERR1213937	embA_542A>542G	ethambutol
Rv3794	4244861	Chromosome	0,0573248407643312	embA	synonymous	543G	ERR1035357	embA_543G	ethambutol
Rv3794	4244860	Chromosome	0,058252427184466	embA	missense	543G>543E	ERR1035355	embA_543G>543E	ethambutol
Rv3794	4244859	Chromosome	0,0449438202247191	embA	missense	543G>543R	SRR2101241	embA_543G>543R	ethambutol
Rv3794	4244862	Chromosome	0,054421768707483	embA	synonymous	544L	ERR1213937	embA_544L	ethambutol
Rv3794	4244866	Chromosome	0,0857142857142857	embA	missense	545A>545G	ERR040118	embA_545A>545G	ethambutol
Rv3794	4244865	Chromosome	0,996	embA	missense	545A>545P	ERR551127	embA_545A>545P	ethambutol
Rv3794	4244869	Chromosome	0,0505050505050505	embA	missense	546S>546N	SRR2100741	embA_546S>546N	ethambutol
Rv3794	4244868	Chromosome	0,0638297872340425	embA	missense	546S>546R	ERR1213937	embA_546S>546R	ethambutol
Rv3794	4244873	Chromosome	0,128571428571429	embA	synonymous	547G	ERR400529	embA_547G	ethambutol
Rv3794	4244871	Chromosome	0,0677966101694915	embA	missense	547G>547C	SRR2100705	embA_547G>547C	ethambutol
Rv3794	4244871	Chromosome	0,0625	embA	missense	547G>547S	SRR2100491	embA_547G>547S	ethambutol
Rv3794	4244879	Chromosome	0,5	embA	synonymous	549A	ERR1873492	embA_549A	ethambutol
Rv3794	4244877	Chromosome	0,0518518518518519	embA	missense	549A>549S	ERR1213928	embA_549A>549S	ethambutol
Rv3794	4243392	Chromosome	1	embA	missense	54N>54D	ERR1034734	embA_54N>54D	ethambutol
Rv3794	4243393	Chromosome	1	embA	missense	54N>54S	ERR552013	embA_54N>54S	ethambutol
Rv3794	4244880	Chromosome	1	embA	missense	550W>550R	ERR553172	embA_550W>550R	ethambutol
Rv3794	4244885	Chromosome	0,137931034482759	embA	synonymous	551R	ERR176549	embA_551R	ethambutol
Rv3794	4244886	Chromosome	0,5	embA	synonymous	552L	ERR1873492	embA_552L	ethambutol
Rv3794	4244893	Chromosome	0,04	embA	missense	554G>554D	SRR2100245	embA_554G>554D	ethambutol
Rv3794	4244897	Chromosome	0,1125	embA	synonymous	555T	ERR1213937	embA_555T	ethambutol
Rv3794	4244895	Chromosome	0,285714285714286	embA	missense	555T>555A	SRS553839	embA_555T>555A	ethambutol
Rv3794	4244895	Chromosome	0,0588235294117647	embA	missense	555T>555S	ERR1213929	embA_555T>555S	ethambutol
Rv3794	4244900	Chromosome	0,137254901960784	embA	synonymous	556T	ERR1213880	embA_556T	ethambutol
Rv3794	4244899	Chromosome	0,0404624277456647	embA	*missense	556T>556I	ERR1035315	embA_556T>556I	ethambutol
Rv3794	4244899	Chromosome	0,159090909090909	embA	*missense	556T>556M	ERR1213878	embA_556T>556M	ethambutol
Rv3794	4244903	Chromosome	0,0344827586206897	embA	synonymous	557A	ERR1213929	embA_557A	ethambutol
Rv3794	4244906	Chromosome	0,0892857142857143	embA	synonymous	558V	ERR1035355	embA_558V	ethambutol
Rv3794	4244904	Chromosome	0,0621761658031088	embA	missense	558V>558F	ERR245758	embA_558V>558F	ethambutol
Rv3794	4244905	Chromosome	0,161538461538462	embA	missense	558V>558G	ERR036187	embA_558V>558G	ethambutol
Rv3794	4244904	Chromosome	0,0227272727272727	embA	missense	558V>558I	ERR126607	embA_558V>558I	ethambutol
Rv3794	4244904	Chromosome	0,555555555555556	embA	missense	558V>558L	ERR1873492	embA_558V>558L	ethambutol
Rv3794	4244909	Chromosome	0,116883116883117	embA	synonymous	559G	ERR1213937	embA_559G	ethambutol
Rv3794	4244907	Chromosome	0,269230769230769	embA	missense	559G>559S	ERR1213915	embA_559G>559S	ethambutol
Rv3794	4243397	Chromosome	0,072289156626506	embA	*synonymous	55I	ERR1213879	embA_55I	ethambutol
Rv3794	4243395	Chromosome	0,0833333333333333	embA	missense	55I>55F	ERR1213934	embA_55I>55F	ethambutol
Rv3794	4244916	Chromosome	0,0769230769230769	embA	*synonymous	562L	ERR1213877	embA_562L	ethambutol
Rv3794	4244919	Chromosome	0,0636363636363636	embA	synonymous	563L	ERR176557	embA_563L	ethambutol
Rv3794	4244919	Chromosome	0,0983606557377049	embA	*missense	563L>563F	ERR1035353	embA_563L>563F	ethambutol
Rv3794	4244919	Chromosome	0,181818181818182	embA	missense	563L>563V	ERR553132	embA_563L>563V	ethambutol
Rv3794	4244923	Chromosome	0,0727272727272727	embA	*missense	564T>564M	ERR1213873	embA_564T>564M	ethambutol
Rv3794	4244922	Chromosome	0,123076923076923	embA	missense	564T>564P	ERR553132	embA_564T>564P	ethambutol
Rv3794	4244925	Chromosome	0,134146341463415	embA	missense	565F>565V	ERR550947	embA_565F>565V	ethambutol
Rv3794	4244926	Chromosome	0,0985915492957746	embA	*missense	565F>565Y	ERR1213933	embA_565F>565Y	ethambutol
Rv3794	4244930	Chromosome	0,116883116883117	embA	synonymous	566T	ERR400529	embA_566T	ethambutol
Rv3794	4244929	Chromosome	0,0476190476190476	embA	missense	566T>566M	SRR2100310	embA_566T>566M	ethambutol
Rv3794	4244928	Chromosome	0,0947368421052632	embA	*missense	566T>566S	ERR1213877	embA_566T>566S	ethambutol
Rv3794	4244933	Chromosome	0,065979381443299	embA	synonymous	567P	ERR037536	embA_567P	ethambutol
Rv3794	4244936	Chromosome	0,694444444444444	embA	synonymous	568T	ERR1873492	embA_568T	ethambutol
Rv3794	4244939	Chromosome	0,0508474576271186	embA	synonymous	569K	ERR176557	embA_569K	ethambutol
Rv3794	4244937	Chromosome	0,0633802816901408	embA	missense	569K>569Q	ERR036219	embA_569K>569Q	ethambutol
Rv3794	4243398	Chromosome	0,150943396226415	embA	missense	56T>56P	ERR551126	embA_56T>56P	ethambutol
Rv3794	4244941	Chromosome	0,0408163265306122	embA	missense	570W>570L	ERR221599	embA_570W>570L	ethambutol
Rv3794	4244945	Chromosome	0,157894736842105	embA	*synonymous	571A	ERR1213878	embA_571A	ethambutol
Rv3794	4244943	Chromosome	0,0355029585798817	embA	missense	571A>571S	ERR1213929	embA_571A>571S	ethambutol
Rv3794	4244948	Chromosome	1	embA	synonymous	572V	ERR1873393	embA_572V	ethambutol
Rv3794	4244947	Chromosome	0,140350877192982	embA	missense	572V>572G	ERR553009	embA_572V>572G	ethambutol
Rv3794	4244946	Chromosome	0,0617283950617284	embA	missense	572V>572I	ERR400529	embA_572V>572I	ethambutol
Rv3794	4244946	Chromosome	0,0425531914893617	embA	missense	572V>572M	SRR2100959	embA_572V>572M	ethambutol
Rv3794	4244950	Chromosome	0,129032258064516	embA	*missense	573Q>573L	ERR1213916	embA_573Q>573L	ethambutol
Rv3794	4244954	Chromosome	0,075	embA	missense	574F>574L	ERR1213937	embA_574F>574L	ethambutol
Rv3794	4244952	Chromosome	0,13953488372093	embA	missense	574F>574V	SRR2101549	embA_574F>574V	ethambutol
Rv3794	4244953	Chromosome	0,183673469387755	embA	*missense	574F>574Y	ERR1035356	embA_574F>574Y	ethambutol
Rv3794	4244957	Chromosome	0,0789473684210526	embA	synonymous	575G	ERR400529	embA_575G	ethambutol
Rv3794	4244960	Chromosome	0,981132075471698	embA	synonymous	576A	ERR1873393	embA_576A	ethambutol
Rv3794	4244958	Chromosome	1	embA	missense	576A>576T	ERR552091	embA_576A>576T	ethambutol
Rv3794	4244963	Chromosome	1	embA	missense	577F>577L	ERR1034672	embA_577F>577L	ethambutol
Rv3794	4244962	Chromosome	0,121212121212121	embA	*missense	577F>577Y	ERR1213933	embA_577F>577Y	ethambutol
Rv3794	4244966	Chromosome	0,8	embA	synonymous	578A	ERR1873492	embA_578A	ethambutol
Rv3794	4244964	Chromosome	0,0454545454545455	embA	missense	578A>578T	SRR2101208	embA_578A>578T	ethambutol
Rv3794	4244965	Chromosome	0,0290697674418605	embA	missense	578A>578V	SRR2100267	embA_578A>578V	ethambutol
Rv3794	4244969	Chromosome	0,109090909090909	embA	synonymous	579G	ERR553132	embA_579G	ethambutol
Rv3794	4244967	Chromosome	0,072289156626506	embA	missense	579G>579R	ERR1213909	embA_579G>579R	ethambutol
Rv3794	4243403	Chromosome	0,0324909747292419	embA	synonymous	57Q	ERR1035316	embA_57Q	ethambutol
Rv3794	4243401	Chromosome	1	embA	missense	57Q>57E	ERR551916	embA_57Q>57E	ethambutol
Rv3794	4243403	Chromosome	0,0540540540540541	embA	missense	57Q>57H	ERR1213929	embA_57Q>57H	ethambutol
Rv3794	4243402	Chromosome	0,0654761904761905	embA	missense	57Q>57L	ERR1213937	embA_57Q>57L	ethambutol
Rv3794	4243402	Chromosome	0,0232558139534884	embA	missense	57Q>57P	ERR1213941	embA_57Q>57P	ethambutol
Rv3794	4244970	Chromosome	1	embA	synonymous	580L	SRR2100712	embA_580L	ethambutol
Rv3794	4244975	Chromosome	0,0256410256410256	embA	synonymous	581A	ERR1035316	embA_581A	ethambutol
Rv3794	4244974	Chromosome	0,0769230769230769	embA	missense	581A>581D	ERR1213922	embA_581A>581D	ethambutol
Rv3794	4244978	Chromosome	0,0746268656716418	embA	*synonymous	582G	ERR1035356	embA_582G	ethambutol
Rv3794	4244977	Chromosome	0,0365853658536585	embA	*missense	582G>582E	ERR1035260	embA_582G>582E	ethambutol
Rv3794	4244976	Chromosome	0,988439306358382	embA	missense	582G>582R	ERR1034846	embA_582G>582R	ethambutol
Rv3794	4244980	Chromosome	0,818181818181818	embA	missense	583V>583A	ERR1873492	embA_583V>583A	ethambutol
Rv3794	4244980	Chromosome	0,102941176470588	embA	missense	583V>583G	ERR400354	embA_583V>583G	ethambutol
Rv3794	4244979	Chromosome	0,055	embA	missense	583V>583L	ERR1035357	embA_583V>583L	ethambutol
Rv3794	4244980	Chromosome	0,833333333333333	embA	missense	583V>585A	ERR1873393	embA_583V>585A	ethambutol
Rv3794	4244982	Chromosome	0,833333333333333	embA	synonymous	584L	ERR1873393	embA_584L	ethambutol
Rv3794	4244987	Chromosome	0,8	embA	synonymous	585G	ERR1873393	embA_585G	ethambutol
Rv3794	4244985	Chromosome	0,0932203389830508	embA	*missense	585G>585S	ERR1035312	embA_585G>585S	ethambutol
Rv3794	4244990	Chromosome	0,0431034482758621	embA	*synonymous	586A	ERR1035312	embA_586A	ethambutol
Rv3794	4244989	Chromosome	0,0705882352941176	embA	*missense	586A>586E	ERR1035356	embA_586A>586E	ethambutol
Rv3794	4244988	Chromosome	1	embA	missense	586A>586T	SRR2101551	embA_586A>586T	ethambutol
Rv3794	4244992	Chromosome	0,0413223140495868	embA	missense	587V>587D	ERR1035359	embA_587V>587D	ethambutol
Rv3794	4244991	Chromosome	0,0612244897959184	embA	missense	587V>587I	SRR2100551	embA_587V>587I	ethambutol
Rv3794	4244991	Chromosome	0,8	embA	missense	587V>589L	ERR1873393	embA_587V>589L	ethambutol
Rv3794	4244998	Chromosome	0,0535714285714286	embA	*missense	589A>589E	ERR1035312	embA_589A>589E	ethambutol
Rv3794	4243405	Chromosome	0,162162162162162	embA	missense	58I>58N	ERR1213890	embA_58I>58N	ethambutol
Rv3794	4245000	Chromosome	0,108433734939759	embA	*missense	590F>590I	ERR1035353	embA_590F>590I	ethambutol
Rv3794	4245001	Chromosome	0,1	embA	*missense	590F>590Y	ERR1213890	embA_590F>590Y	ethambutol
Rv3794	4245005	Chromosome	0,0246478873239437	embA	synonymous	591T	ERR1035316	embA_591T	ethambutol
Rv3794	4245003	Chromosome	0,388888888888889	embA	missense	591T>591A	ERR1873492	embA_591T>591A	ethambutol
Rv3794	4245004	Chromosome	0,0368421052631579	embA	missense	591T>591I	ERR2124081	embA_591T>591I	ethambutol
Rv3794	4245004	Chromosome	0,106382978723404	embA	*missense	591T>591N	ERR1035353	embA_591T>591N	ethambutol
Rv3794	4245003	Chromosome	1	embA	missense	591T>591P	ERR039333	embA_591T>591P	ethambutol
Rv3794	4245004	Chromosome	0,989010989010989	embA	missense	591T>591S	ERR1213921	embA_591T>591S	ethambutol
Rv3794	4245003	Chromosome	0,666666666666667	embA	missense	591T>593A	ERR1873393	embA_591T>593A	ethambutol
Rv3794	4245006	Chromosome	0,285714285714286	embA	missense	592F>592L	ERR1873492	embA_592F>592L	ethambutol
Rv3794	4245010	Chromosome	0,0508474576271186	embA	missense	593A>593V	SRR2100727	embA_593A>593V	ethambutol
Rv3794	4245014	Chromosome	0,0321100917431193	embA	*synonymous	594R	ERR1213887	embA_594R	ethambutol
Rv3794	4245017	Chromosome	0,0366492146596859	embA	synonymous	595I	ERR2124081	embA_595I	ethambutol
Rv3794	4245015	Chromosome	0,142857142857143	embA	missense	595I>595L	SRR2101564	embA_595I>595L	ethambutol
Rv3794	4245015	Chromosome	1	embA	missense	595I>595V	ERR400333	embA_595I>595V	ethambutol
Rv3794	4245019	Chromosome	0,0545454545454545	embA	missense	596G>596D	SRR2100688	embA_596G>596D	ethambutol
Rv3794	4245018	Chromosome	1	embA	missense	596G>596S	ERR046846	embA_596G>596S	ethambutol
Rv3794	4245019	Chromosome	0,0412371134020619	embA	missense	596G>596V	SRR2100019	embA_596G>596V	ethambutol
Rv3794	4245023	Chromosome	0,024390243902439	embA	synonymous	597L	ERR1035316	embA_597L	ethambutol
Rv3794	4245022	Chromosome	0,116788321167883	embA	*missense	597L>597Q	ERR1213933	embA_597L>597Q	ethambutol
Rv3794	4245024	Chromosome	0,0507246376811594	embA	missense	598H>598N	ERR1213886	embA_598H>598N	ethambutol
Rv3794	4245025	Chromosome	1	embA	missense	598H>598R	ERR036230	embA_598H>598R	ethambutol
Rv3794	4245027	Chromosome	0,0350877192982456	embA	missense	599S>599C	ERR1035359	embA_599S>599C	ethambutol
Rv3794	4245029	Chromosome	0,0518518518518519	embA	missense	599S>599R	ERR1213886	embA_599S>599R	ethambutol
Rv3794	4243409	Chromosome	0,03125	embA	synonymous	59T	ERR1213887	embA_59T	ethambutol
Rv3794	4243246	Chromosome	0,025974025974026	embA	missense	5G>5D	ERR1035316	embA_5G>5D	ethambutol
Rv3794	4243245	Chromosome	0,996108949416342	embA	missense	5G>5R	ERR1213947	embA_5G>5R	ethambutol
Rv3794	4243245	Chromosome	0,996131528046422	embA	missense	5G>5S	ERR1034606	embA_5G>5S	ethambutol
Rv3794	4243246	Chromosome	0,325	embA	missense	5G>5V	SRR2101505	embA_5G>5V	ethambutol
Rv3794	4245030	Chromosome	0,0728476821192053	embA	synonymous	600R	ERR1213929	embA_600R	ethambutol
Rv3794	4245035	Chromosome	0,0631578947368421	embA	*synonymous	601R	ERR1213879	embA_601R	ethambutol
Rv3794	4245033	Chromosome	0,0380434782608696	embA	missense	601R>601C	ERR2124081	embA_601R>601C	ethambutol
Rv3794	4245034	Chromosome	0,048951048951049	embA	*missense	601R>601H	ERR1035312	embA_601R>601H	ethambutol
Rv3794	4245038	Chromosome	0,973684210526316	embA	synonymous	602N	ERR1873393	embA_602N	ethambutol
Rv3794	4245041	Chromosome	0,1125	embA	synonymous	603L	ERR176549	embA_603L	ethambutol
Rv3794	4245044	Chromosome	0,10989010989011	embA	*synonymous	604T	ERR1035353	embA_604T	ethambutol
Rv3794	4245043	Chromosome	0,0432098765432099	embA	missense	604T>604K	ERR1035318	embA_604T>604K	ethambutol
Rv3794	4245047	Chromosome	0,0495867768595041	embA	synonymous	605L	ERR1213930	embA_605L	ethambutol
Rv3794	4245046	Chromosome	0,347826086956522	embA	*missense	605L>605Q	ERR1213916	embA_605L>605Q	ethambutol
Rv3794	4245050	Chromosome	0,0326086956521739	embA	*synonymous	606Y	ERR1035315	embA_606Y	ethambutol
Rv3794	4245050	Chromosome	0,0561797752808989	embA	stop_gained	606Y>606*	ERR1213928	embA_606Y>606*	ethambutol
Rv3794	4245048	Chromosome	0,0365853658536585	embA	missense	606Y>606N	ERR1035359	embA_606Y>606N	ethambutol
Rv3794	4245053	Chromosome	0,0482758620689655	embA	*synonymous	607V	ERR1035312	embA_607V	ethambutol
Rv3794	4245052	Chromosome	0,0825688073394495	embA	*missense	607V>607E	ERR1035353	embA_607V>607E	ethambutol
Rv3794	4245051	Chromosome	0,0588235294117647	embA	missense	607V>607L	SRR2101214	embA_607V>607L	ethambutol
Rv3794	4245056	Chromosome	0,11304347826087	embA	synonymous	608T	ERR176557	embA_608T	ethambutol
Rv3794	4245055	Chromosome	0,995271867612293	embA	missense	608T>608N	ERR037477	embA_608T>608N	ethambutol
Rv3794	4245059	Chromosome	0,0571428571428571	embA	synonymous	609A	SRR2100837	embA_609A	ethambutol
Rv3794	4243412	Chromosome	0,0465116279069767	embA	synonymous	60A	ERR176549	embA_60A	ethambutol
Rv3794	4245060	Chromosome	0,161290322580645	embA	synonymous	610L	ERR176549	embA_610L	ethambutol
Rv3794	4245060	Chromosome	0,0857142857142857	embA	missense	610L>610M	ERR1213923	embA_610L>610M	ethambutol
Rv3794	4245065	Chromosome	0,072289156626506	embA	*synonymous	611L	ERR1213928	embA_611L	ethambutol
Rv3794	4245068	Chromosome	0,0412371134020619	embA	synonymous	612F	SRR2101265	embA_612F	ethambutol
Rv3794	4245067	Chromosome	0,0593220338983051	embA	*missense	612F>612Y	ERR1213933	embA_612F>612Y	ethambutol
Rv3794	4245071	Chromosome	0,05	embA	synonymous	613V	SRR2100880	embA_613V	ethambutol
Rv3794	4245069	Chromosome	0,04	embA	missense	613V>613M	SRR2101192	embA_613V>613M	ethambutol
Rv3794	4245072	Chromosome	0,0426829268292683	embA	synonymous	614L	ERR1035357	embA_614L	ethambutol
Rv3794	4245072	Chromosome	0,0482758620689655	embA	*missense	614L>614M	ERR1035312	embA_614L>614M	ethambutol
Rv3794	4245073	Chromosome	0,0714285714285714	embA	missense	614L>614Q	ERR1213894	embA_614L>614Q	ethambutol
Rv3794	4245072	Chromosome	0,744186046511628	embA	missense	614L>614V	ERR1873492	embA_614L>614V	ethambutol
Rv3794	4245077	Chromosome	1	embA	synonymous	615A	ERR1873393	embA_615A	ethambutol
Rv3794	4245078	Chromosome	0,0521739130434783	embA	missense	616W>616V	ERR176557	embA_616W>616V	ethambutol
Rv3794	4245083	Chromosome	0,0806451612903226	embA	synonymous	617A	ERR161149	embA_617A	ethambutol
Rv3794	4245082	Chromosome	0,0563380281690141	embA	missense	617A>617V	SRR2100696	embA_617A>617V	ethambutol
Rv3794	4245086	Chromosome	0,0681818181818182	embA	synonymous	618T	SRR2100823	embA_618T	ethambutol
Rv3794	4245089	Chromosome	0,195121951219512	embA	synonymous	619S	ERR1213915	embA_619S	ethambutol
Rv3794	4245088	Chromosome	0,114285714285714	embA	*stop_gained	619S>619*	ERR1213935	embA_619S>619*	ethambutol
Rv3794	4245088	Chromosome	0,0945945945945946	embA	missense	619S>619L	ERR2124078	embA_619S>619L	ethambutol
Rv3794	4243415	Chromosome	0,111111111111111	embA	synonymous	61P	ERR1213933	embA_61P	ethambutol
Rv3794	4243413	Chromosome	0,0457516339869281	embA	missense	61P>61T	ERR1035357	embA_61P>61T	ethambutol
Rv3794	4245092	Chromosome	0,0580204778156997	embA	synonymous	620G	ERR1035316	embA_620G	ethambutol
Rv3794	4245090	Chromosome	0,0898876404494382	embA	*missense	620G>620C	ERR1213928	embA_620G>620C	ethambutol
Rv3794	4245090	Chromosome	0,0555555555555556	embA	*missense	620G>620S	ERR1035356	embA_620G>620S	ethambutol
Rv3794	4245093	Chromosome	0,0900900900900901	embA	missense	621I>621V	ERR176557	embA_621I>621V	ethambutol
Rv3794	4245097	Chromosome	0,0479452054794521	embA	missense	622N>622I	ERR1213901	embA_622N>622I	ethambutol
Rv3794	4245096	Chromosome	0,0465116279069767	embA	*missense	622N>622Y	ERR1035312	embA_622N>622Y	ethambutol
Rv3794	4245101	Chromosome	0,108108108108108	embA	synonymous	623G	ERR161149	embA_623G	ethambutol
Rv3794	4245099	Chromosome	0,046875	embA	*missense	623G>623R	ERR1035312	embA_623G>623R	ethambutol
Rv3794	4245103	Chromosome	0,107142857142857	embA	missense	624W>624L	SRR2100897	embA_624W>624L	ethambutol
Rv3794	4245107	Chromosome	0,05	embA	synonymous	625F	ERR1213929	embA_625F	ethambutol
Rv3794	4245106	Chromosome	0,0697674418604651	embA	missense	625F>625Y	ERR1035355	embA_625F>625Y	ethambutol
Rv3794	4245109	Chromosome	0,0320284697508897	embA	missense	626Y>626F	ERR1035293	embA_626Y>626F	ethambutol
Rv3794	4245108	Chromosome	0,0813953488372093	embA	missense	626Y>626N	ERR1213921	embA_626Y>626N	ethambutol
Rv3794	4245113	Chromosome	0,138888888888889	embA	*synonymous	627V	ERR1213933	embA_627V	ethambutol
Rv3794	4243416	Chromosome	0,0395480225988701	embA	synonymous	62L	ERR1035294	embA_62L	ethambutol
Rv3794	4243416	Chromosome	0,064	embA	missense	62L>62K	ERR1213929	embA_62L>62K	ethambutol
Rv3794	4243417	Chromosome	0,074468085106383	embA	missense	62L>62Q	ERR1213877	embA_62L>62Q	ethambutol
Rv3794	4245121	Chromosome	0,0882352941176471	embA	*missense	630Y>630F	ERR1213933	embA_630Y>630F	ethambutol
Rv3794	4245125	Chromosome	0,0961538461538462	embA	synonymous	631G	ERR176675	embA_631G	ethambutol
Rv3794	4245124	Chromosome	0,026578073089701	embA	*missense	631G>631E	ERR1035300	embA_631G>631E	ethambutol
Rv3794	4245123	Chromosome	0,031055900621118	embA	*missense	631G>631R	ERR1213887	embA_631G>631R	ethambutol
Rv3794	4245128	Chromosome	0,128205128205128	embA	synonymous	632V	ERR400529	embA_632V	ethambutol
Rv3794	4245131	Chromosome	1	embA	synonymous	633P	ERR2124088	embA_633P	ethambutol
Rv3794	4245130	Chromosome	0,0363636363636364	embA	*missense	633P>633Q	ERR1035312	embA_633P>633Q	ethambutol
Rv3794	4245129	Chromosome	0,0470588235294118	embA	missense	633P>633S	SRR2101223	embA_633P>633S	ethambutol
Rv3794	4245133	Chromosome	0,0414201183431953	embA	*stop_gained	634W>634*	ERR1035312	embA_634W>634*	ethambutol
Rv3794	4245133	Chromosome	0,0514285714285714	embA	missense	634W>634L	ERR1213929	embA_634W>634L	ethambutol
Rv3794	4245137	Chromosome	0,0649350649350649	embA	synonymous	635Y	ERR161149	embA_635Y	ethambutol
Rv3794	4245138	Chromosome	0,0425531914893617	embA	missense	636D>636N	SRR2101253	embA_636D>636N	ethambutol
Rv3794	4245142	Chromosome	0,074468085106383	embA	missense	637I>637N	ERR1213922	embA_637I>637N	ethambutol
Rv3794	4245142	Chromosome	0,0403225806451613	embA	missense	637I>637S	ERR1213908	embA_637I>637S	ethambutol
Rv3794	4245146	Chromosome	0,0617283950617284	embA	synonymous	638Q	ERR161149	embA_638Q	ethambutol
Rv3794	4245144	Chromosome	0,0114155251141553	embA	missense	638Q>637K	ERR1213949	embA_638Q>637K	ethambutol
Rv3794	4245144	Chromosome	0,0217983651226158	embA	stop_gained	638Q>638*	ERR1035316	embA_638Q>638*	ethambutol
Rv3794	4245144	Chromosome	0,0594594594594595	embA	missense	638Q>638K	ERR1213929	embA_638Q>638K	ethambutol
Rv3794	4245149	Chromosome	0,155172413793103	embA	synonymous	639P	ERR1213915	embA_639P	ethambutol
Rv3794	4245147	Chromosome	0,950704225352113	embA	missense	639P>639S	ERR046918	embA_639P>639S	ethambutol
Rv3794	4243420	Chromosome	0,101694915254237	embA	*missense	63V>63E	ERR1213879	embA_63V>63E	ethambutol
Rv3794	4245152	Chromosome	0,0826446280991736	embA	synonymous	640V	ERR245758	embA_640V	ethambutol
Rv3794	4245151	Chromosome	0,0429447852760736	embA	*missense	640V>640D	ERR1035356	embA_640V>640D	ethambutol
Rv3794	4245150	Chromosome	0,0759493670886076	embA	*missense	640V>640L	ERR1213877	embA_640V>640L	ethambutol
Rv3794	4245155	Chromosome	0,0404040404040404	embA	synonymous	641I	SRR2100227	embA_641I	ethambutol
Rv3794	4245153	Chromosome	0,0674157303370786	embA	missense	641I>641V	ERR1035355	embA_641I>641V	ethambutol
Rv3794	4245161	Chromosome	0,0353982300884956	embA	synonymous	643S	SRR2100234	embA_643S	ethambutol
Rv3794	4245164	Chromosome	0,0918367346938776	embA	synonymous	644H	ERR1213930	embA_644H	ethambutol
Rv3794	4245167	Chromosome	0,0346820809248555	embA	*synonymous	645P	ERR1035312	embA_645P	ethambutol
Rv3794	4245166	Chromosome	0,99581589958159	embA	missense	645P>645Q	ERR040121	embA_645P>645Q	ethambutol
Rv3794	4245165	Chromosome	0,0476190476190476	embA	*missense	645P>645T	ERR1035356	embA_645P>645T	ethambutol
Rv3794	4245169	Chromosome	0,0592105263157895	embA	missense	646V>646E	ERR1213886	embA_646V>646E	ethambutol
Rv3794	4245168	Chromosome	0,04	embA	missense	646V>646M	SRR2101276	embA_646V>646M	ethambutol
Rv3794	4245173	Chromosome	0,1	embA	synonymous	647T	ERR1213930	embA_647T	ethambutol
Rv3794	4245175	Chromosome	0,0759493670886076	embA	missense	648S>648L	ERR1213886	embA_648S>648L	ethambutol
Rv3794	4245178	Chromosome	0,03125	embA	missense	649M>649K	ERR1035359	embA_649M>649K	ethambutol
Rv3794	4245177	Chromosome	0,0476190476190476	embA	*missense	649M>649L	ERR1035312	embA_649M>649L	ethambutol
Rv3794	4243424	Chromosome	0,0506329113924051	embA	synonymous	64S	SRR2100938	embA_64S	ethambutol
Rv3794	4245182	Chromosome	0,148648648648649	embA	synonymous	650F	ERR1213930	embA_650F	ethambutol
Rv3794	4245181	Chromosome	0,0442477876106195	embA	missense	650F>650C	SRR1269495	embA_650F>650C	ethambutol
Rv3794	4245188	Chromosome	0,116883116883117	embA	synonymous	652T	ERR1213930	embA_652T	ethambutol
Rv3794	4245186	Chromosome	0,775	embA	missense	652T>652A	ERR1873492	embA_652T>652A	ethambutol
Rv3794	4245187	Chromosome	1	embA	*missense	652T>652K	ERR1035312	embA_652T>652K	ethambutol
Rv3794	4245187	Chromosome	0,0380952380952381	embA	missense	652T>652M	SRR2101188	embA_652T>652M	ethambutol
Rv3794	4245187	Chromosome	0,840579710144927	embA	missense	652T>652R	ERR553197	embA_652T>652R	ethambutol
Rv3794	4245189	Chromosome	0,268041237113402	embA	synonymous	653L	ERR176549	embA_653L	ethambutol
Rv3794	4245194	Chromosome	0,0588235294117647	embA	*synonymous	654S	ERR1213877	embA_654S	ethambutol
Rv3794	4245197	Chromosome	0,0333333333333333	embA	synonymous	655I	ERR1213929	embA_655I	ethambutol
Rv3794	4245195	Chromosome	0,0649350649350649	embA	missense	655I>655F	ERR1035355	embA_655I>655F	ethambutol
Rv3794	4245200	Chromosome	0,0447761194029851	embA	synonymous	656L	ERR1213855	embA_656L	ethambutol
Rv3794	4245198	Chromosome	0,611111111111111	embA	missense	656L>656A	ERR1873492	embA_656L>656A	ethambutol
Rv3794	4245198	Chromosome	1	embA	missense	656L>656F	ERR037510	embA_656L>656F	ethambutol
Rv3794	4245199	Chromosome	0,0714285714285714	embA	missense	656L>656H	ERR1213906	embA_656L>656H	ethambutol
Rv3794	4245198	Chromosome	0,287234042553192	embA	missense	656L>656I	ERR176549	embA_656L>656I	ethambutol
Rv3794	4245198	Chromosome	0,967741935483871	embA	missense	656L>658I	ERR1873393	embA_656L>658I	ethambutol
Rv3794	4245203	Chromosome	0,0388349514563107	embA	synonymous	657T	SRR2100883	embA_657T	ethambutol
Rv3794	4245202	Chromosome	0,032520325203252	embA	missense	657T>657I	SRR2100170	embA_657T>657I	ethambutol
Rv3794	4245206	Chromosome	0,1	embA	synonymous	658G	ERR1213930	embA_658G	ethambutol
Rv3794	4245204	Chromosome	0,0470588235294118	embA	*stop_gained	658G>658*	ERR1035315	embA_658G>658*	ethambutol
Rv3794	4245205	Chromosome	0,0444444444444444	embA	missense	658G>658E	SRR2100292	embA_658G>658E	ethambutol
Rv3794	4245204	Chromosome	0,105263157894737	embA	*missense	658G>658R	ERR1213877	embA_658G>658R	ethambutol
Rv3794	4245207	Chromosome	0,10126582278481	embA	synonymous	659L	ERR1213930	embA_659L	ethambutol
Rv3794	4245209	Chromosome	1	embA	missense	659L>659F	SRR2100120	embA_659L>659F	ethambutol
Rv3794	4243427	Chromosome	0,046875	embA	synonymous	65G	SRR2100302	embA_65G	ethambutol
Rv3794	4243426	Chromosome	0,051948051948052	embA	missense	65G>65A	ERR552512	embA_65G>65A	ethambutol
Rv3794	4243425	Chromosome	0,0535714285714286	embA	missense	65G>65R	ERR1213937	embA_65G>65R	ethambutol
Rv3794	4243425	Chromosome	0,04375	embA	missense	65G>65W	ERR1213929	embA_65G>65W	ethambutol
Rv3794	4245210	Chromosome	0,0460526315789474	embA	*synonymous	660L	ERR1035356	embA_660L	ethambutol
Rv3794	4245215	Chromosome	0,0296610169491525	embA	synonymous	661A	ERR1035359	embA_661A	ethambutol
Rv3794	4245214	Chromosome	0,0714285714285714	embA	missense	661A>661G	ERR400529	embA_661A>661G	ethambutol
Rv3794	4245213	Chromosome	0,0641025641025641	embA	missense	661A>661T	ERR1035263	embA_661A>661T	ethambutol
Rv3794	4245218	Chromosome	0,992805755395683	embA	synonymous	662A	ERR046905	embA_662A	ethambutol
Rv3794	4245217	Chromosome	0,0524590163934426	embA	*missense	662A>662G	ERR040109	embA_662A>662G	ethambutol
Rv3794	4245216	Chromosome	0,0301724137931034	embA	missense	662A>662T	ERR1035359	embA_662A>662T	ethambutol
Rv3794	4245221	Chromosome	0,0340909090909091	embA	stop_gained	663W>663*	ERR1035357	embA_663W>663*	ethambutol
Rv3794	4245224	Chromosome	0,0650406504065041	embA	synonymous	664Y	ERR1213930	embA_664Y	ethambutol
Rv3794	4245223	Chromosome	0,0432098765432099	embA	missense	664Y>664F	ERR1213886	embA_664Y>664F	ethambutol
Rv3794	4245222	Chromosome	0,241758241758242	embA	missense	664Y>664Q	ERR176549	embA_664Y>664Q	ethambutol
Rv3794	4245222	Chromosome	0,954545454545455	embA	missense	664Y>666Q	ERR1873393	embA_664Y>666Q	ethambutol
Rv3794	4245227	Chromosome	1	embA	synonymous	665H	ERR1213851	embA_665H	ethambutol
Rv3794	4245226	Chromosome	1	embA	missense	665H>665R	SRR2100259	embA_665H>665R	ethambutol
Rv3794	4245225	Chromosome	0,989690721649485	embA	missense	665H>665Y	ERR181680	embA_665H>665Y	ethambutol
Rv3794	4245230	Chromosome	0,0529411764705882	embA	*synonymous	666F	ERR1035315	embA_666F	ethambutol
Rv3794	4245231	Chromosome	0,0397727272727273	embA	*synonymous	667R	ERR1035306	embA_667R	ethambutol
Rv3794	4245231	Chromosome	0,0357142857142857	embA	missense	667R>667W	SRR2100256	embA_667R>667W	ethambutol
Rv3794	4243430	Chromosome	1	embA	synonymous	66A	SRR2099961	embA_66A	ethambutol
Rv3794	4243428	Chromosome	0,150684931506849	embA	missense	66A>66P	ERR550713	embA_66A>66P	ethambutol
Rv3794	4243428	Chromosome	0,027027027027027	embA	missense	66A>66T	SRR2100168	embA_66A>66T	ethambutol
Rv3794	4243429	Chromosome	0,0517241379310345	embA	missense	66A>66V	SRR2101202	embA_66A>66V	ethambutol
Rv3794	4245242	Chromosome	0,942857142857143	embA	synonymous	670Y	ERR1873393	embA_670Y	ethambutol
Rv3794	4245242	Chromosome	0,038135593220339	embA	stop_gained	670Y>670*	ERR1035359	embA_670Y>670*	ethambutol
Rv3794	4245241	Chromosome	0,0184659090909091	embA	missense	670Y>670F	ERR1034754	embA_670Y>670F	ethambutol
Rv3794	4245245	Chromosome	1	embA	synonymous	671A	ERR1034998	embA_671A	ethambutol
Rv3794	4245243	Chromosome	0,0350877192982456	embA	missense	671A>671S	ERR1034778	embA_671A>671S	ethambutol
Rv3794	4245243	Chromosome	0,0555555555555556	embA	missense	671A>671T	ERR176557	embA_671A>671T	ethambutol
Rv3794	4245244	Chromosome	0,0481927710843374	embA	missense	671A>671V	SRR2100839	embA_671A>671V	ethambutol
Rv3794	4245248	Chromosome	0,0506329113924051	embA	synonymous	672G	ERR1213944	embA_672G	ethambutol
Rv3794	4245247	Chromosome	0,0484848484848485	embA	*missense	672G>672E	ERR1035312	embA_672G>672E	ethambutol
Rv3794	4245247	Chromosome	0,0769230769230769	embA	missense	672G>672V	SRR2100529	embA_672G>672V	ethambutol
Rv3794	4245251	Chromosome	0,0485074626865672	embA	missense	673H>673Q	ERR1213929	embA_673H>673Q	ethambutol
Rv3794	4245250	Chromosome	0,995412844036697	embA	missense	673H>673R	ERR038282	embA_673H>673R	ethambutol
Rv3794	4245254	Chromosome	0,0555555555555556	embA	synonymous	674T	SRR2100877	embA_674T	ethambutol
Rv3794	4245253	Chromosome	0,0327868852459016	embA	*missense	674T>674I	SRR2100254	embA_674T>674I	ethambutol
Rv3794	4245257	Chromosome	0,30952380952381	embA	synonymous	675E	ERR176549	embA_675E	ethambutol
Rv3794	4245257	Chromosome	0,0341880341880342	embA	*missense	675E>675D	ERR1035359	embA_675E>675D	ethambutol
Rv3794	4245255	Chromosome	0,0512820512820513	embA	*missense	675E>675K	ERR1035312	embA_675E>675K	ethambutol
Rv3794	4245260	Chromosome	0,0451127819548872	embA	synonymous	676V	ERR1035355	embA_676V	ethambutol
Rv3794	4245258	Chromosome	0,0689655172413793	embA	missense	676V>676I	ERR176675	embA_676V>676I	ethambutol
Rv3794	4245263	Chromosome	0,292134831460674	embA	synonymous	677K	ERR176549	embA_677K	ethambutol
Rv3794	4245266	Chromosome	1	embA	synonymous	678D	ERR181961	embA_678D	ethambutol
Rv3794	4245266	Chromosome	0,0666666666666667	embA	missense	678D>678E	ERR176675	embA_678D>678E	ethambutol
Rv3794	4245264	Chromosome	0,0857142857142857	embA	missense	678D>678N	ERR400529	embA_678D>678N	ethambutol
Rv3794	4245269	Chromosome	0,0555555555555556	embA	synonymous	679N	SRR2100666	embA_679N	ethambutol
Rv3794	4245268	Chromosome	0,0677966101694915	embA	missense	679N>679S	ERR176675	embA_679N>679S	ethambutol
Rv3794	4245268	Chromosome	0,916666666666667	embA	missense	679N>681S	ERR1873393	embA_679N>681S	ethambutol
Rv3794	4243433	Chromosome	0,0769230769230769	embA	synonymous	67P	ERR176549	embA_67P	ethambutol
Rv3794	4243431	Chromosome	0,0510948905109489	embA	missense	67P>67T	ERR1035357	embA_67P>67T	ethambutol
Rv3794	4245270	Chromosome	0,0510204081632653	embA	synonymous	680R	ERR1213931	embA_680R	ethambutol
Rv3794	4245270	Chromosome	0,0422535211267606	embA	*missense	680R>680W	ERR1035315	embA_680R>680W	ethambutol
Rv3794	4245274	Chromosome	0,0333333333333333	embA	missense	681R>681H	SRR2100154	embA_681R>681H	ethambutol
Rv3794	4245278	Chromosome	0,05	embA	synonymous	682N	SRR2100246	embA_682N	ethambutol
Rv3794	4245277	Chromosome	0,0610687022900763	embA	missense	682N>682I	ERR1035355	embA_682N>682I	ethambutol
Rv3794	4245277	Chromosome	0,859649122807018	embA	inframe_deletion	682NRILA>682N	SRR2100660	embA_682NRILA>682N	ethambutol
Rv3794	4245280	Chromosome	0,0416666666666667	embA	*missense	683R>683H	ERR1035359	embA_683R>683H	ethambutol
Rv3794	4245280	Chromosome	1	embA	missense	683R>683L	SRR2101083	embA_683R>683L	ethambutol
Rv3794	4245283	Chromosome	0,0423728813559322	embA	*missense	684I>684N	ERR1035353	embA_684I>684N	ethambutol
Rv3794	4245282	Chromosome	0,210526315789474	embA	missense	684I>684V	ERR176549	embA_684I>684V	ethambutol
Rv3794	4245285	Chromosome	0,210526315789474	embA	synonymous	685L	ERR176549	embA_685L	ethambutol
Rv3794	4245285	Chromosome	0,0588235294117647	embA	*missense	685L>685M	ERR1035312	embA_685L>685M	ethambutol
Rv3794	4245286	Chromosome	0,113636363636364	embA	missense	685L>685S	ERR181686	embA_685L>685S	ethambutol
Rv3794	4245290	Chromosome	0,184210526315789	embA	synonymous	686A	ERR176549	embA_686A	ethambutol
Rv3794	4245289	Chromosome	0,048951048951049	embA	*missense	686A>686D	ERR1035353	embA_686A>686D	ethambutol
Rv3794	4245293	Chromosome	0,175675675675676	embA	synonymous	687S	ERR176549	embA_687S	ethambutol
Rv3794	4245291	Chromosome	1	embA	missense	687S>687P	SRS553870	embA_687S>687P	ethambutol
Rv3794	4245296	Chromosome	0,0425531914893617	embA	synonymous	688T	ERR1034773	embA_688T	ethambutol
Rv3794	4245295	Chromosome	0,0428571428571429	embA	missense	688T>688M	SRR2100821	embA_688T>688M	ethambutol
Rv3794	4245299	Chromosome	0,102803738317757	embA	*synonymous	689P	ERR1213877	embA_689P	ethambutol
Rv3794	4245298	Chromosome	0,0727272727272727	embA	*missense	689P>689L	ERR1035356	embA_689P>689L	ethambutol
Rv3794	4243434	Chromosome	0,0309734513274336	embA	missense	68R>68C	ERR1035316	embA_68R>68C	ethambutol
Rv3794	4245305	Chromosome	0,128571428571429	embA	synonymous	691L	ERR1213906	embA_691L	ethambutol
Rv3794	4245304	Chromosome	0,0601503759398496	embA	*missense	691L>691Q	ERR1213933	embA_691L>691Q	ethambutol
Rv3794	4245308	Chromosome	0,0526315789473684	embA	synonymous	692V	ERR1213930	embA_692V	ethambutol
Rv3794	4245307	Chromosome	0,072992700729927	embA	missense	692V>692E	ERR1213841	embA_692V>692E	ethambutol
Rv3794	4245311	Chromosome	1	embA	synonymous	693V	ERR551568	embA_693V	ethambutol
Rv3794	4245309	Chromosome	0,0495049504950495	embA	missense	693V>693F	SRR2100275	embA_693V>693F	ethambutol
Rv3794	4245309	Chromosome	0,051948051948052	embA	missense	693V>693I	SRR2101199	embA_693V>693I	ethambutol
Rv3794	4245314	Chromosome	1	embA	synonymous	694A	SRR2100161	embA_694A	ethambutol
Rv3794	4245317	Chromosome	0,0180878552971576	embA	*synonymous	695V	ERR1035316	embA_695V	ethambutol
Rv3794	4245315	Chromosome	0,027972027972028	embA	missense	695V>695M	SRR2100196	embA_695V>695M	ethambutol
Rv3794	4245315	Chromosome	0,0777777777777778	embA	missense	695V>695T	ERR553132	embA_695V>695T	ethambutol
Rv3794	4245320	Chromosome	0,0410958904109589	embA	*synonymous	696I	ERR1035359	embA_696I	ethambutol
Rv3794	4245323	Chromosome	0,08	embA	missense	697M>697I	SRR2100501	embA_697M>697I	ethambutol
Rv3794	4245322	Chromosome	0,0526315789473684	embA	missense	697M>697K	ERR1213911	embA_697M>697K	ethambutol
Rv3794	4245321	Chromosome	0,785714285714286	embA	missense	697M>697V	ERR161123	embA_697M>697V	ethambutol
Rv3794	4245326	Chromosome	0,0338983050847458	embA	synonymous	698V	ERR1035318	embA_698V	ethambutol
Rv3794	4245325	Chromosome	0,996153846153846	embA	missense	698V>698A	ERR551127	embA_698V>698A	ethambutol
Rv3794	4245324	Chromosome	0,986666666666667	embA	missense	698V>698I	ERR161109	embA_698V>698I	ethambutol
Rv3794	4245329	Chromosome	1	embA	synonymous	699A	ERR037494	embA_699A	ethambutol
Rv3794	4245327	Chromosome	0,0693069306930693	embA	missense	699A>699L	ERR1213930	embA_699A>699L	ethambutol
Rv3794	4245327	Chromosome	0,0359712230215827	embA	*missense	699A>699S	ERR1035312	embA_699A>699S	ethambutol
Rv3794	4245327	Chromosome	0,0434782608695652	embA	missense	699A>699T	SRR2100729	embA_699A>699T	ethambutol
Rv3794	4245328	Chromosome	0,0638297872340425	embA	*missense	699A>699V	ERR1035353	embA_699A>699V	ethambutol
Rv3794	4243437	Chromosome	0,0361990950226244	embA	missense	69A>69T	ERR1035316	embA_69A>69T	ethambutol
Rv3794	4243438	Chromosome	0,0537634408602151	embA	missense	69A>69V	SRR2101122	embA_69A>69V	ethambutol
Rv3794	4243250	Chromosome	0,0588235294117647	embA	missense	6N>6K	ERR161149	embA_6N>6K	ethambutol
Rv3794	4245331	Chromosome	0,0421052631578947	embA	missense	700G>700D	SRR2100231	embA_700G>700D	ethambutol
Rv3794	4245335	Chromosome	0,0786516853932584	embA	synonymous	701E	ERR553132	embA_701E	ethambutol
Rv3794	4245333	Chromosome	0,0261780104712042	embA	*stop_gained	701E>701*	ERR1035316	embA_701E>701*	ethambutol
Rv3794	4245337	Chromosome	0,988888888888889	embA	missense	702V>702G	ERR1213832	embA_702V>702G	ethambutol
Rv3794	4245340	Chromosome	0,0540540540540541	embA	missense	703G>703A	ERR161149	embA_703G>703A	ethambutol
Rv3794	4245340	Chromosome	0,0493827160493827	embA	missense	703G>703D	SRR2100643	embA_703G>703D	ethambutol
Rv3794	4245344	Chromosome	0,0895522388059701	embA	synonymous	704S	ERR046908	embA_704S	ethambutol
Rv3794	4245343	Chromosome	0,0851063829787234	embA	missense	704S>704L	SRR2100831	embA_704S>704L	ethambutol
Rv3794	4245347	Chromosome	0,0388349514563107	embA	missense	705M>705I	ERR1213929	embA_705M>705I	ethambutol
Rv3794	4245345	Chromosome	0,6	embA	missense	705M>705L	ERR1873492	embA_705M>705L	ethambutol
Rv3794	4245345	Chromosome	0,0714285714285714	embA	missense	705M>705V	SRR2099976	embA_705M>705V	ethambutol
Rv3794	4245350	Chromosome	0,0512820512820513	embA	*synonymous	706A	ERR1035312	embA_706A	ethambutol
Rv3794	4245348	Chromosome	0,6	embA	missense	706A>706T	ERR1873492	embA_706A>706T	ethambutol
Rv3794	4245349	Chromosome	0,215686274509804	embA	missense	706A>706V	ERR1213915	embA_706A>706V	ethambutol
Rv3794	4245353	Chromosome	0,0437158469945355	embA	missense	707K>707N	ERR1213929	embA_707K>707N	ethambutol
Rv3794	4245356	Chromosome	0,0594059405940594	embA	*synonymous	708A	ERR1213877	embA_708A	ethambutol
Rv3794	4245355	Chromosome	0,205128205128205	embA	missense	708A>708G	ERR176549	embA_708A>708G	ethambutol
Rv3794	4245355	Chromosome	0,0816326530612245	embA	missense	708A>708V	SRR2100862	embA_708A>708V	ethambutol
Rv3794	4245355	Chromosome	1	embA	missense	708A>710G	ERR1873393	embA_708A>710G	ethambutol
Rv3794	4245359	Chromosome	0,15	embA	synonymous	709A	SRR2101360	embA_709A	ethambutol
Rv3794	4245357	Chromosome	0,048	embA	*missense	709A>709T	ERR1035356	embA_709A>709T	ethambutol
Rv3794	4243440	Chromosome	0,985294117647059	embA	synonymous	70L	SRR2100488	embA_70L	ethambutol
Rv3794	4245362	Chromosome	0,0211640211640212	embA	synonymous	710V	SRR2100261	embA_710V	ethambutol
Rv3794	4245361	Chromosome	0,136054421768707	embA	missense	710V>710G	ERR036223	embA_710V>710G	ethambutol
Rv3794	4245365	Chromosome	0,0469798657718121	embA	*synonymous	711F	ERR1035312	embA_711F	ethambutol
Rv3794	4245368	Chromosome	0,209876543209877	embA	synonymous	712R	ERR176549	embA_712R	ethambutol
Rv3794	4245370	Chromosome	0,166666666666667	embA	*missense	713Y>713F	ERR1213933	embA_713Y>713F	ethambutol
Rv3794	4245374	Chromosome	0,033457249070632	embA	synonymous	714P	ERR1213849	embA_714P	ethambutol
Rv3794	4245373	Chromosome	0,0578512396694215	embA	*missense	714P>714L	ERR1035356	embA_714P>714L	ethambutol
Rv3794	4245372	Chromosome	0,0412371134020619	embA	missense	714P>714S	SRR2100351	embA_714P>714S	ethambutol
Rv3794	4245377	Chromosome	0,0487804878048781	embA	synonymous	715L	ERR161149	embA_715L	ethambutol
Rv3794	4245375	Chromosome	0,053475935828877	embA	*missense	715L>715F	ERR1035261	embA_715L>715F	ethambutol
Rv3794	4245380	Chromosome	0,0769230769230769	embA	synonymous	716Y	ERR161175	embA_716Y	ethambutol
Rv3794	4245380	Chromosome	0,0862068965517241	embA	stop_gained	716Y>716*	ERR1213915	embA_716Y>716*	ethambutol
Rv3794	4245379	Chromosome	0,0396825396825397	embA	inframe_insertion	716Y>716YT	SRS553870	embA_716Y>716YT	ethambutol
Rv3794	4245383	Chromosome	0,11864406779661	embA	*synonymous	717T	ERR1213890	embA_717T	ethambutol
Rv3794	4245386	Chromosome	0,158536585365854	embA	synonymous	718T	ERR176549	embA_718T	ethambutol
Rv3794	4245388	Chromosome	0,158536585365854	embA	missense	719A>719G	ERR176549	embA_719A>719G	ethambutol
Rv3794	4245388	Chromosome	0,0427807486631016	embA	missense	719A>719V	ERR1213929	embA_719A>719V	ethambutol
Rv3794	4245388	Chromosome	1	embA	missense	719A>721G	ERR1873393	embA_719A>721G	ethambutol
Rv3794	4243444	Chromosome	0,0708661417322835	embA	missense	71D>71V	ERR1213921	embA_71D>71V	ethambutol
Rv3794	4245391	Chromosome	0,0625	embA	missense	720K>720M	ERR1035355	embA_720K>720M	ethambutol
Rv3794	4245395	Chromosome	0,0647482014388489	embA	*synonymous	721A	ERR1035312	embA_721A	ethambutol
Rv3794	4245397	Chromosome	0,205128205128205	embA	*missense	722N>722I	ERR1213878	embA_722N>722I	ethambutol
Rv3794	4245398	Chromosome	0,0547945205479452	embA	inframe_deletion	722NLTA>722N	SRR2101718	embA_722NLTA>722N	ethambutol
Rv3794	4245399	Chromosome	0,0630630630630631	embA	*synonymous	723L	ERR1035353	embA_723L	ethambutol
Rv3794	4245404	Chromosome	0,046875	embA	synonymous	724T	SRR2100700	embA_724T	ethambutol
Rv3794	4245402	Chromosome	0,0909090909090909	embA	missense	724T>724A	ERR553132	embA_724T>724A	ethambutol
Rv3794	4245402	Chromosome	0,079646017699115	embA	missense	724T>724S	ERR1213903	embA_724T>724S	ethambutol
Rv3794	4245410	Chromosome	0,03125	embA	synonymous	726L	ERR552699	embA_726L	ethambutol
Rv3794	4245408	Chromosome	0,0786516853932584	embA	missense	726L>726I	ERR553132	embA_726L>726I	ethambutol
Rv3794	4245412	Chromosome	0,0283687943262411	embA	*missense	727S>727N	ERR1035316	embA_727S>727N	ethambutol
Rv3794	4245412	Chromosome	0,0760869565217391	embA	missense	727S>727T	ERR553132	embA_727S>727T	ethambutol
Rv3794	4245415	Chromosome	1	embA	missense	728T>728I	SRR2100483	embA_728T>728I	ethambutol
Rv3794	4245414	Chromosome	0,0614035087719298	embA	*missense	728T>728S	ERR1213877	embA_728T>728S	ethambutol
Rv3794	4245419	Chromosome	0,0769230769230769	embA	synonymous	729G	ERR553132	embA_729G	ethambutol
Rv3794	4245417	Chromosome	0,0390243902439024	embA	missense	729G>729R	ERR1213886	embA_729G>729R	ethambutol
Rv3794	4245417	Chromosome	0,0636363636363636	embA	missense	729G>729W	ERR1213894	embA_729G>729W	ethambutol
Rv3794	4243448	Chromosome	0,0789473684210526	embA	synonymous	72I	ERR1213915	embA_72I	ethambutol
Rv3794	4243446	Chromosome	0,0948905109489051	embA	missense	72I>72F	ERR1213911	embA_72I>72F	ethambutol
Rv3794	4245421	Chromosome	0,102040816326531	embA	*missense	730L>730Q	ERR1035353	embA_730L>730Q	ethambutol
Rv3794	4245425	Chromosome	0,050251256281407	embA	synonymous	731S	ERR1213929	embA_731S	ethambutol
Rv3794	4245423	Chromosome	0,0736842105263158	embA	inframe_insertion	731S>731SAT	ERR553132	embA_731S>731SAT	ethambutol
Rv3794	4245428	Chromosome	0,0493827160493827	embA	synonymous	732S	SRR2100625	embA_732S	ethambutol
Rv3794	4245426	Chromosome	0,0654205607476635	embA	*stop_gained	732S>732*	ERR1035356	embA_732S>732*	ethambutol
Rv3794	4245426	Chromosome	0,0634920634920635	embA	missense	732S>732C	ERR1213929	embA_732S>732C	ethambutol
Rv3794	4245427	Chromosome	0,0679611650485437	embA	*missense	732S>732N	ERR1035353	embA_732S>732N	ethambutol
Rv3794	4245426	Chromosome	0,0381679389312977	embA	missense&inframe_altering	732SCAMA>732TLCDG	ERR1213883	embA_732SCAMA>732TLCDG	ethambutol
Rv3794	4245431	Chromosome	0,062015503875969	embA	synonymous	733C	ERR1213930	embA_733C	ethambutol
Rv3794	4245430	Chromosome	0,0833333333333333	embA	missense	733C>733F	SRR2101241	embA_733C>733F	ethambutol
Rv3794	4245434	Chromosome	0,0748663101604278	embA	synonymous	734A	ERR1213929	embA_734A	ethambutol
Rv3794	4245432	Chromosome	1	embA	missense	734A>734T	ERR552924	embA_734A>734T	ethambutol
Rv3794	4245433	Chromosome	0,036036036036036	embA	missense	734A>734V	SRR2100923	embA_734A>734V	ethambutol
Rv3794	4245440	Chromosome	0,0390625	embA	*synonymous	736A	ERR1035357	embA_736A	ethambutol
Rv3794	4245439	Chromosome	0,222222222222222	embA	missense	736A>736G	SRR2101360	embA_736A>736G	ethambutol
Rv3794	4245443	Chromosome	0,0769230769230769	embA	*synonymous	737D	ERR1213890	embA_737D	ethambutol
Rv3794	4245441	Chromosome	0,0540540540540541	embA	*missense	737D>737N	ERR1035312	embA_737D>737N	ethambutol
Rv3794	4245442	Chromosome	0,0824742268041237	embA	*missense	737D>737V	ERR1035353	embA_737D>737V	ethambutol
Rv3794	4245444	Chromosome	0,0789473684210526	embA	missense	738D>738Y	ERR1213939	embA_738D>738Y	ethambutol
Rv3794	4245449	Chromosome	0,0892018779342723	embA	synonymous	739V	ERR245758	embA_739V	ethambutol
Rv3794	4245448	Chromosome	0,0945945945945946	embA	*missense	739V>739G	ERR1213916	embA_739V>739G	ethambutol
Rv3794	4243451	Chromosome	0,0602409638554217	embA	synonymous	73S	ERR176549	embA_73S	ethambutol
Rv3794	4243449	Chromosome	0,0681818181818182	embA	missense	73S>73T	ERR1213877	embA_73S>73T	ethambutol
Rv3794	4245450	Chromosome	0,028125	embA	*synonymous	740L	ERR1035300	embA_740L	ethambutol
Rv3794	4245450	Chromosome	0,072463768115942	embA	*missense	740L>740M	ERR1213890	embA_740L>740M	ethambutol
Rv3794	4245453	Chromosome	0,849056603773585	embA	missense	741A>741T	ERR1873492	embA_741A>741T	ethambutol
Rv3794	4245456	Chromosome	0,0449438202247191	embA	missense	742E>742K	SRR2101209	embA_742E>742K	ethambutol
Rv3794	4245461	Chromosome	0,0521739130434783	embA	*synonymous	743P	ERR1213877	embA_743P	ethambutol
Rv3794	4245460	Chromosome	0,188679245283019	embA	*missense	743P>743H	ERR1213916	embA_743P>743H	ethambutol
Rv3794	4245459	Chromosome	0,0769230769230769	embA	missense	743P>743S	ERR176678	embA_743P>743S	ethambutol
Rv3794	4245464	Chromosome	0,0714285714285714	embA	synonymous	744D	ERR1213930	embA_744D	ethambutol
Rv3794	4245463	Chromosome	0,0666666666666667	embA	missense	744D>744V	ERR1213901	embA_744D>744V	ethambutol
Rv3794	4245462	Chromosome	0,09375	embA	*missense	744D>744Y	ERR1213879	embA_744D>744Y	ethambutol
Rv3794	4245467	Chromosome	0,117021276595745	embA	*synonymous	745P	ERR1035353	embA_745P	ethambutol
Rv3794	4245465	Chromosome	0,117647058823529	embA	missense	745P>745A	ERR1873396	embA_745P>745A	ethambutol
Rv3794	4245465	Chromosome	0,0597014925373134	embA	missense	745P>745S	ERR400529	embA_745P>745S	ethambutol
Rv3794	4245465	Chromosome	1	embA	missense	745P>747A	ERR1873393	embA_745P>747A	ethambutol
Rv3794	4245470	Chromosome	0,19	embA	synonymous	746N	ERR176549	embA_746N	ethambutol
Rv3794	4245468	Chromosome	0,0560747663551402	embA	*missense	746N>746Y	ERR1213877	embA_746N>746Y	ethambutol
Rv3794	4245473	Chromosome	0,037593984962406	embA	*synonymous	747A	ERR1035312	embA_747A	ethambutol
Rv3794	4245476	Chromosome	0,0748299319727891	embA	*synonymous	748G	ERR1035312	embA_748G	ethambutol
Rv3794	4245475	Chromosome	0,0718232044198895	embA	*missense	748G>748D	ERR1035260	embA_748G>748D	ethambutol
Rv3794	4245477	Chromosome	0,0481927710843374	embA	missense	749M>749L	ERR181694	embA_749M>749L	ethambutol
Rv3794	4243454	Chromosome	0,0552147239263804	embA	synonymous	74I	ERR1035355	embA_74I	ethambutol
Rv3794	4245480	Chromosome	0,0445859872611465	embA	*synonymous	750L	ERR1035259	embA_750L	ethambutol
Rv3794	4245480	Chromosome	0,1	embA	*stop_gained	750L>750*	ERR1035300	embA_750L>750*	ethambutol
Rv3794	4245481	Chromosome	0,0567375886524823	embA	*missense	750L>750Q	ERR1035357	embA_750L>750Q	ethambutol
Rv3794	4245481	Chromosome	0,130434782608696	embA	missense	750L>751Q	ERR1213913	embA_750L>751Q	ethambutol
Rv3794	4245485	Chromosome	1	embA	synonymous	751Q	ERR1873393	embA_751Q	ethambutol
Rv3794	4245483	Chromosome	0,0806451612903226	embA	*missense	751Q>751K	ERR1213879	embA_751Q>751K	ethambutol
Rv3794	4245483	Chromosome	0,0549450549450549	embA	missense	751Q>753A	ERR553132	embA_751Q>753A	ethambutol
Rv3794	4245488	Chromosome	0,0769230769230769	embA	synonymous	752P	ERR400529	embA_752P	ethambutol
Rv3794	4245487	Chromosome	0,0782608695652174	embA	missense	752P>752L	ERR1213911	embA_752P>752L	ethambutol
Rv3794	4245487	Chromosome	0,041958041958042	embA	missense	752P>752Q	ERR1034779	embA_752P>752Q	ethambutol
Rv3794	4245490	Chromosome	0,055	embA	missense	753V>753A	ERR245758	embA_753V>753A	ethambutol
Rv3794	4245490	Chromosome	0,277777777777778	embA	*missense	753V>753D	ERR1213915	embA_753V>753D	ethambutol
Rv3794	4245489	Chromosome	0,285714285714286	embA	missense	753V>753I	SRR2101360	embA_753V>753I	ethambutol
Rv3794	4245489	Chromosome	0,0773809523809524	embA	missense	753V>753L	ERR1873396	embA_753V>753L	ethambutol
Rv3794	4245489	Chromosome	1	embA	missense	753V>755L	ERR1873393	embA_753V>755L	ethambutol
Rv3794	4245494	Chromosome	0,050251256281407	embA	synonymous	754P	ERR245758	embA_754P	ethambutol
Rv3794	4245497	Chromosome	0,0714285714285714	embA	synonymous	755G	ERR176675	embA_755G	ethambutol
Rv3794	4245500	Chromosome	0,0232558139534884	embA	synonymous	756Q	SRR2100189	embA_756Q	ethambutol
Rv3794	4245498	Chromosome	0,0714285714285714	embA	stop_gained	756Q>756*	SRR2100847	embA_756Q>756*	ethambutol
Rv3794	4245503	Chromosome	0,0774647887323944	embA	*synonymous	757A	ERR1035312	embA_757A	ethambutol
Rv3794	4245502	Chromosome	0,0666666666666667	embA	missense	757A>757E	ERR400529	embA_757A>757E	ethambutol
Rv3794	4245501	Chromosome	0,0701754385964912	embA	missense	757A>757T	ERR176675	embA_757A>757T	ethambutol
Rv3794	4245501	Chromosome	1	embA	missense	757A>759T	ERR1873393	embA_757A>759T	ethambutol
Rv3794	4245506	Chromosome	0,0674157303370786	embA	synonymous	758F	ERR1213874	embA_758F	ethambutol
Rv3794	4245509	Chromosome	1	embA	synonymous	759G	ERR1873393	embA_759G	ethambutol
Rv3794	4245508	Chromosome	0,0432432432432432	embA	missense	759G>759E	ERR1213886	embA_759G>759E	ethambutol
Rv3794	4245507	Chromosome	0,995934959349594	embA	missense	759G>759R	ERR1034618	embA_759G>759R	ethambutol
Rv3794	4245508	Chromosome	0,161290322580645	embA	*missense	759G>759V	ERR1213878	embA_759G>759V	ethambutol
Rv3794	4243457	Chromosome	0,0579710144927536	embA	synonymous	75P	SRR2100643	embA_75P	ethambutol
Rv3794	4243456	Chromosome	0,032258064516129	embA	missense	75P>75H	ERR1213929	embA_75P>75H	ethambutol
Rv3794	4243456	Chromosome	0,0558659217877095	embA	missense	75P>75L	ERR1035304	embA_75P>75L	ethambutol
Rv3794	4245512	Chromosome	0,0434782608695652	embA	*synonymous	760P	ERR1035316	embA_760P	ethambutol
Rv3794	4245511	Chromosome	0,0645161290322581	embA	missense	760P>760L	ERR1035355	embA_760P>760L	ethambutol
Rv3794	4245511	Chromosome	0,0459770114942529	embA	missense	760P>760Q	SRR2101235	embA_760P>760Q	ethambutol
Rv3794	4245510	Chromosome	0,0510204081632653	embA	missense	760P>760S	SRR2101267	embA_760P>760S	ethambutol
Rv3794	4245510	Chromosome	0,130434782608696	embA	missense	760P>760T	ERR1213929	embA_760P>760T	ethambutol
Rv3794	4245515	Chromosome	0,0521739130434783	embA	synonymous	761D	ERR1213929	embA_761D	ethambutol
Rv3794	4245514	Chromosome	1	embA	missense	761D>761G	SRR2101069	embA_761D>761G	ethambutol
Rv3794	4245513	Chromosome	1	embA	missense	761D>761N	ERR1034576	embA_761D>761N	ethambutol
Rv3794	4245514	Chromosome	0,0581395348837209	embA	missense	761D>761V	ERR1035355	embA_761D>761V	ethambutol
Rv3794	4245513	Chromosome	0,0376344086021505	embA	missense	761D>761Y	ERR1213886	embA_761D>761Y	ethambutol
Rv3794	4245518	Chromosome	0,0701754385964912	embA	synonymous	762G	ERR176675	embA_762G	ethambutol
Rv3794	4245524	Chromosome	0,0409090909090909	embA	*synonymous	764L	ERR1213887	embA_764L	ethambutol
Rv3794	4245523	Chromosome	0,0303951367781155	embA	*missense	764L>764Q	ERR1035316	embA_764L>764Q	ethambutol
Rv3794	4245523	Chromosome	0,105263157894737	embA	missense	764L>765Q	ERR1213913	embA_764L>765Q	ethambutol
Rv3794	4245525	Chromosome	0,0655737704918033	embA	missense	765G>765C	ERR176714	embA_765G>765C	ethambutol
Rv3794	4245526	Chromosome	0,6875	embA	missense	765G>765D	SRR2100530	embA_765G>765D	ethambutol
Rv3794	4245530	Chromosome	1	embA	synonymous	766G	ERR1873393	embA_766G	ethambutol
Rv3794	4245528	Chromosome	0,0454545454545455	embA	missense	766G>766S	SRR2100279	embA_766G>766S	ethambutol
Rv3794	4245529	Chromosome	0,0566037735849057	embA	missense&inframe_altering	766GIS>766GVK	SRR2101442	embA_766GIS>766GVK	ethambutol
Rv3794	4245533	Chromosome	0,0448717948717949	embA	*synonymous	767I	ERR1035312	embA_767I	ethambutol
Rv3794	4245531	Chromosome	1	embA	missense	767I>769V	ERR1873393	embA_767I>769V	ethambutol
Rv3794	4245534	Chromosome	0,291666666666667	embA	missense	768S>768C	ERR1213918	embA_768S>768C	ethambutol
Rv3794	4245536	Chromosome	0,058252427184466	embA	missense	768S>768R	ERR1213931	embA_768S>768R	ethambutol
Rv3794	4245535	Chromosome	1	embA	missense	768S>770N	ERR1873393	embA_768S>770N	ethambutol
Rv3794	4245539	Chromosome	0,0943396226415094	embA	*synonymous	769P	ERR1213935	embA_769P	ethambutol
Rv3794	4245538	Chromosome	0,04	embA	missense	769P>769L	ERR1035263	embA_769P>769L	ethambutol
Rv3794	4243460	Chromosome	0,986111111111111	embA	synonymous	76C	ERR025839	embA_76C	ethambutol
Rv3794	4243458	Chromosome	0,0580645161290323	embA	missense	76C>76S	ERR1213933	embA_76C>76S	ethambutol
Rv3794	4245542	Chromosome	0,142857142857143	embA	*synonymous	770V	ERR1213915	embA_770V	ethambutol
Rv3794	4245540	Chromosome	0,040650406504065	embA	missense	770V>770I	ERR1213929	embA_770V>770I	ethambutol
Rv3794	4245547	Chromosome	0,0610687022900763	embA	*missense	772F>772Y	ERR1035356	embA_772F>772Y	ethambutol
Rv3794	4245549	Chromosome	0,024390243902439	embA	*stop_gained	773K>773*	ERR1035316	embA_773K>773*	ethambutol
Rv3794	4245550	Chromosome	0,126760563380282	embA	*missense	773K>773I	ERR1213890	embA_773K>773I	ethambutol
Rv3794	4245551	Chromosome	0,987577639751553	embA	missense	773K>773N	ERR551498	embA_773K>773N	ethambutol
Rv3794	4245554	Chromosome	0,0476190476190476	embA	*synonymous	774P	ERR1035312	embA_774P	ethambutol
Rv3794	4245553	Chromosome	0,0649350649350649	embA	*missense	774P>774L	ERR1213877	embA_774P>774L	ethambutol
Rv3794	4245557	Chromosome	0,221052631578947	embA	synonymous	775E	ERR176549	embA_775E	ethambutol
Rv3794	4245557	Chromosome	0,132450331125828	embA	missense	775E>775D	ERR1873396	embA_775E>775D	ethambutol
Rv3794	4245556	Chromosome	0,05	embA	*missense	775E>775V	ERR1035312	embA_775E>775V	ethambutol
Rv3794	4245557	Chromosome	1	embA	missense	775E>777D	ERR1873393	embA_775E>777D	ethambutol
Rv3794	4245561	Chromosome	0,0689655172413793	embA	missense	777V>777M	ERR1213929	embA_777V>777M	ethambutol
Rv3794	4245566	Chromosome	0,0618556701030928	embA	*synonymous	778G	ERR1035353	embA_778G	ethambutol
Rv3794	4245564	Chromosome	0,0328947368421053	embA	missense	778G>778C	SRR2100000	embA_778G>778C	ethambutol
Rv3794	4245565	Chromosome	0,0694444444444444	embA	missense	778G>778D	ERR1213914	embA_778G>778D	ethambutol
Rv3794	4245569	Chromosome	0,0636942675159236	embA	*synonymous	779E	ERR1035261	embA_779E	ethambutol
Rv3794	4245569	Chromosome	0,133333333333333	embA	missense	779E>779D	ERR1873396	embA_779E>779D	ethambutol
Rv3794	4245568	Chromosome	0,238341968911917	embA	missense	779E>779G	ERR552613	embA_779E>779G	ethambutol
Rv3794	4245569	Chromosome	1	embA	missense	779E>781D	ERR1873393	embA_779E>781D	ethambutol
Rv3794	4243463	Chromosome	0,0434782608695652	embA	synonymous	77S	SRR2099927	embA_77S	ethambutol
[truncated: 27,648 more rows]
