# Supplementary material for: A large scale evaluation of TBProfiler and Mykrobe for antibiotic resistance prediction in Mycobacterium tuberculosis
Source: PeerJ. 2019 May 1;7:e6857. doi: 10.7717/peerj.6857 (PMC6500375; doi:10.7717/peerj.6857)
Supplement: Supplemental Information 2 [file peerj-07-6857-s002.zip › supplementary-data/individual-markers_mykrobe_thresh-0.csv]

coverage	sensi	speci	vpp	vpn	recall	precision	drug	id
1	0	99,9	0	75,1	0	0	amikacin	rrs_C1402A-C1402A
1	0,3	100	100	75,2	0,3	100	amikacin	rrs_G1484C-G1484C
3	0,5	99,9	66,7	75,2	0,5	66,7	amikacin	rrs_C1402T-C1402T
6	1,4	99,9	83,3	75,4	1,4	83,3	amikacin	rrs_G1484T-G1484T
9	2,5	100	100	75,6	2,5	100	amikacin	rrs_A1401T-A1401T
10	2,7	100	100	75,7	2,7	100	amikacin	rrs_A1401C-A1401C
311	80,7	98,6	95,2	93,9	80,7	95,2	amikacin	rrs_A1401G-A1401G
320	82,6	98,5	94,7	94,5	82,6	94,7	amikacin	joint
1	0,3	100	100	75,9	0,3	100	capreomycin	rrs_C1402A-C1402A
1	0,3	100	100	75,9	0,3	100	capreomycin	rrs_G1484C-G1484C
1	0,3	100	100	75,9	0,3	100	capreomycin	tlyA_C-83T-C
4	0,9	99,9	75	76	0,9	75	capreomycin	rrs_C1402T-C1402T
6	1,7	100	100	76,1	1,7	100	capreomycin	rrs_G1484T-G1484T
9	2,6	100	100	76,3	2,6	100	capreomycin	rrs_A1401T-A1401T
10	2,3	99,8	80	76,2	2,3	80	capreomycin	rrs_A1401C-A1401C
29	0,6	97,5	6,9	75,5	0,6	6,9	capreomycin	gid_Y195H-Y195H
297	75,1	96,6	87,5	92,4	75,1	87,5	capreomycin	rrs_A1401G-A1401G
336	78,3	94	80,7	93,2	78,3	80,7	capreomycin	joint
1	0,1	100	100	85,3	0,1	100	ethambutol	embB_M306K-M306K
1	0	100	0	85,3	0	0	ethambutol	embB_M306H-M306H
1	0,1	100	100	85,3	0,1	100	ethambutol	embB_N1033K-N1033K
2	0,3	100	100	85,3	0,3	100	ethambutol	embB_D328Y-D328Y
2	0,1	100	50	85,3	0,1	50	ethambutol	embB_M306F-M306F
3	0,1	100	33,3	85,3	0,1	33,3	ethambutol	embB_M306N-M306N
4	0,4	100	75	85,4	0,4	75	ethambutol	embB_M306E-M306E
7	0,3	99,9	28,6	85,3	0,3	28,6	ethambutol	embB_Q497K-Q497K
8	1,1	100	100	85,4	1,1	100	ethambutol	embB_M306A-M306A
10	1,1	100	80	85,4	1,1	80	ethambutol	embB_M306T-M306T
12	1,1	99,9	66,7	85,4	1,1	66,7	ethambutol	embB_M306S-M306S
12	1,6	100	100	85,5	1,6	100	ethambutol	embB_M306R-M306R
14	1,4	99,9	78,6	85,5	1,4	78,6	ethambutol	embA_C-16G-C
20	1,6	99,8	60	85,5	1,6	60	ethambutol	embB_G406S-G406S
26	2	99,8	57,7	85,5	2	57,7	ethambutol	embB_G406A-G406A
33	2,1	99,6	48,5	85,5	2,1	48,5	ethambutol	embA_C-16T-C
34	3,3	99,8	73,5	85,7	3,3	73,5	ethambutol	embB_M306G-M306G
38	2,9	99,6	57,9	85,6	2,9	57,9	ethambutol	embB_G406D-G406D
45	4,3	99,7	73,3	85,8	4,3	73,3	ethambutol	embB_M306L-M306L
53	6,1	99,8	86,8	86,1	6,1	86,8	ethambutol	embB_D354A-D354A
54	6,1	99,8	85,2	86,1	6,1	85,2	ethambutol	embA_C-12T-C
78	8	99,6	78,2	86,3	8	78,2	ethambutol	embB_Q497R-Q497R
343	33,8	98,1	74,9	89,6	33,8	74,9	ethambutol	embB_M306V-M306V
364	32,6	97,4	68,1	89,4	32,6	68,1	ethambutol	embB_M306I-M306I
949	87,5	93,6	70,1	97,7	87,5	70,1	ethambutol	joint
0	0	100	NA	77,8	0	NA	fluoroquinolones	gyrA_I92L-I92L
0	0	100	NA	77,8	0	NA	fluoroquinolones	gyrA_A90R-A90R
1	0,3	100	100	77,9	0,3	100	fluoroquinolones	gyrA_S91L-S91L
1	0,3	100	100	77,9	0,3	100	fluoroquinolones	gyrA_S91T-S91T
1	0,3	100	100	77,9	0,3	100	fluoroquinolones	gyrA_D94F-D94F
1	0,3	100	100	77,9	0,3	100	fluoroquinolones	gyrA_D94L-D94L
1	0,3	100	100	77,9	0,3	100	fluoroquinolones	gyrA_D94E-D94E
1	0	99,9	0	77,8	0	0	fluoroquinolones	gyrA_A90E-A90E
1	0,3	100	100	77,9	0,3	100	fluoroquinolones	gyrA_D94W-D94W
1	0,3	100	100	77,9	0,3	100	fluoroquinolones	gyrA_D94Q-D94Q
1	0,3	100	100	77,9	0,3	100	fluoroquinolones	gyrA_D94I-D94I
2	0,3	99,9	50	77,9	0,3	50	fluoroquinolones	gyrA_D94T-D94T
2	0,6	100	100	77,9	0,6	100	fluoroquinolones	gyrA_D94K-D94K
3	0,8	100	100	78	0,8	100	fluoroquinolones	gyrA_A74S-A74S
3	0,6	99,9	66,7	77,9	0,6	66,7	fluoroquinolones	gyrA_S91R-S91R
4	1,1	100	100	78	1,1	100	fluoroquinolones	gyrA_A90L-A90L
4	1,1	100	100	78	1,1	100	fluoroquinolones	gyrA_A90M-A90M
4	0,8	99,9	75	78	0,8	75	fluoroquinolones	gyrA_D94P-D94P
5	1,4	100	100	78,1	1,4	100	fluoroquinolones	gyrA_D94R-D94R
5	0,8	99,8	60	78	0,8	60	fluoroquinolones	gyrA_S91A-S91A
6	1,1	99,8	66,7	78	1,1	66,7	fluoroquinolones	gyrA_A90G-A90G
6	1,7	100	100	78,1	1,7	100	fluoroquinolones	gyrA_S91Q-S91Q
6	1,7	100	100	78,1	1,7	100	fluoroquinolones	gyrA_D94C-D94C
7	1,7	99,9	85,7	78,1	1,7	85,7	fluoroquinolones	gyrA_D94H-D94H
8	2,2	100	100	78,2	2,2	100	fluoroquinolones	gyrA_D94S-D94S
10	2,5	99,9	90	78,3	2,5	90	fluoroquinolones	gyrA_D94V-D94V
22	5,9	99,9	95,5	78,9	5,9	95,5	fluoroquinolones	gyrA_D94Y-D94Y
28	7,6	99,9	96,4	79,2	7,6	96,4	fluoroquinolones	gyrA_D94N-D94N
37	8,1	99,4	78,4	79,2	8,1	78,4	fluoroquinolones	gyrA_S91P-S91P
46	11,2	99,5	87	79,7	11,2	87	fluoroquinolones	gyrA_D94A-D94A
69	16,9	99,3	87	80,7	16,9	87	fluoroquinolones	gyrA_A90V-A90V
152	40,4	99,4	94,7	85,4	40,4	94,7	fluoroquinolones	gyrA_D94G-D94G
338	85,1	97,2	89,6	95,8	85,1	89,6	fluoroquinolones	joint
1	0,1	100	100	73,8	0,1	100	isoniazid	katG_S315D-S315D
1	0,1	100	100	73,8	0,1	100	isoniazid	katG_T180K-T180K
1	0,1	100	100	73,8	0,1	100	isoniazid	fabG1_G-17C-G
1	0,1	100	100	73,8	0,1	100	isoniazid	ndh_G225D-G225D
1	0,1	100	100	73,8	0,1	100	isoniazid	katG_W300C-W300C
1	0,1	100	100	73,8	0,1	100	isoniazid	katG_G182R-G182R
1	0,1	100	100	73,8	0,1	100	isoniazid	katG_W300S-W300S
1	0,1	100	100	73,8	0,1	100	isoniazid	katG_L627P-L627P
1	0,1	100	100	73,8	0,1	100	isoniazid	katG_A614E-A614E
1	0,1	100	100	73,8	0,1	100	isoniazid	katG_P232R-P232R
1	0,1	100	100	73,8	0,1	100	isoniazid	katG_G297V-G297V
1	0,1	100	100	73,8	0,1	100	isoniazid	katG_L159P-L159P
1	0,1	100	100	73,8	0,1	100	isoniazid	katG_W90R-W90R
1	0,1	100	100	73,8	0,1	100	isoniazid	katG_L704S-L704S
1	0,1	100	100	73,8	0,1	100	isoniazid	katG_D142G-D142G
1	0,1	100	100	73,8	0,1	100	isoniazid	katG_G125D-G125D
2	0,1	100	100	73,8	0,1	100	isoniazid	katG_W191G-W191G
2	0,1	100	50	73,8	0,1	50	isoniazid	katG_V633A-V633A
2	0,1	100	100	73,8	0,1	100	isoniazid	katG_S315H-S315H
2	0,1	100	100	73,8	0,1	100	isoniazid	katG_S315K-S315K
2	0,1	100	50	73,8	0,1	50	isoniazid	katG_A109V-A109V
2	0,1	100	100	73,8	0,1	100	isoniazid	katG_S315G-S315G
2	0,1	100	100	73,8	0,1	100	isoniazid	fabG1_T-8G-T
2	0,1	100	100	73,8	0,1	100	isoniazid	katG_L141F-L141F
2	0,1	100	100	73,8	0,1	100	isoniazid	katG_S700P-S700P
3	0,2	100	100	73,8	0,2	100	isoniazid	fabG1_C-15A-C
3	0,2	100	100	73,8	0,2	100	isoniazid	katG_W191R-W191R
3	0,2	100	100	73,8	0,2	100	isoniazid	katG_R104Q-R104Q
4	0,2	100	100	73,8	0,2	100	isoniazid	ahpC_C-57T-C
5	0,2	100	60	73,8	0,2	60	isoniazid	ahpC_C-72T-C
6	0,3	100	83,3	73,8	0,3	83,3	isoniazid	katG_S315R-S315R
10	0,5	100	90	73,9	0,5	90	isoniazid	fabG1_T-8A-T
11	0,6	100	90,9	73,9	0,6	90,9	isoniazid	inhA_I21T-I21T
30	1,7	100	93,3	74,1	1,7	93,3	isoniazid	katG_S315I-S315I
30	1,8	100	100	74,1	1,8	100	isoniazid	fabG1_C-15G-C
49	2,7	99,9	93,9	74,3	2,7	93,9	isoniazid	fabG1_G-17T-G
56	3,2	100	98,2	74,4	3,2	98,2	isoniazid	inhA_I194T-I194T
58	3,3	100	96,6	74,4	3,3	96,6	isoniazid	katG_S315N-S315N
65	3,8	100	100	74,5	3,8	100	isoniazid	katG_S315A-S315A
72	3,2	99,6	75	74,3	3,2	75	isoniazid	fabG1_T-8C-T
89	5	99,9	95,5	74,7	5	95,5	isoniazid	inhA_S94A-S94A
124	7,3	100	100	75,2	7,3	100	isoniazid	katG_S315P-S315P
432	23,7	99,4	93,1	78,6	23,7	93,1	isoniazid	fabG1_C-15T-C
1137	65,9	99,5	98,1	89,1	65,9	98,1	isoniazid	katG_S315T-S315T
1581	88,5	98,3	94,8	96	88,5	94,8	isoniazid	joint
1	0,3	100	100	70,7	0,3	100	kanamycin	rrs_C1402A-C1402A
1	0,3	100	100	70,7	0,3	100	kanamycin	rrs_G1484C-G1484C
1	0,3	100	100	70,7	0,3	100	kanamycin	rrs_C1402T-C1402T
6	1,8	100	100	71,1	1,8	100	kanamycin	rrs_G1484T-G1484T
8	2,4	100	100	71,2	2,4	100	kanamycin	rrs_A1401T-A1401T
11	3,3	100	100	71,4	3,3	100	kanamycin	rrs_A1401C-A1401C
36	8,3	99	77,8	72,2	8,3	77,8	kanamycin	eis_G-10A-G
249	71,3	99	96,8	89,3	71,3	96,8	kanamycin	rrs_A1401G-A1401G
292	81,7	98	94,5	92,8	81,7	94,5	kanamycin	joint
0	0	100	NA	70,9	0	NA	pyrazinamide	pncA_T-12C-T
0	0	100	NA	70,9	0	NA	pyrazinamide	pncA_G97C-G97C
0	0	100	NA	70,9	0	NA	pyrazinamide	pncA_G97D-G97D
0	0	100	NA	70,9	0	NA	pyrazinamide	pncA_V139L-V139L
0	0	100	NA	70,9	0	NA	pyrazinamide	pncA_W68C-W68C
0	0	100	NA	70,9	0	NA	pyrazinamide	pncA_H71Q-H71Q
0	0	100	NA	70,9	0	NA	pyrazinamide	pncA_D8G-D8G
0	0	100	NA	70,9	0	NA	pyrazinamide	pncA_Q141L-Q141L
0	0	100	NA	70,9	0	NA	pyrazinamide	pncA_L151S-L151S
0	0	100	NA	70,9	0	NA	pyrazinamide	pncA_C138R-C138R
0	0	100	NA	70,9	0	NA	pyrazinamide	pncA_T114P-T114P
0	0	100	NA	70,9	0	NA	pyrazinamide	pncA_K48E-K48E
0	0	100	NA	70,9	0	NA	pyrazinamide	pncA_V21G-V21G
0	0	100	NA	70,9	0	NA	pyrazinamide	pncA_V180G-V180G
0	0	100	NA	70,9	0	NA	pyrazinamide	pncA_Q10A-Q10A
0	0	100	NA	70,9	0	NA	pyrazinamide	pncA_Q10L-Q10L
0	0	100	NA	70,9	0	NA	pyrazinamide	pncA_S104G-S104G
0	0	100	NA	70,9	0	NA	pyrazinamide	rpsA_E67D-E67D
0	0	100	NA	70,9	0	NA	pyrazinamide	pncA_H137R-H137R
0	0	100	NA	70,9	0	NA	pyrazinamide	pncA_Q10T-Q10T
0	0	100	NA	70,9	0	NA	pyrazinamide	pncA_P54Q-P54Q
0	0	100	NA	70,9	0	NA	pyrazinamide	pncA_S32I-S32I
0	0	100	NA	70,9	0	NA	pyrazinamide	pncA_L159V-L159V
0	0	100	NA	70,9	0	NA	pyrazinamide	pncA_K96T-K96T
0	0	100	NA	70,9	0	NA	pyrazinamide	pncA_G78C-G78C
0	0	100	NA	70,9	0	NA	pyrazinamide	pncA_G132D-G132D
0	0	100	NA	70,9	0	NA	pyrazinamide	pncA_S104R-S104R
0	0	100	NA	70,9	0	NA	pyrazinamide	pncA_H51Q-H51Q
0	0	100	NA	70,9	0	NA	pyrazinamide	pncA_H71Y-H71Y
0	0	100	NA	70,9	0	NA	pyrazinamide	pncA_F81V-F81V
0	0	100	NA	70,9	0	NA	pyrazinamide	pncA_G97R-G97R
1	0	99,9	0	70,8	0	0	pyrazinamide	pncA_M175V-M175V
1	0,3	100	100	70,9	0,3	100	pyrazinamide	pncA_H57R-H57R
1	0	99,9	0	70,8	0	0	pyrazinamide	pncA_T47A-T47A
1	0,3	100	100	70,9	0,3	100	pyrazinamide	pncA_L27P-L27P
1	0	99,9	0	70,8	0	0	pyrazinamide	pncA_D136N-D136N
1	0,3	100	100	70,9	0,3	100	pyrazinamide	pncA_V7L-V7L
2	0,6	100	100	71	0,6	100	pyrazinamide	pncA_G162D-G162D
2	0,6	100	100	71	0,6	100	pyrazinamide	pncA_V180F-V180F
2	0,6	100	100	71	0,6	100	pyrazinamide	pncA_H57D-H57D
2	0,6	100	100	71	0,6	100	pyrazinamide	pncA_Q10P-Q10P
2	0,6	100	100	71	0,6	100	pyrazinamide	pncA_I133T-I133T
2	0,3	99,9	50	70,9	0,3	50	pyrazinamide	pncA_W68R-W68R
3	0,9	100	100	71	0,9	100	pyrazinamide	pncA_Q10R-Q10R
3	0,9	100	100	71	0,9	100	pyrazinamide	pncA_D49N-D49N
3	0,3	99,8	33,3	70,9	0,3	33,3	pyrazinamide	rpsA_V260I-V260I
4	1,2	100	100	71,1	1,2	100	pyrazinamide	pncA_D12A-D12A
4	0,9	99,9	75	71	0,9	75	pyrazinamide	pncA_L4S-L4S
4	1,2	100	100	71,1	1,2	100	pyrazinamide	pncA_P54L-P54L
4	1,2	100	100	71,1	1,2	100	pyrazinamide	pncA_L172P-L172P
6	1,4	99,9	83,3	71,1	1,4	83,3	pyrazinamide	pncA_Q141P-Q141P
7	2	100	100	71,3	2	100	pyrazinamide	pncA_T135P-T135P
7	2	100	100	71,3	2	100	pyrazinamide	pncA_D8N-D8N
8	2,3	100	100	71,3	2,3	100	pyrazinamide	pncA_A-11G-A
16	4,6	100	100	71,8	4,6	100	pyrazinamide	pncA_V125G-V125G
40	11,6	100	100	73,3	11,6	100	pyrazinamide	pncA_C14R-C14R
127	34,4	99	93,7	78,6	34,4	93,7	pyrazinamide	joint
0	0	100	NA	80,7	0	NA	rifampicin	rpoB_H445P-H445P
1	0,1	100	100	80,8	0,1	100	rifampicin	rpoB_D435I-D435I
1	0,1	100	100	80,8	0,1	100	rifampicin	rpoB_H445T-H445T
1	0,1	100	100	80,8	0,1	100	rifampicin	rpoB_M434L-M434L
1	0,1	100	100	80,8	0,1	100	rifampicin	rpoB_L452Q-L452Q
1	0,1	100	100	80,8	0,1	100	rifampicin	rpoB_D435N-D435N
1	0,1	100	100	80,8	0,1	100	rifampicin	rpoB_S450Y-S450Y
1	0,1	100	100	80,8	0,1	100	rifampicin	rpoB_Q429P-Q429P
1	0,1	100	100	80,8	0,1	100	rifampicin	rpoB_D435C-D435C
1	0	100	0	80,7	0	0	rifampicin	rpoB_H445K-H445K
1	0	100	0	80,8	0	0	rifampicin	rpoB_A451V-A451V
1	0,1	100	100	80,8	0,1	100	rifampicin	rpoB_L443F-L443F
1	0,1	100	100	80,8	0,1	100	rifampicin	rpoB_G981D-G981D
1	0,1	100	100	80,8	0,1	100	rifampicin	rpoB_L452A-L452A
1	0,1	100	100	80,8	0,1	100	rifampicin	rpoB_N437S-N437S
1	0,1	100	100	80,8	0,1	100	rifampicin	rpoB_T676P-T676P
1	0,1	100	100	80,8	0,1	100	rifampicin	rpoB_V359A-V359A
2	0,2	100	100	80,8	0,2	100	rifampicin	rpoB_S450Q-S450Q
2	0,2	100	100	80,8	0,2	100	rifampicin	rpoB_D435L-D435L
2	0,1	100	50	80,8	0,1	50	rifampicin	rpoB_H445S-H445S
2	0,2	100	100	80,8	0,2	100	rifampicin	rpoB_S450R-S450R
2	0,2	100	100	80,8	0,2	100	rifampicin	rpoB_S441L-S441L
2	0,2	100	100	80,8	0,2	100	rifampicin	rpoB_S450C-S450C
2	0,2	100	100	80,8	0,2	100	rifampicin	rpoB_S431G-S431G
2	0,2	100	100	80,8	0,2	100	rifampicin	rpoB_S450G-S450G
2	0,2	100	100	80,8	0,2	100	rifampicin	rpoB_M434R-M434R
3	0,2	100	100	80,8	0,2	100	rifampicin	rpoB_H445F-H445F
3	0,2	100	100	80,8	0,2	100	rifampicin	rpoB_Q432P-Q432P
3	0,2	100	100	80,8	0,2	100	rifampicin	rpoB_H445E-H445E
3	0,2	100	100	80,8	0,2	100	rifampicin	rpoB_Q432L-Q432L
3	0,2	100	66,7	80,8	0,2	66,7	rifampicin	rpoB_Q429H-Q429H
5	0,2	100	60	80,8	0,2	60	rifampicin	rpoB_Q432K-Q432K
6	0,5	100	100	80,8	0,5	100	rifampicin	rpoB_M434I-M434I
6	0,5	100	100	80,8	0,5	100	rifampicin	rpoB_D435A-D435A
7	0,6	100	100	80,8	0,6	100	rifampicin	rpoB_H445A-H445A
8	0,6	100	100	80,8	0,6	100	rifampicin	rpoB_H445C-H445C
8	0,6	100	100	80,8	0,6	100	rifampicin	rpoB_H445G-H445G
8	0,6	100	100	80,8	0,6	100	rifampicin	rpoB_V170F-V170F
9	0,7	100	100	80,9	0,7	100	rifampicin	rpoB_D435G-D435G
10	0,7	100	90	80,9	0,7	90	rifampicin	rpoB_S450M-S450M
12	1	100	100	80,9	1	100	rifampicin	rpoB_H445L-H445L
13	0,9	100	84,6	80,9	0,9	84,6	rifampicin	rpoB_D435F-D435F
13	0,6	99,9	53,8	80,8	0,6	53,8	rifampicin	rpoB_L430P-L430P
20	1,3	99,9	80	80,9	1,3	80	rifampicin	rpoB_D435Y-D435Y
22	1,8	100	100	81	1,8	100	rifampicin	rpoB_H445R-H445R
25	0,5	99,6	24	80,8	0,5	24	rifampicin	rpoB_I491F-I491F
27	0,7	99,7	33,3	80,8	0,7	33,3	rifampicin	rpoB_H445N-H445N
28	1,4	99,8	60,7	80,9	1,4	60,7	rifampicin	rpoB_L452P-L452P
39	3,2	100	100	81,2	3,2	100	rifampicin	rpoB_S450F-S450F
53	4,2	100	98,1	81,4	4,2	98,1	rifampicin	rpoB_H445Y-H445Y
55	4,4	100	98,2	81,4	4,4	98,2	rifampicin	rpoB_S450V-S450V
66	5,2	100	97	81,6	5,2	97	rifampicin	rpoB_H445D-H445D
71	5,5	99,9	95,8	81,6	5,5	95,8	rifampicin	rpoB_S450W-S450W
86	6,9	100	98,8	81,8	6,9	98,8	rifampicin	rpoB_D435V-D435V
825	65,2	99,6	97,7	92,3	65,2	97,7	rifampicin	rpoB_S450L-S450L
1231	92,4	98,3	92,8	98,2	92,4	92,8	rifampicin	joint
0	0	100	NA	71	0	NA	streptomycin	gid_S136P-S136P
0	0	100	NA	71	0	NA	streptomycin	gid_Q125P-Q125P
1	0,1	100	100	71,1	0,1	100	streptomycin	gid_R83P-R83P
1	0,1	100	100	71,1	0,1	100	streptomycin	gid_V88A-V88A
1	0,1	100	100	71,1	0,1	100	streptomycin	gid_V203L-V203L
1	0,1	100	100	71,1	0,1	100	streptomycin	gid_C52F-C52F
1	0	100	0	71	0	0	streptomycin	gid_E173A-E173A
1	0,1	100	100	71,1	0,1	100	streptomycin	gid_I11N-I11N
1	0,1	100	100	71,1	0,1	100	streptomycin	rrs_C905A-C905A
1	0,1	100	100	71,1	0,1	100	streptomycin	gid_R118L-R118L
1	0,1	100	100	71,1	0,1	100	streptomycin	gid_P93L-P93L
1	0,1	100	100	71,1	0,1	100	streptomycin	gid_I162S-I162S
1	0,1	100	100	71,1	0,1	100	streptomycin	rrs_A1325C-A1325C
1	0,1	100	100	71,1	0,1	100	streptomycin	gid_L91P-L91P
1	0,1	100	100	71,1	0,1	100	streptomycin	gid_R64W-R64W
1	0,1	100	100	71,1	0,1	100	streptomycin	gid_S70N-S70N
1	0,1	100	100	71,1	0,1	100	streptomycin	gid_A138T-A138T
2	0,2	100	100	71,1	0,2	100	streptomycin	gid_H48N-H48N
2	0,1	100	50	71,1	0,1	50	streptomycin	gid_P75L-P75L
2	0,2	100	100	71,1	0,2	100	streptomycin	gid_R47W-R47W
2	0,1	100	50	71,1	0,1	50	streptomycin	gid_H48Q-H48Q
2	0,1	100	50	71,1	0,1	50	streptomycin	gid_V41I-V41I
3	0,2	100	66,7	71,1	0,2	66,7	streptomycin	gid_G34V-G34V
3	0,1	99,9	33,3	71	0,1	33,3	streptomycin	gid_R137W-R137W
3	0,3	100	100	71,1	0,3	100	streptomycin	gid_D85A-D85A
3	0,2	100	66,7	71,1	0,2	66,7	streptomycin	gid_G117V-G117V
3	0,2	100	66,7	71,1	0,2	66,7	streptomycin	gid_R137P-R137P
3	0,1	99,9	33,3	71	0,1	33,3	streptomycin	gid_A19P-A19P
3	0,3	100	100	71,1	0,3	100	streptomycin	gid_A200E-A200E
3	0,3	100	100	71,1	0,3	100	streptomycin	rrs_C517G-C517G
4	0,3	100	75	71,1	0,3	75	streptomycin	gid_V65G-V65G
4	0,3	100	75	71,1	0,3	75	streptomycin	gid_G73A-G73A
4	0,4	100	100	71,1	0,4	100	streptomycin	rrs_A514G-A514G
4	0,3	100	75	71,1	0,3	75	streptomycin	gid_R118S-R118S
5	0,3	99,9	60	71,1	0,3	60	streptomycin	gid_A138V-A138V
5	0,3	99,9	60	71,1	0,3	60	streptomycin	gid_G69D-G69D
5	0,4	100	80	71,1	0,4	80	streptomycin	gid_G30D-G30D
5	0,5	100	100	71,1	0,5	100	streptomycin	gid_A134E-A134E
5	0,5	100	100	71,1	0,5	100	streptomycin	gid_P75R-P75R
6	0,2	99,8	33,3	71	0,2	33,3	streptomycin	gid_S149R-S149R
8	0,4	99,8	50	71,1	0,4	50	streptomycin	gid_L26F-L26F
9	0,5	99,8	55,6	71,1	0,5	55,6	streptomycin	gid_L79W-L79W
12	1,1	100	91,7	71,3	1,1	91,7	streptomycin	rrs_C513T-C513T
17	1,1	99,8	64,7	71,2	1,1	64,7	streptomycin	gid_A80P-A80P
22	1,3	99,6	59,1	71,2	1,3	59,1	streptomycin	rrs_A514T-A514T
28	2,6	99,9	92,9	71,6	2,6	92,9	streptomycin	rrs_C517T-C517T
57	2,2	98,6	38,6	71,2	2,2	38,6	streptomycin	gid_A205E-A205E
60	5,7	99,9	96,7	72,2	5,7	96,7	streptomycin	rpsL_K88R-K88R
85	7,7	99,7	91,8	72,6	7,7	91,8	streptomycin	gid_L79S-L79S
141	12,5	99,4	90,1	73,6	12,5	90,1	streptomycin	rrs_A514C-A514C
522	50,3	99,6	97,9	83,1	50,3	97,9	streptomycin	rpsL_K43R-K43R
942	81,9	95,5	88,2	92,8	81,9	88,2	streptomycin	joint
