# Supplementary material for: A large scale evaluation of TBProfiler and Mykrobe for antibiotic resistance prediction in Mycobacterium tuberculosis
Source: PeerJ. 2019 May 1;7:e6857. doi: 10.7717/peerj.6857 (PMC6500375; doi:10.7717/peerj.6857)
Supplement: Supplemental Information 2 [file peerj-07-6857-s002.zip › supplementary-data/individual-markers_tbprofiler-known_thresh-0.csv]

coverage	sensi	speci	vpp	vpn	recall	precision	f1	drug	id
1	0	99,9	0	75,1	0	0	NA	amikacin	rrs_1158G>T
2	0	99,8	0	75	0	0	NA	amikacin	eis-Rv2417c_-10C>G
5	1,1	99,9	80	75,3	1,1	80	2,2	amikacin	rrs_1402C>T
8	0	99,3	0	74,9	0	0	NA	amikacin	rrs_1402C>A
13	1,4	99,3	38,5	75,2	1,4	38,5	2,7	amikacin	rrs_1484G>T
22	1,1	98,4	18,2	75	1,1	18,2	2,1	amikacin	rrs_517C>T
66	3	95	16,7	74,7	3	16,7	5,1	amikacin	eis-Rv2417c_-10C>T
147	30,4	96,8	76,2	80,7	30,4	76,2	43,5	amikacin	rrs_514A>C
339	86,7	98,2	94,1	95,7	86,7	94,1	90,2	amikacin	rrs_1401A>G
473	92,1	87,9	71,7	97,1	92,1	71,7	80,6	amikacin	joint
0	0	100	NA	75,9	0	NA	NA	capreomycin	tlyA_118L>118P
0	0	100	NA	75,9	0	NA	NA	capreomycin	tlyA_236N>236K
1	0	99,9	0	75,9	0	0	NA	capreomycin	tlyA_185F>185L
1	0,3	100	100	75,9	0,3	100	0,6	capreomycin	tlyA_238E>238K
1	0	99,9	0	75,9	0	0	NA	capreomycin	tlyA_585TG>T
6	1,4	99,9	83,3	76,1	1,4	83,3	2,8	capreomycin	rrs_1402C>T
8	0,3	99,4	12,5	75,8	0,3	12,5	0,6	capreomycin	rrs_1402C>A
13	1,7	99,4	46,2	76,1	1,7	46,2	3,3	capreomycin	rrs_1484G>T
322	79,7	95,7	85,4	93,7	79,7	85,4	82,5	capreomycin	rrs_1401A>G
340	82	94,7	83,2	94,3	82	83,2	82,6	capreomycin	joint
0	0	100	NA	85,3	0	NA	NA	ethambutol	embB_332W>332L
0	0	100	NA	85,3	0	NA	NA	ethambutol	embB_356A>356V
1	0	100	0	85,3	0	0	NA	ethambutol	embA_462A>462V
1	0	100	0	85,3	0	0	NA	ethambutol	embA_4D>4N
1	0	100	0	85,3	0	0	NA	ethambutol	embA_833D>833A
1	0	100	0	85,3	0	0	NA	ethambutol	embB_1000M>1000R
1	0	100	0	85,3	0	0	NA	ethambutol	embB_225A>225S
1	0	100	0	85,3	0	0	NA	ethambutol	embB_271A>271V
1	0,1	100	100	85,3	0,1	100	0,2	ethambutol	embB_293I>293N
1	0,1	100	100	85,3	0,1	100	0,2	ethambutol	embB_306M>306T
1	0	100	0	85,3	0	0	NA	ethambutol	embB_313A>313V
1	0,1	100	100	85,3	0,1	100	0,2	ethambutol	embB_318N>318K
1	0	100	0	85,3	0	0	NA	ethambutol	embB_319Y>319N
1	0,1	100	100	85,3	0,1	100	0,2	ethambutol	embB_330F>330V
1	0,1	100	100	85,3	0,1	100	0,2	ethambutol	embB_347S>347T
1	0	100	0	85,3	0	0	NA	ethambutol	embB_356A>356S
1	0	100	0	85,3	0	0	NA	ethambutol	embB_369V>369L
1	0	100	0	85,3	0	0	NA	ethambutol	embB_370L>370R
1	0	100	0	85,3	0	0	NA	ethambutol	embB_377V>377M
1	0,1	100	100	85,3	0,1	100	0,2	ethambutol	embB_379A>379D
1	0	100	0	85,3	0	0	NA	ethambutol	embB_430P>430L
1	0	100	0	85,3	0	0	NA	ethambutol	embB_431A>431T
1	0	100	0	85,3	0	0	NA	ethambutol	embB_460R>460L
1	0	100	0	85,3	0	0	NA	ethambutol	embC_307A>307T
1	0,1	100	100	85,3	0,1	100	0,2	ethambutol	embC_309Y>309N
1	0,1	100	100	85,3	0,1	100	0,2	ethambutol	embC_325G>325S
1	0,1	100	100	85,3	0,1	100	0,2	ethambutol	embC_779A>779V
1	0	100	0	85,3	0	0	NA	ethambutol	embR_188S>188R
1	0	100	0	85,3	0	0	NA	ethambutol	embR_292L>292M
1	0	100	0	85,3	0	0	NA	ethambutol	embR_7V>7G
2	0	100	0	85,3	0	0	NA	ethambutol	embB_257R>257W
2	0	100	0	85,3	0	0	NA	ethambutol	embB_285F>285L
2	0	100	0	85,3	0	0	NA	ethambutol	embB_317S>317T
2	0,1	100	50	85,3	0,1	50	0,2	ethambutol	embB_319Y>319C
2	0	100	0	85,3	0	0	NA	ethambutol	embB_435V>435G
2	0,3	100	100	85,3	0,3	100	0,6	ethambutol	embB_507R>507K
2	0	100	0	85,3	0	0	NA	ethambutol	embB_853Q>853P
2	0,1	100	50	85,3	0,1	50	0,2	ethambutol	embC_288G>288V
3	0,1	100	33,3	85,3	0,1	33,3	0,2	ethambutol	embB_380S>380N
3	0,3	100	66,7	85,3	0,3	66,7	0,6	ethambutol	embB_399N>399D
3	0,4	100	100	85,4	0,4	100	0,8	ethambutol	embB_405E>405D
3	0,4	100	100	85,4	0,4	100	0,8	ethambutol	embB_406G>406C
4	0,5	100	100	85,4	0,5	100	1	ethambutol	embB_296N>296H
4	0,3	100	50	85,3	0,3	50	0,6	ethambutol	embB_297S>297A
4	0,3	100	50	85,3	0,3	50	0,6	ethambutol	embB_312H>312R
4	0,3	100	50	85,3	0,3	50	0,6	ethambutol	embB_319Y>319S
4	0,4	100	75	85,4	0,4	75	0,8	ethambutol	embB_328D>328Y
4	0,3	100	50	85,3	0,3	50	0,6	ethambutol	embB_359L>359I
4	0,3	100	50	85,3	0,3	50	0,6	ethambutol	embB_384Y>384N
4	0,3	100	50	85,3	0,3	50	0,6	ethambutol	embB_388A>388G
5	0,5	100	80	85,4	0,5	80	1	ethambutol	embB_504E>504D
6	0,7	100	83,3	85,4	0,7	83,3	1,4	ethambutol	embB_1002H>1002R
6	0,3	99,9	33,3	85,3	0,3	33,3	0,6	ethambutol	embB_659A>659T
7	0,3	99,9	28,6	85,3	0,3	28,6	0,6	ethambutol	embB_497Q>497K
9	0,7	99,9	55,6	85,4	0,7	55,6	1,4	ethambutol	embB_497Q>497P
17	1,2	99,8	52,9	85,4	1,2	52,9	2,3	ethambutol	embB_1024D>1024N
17	1,4	99,9	64,7	85,5	1,4	64,7	2,7	ethambutol	embB_397P>397T
18	0,1	99,6	5,6	85,3	0,1	5,6	0,2	ethambutol	embB_1082T>1082A
18	1,6	99,9	66,7	85,5	1,6	66,7	3,1	ethambutol	embB_306M>306L
18	1,8	99,9	77,8	85,5	1,8	77,8	3,5	ethambutol	embB_328D>328G
22	0,7	99,6	22,7	85,3	0,7	22,7	1,4	ethambutol	embB_377V>377G
24	1,7	99,8	54,2	85,5	1,7	54,2	3,3	ethambutol	embB_406G>406S
28	2	99,7	53,6	85,5	2	53,6	3,9	ethambutol	embB_406G>406A
36	2,4	99,6	50	85,6	2,4	50	4,6	ethambutol	embC-embA_-16C>T
42	3	99,6	54,8	85,6	3	54,8	5,7	ethambutol	embB_406G>406D
45	4,9	99,8	82,2	85,9	4,9	82,2	9,2	ethambutol	embC-embA_-11C>A
58	6,2	99,8	81	86,1	6,2	81	11,5	ethambutol	embC-embA_-12C>T
75	7,6	99,6	77,3	86,2	7,6	77,3	13,8	ethambutol	embB_497Q>497R
85	6,3	99,2	56,5	86	6,3	56,5	11,3	ethambutol	embB_354D>354A
109	1,3	97,8	9,2	85,2	1,3	9,2	2,3	ethambutol	embR_32T>32P
325	31,8	98,1	74,5	89,3	31,8	74,5	44,6	ethambutol	embB_306M>306V
358	31,4	97,3	66,8	89,2	31,4	66,8	42,7	ethambutol	embB_306M>306I
1207	93,3	88,8	58,7	98,7	93,3	58,7	72,1	ethambutol	joint
0	0	100	NA	62,4	0	NA	NA	ethionamide	ethA_1M>1R
0	0	100	NA	62,4	0	NA	NA	ethionamide	ethA_223E>223K
0	0	100	NA	62,4	0	NA	NA	ethionamide	ethA_232T>232A
0	0	100	NA	62,4	0	NA	NA	ethionamide	ethA_329S>329L
0	0	100	NA	62,4	0	NA	NA	ethionamide	ethA_413G>413D
0	0	100	NA	62,4	0	NA	NA	ethionamide	ethA_43G>43S
0	0	100	NA	62,4	0	NA	NA	ethionamide	ethA_51P>51L
0	0	100	NA	62,4	0	NA	NA	ethionamide	ethA_61T>61M
0	0	100	NA	62,4	0	NA	NA	ethionamide	inhA_21I>21V
1	0	99,7	0	62,3	0	0	NA	ethionamide	ethA_704TA>T
1	0	99,7	0	62,3	0	0	NA	ethionamide	inhA_21I>21T
2	0	99,5	0	62,3	0	0	NA	ethionamide	ethA_342T>342K
2	0	99,5	0	62,3	0	0	NA	ethionamide	ethR_110F>110L
5	1,3	99,5	60	62,6	1,3	60	2,5	ethionamide	ethA_111CT>C
5	1,3	99,5	60	62,6	1,3	60	2,5	ethionamide	ethA_43G>43C
6	2,5	100	100	63	2,5	100	4,9	ethionamide	ethA_769GC>G
39	4,2	92,7	25,6	61,6	4,2	25,6	7,2	ethionamide	Rv1482c-fabG1_-17G>T
45	3,8	90,9	20	61,1	3,8	20	6,4	ethionamide	Rv1482c-fabG1_-8T>C
51	16,8	97,2	78,4	66	16,8	78,4	27,7	ethionamide	inhA_194I>194T
52	8,4	91,9	38,5	62,5	8,4	38,5	13,8	ethionamide	ethR_95A>95T
70	25,6	97,7	87,1	68,6	25,6	87,1	39,6	ethionamide	inhA_94S>94A
89	19,3	89,1	51,7	64,7	19,3	51,7	28,1	ethionamide	ethA_381A>381P
250	73,1	80,8	69,6	83,3	73,1	69,6	71,3	ethionamide	Rv1482c-fabG1_-15C>T
359	85,3	60,5	56,5	87,2	85,3	56,5	68	ethionamide	joint
0	0	100	NA	77,9	0	NA	NA	fluoroquinolones	gyrA_102P>102H
0	0	100	NA	77,9	0	NA	NA	fluoroquinolones	gyrA_91S>91A
0	0	100	NA	77,9	0	NA	NA	fluoroquinolones	gyrB_499N>499D
0	0	100	NA	77,9	0	NA	NA	fluoroquinolones	gyrB_499N>499K
1	0,3	100	100	77,9	0,3	100	0,6	fluoroquinolones	gyrA_89D>89N
1	0	99,9	0	77,9	0	0	NA	fluoroquinolones	gyrA_90A>90G
1	0,3	100	100	77,9	0,3	100	0,6	fluoroquinolones	gyrA_94D>94V
1	0	99,9	0	77,9	0	0	NA	fluoroquinolones	gyrB_446R>446H
1	0,3	100	100	77,9	0,3	100	0,6	fluoroquinolones	gyrB_446R>446L
1	0	99,9	0	77,9	0	0	NA	fluoroquinolones	gyrB_486I>486L
1	0,3	100	100	77,9	0,3	100	0,6	fluoroquinolones	gyrB_500T>500I
1	0,3	100	100	77,9	0,3	100	0,6	fluoroquinolones	gyrB_500T>500P
1	0	99,9	0	77,9	0	0	NA	fluoroquinolones	gyrB_501E>501V
1	0	99,9	0	77,9	0	0	NA	fluoroquinolones	gyrB_504A>504T
2	0,3	99,9	50	77,9	0,3	50	0,6	fluoroquinolones	gyrA_70H>70R
2	0	99,8	0	77,8	0	0	NA	fluoroquinolones	gyrB_507T>507M
3	0,3	99,8	33,3	77,9	0,3	33,3	0,6	fluoroquinolones	gyrB_461D>461H
3	0,8	100	100	78	0,8	100	1,6	fluoroquinolones	gyrB_500T>500N
4	1,1	100	100	78,1	1,1	100	2,2	fluoroquinolones	gyrA_74A>74S
4	0,8	99,9	75	78	0,8	75	1,6	fluoroquinolones	gyrA_88G>88C
4	0,6	99,8	50	77,9	0,6	50	1,2	fluoroquinolones	gyrB_446R>446C
4	0,8	99,9	75	78	0,8	75	1,6	fluoroquinolones	gyrB_447S>447F
4	1,1	100	100	78,1	1,1	100	2,2	fluoroquinolones	gyrB_499N>499T
4	1,1	100	100	78,1	1,1	100	2,2	fluoroquinolones	gyrB_501E>501D
4	0,8	99,9	75	78	0,8	75	1,6	fluoroquinolones	gyrB_504A>504V
5	1,4	100	100	78,1	1,4	100	2,8	fluoroquinolones	gyrB_461D>461N
7	1,7	99,9	85,7	78,1	1,7	85,7	3,3	fluoroquinolones	gyrA_94D>94H
18	4,5	99,8	88,9	78,6	4,5	88,9	8,6	fluoroquinolones	gyrA_94D>94Y
25	6,8	99,9	96	79	6,8	96	12,7	fluoroquinolones	gyrA_94D>94N
39	8,7	99,4	79,5	79,3	8,7	79,5	15,7	fluoroquinolones	gyrA_91S>91P
40	9,6	99,5	85	79,5	9,6	85	17,3	fluoroquinolones	gyrA_94D>94A
89	22,3	99,2	88,8	81,8	22,3	88,8	35,6	fluoroquinolones	gyrA_90A>90V
146	38,3	99,2	93,2	85	38,3	93,2	54,3	fluoroquinolones	gyrA_94D>94G
368	89	95,8	85,9	96,8	89	85,9	87,4	fluoroquinolones	joint
1	0,1	100	100	73,8	0,1	100	0,2	isoniazid	ahpC_2P>2S
1	0	100	0	73,8	0	0	NA	isoniazid	ahpC_5T>5I
1	0,1	100	100	73,8	0,1	100	0,2	isoniazid	inhA_16I>16T
1	0,1	100	100	73,8	0,1	100	0,2	isoniazid	inhA_94S>94L
1	0	100	0	73,8	0	0	NA	isoniazid	katG_106A>106V
1	0	100	0	73,8	0	0	NA	isoniazid	katG_107W>107*
1	0,1	100	100	73,8	0,1	100	0,2	isoniazid	katG_127Q>127P
1	0,1	100	100	73,8	0,1	100	0,2	isoniazid	katG_172A>172V
1	0	100	0	73,8	0	0	NA	isoniazid	katG_17S>17N
1	0	100	0	73,8	0	0	NA	isoniazid	katG_186G>186V
1	0,1	100	100	73,8	0,1	100	0,2	isoniazid	katG_198W>198*
1	0	100	0	73,8	0	0	NA	isoniazid	katG_200K>200*
1	0,1	100	100	73,8	0,1	100	0,2	isoniazid	katG_234G>234R
1	0,1	100	100	73,8	0,1	100	0,2	isoniazid	katG_251T>251M
1	0	100	0	73,8	0	0	NA	isoniazid	katG_257M>257I
1	0	100	0	73,8	0	0	NA	isoniazid	katG_264A>264T
1	0,1	100	100	73,8	0,1	100	0,2	isoniazid	katG_275T>275A
1	0,1	100	100	73,8	0,1	100	0,2	isoniazid	katG_279G>279D
1	0,1	100	100	73,8	0,1	100	0,2	isoniazid	katG_297G>297V
1	0,1	100	100	73,8	0,1	100	0,2	isoniazid	katG_2P>2S
1	0,1	100	100	73,8	0,1	100	0,2	isoniazid	katG_309G>309S
1	0,1	100	100	73,8	0,1	100	0,2	isoniazid	katG_315S>315I
1	0,1	100	100	73,8	0,1	100	0,2	isoniazid	katG_318E>318V
1	0,1	100	100	73,8	0,1	100	0,2	isoniazid	katG_321W>321C
1	0,1	100	100	73,8	0,1	100	0,2	isoniazid	katG_321W>321L
1	0,1	100	100	73,8	0,1	100	0,2	isoniazid	katG_331S>331C
1	0	100	0	73,8	0	0	NA	isoniazid	katG_357D>357N
1	0,1	100	100	73,8	0,1	100	0,2	isoniazid	katG_380T>380I
1	0	100	0	73,8	0	0	NA	isoniazid	katG_393I>393N
1	0	100	0	73,8	0	0	NA	isoniazid	katG_394T>394A
1	0,1	100	100	73,8	0,1	100	0,2	isoniazid	katG_413Y>413H
1	0,1	100	100	73,8	0,1	100	0,2	isoniazid	katG_418R>418Q
1	0,1	100	100	73,8	0,1	100	0,2	isoniazid	katG_419D>419H
1	0,1	100	100	73,8	0,1	100	0,2	isoniazid	katG_428G>428R
1	0,1	100	100	73,8	0,1	100	0,2	isoniazid	katG_464A>464S
1	0	100	0	73,8	0	0	NA	isoniazid	katG_477W>477*
1	0	100	0	73,8	0	0	NA	isoniazid	katG_502Q>502H
1	0,1	100	100	73,8	0,1	100	0,2	isoniazid	katG_525Q>525P
1	0,1	100	100	73,8	0,1	100	0,2	isoniazid	katG_574A>574V
1	0,1	100	100	73,8	0,1	100	0,2	isoniazid	katG_695D>695A
1	0	100	0	73,8	0	0	NA	isoniazid	katG_71I>71N
1	0,1	100	100	73,8	0,1	100	0,2	isoniazid	katG_728W>728C
1	0,1	100	100	73,8	0,1	100	0,2	isoniazid	katG_90W>90*
1	0,1	100	100	73,8	0,1	100	0,2	isoniazid	katG_91W>91R
1	0,1	100	100	73,8	0,1	100	0,2	isoniazid	katG_96G>96C
1	0,1	100	100	73,8	0,1	100	0,2	isoniazid	katG-furA_-10T>G
1	0,1	100	100	73,8	0,1	100	0,2	isoniazid	katG-furA_-7C>T
1	0	100	0	73,8	0	0	NA	isoniazid	oxyR'-ahpC_-48G>T
1	0	100	0	73,8	0	0	NA	isoniazid	oxyR'-ahpC_-66G>A
1	0,1	100	100	73,8	0,1	100	0,2	isoniazid	oxyR'-ahpC_-74G>A
1	0	100	0	73,8	0	0	NA	isoniazid	Rv1482c-fabG1_-24G>T
1	0	100	0	73,8	0	0	NA	isoniazid	Rv1482c-fabG1_-67G>C
2	0,1	100	100	73,8	0,1	100	0,2	isoniazid	ahpC_73D>73H
2	0,1	100	50	73,8	0,1	50	0,2	isoniazid	ahpC_76E>76K
2	0,1	100	100	73,8	0,1	100	0,2	isoniazid	inhA_21I>21V
2	0	100	0	73,8	0	0	NA	isoniazid	kasA_413F>413L
2	0,1	100	50	73,8	0,1	50	0,2	isoniazid	katG_109A>109V
2	0,1	100	100	73,8	0,1	100	0,2	isoniazid	katG_180T>180K
2	0,1	100	50	73,8	0,1	50	0,2	isoniazid	katG_195E>195K
2	0,1	100	50	73,8	0,1	50	0,2	isoniazid	katG_285G>285D
2	0,1	100	100	73,8	0,1	100	0,2	isoniazid	katG_315S>315G
2	0,1	100	100	73,8	0,1	100	0,2	isoniazid	katG_315S>315R
2	0,1	100	50	73,8	0,1	50	0,2	isoniazid	katG_316G>316S
2	0,1	100	100	73,8	0,1	100	0,2	isoniazid	katG_326T>326M
2	0,1	100	100	73,8	0,1	100	0,2	isoniazid	katG_335I>335V
2	0,1	100	100	73,8	0,1	100	0,2	isoniazid	katG_337Y>337C
2	0,1	100	50	73,8	0,1	50	0,2	isoniazid	katG_397W>397*
2	0,1	100	100	73,8	0,1	100	0,2	isoniazid	katG_461Q>461P
2	0,1	100	100	73,8	0,1	100	0,2	isoniazid	katG_463R>463W
2	0,1	100	50	73,8	0,1	50	0,2	isoniazid	katG_634L>634F
2	0,1	100	100	73,8	0,1	100	0,2	isoniazid	katG_700S>700P
2	0,1	100	50	73,8	0,1	50	0,2	isoniazid	katG_99G>99E
3	0,2	100	100	73,8	0,2	100	0,4	isoniazid	katG_141L>141F
3	0,2	100	100	73,8	0,2	100	0,4	isoniazid	katG_191W>191R
3	0,2	100	100	73,8	0,2	100	0,4	isoniazid	katG_317I>317L
3	0,2	100	100	73,8	0,2	100	0,4	isoniazid	katG_379A>379V
3	0,2	100	100	73,8	0,2	100	0,4	isoniazid	Rv1482c-fabG1_-8T>G
4	0,2	100	75	73,8	0,2	75	0,4	isoniazid	katG_138N>138H
4	0,2	100	75	73,8	0,2	75	0,4	isoniazid	katG_140S>140N
4	0,2	100	100	73,8	0,2	100	0,4	isoniazid	katG_155Y>155S
4	0,2	100	75	73,8	0,2	75	0,4	isoniazid	katG_335I>335T
5	0,2	100	80	73,8	0,2	80	0,4	isoniazid	katG_104R>104Q
5	0,3	100	100	73,8	0,3	100	0,6	isoniazid	katG_302S>302R
5	0,2	100	80	73,8	0,2	80	0,4	isoniazid	katG_473V>473F
8	0,5	100	100	73,9	0,5	100	1	isoniazid	oxyR'-ahpC_-54C>T
8	0,4	100	87,5	73,9	0,4	87,5	0,8	isoniazid	Rv1482c-fabG1_-8T>A
12	0,6	100	91,7	73,9	0,6	91,7	1,2	isoniazid	inhA_21I>21T
13	0,5	99,9	69,2	73,9	0,5	69,2	1	isoniazid	oxyR'-ahpC_-52C>T
13	0,6	100	84,6	73,9	0,6	84,6	1,2	isoniazid	oxyR'-ahpC_-81C>T
23	1,2	99,9	87	74	1,2	87	2,4	isoniazid	oxyR'-ahpC_-48G>A
28	0,2	99,5	14,3	73,7	0,2	14,3	0,4	isoniazid	katG_12T>12P
29	1,7	100	96,6	74,1	1,7	96,6	3,3	isoniazid	katG_315S>315N
33	0,1	99,3	3	73,7	0,1	3	0,2	isoniazid	katG_85T>85P
50	2,8	99,9	94	74,3	2,8	94	5,4	isoniazid	Rv1482c-fabG1_-17G>T
57	3,3	100	98,2	74,4	3,3	98,2	6,4	isoniazid	inhA_194I>194T
58	0,6	99	19	73,7	0,6	19	1,2	isoniazid	kasA_312G>312S
75	3,4	99,6	76	74,4	3,4	76	6,5	isoniazid	Rv1482c-fabG1_-8T>C
88	5	99,9	95,5	74,7	5	95,5	9,5	isoniazid	inhA_94S>94A
436	23,8	99,3	92,4	78,6	23,8	92,4	37,9	isoniazid	Rv1482c-fabG1_-15C>T
1148	65,7	99,2	96,9	89	65,7	96,9	78,3	isoniazid	katG_315S>315T
1753	90	95,2	86,9	96,4	90	86,9	88,4	isoniazid	joint
0	0	100	NA	70,7	0	NA	NA	kanamycin	eis-Rv2417c_-15G>C
1	0	99,9	0	70,7	0	0	NA	kanamycin	eis-Rv2417c_-10C>G
1	0,3	100	100	70,7	0,3	100	0,6	kanamycin	eis-Rv2417c_-8G>T
1	0,3	100	100	70,7	0,3	100	0,6	kanamycin	rrs_1402C>T
3	0,6	99,9	66,7	70,8	0,6	66,7	1,2	kanamycin	eis-Rv2417c_-37C>A
8	0,3	99,1	12,5	70,6	0,3	12,5	0,6	kanamycin	rrs_1402C>A
12	1,8	99,3	50	70,9	1,8	50	3,5	kanamycin	rrs_1484G>T
20	4,4	99,4	75	71,5	4,4	75	8,3	kanamycin	eis-Rv2417c_-14G>A
24	5,9	99,5	83,3	71,8	5,9	83,3	11	kanamycin	eis-Rv2417c_-12G>A
39	9,2	99	79,5	72,4	9,2	79,5	16,5	kanamycin	eis-Rv2417c_-10C>T
262	74,9	98,9	96,6	90,5	74,9	96,6	84,4	kanamycin	rrs_1401A>G
345	91,7	95,7	89,9	96,5	91,7	89,9	90,8	kanamycin	joint
0	0	100	NA	70,8	0	NA	NA	pyrazinamide	panD_117M>117I
0	0	100	NA	70,8	0	NA	NA	pyrazinamide	panD_138V>138E
0	0	100	NA	70,8	0	NA	NA	pyrazinamide	panD_49I>49V
0	0	100	NA	70,8	0	NA	NA	pyrazinamide	pncA_102A>102V
0	0	100	NA	70,8	0	NA	NA	pyrazinamide	pncA_103Y>103H
0	0	100	NA	70,8	0	NA	NA	pyrazinamide	pncA_104S>104R
0	0	100	NA	70,8	0	NA	NA	pyrazinamide	pncA_114T>114P
0	0	100	NA	70,8	0	NA	NA	pyrazinamide	pncA_116L>116R
0	0	100	NA	70,8	0	NA	NA	pyrazinamide	pncA_121R>121P
0	0	100	NA	70,8	0	NA	NA	pyrazinamide	pncA_125V>125D
0	0	100	NA	70,8	0	NA	NA	pyrazinamide	pncA_128V>128G
0	0	100	NA	70,8	0	NA	NA	pyrazinamide	pncA_132G>132D
0	0	100	NA	70,8	0	NA	NA	pyrazinamide	pncA_132G>132S
0	0	100	NA	70,8	0	NA	NA	pyrazinamide	pncA_134A>134S
0	0	100	NA	70,8	0	NA	NA	pyrazinamide	pncA_137H>137R
0	0	100	NA	70,8	0	NA	NA	pyrazinamide	pncA_139V>139L
0	0	100	NA	70,8	0	NA	NA	pyrazinamide	pncA_13F>13S
0	0	100	NA	70,8	0	NA	NA	pyrazinamide	pncA_141Q>141*
0	0	100	NA	70,8	0	NA	NA	pyrazinamide	pncA_142T>142M
0	0	100	NA	70,8	0	NA	NA	pyrazinamide	pncA_143A>143T
0	0	100	NA	70,8	0	NA	NA	pyrazinamide	pncA_146A>146T
0	0	100	NA	70,8	0	NA	NA	pyrazinamide	pncA_148R>148S
0	0	100	NA	70,8	0	NA	NA	pyrazinamide	pncA_14C>14Y
0	0	100	NA	70,8	0	NA	NA	pyrazinamide	pncA_155V>155A
0	0	100	NA	70,8	0	NA	NA	pyrazinamide	pncA_159L>159P
0	0	100	NA	70,8	0	NA	NA	pyrazinamide	pncA_160T>160P
0	0	100	NA	70,8	0	NA	NA	pyrazinamide	pncA_168T>168N
0	0	100	NA	70,8	0	NA	NA	pyrazinamide	pncA_171A>171E
0	0	100	NA	70,8	0	NA	NA	pyrazinamide	pncA_171A>171P
0	0	100	NA	70,8	0	NA	NA	pyrazinamide	pncA_171A>171V
0	0	100	NA	70,8	0	NA	NA	pyrazinamide	pncA_175M>175V
0	0	100	NA	70,8	0	NA	NA	pyrazinamide	pncA_18S>18P
0	0	100	NA	70,8	0	NA	NA	pyrazinamide	pncA_1M>1I
0	0	100	NA	70,8	0	NA	NA	pyrazinamide	pncA_21V>21G
0	0	100	NA	70,8	0	NA	NA	pyrazinamide	pncA_24G>24D
0	0	100	NA	70,8	0	NA	NA	pyrazinamide	pncA_24G>24R
0	0	100	NA	70,8	0	NA	NA	pyrazinamide	pncA_29TG>T
0	0	100	NA	70,8	0	NA	NA	pyrazinamide	pncA_31I>31S
0	0	100	NA	70,8	0	NA	NA	pyrazinamide	pncA_37E>37*
0	0	100	NA	70,8	0	NA	NA	pyrazinamide	pncA_390CACAT>C
0	0	100	NA	70,8	0	NA	NA	pyrazinamide	pncA_43H>43P
0	0	100	NA	70,8	0	NA	NA	pyrazinamide	pncA_44V>44G
0	0	100	NA	70,8	0	NA	NA	pyrazinamide	pncA_46A>46E
0	0	100	NA	70,8	0	NA	NA	pyrazinamide	pncA_46A>46V
0	0	100	NA	70,8	0	NA	NA	pyrazinamide	pncA_47T>47P
0	0	100	NA	70,8	0	NA	NA	pyrazinamide	pncA_47T>47S
0	0	100	NA	70,8	0	NA	NA	pyrazinamide	pncA_48AC>A
0	0	100	NA	70,8	0	NA	NA	pyrazinamide	pncA_51H>51N
0	0	100	NA	70,8	0	NA	NA	pyrazinamide	pncA_51H>51P
0	0	100	NA	70,8	0	NA	NA	pyrazinamide	pncA_51H>51Q
0	0	100	NA	70,8	0	NA	NA	pyrazinamide	pncA_51H>51R
0	0	100	NA	70,8	0	NA	NA	pyrazinamide	pncA_51H>51Y
0	0	100	NA	70,8	0	NA	NA	pyrazinamide	pncA_54P>54Q
0	0	100	NA	70,8	0	NA	NA	pyrazinamide	pncA_57H>57P
0	0	100	NA	70,8	0	NA	NA	pyrazinamide	pncA_59S>59P
0	0	100	NA	70,8	0	NA	NA	pyrazinamide	pncA_61T>61P
0	0	100	NA	70,8	0	NA	NA	pyrazinamide	pncA_62P>62R
0	0	100	NA	70,8	0	NA	NA	pyrazinamide	pncA_66S>66P
0	0	100	NA	70,8	0	NA	NA	pyrazinamide	pncA_68W>68*
0	0	100	NA	70,8	0	NA	NA	pyrazinamide	pncA_69P>69L
0	0	100	NA	70,8	0	NA	NA	pyrazinamide	pncA_71H>71Y
0	0	100	NA	70,8	0	NA	NA	pyrazinamide	pncA_72C>72R
0	0	100	NA	70,8	0	NA	NA	pyrazinamide	pncA_72C>72W
0	0	100	NA	70,8	0	NA	NA	pyrazinamide	pncA_72C>72Y
0	0	100	NA	70,8	0	NA	NA	pyrazinamide	pncA_72GC>G
0	0	100	NA	70,8	0	NA	NA	pyrazinamide	pncA_76T>76I
0	0	100	NA	70,8	0	NA	NA	pyrazinamide	pncA_78G>78D
0	0	100	NA	70,8	0	NA	NA	pyrazinamide	pncA_7V>7D
0	0	100	NA	70,8	0	NA	NA	pyrazinamide	pncA_81F>81V
0	0	100	NA	70,8	0	NA	NA	pyrazinamide	pncA_85L>85P
0	0	100	NA	70,8	0	NA	NA	pyrazinamide	pncA_88S>88*
0	0	100	NA	70,8	0	NA	NA	pyrazinamide	pncA_8D>8E
0	0	100	NA	70,8	0	NA	NA	pyrazinamide	pncA_8D>8G
0	0	100	NA	70,8	0	NA	NA	pyrazinamide	pncA_94F>94L
0	0	100	NA	70,8	0	NA	NA	pyrazinamide	pncA_95Y>95*
0	0	100	NA	70,8	0	NA	NA	pyrazinamide	pncA_96K>96E
0	0	100	NA	70,8	0	NA	NA	pyrazinamide	pncA_96K>96Q
0	0	100	NA	70,8	0	NA	NA	pyrazinamide	pncA_97G>97D
0	0	100	NA	70,8	0	NA	NA	pyrazinamide	pncA_99Y>99*
0	0	100	NA	70,8	0	NA	NA	pyrazinamide	pncA_9V>9L
0	0	100	NA	70,8	0	NA	NA	pyrazinamide	pncA-Rv2044c_-12A>G
0	0	100	NA	70,8	0	NA	NA	pyrazinamide	rpsA_474R>474L
0	0	100	NA	70,8	0	NA	NA	pyrazinamide	rpsA_474R>474W
1	0,3	100	100	70,8	0,3	100	0,6	pyrazinamide	panD_138V>138A
1	0,3	100	100	70,8	0,3	100	0,6	pyrazinamide	pncA_10Q>10*
1	0,3	100	100	70,8	0,3	100	0,6	pyrazinamide	pncA_119W>119*
1	0,3	100	100	70,8	0,3	100	0,6	pyrazinamide	pncA_131V>131F
1	0,3	100	100	70,8	0,3	100	0,6	pyrazinamide	pncA_132G>132A
1	0,3	100	100	70,8	0,3	100	0,6	pyrazinamide	pncA_133I>133T
1	0	99,9	0	70,7	0	0	NA	pyrazinamide	pncA_136D>136N
1	0,3	100	100	70,8	0,3	100	0,6	pyrazinamide	pncA_139V>139G
1	0,3	100	100	70,8	0,3	100	0,6	pyrazinamide	pncA_142T>142A
1	0,3	100	100	70,8	0,3	100	0,6	pyrazinamide	pncA_14C>14W
1	0,3	100	100	70,8	0,3	100	0,6	pyrazinamide	pncA_159L>159R
1	0,3	100	100	70,8	0,3	100	0,6	pyrazinamide	pncA_172L>172R
1	0	99,9	0	70,7	0	0	NA	pyrazinamide	pncA_175M>175I
1	0,3	100	100	70,8	0,3	100	0,6	pyrazinamide	pncA_17G>17D
1	0,3	100	100	70,8	0,3	100	0,6	pyrazinamide	pncA_182L>182S
1	0,3	100	100	70,8	0,3	100	0,6	pyrazinamide	pncA_27L>27P
1	0,3	100	100	70,8	0,3	100	0,6	pyrazinamide	pncA_34Y>34D
1	0,3	100	100	70,8	0,3	100	0,6	pyrazinamide	pncA_46A>46P
1	0	99,9	0	70,7	0	0	NA	pyrazinamide	pncA_47T>47A
1	0,3	100	100	70,8	0,3	100	0,6	pyrazinamide	pncA_57H>57R
1	0,3	100	100	70,8	0,3	100	0,6	pyrazinamide	pncA_57H>57Y
1	0,3	100	100	70,8	0,3	100	0,6	pyrazinamide	pncA_58F>58S
1	0,3	100	100	70,8	0,3	100	0,6	pyrazinamide	pncA_5I>5S
1	0,3	100	100	70,8	0,3	100	0,6	pyrazinamide	pncA_62P>62L
1	0,3	100	100	70,8	0,3	100	0,6	pyrazinamide	pncA_63D>63G
1	0,3	100	100	70,8	0,3	100	0,6	pyrazinamide	pncA_63D>63H
1	0,3	100	100	70,8	0,3	100	0,6	pyrazinamide	pncA_67S>67P
1	0,3	100	100	70,8	0,3	100	0,6	pyrazinamide	pncA_71H>71R
1	0,3	100	100	70,8	0,3	100	0,6	pyrazinamide	pncA_82H>82D
1	0,3	100	100	70,8	0,3	100	0,6	pyrazinamide	pncA_85L>85R
1	0	99,9	0	70,7	0	0	NA	pyrazinamide	pncA_87T>87M
1	0,3	100	100	70,8	0,3	100	0,6	pyrazinamide	pncA_96K>96T
1	0,3	100	100	70,8	0,3	100	0,6	pyrazinamide	pncA_97G>97S
1	0,3	100	100	70,8	0,3	100	0,6	pyrazinamide	pncA-Rv2044c_-7A>G
2	0,6	100	100	70,9	0,6	100	1,2	pyrazinamide	pncA_14C>14G
2	0,6	100	100	70,9	0,6	100	1,2	pyrazinamide	pncA_162G>162D
2	0,6	100	100	70,9	0,6	100	1,2	pyrazinamide	pncA_180V>180F
2	0,6	100	100	70,9	0,6	100	1,2	pyrazinamide	pncA_193A>AT
2	0,6	100	100	70,9	0,6	100	1,2	pyrazinamide	pncA_41Y>41*
2	0,3	99,9	50	70,8	0,3	50	0,6	pyrazinamide	pncA_64Y>64D
2	0,3	99,9	50	70,8	0,3	50	0,6	pyrazinamide	pncA_68W>68R
2	0,6	100	100	70,9	0,6	100	1,2	pyrazinamide	pncA_69P>69R
2	0,6	100	100	70,9	0,6	100	1,2	pyrazinamide	pncA-Rv2044c_-11T>G
3	0,9	100	100	70,9	0,9	100	1,8	pyrazinamide	pncA_10Q>10P
3	0,9	100	100	70,9	0,9	100	1,8	pyrazinamide	pncA_130V>130G
3	0,3	99,8	33,3	70,8	0,3	33,3	0,6	pyrazinamide	pncA_139V>139A
3	0,9	100	100	70,9	0,9	100	1,8	pyrazinamide	pncA_54P>54L
3	0,9	100	100	70,9	0,9	100	1,8	pyrazinamide	pncA_76T>76P
4	1,2	100	100	71	1,2	100	2,4	pyrazinamide	pncA_10Q>10R
4	1,2	100	100	71	1,2	100	2,4	pyrazinamide	pncA_12D>12A
4	1,2	100	100	71	1,2	100	2,4	pyrazinamide	pncA_13F>13L
4	1,2	100	100	71	1,2	100	2,4	pyrazinamide	pncA_172L>172P
4	1,2	100	100	71	1,2	100	2,4	pyrazinamide	pncA_49D>49N
4	0,9	99,9	75	70,9	0,9	75	1,8	pyrazinamide	pncA_4L>4S
5	1,4	100	100	71,1	1,4	100	2,8	pyrazinamide	pncA_103Y>103*
5	0,3	99,5	20	70,7	0,3	20	0,6	pyrazinamide	pncA_168T>168P
5	1,2	99,9	80	71	1,2	80	2,4	pyrazinamide	pncA_1M>1T
5	1,4	100	100	71,1	1,4	100	2,8	pyrazinamide	pncA_49D>49G
6	1,7	100	100	71,1	1,7	100	3,3	pyrazinamide	pncA_63D>63A
7	2	100	100	71,2	2	100	3,9	pyrazinamide	pncA_120L>120P
7	1,4	99,8	71,4	71	1,4	71,4	2,7	pyrazinamide	pncA_141Q>141P
7	2	100	100	71,2	2	100	3,9	pyrazinamide	pncA_68W>68G
7	2	100	100	71,2	2	100	3,9	pyrazinamide	pncA_8D>8N
9	1,7	99,6	66,7	71,1	1,7	66,7	3,3	pyrazinamide	pncA_135T>135P
9	2,6	100	100	71,3	2,6	100	5,1	pyrazinamide	pncA-Rv2044c_-11T>C
10	2,6	99,9	90	71,3	2,6	90	5,1	pyrazinamide	pncA_139V>139M
11	3,2	100	100	71,4	3,2	100	6,2	pyrazinamide	pncA_392A>ACC
16	4,6	100	100	71,7	4,6	100	8,8	pyrazinamide	pncA_125V>125G
17	0,6	98,2	11,8	70,5	0,6	11,8	1,1	pyrazinamide	pncA_35L>35R
40	11,5	100	100	73,2	11,5	100	20,6	pyrazinamide	pncA_14C>14R
44	1,7	95,5	13,6	70,2	1,7	13,6	3	pyrazinamide	pncA_155V>155G
283	61,4	91,7	75,3	85,2	61,4	75,3	67,6	pyrazinamide	joint
0	0	100	NA	80,7	0	NA	NA	rifampicin	rpoB_552R>552C
1	0,1	100	100	80,7	0,1	100	0,2	rifampicin	rpoB_424F>424V
1	0	100	0	80,7	0	0	NA	rifampicin	rpoB_428S>428T
1	0,1	100	100	80,7	0,1	100	0,2	rifampicin	rpoB_434M>434T
1	0,1	100	100	80,7	0,1	100	0,2	rifampicin	rpoB_435D>435A
1	0,1	100	100	80,7	0,1	100	0,2	rifampicin	rpoB_436Q>436L
1	0,1	100	100	80,7	0,1	100	0,2	rifampicin	rpoB_443L>443W
1	0,1	100	100	80,7	0,1	100	0,2	rifampicin	rpoB_446K>446Q
1	0,1	100	100	80,7	0,1	100	0,2	rifampicin	rpoB_450S>450Y
1	0	100	0	80,7	0	0	NA	rifampicin	rpoB_454P>454L
1	0,1	100	100	80,7	0,1	100	0,2	rifampicin	rpoB_460E>460G
1	0,1	100	100	80,7	0,1	100	0,2	rifampicin	rpoB_464L>464M
1	0	100	0	80,7	0	0	NA	rifampicin	rpoB_592E>592D
1	0,1	100	100	80,7	0,1	100	0,2	rifampicin	rpoC_747D>747A
2	0,1	100	50	80,7	0,1	50	0,2	rifampicin	rpoB_431S>431G
2	0,2	100	100	80,8	0,2	100	0,4	rifampicin	rpoB_441S>441L
2	0,1	100	50	80,7	0,1	50	0,2	rifampicin	rpoB_444T>444P
2	0,2	100	100	80,8	0,2	100	0,4	rifampicin	rpoB_450S>450Q
2	0,2	100	100	80,8	0,2	100	0,4	rifampicin	rpoB_493S>493L
2	0,2	100	100	80,8	0,2	100	0,4	rifampicin	rpoC_735D>735N
2	0,2	100	100	80,8	0,2	100	0,4	rifampicin	rpoC_885I>885V
3	0,2	100	66,7	80,8	0,2	66,7	0,4	rifampicin	rpoB_429Q>429H
3	0,2	100	100	80,8	0,2	100	0,4	rifampicin	rpoB_432Q>432L
3	0,2	100	100	80,8	0,2	100	0,4	rifampicin	rpoB_432Q>432P
3	0,2	100	100	80,8	0,2	100	0,4	rifampicin	rpoB_435D>435G
3	0,2	100	100	80,8	0,2	100	0,4	rifampicin	rpoB_445H>445Q
4	0,2	100	75	80,8	0,2	75	0,4	rifampicin	rpoB_286A>286V
4	0,3	100	100	80,8	0,3	100	0,6	rifampicin	rpoB_761E>761D
4	0,3	100	100	80,8	0,3	100	0,6	rifampicin	rpoC_527L>527V
5	0,2	100	60	80,8	0,2	60	0,4	rifampicin	rpoB_432Q>432K
5	0,4	100	100	80,8	0,4	100	0,8	rifampicin	rpoB_480I>480V
5	0,3	100	80	80,8	0,3	80	0,6	rifampicin	rpoC_485D>485N
6	0,5	100	100	80,8	0,5	100	1	rifampicin	rpoB_434M>434I
6	0,5	100	100	80,8	0,5	100	1	rifampicin	rpoB_450S>450F
6	0,5	100	100	80,8	0,5	100	1	rifampicin	rpoC_452F>452S
8	0,6	100	100	80,8	0,6	100	1,2	rifampicin	rpoB_400T>400A
10	0,7	100	90	80,8	0,7	90	1,4	rifampicin	rpoB_435D>435F
10	0,8	100	100	80,9	0,8	100	1,6	rifampicin	rpoB_445H>445L
10	0,8	100	100	80,9	0,8	100	1,6	rifampicin	rpoC_332G>332R
11	0,7	100	81,8	80,8	0,7	81,8	1,4	rifampicin	rpoB_170V>170F
16	0,8	99,9	62,5	80,8	0,8	62,5	1,6	rifampicin	rpoB_430L>430P
21	1,7	100	100	81	1,7	100	3,3	rifampicin	rpoB_445H>445R
21	1,5	100	90,5	81	1,5	90,5	3	rifampicin	rpoB_450S>450W
23	0,3	99,7	17,4	80,7	0,3	17,4	0,6	rifampicin	rpoB_445H>445N
26	0,5	99,6	23,1	80,7	0,5	23,1	1	rifampicin	rpoB_491I>491F
28	1,8	99,9	78,6	81	1,8	78,6	3,5	rifampicin	rpoB_435D>435Y
32	1,5	99,7	59,4	80,9	1,5	59,4	2,9	rifampicin	rpoB_452L>452P
47	3,8	100	100	81,3	3,8	100	7,3	rifampicin	rpoC_491I>491T
53	4,1	100	96,2	81,4	4,1	96,2	7,9	rifampicin	rpoB_445H>445Y
63	4,9	100	96,8	81,5	4,9	96,8	9,3	rifampicin	rpoB_445H>445D
86	6,9	100	98,8	81,8	6,9	98,8	12,9	rifampicin	rpoB_435D>435V
370	2,5	93,5	8,4	80,1	2,5	8,4	3,9	rifampicin	rpoB_427T>427P
829	64,9	99,5	96,9	92,2	64,9	96,9	77,7	rifampicin	rpoB_450S>450L
1573	92	91,6	72,3	98	92	72,3	81	rifampicin	joint
0	0	100	NA	71	0	NA	NA	streptomycin	rpsL_43K>43T
0	0	100	NA	71	0	NA	NA	streptomycin	rpsL_93V>93M
1	0,1	100	100	71,1	0,1	100	0,2	streptomycin	rpsL_88K>88Q
1	0	100	0	71	0	0	NA	streptomycin	rpsL_9R>9H
1	0	100	0	71	0	0	NA	streptomycin	rrs_190G>A
1	0,1	100	100	71,1	0,1	100	0,2	streptomycin	rrs_905C>A
1	0,1	100	100	71,1	0,1	100	0,2	streptomycin	rrs_907A>C
1	0,1	100	100	71,1	0,1	100	0,2	streptomycin	rrs_907A>T
2	0	99,9	0	71	0	0	NA	streptomycin	rrs_1239T>C
2	0	99,9	0	71	0	0	NA	streptomycin	rrs_277G>C
4	0,3	100	75	71,1	0,3	75	0,6	streptomycin	rpsL_88K>88M
5	0,2	99,9	40	71,1	0,2	40	0,4	streptomycin	rpsL_88K>88T
7	0,5	99,9	71,4	71,1	0,5	71,4	1	streptomycin	rrs_906A>G
8	0,7	100	87,5	71,2	0,7	87,5	1,4	streptomycin	rrs_1402C>T
9	0,4	99,8	44,4	71,1	0,4	44,4	0,8	streptomycin	rrs_462C>T
12	1,1	100	91,7	71,3	1,1	91,7	2,2	streptomycin	rrs_513C>T
15	0,3	99,5	20	71	0,3	20	0,6	streptomycin	rrs_799C>T
17	1,1	99,8	64,7	71,2	1,1	64,7	2,2	streptomycin	gid_80A>80P
18	0,8	99,6	44,4	71,1	0,8	44,4	1,6	streptomycin	rrs_1484G>T
18	0,9	99,6	50	71,1	0,9	50	1,8	streptomycin	rrs_514A>T
33	3	99,9	90,9	71,6	3	90,9	5,8	streptomycin	rrs_517C>T
51	0,9	98,3	17,6	70,9	0,9	17,6	1,7	streptomycin	rrs_888G>A
63	5,8	99,8	93,7	72,2	5,8	93,7	10,9	streptomycin	rpsL_88K>88R
129	0,9	95,2	7	70,2	0,9	7	1,6	streptomycin	rrs_492C>T
148	13	99,4	89,2	73,7	13	89,2	22,7	streptomycin	rrs_514A>C
324	25,2	97,3	79	76,1	25,2	79	38,2	streptomycin	rrs_1401A>G
543	50,7	98,9	94,8	83,1	50,7	94,8	66,1	streptomycin	rpsL_43K>43R
1079	78,5	88,7	73,9	91	78,5	73,9	76,1	streptomycin	joint
