# Supplementary material for: A large scale evaluation of TBProfiler and Mykrobe for antibiotic resistance prediction in Mycobacterium tuberculosis
Source: PeerJ. 2019 May 1;7:e6857. doi: 10.7717/peerj.6857 (PMC6500375; doi:10.7717/peerj.6857)
Supplement: Supplemental Information 2 [file peerj-07-6857-s002.zip › supplementary-data/individual-markers_tbprofiler-novel_thresh-0.csv]

coverage	sensi	speci	vpp	vpn	recall	precision	f1	drug	id
0	0	100	NA	75,1	0	NA	NA	amikacin	eis-Rv2417c_-106A>C
0	0	100	NA	75,1	0	NA	NA	amikacin	eis-Rv2417c_-106A>G
0	0	100	NA	75,1	0	NA	NA	amikacin	eis-Rv2417c_-109G>A
0	0	100	NA	75,1	0	NA	NA	amikacin	eis-Rv2417c_-109G>T
0	0	100	NA	75,1	0	NA	NA	amikacin	eis-Rv2417c_-110C>T
0	0	100	NA	75,1	0	NA	NA	amikacin	eis-Rv2417c_-113G>A
0	0	100	NA	75,1	0	NA	NA	amikacin	eis-Rv2417c_-117C>A
0	0	100	NA	75,1	0	NA	NA	amikacin	eis-Rv2417c_-120C>T
0	0	100	NA	75,1	0	NA	NA	amikacin	eis-Rv2417c_-124G>A
0	0	100	NA	75,1	0	NA	NA	amikacin	eis-Rv2417c_-126A>T
0	0	100	NA	75,1	0	NA	NA	amikacin	eis-Rv2417c_-135T>G
0	0	100	NA	75,1	0	NA	NA	amikacin	eis-Rv2417c_-139G>T
0	0	100	NA	75,1	0	NA	NA	amikacin	eis-Rv2417c_-15G>A
0	0	100	NA	75,1	0	NA	NA	amikacin	eis-Rv2417c_-21G>A
0	0	100	NA	75,1	0	NA	NA	amikacin	eis-Rv2417c_-21G>T
0	0	100	NA	75,1	0	NA	NA	amikacin	eis-Rv2417c_-23C>A
0	0	100	NA	75,1	0	NA	NA	amikacin	eis-Rv2417c_-24G>A
0	0	100	NA	75,1	0	NA	NA	amikacin	eis-Rv2417c_-25C>T
0	0	100	NA	75,1	0	NA	NA	amikacin	eis-Rv2417c_-2G>A
0	0	100	NA	75,1	0	NA	NA	amikacin	eis-Rv2417c_-34G>T
0	0	100	NA	75,1	0	NA	NA	amikacin	eis-Rv2417c_-35C>A
0	0	100	NA	75,1	0	NA	NA	amikacin	eis-Rv2417c_-37C>T
0	0	100	NA	75,1	0	NA	NA	amikacin	eis-Rv2417c_-46T>A
0	0	100	NA	75,1	0	NA	NA	amikacin	eis-Rv2417c_-46TACG>T
0	0	100	NA	75,1	0	NA	NA	amikacin	eis-Rv2417c_-52G>A
0	0	100	NA	75,1	0	NA	NA	amikacin	eis-Rv2417c_-53A>T
0	0	100	NA	75,1	0	NA	NA	amikacin	eis-Rv2417c_-55A>T
0	0	100	NA	75,1	0	NA	NA	amikacin	eis-Rv2417c_-59T>A
0	0	100	NA	75,1	0	NA	NA	amikacin	eis-Rv2417c_-61T>A
0	0	100	NA	75,1	0	NA	NA	amikacin	eis-Rv2417c_-62G>T
0	0	100	NA	75,1	0	NA	NA	amikacin	eis-Rv2417c_-63G>C
0	0	100	NA	75,1	0	NA	NA	amikacin	eis-Rv2417c_-6C>A
0	0	100	NA	75,1	0	NA	NA	amikacin	eis-Rv2417c_-72C>A
0	0	100	NA	75,1	0	NA	NA	amikacin	eis-Rv2417c_-74C>T
0	0	100	NA	75,1	0	NA	NA	amikacin	eis-Rv2417c_-81C>G
0	0	100	NA	75,1	0	NA	NA	amikacin	eis-Rv2417c_-84G>T
0	0	100	NA	75,1	0	NA	NA	amikacin	eis-Rv2417c_-87G>C
0	0	100	NA	75,1	0	NA	NA	amikacin	eis-Rv2417c_-87GC>G
0	0	100	NA	75,1	0	NA	NA	amikacin	eis-Rv2417c_-89C>T
0	0	100	NA	75,1	0	NA	NA	amikacin	eis-Rv2417c_-92G>T
0	0	100	NA	75,1	0	NA	NA	amikacin	eis-Rv2417c_-9A>T
0	0	100	NA	75,1	0	NA	NA	amikacin	rrs_1001C>A
0	0	100	NA	75,1	0	NA	NA	amikacin	rrs_1003T>A
0	0	100	NA	75,1	0	NA	NA	amikacin	rrs_1004C>A
0	0	100	NA	75,1	0	NA	NA	amikacin	rrs_1006A>T
0	0	100	NA	75,1	0	NA	NA	amikacin	rrs_1008A>T
0	0	100	NA	75,1	0	NA	NA	amikacin	rrs_100G>T
0	0	100	NA	75,1	0	NA	NA	amikacin	rrs_1011T>A
0	0	100	NA	75,1	0	NA	NA	amikacin	rrs_1011TA>T
0	0	100	NA	75,1	0	NA	NA	amikacin	rrs_1013G>T
0	0	100	NA	75,1	0	NA	NA	amikacin	rrs_1014G>C
0	0	100	NA	75,1	0	NA	NA	amikacin	rrs_1014G>T
0	0	100	NA	75,1	0	NA	NA	amikacin	rrs_1016G>GT
0	0	100	NA	75,1	0	NA	NA	amikacin	rrs_1022T>A
0	0	100	NA	75,1	0	NA	NA	amikacin	rrs_1025T>C
0	0	100	NA	75,1	0	NA	NA	amikacin	rrs_1026G>A
0	0	100	NA	75,1	0	NA	NA	amikacin	rrs_1027G>A
0	0	100	NA	75,1	0	NA	NA	amikacin	rrs_102G>A
0	0	100	NA	75,1	0	NA	NA	amikacin	rrs_1035G>A
0	0	100	NA	75,1	0	NA	NA	amikacin	rrs_1037A>G
0	0	100	NA	75,1	0	NA	NA	amikacin	rrs_1039G>A
0	0	100	NA	75,1	0	NA	NA	amikacin	rrs_103A>T
0	0	100	NA	75,1	0	NA	NA	amikacin	rrs_1043T>C
0	0	100	NA	75,1	0	NA	NA	amikacin	rrs_1046A>T
0	0	100	NA	75,1	0	NA	NA	amikacin	rrs_1048G>A
0	0	100	NA	75,1	0	NA	NA	amikacin	rrs_1049G>A
0	0	100	NA	75,1	0	NA	NA	amikacin	rrs_1052G>A
0	0	100	NA	75,1	0	NA	NA	amikacin	rrs_1055G>T
0	0	100	NA	75,1	0	NA	NA	amikacin	rrs_105C>T
0	0	100	NA	75,1	0	NA	NA	amikacin	rrs_1060C>T
0	0	100	NA	75,1	0	NA	NA	amikacin	rrs_1068G>A
0	0	100	NA	75,1	0	NA	NA	amikacin	rrs_106G>A
0	0	100	NA	75,1	0	NA	NA	amikacin	rrs_1071A>G
0	0	100	NA	75,1	0	NA	NA	amikacin	rrs_1071A>T
0	0	100	NA	75,1	0	NA	NA	amikacin	rrs_1075G>T
0	0	100	NA	75,1	0	NA	NA	amikacin	rrs_1078G>A
0	0	100	NA	75,1	0	NA	NA	amikacin	rrs_1082T>C
0	0	100	NA	75,1	0	NA	NA	amikacin	rrs_1083A>T
0	0	100	NA	75,1	0	NA	NA	amikacin	rrs_1085G>A
0	0	100	NA	75,1	0	NA	NA	amikacin	rrs_1089C>T
0	0	100	NA	75,1	0	NA	NA	amikacin	rrs_108G>C
0	0	100	NA	75,1	0	NA	NA	amikacin	rrs_1090G>A
0	0	100	NA	75,1	0	NA	NA	amikacin	rrs_1091C>A
0	0	100	NA	75,1	0	NA	NA	amikacin	rrs_1094C>A
0	0	100	NA	75,1	0	NA	NA	amikacin	rrs_1095G>A
0	0	100	NA	75,1	0	NA	NA	amikacin	rrs_109T>G
0	0	100	NA	75,1	0	NA	NA	amikacin	rrs_1100C>A
0	0	100	NA	75,1	0	NA	NA	amikacin	rrs_1102A>T
0	0	100	NA	75,1	0	NA	NA	amikacin	rrs_1103C>T
0	0	100	NA	75,1	0	NA	NA	amikacin	rrs_1108G>T
0	0	100	NA	75,1	0	NA	NA	amikacin	rrs_1109T>C
0	0	100	NA	75,1	0	NA	NA	amikacin	rrs_1110C>CG
0	0	100	NA	75,1	0	NA	NA	amikacin	rrs_1110C>G
0	0	100	NA	75,1	0	NA	NA	amikacin	rrs_1113A>AC
0	0	100	NA	75,1	0	NA	NA	amikacin	rrs_111A>T
0	0	100	NA	75,1	0	NA	NA	amikacin	rrs_1120C>T
0	0	100	NA	75,1	0	NA	NA	amikacin	rrs_1121A>T
0	0	100	NA	75,1	0	NA	NA	amikacin	rrs_1126G>A
0	0	100	NA	75,1	0	NA	NA	amikacin	rrs_1126G>GT
0	0	100	NA	75,1	0	NA	NA	amikacin	rrs_1127T>A
0	0	100	NA	75,1	0	NA	NA	amikacin	rrs_1138A>C
0	0	100	NA	75,1	0	NA	NA	amikacin	rrs_1140TC>T
0	0	100	NA	75,1	0	NA	NA	amikacin	rrs_1141C>CA
0	0	100	NA	75,1	0	NA	NA	amikacin	rrs_1144G>GT
0	0	100	NA	75,1	0	NA	NA	amikacin	rrs_1144GA>G
0	0	100	NA	75,1	0	NA	NA	amikacin	rrs_1147A>G
0	0	100	NA	75,1	0	NA	NA	amikacin	rrs_1151T>C
0	0	100	NA	75,1	0	NA	NA	amikacin	rrs_1154C>A
0	0	100	NA	75,1	0	NA	NA	amikacin	rrs_1154C>T
0	0	100	NA	75,1	0	NA	NA	amikacin	rrs_1155G>A
0	0	100	NA	75,1	0	NA	NA	amikacin	rrs_1156G>A
0	0	100	NA	75,1	0	NA	NA	amikacin	rrs_1156G>C
0	0	100	NA	75,1	0	NA	NA	amikacin	rrs_1159T>G
0	0	100	NA	75,1	0	NA	NA	amikacin	rrs_115A>AT
0	0	100	NA	75,1	0	NA	NA	amikacin	rrs_1160C>T
0	0	100	NA	75,1	0	NA	NA	amikacin	rrs_1161A>G
0	0	100	NA	75,1	0	NA	NA	amikacin	rrs_1163C>T
0	0	100	NA	75,1	0	NA	NA	amikacin	rrs_1164T>G
0	0	100	NA	75,1	0	NA	NA	amikacin	rrs_1164TC>T
0	0	100	NA	75,1	0	NA	NA	amikacin	rrs_1167G>A
0	0	100	NA	75,1	0	NA	NA	amikacin	rrs_1168A>T
0	0	100	NA	75,1	0	NA	NA	amikacin	rrs_1169G>A
0	0	100	NA	75,1	0	NA	NA	amikacin	rrs_1173G>A
0	0	100	NA	75,1	0	NA	NA	amikacin	rrs_1176G>A
0	0	100	NA	75,1	0	NA	NA	amikacin	rrs_117A>G
0	0	100	NA	75,1	0	NA	NA	amikacin	rrs_1181T>A
0	0	100	NA	75,1	0	NA	NA	amikacin	rrs_1182G>A
0	0	100	NA	75,1	0	NA	NA	amikacin	rrs_118C>T
0	0	100	NA	75,1	0	NA	NA	amikacin	rrs_1192C>A
0	0	100	NA	75,1	0	NA	NA	amikacin	rrs_1193A>T
0	0	100	NA	75,1	0	NA	NA	amikacin	rrs_1194T>A
0	0	100	NA	75,1	0	NA	NA	amikacin	rrs_1197T>TG
0	0	100	NA	75,1	0	NA	NA	amikacin	rrs_119G>T
0	0	100	NA	75,1	0	NA	NA	amikacin	rrs_11A>T
0	0	100	NA	75,1	0	NA	NA	amikacin	rrs_1202C>A
0	0	100	NA	75,1	0	NA	NA	amikacin	rrs_1202C>CA
0	0	100	NA	75,1	0	NA	NA	amikacin	rrs_1204T>TA
0	0	100	NA	75,1	0	NA	NA	amikacin	rrs_1205A>G
0	0	100	NA	75,1	0	NA	NA	amikacin	rrs_1208T>C
0	0	100	NA	75,1	0	NA	NA	amikacin	rrs_1209C>A
0	0	100	NA	75,1	0	NA	NA	amikacin	rrs_1209C>G
0	0	100	NA	75,1	0	NA	NA	amikacin	rrs_1210C>A
0	0	100	NA	75,1	0	NA	NA	amikacin	rrs_1216T>A
0	0	100	NA	75,1	0	NA	NA	amikacin	rrs_1216T>C
0	0	100	NA	75,1	0	NA	NA	amikacin	rrs_1223A>T
0	0	100	NA	75,1	0	NA	NA	amikacin	rrs_1226C>A
0	0	100	NA	75,1	0	NA	NA	amikacin	rrs_1228A>T
0	0	100	NA	75,1	0	NA	NA	amikacin	rrs_122G>T
0	0	100	NA	75,1	0	NA	NA	amikacin	rrs_1236C>G
0	0	100	NA	75,1	0	NA	NA	amikacin	rrs_1238G>T
0	0	100	NA	75,1	0	NA	NA	amikacin	rrs_123G>A
0	0	100	NA	75,1	0	NA	NA	amikacin	rrs_123G>T
0	0	100	NA	75,1	0	NA	NA	amikacin	rrs_1241C>T
0	0	100	NA	75,1	0	NA	NA	amikacin	rrs_1244A>G
0	0	100	NA	75,1	0	NA	NA	amikacin	rrs_1246G>T
0	0	100	NA	75,1	0	NA	NA	amikacin	rrs_1247G>A
0	0	100	NA	75,1	0	NA	NA	amikacin	rrs_1251C>T
0	0	100	NA	75,1	0	NA	NA	amikacin	rrs_1259C>A
0	0	100	NA	75,1	0	NA	NA	amikacin	rrs_1263G>T
0	0	100	NA	75,1	0	NA	NA	amikacin	rrs_1265T>A
0	0	100	NA	75,1	0	NA	NA	amikacin	rrs_1268G>A
0	0	100	NA	75,1	0	NA	NA	amikacin	rrs_1269C>T
0	0	100	NA	75,1	0	NA	NA	amikacin	rrs_1273TC>T
0	0	100	NA	75,1	0	NA	NA	amikacin	rrs_1275C>A
0	0	100	NA	75,1	0	NA	NA	amikacin	rrs_1276T>TA
0	0	100	NA	75,1	0	NA	NA	amikacin	rrs_1277T>C
0	0	100	NA	75,1	0	NA	NA	amikacin	rrs_1277T>G
0	0	100	NA	75,1	0	NA	NA	amikacin	rrs_1278A>ATC
0	0	100	NA	75,1	0	NA	NA	amikacin	rrs_1279A>G
0	0	100	NA	75,1	0	NA	NA	amikacin	rrs_1279A>T
0	0	100	NA	75,1	0	NA	NA	amikacin	rrs_1283C>G
0	0	100	NA	75,1	0	NA	NA	amikacin	rrs_1286G>C
0	0	100	NA	75,1	0	NA	NA	amikacin	rrs_1288C>A
0	0	100	NA	75,1	0	NA	NA	amikacin	rrs_1289T>C
0	0	100	NA	75,1	0	NA	NA	amikacin	rrs_128C>T
0	0	100	NA	75,1	0	NA	NA	amikacin	rrs_1291A>G
0	0	100	NA	75,1	0	NA	NA	amikacin	rrs_1291A>T
0	0	100	NA	75,1	0	NA	NA	amikacin	rrs_1292G>T
0	0	100	NA	75,1	0	NA	NA	amikacin	rrs_1293T>A
0	0	100	NA	75,1	0	NA	NA	amikacin	rrs_1295C>T
0	0	100	NA	75,1	0	NA	NA	amikacin	rrs_129T>A
0	0	100	NA	75,1	0	NA	NA	amikacin	rrs_12G>A
0	0	100	NA	75,1	0	NA	NA	amikacin	rrs_1302G>A
0	0	100	NA	75,1	0	NA	NA	amikacin	rrs_1304G>A
0	0	100	NA	75,1	0	NA	NA	amikacin	rrs_1304G>T
0	0	100	NA	75,1	0	NA	NA	amikacin	rrs_1306C>A
0	0	100	NA	75,1	0	NA	NA	amikacin	rrs_1306C>T
0	0	100	NA	75,1	0	NA	NA	amikacin	rrs_130G>A
0	0	100	NA	75,1	0	NA	NA	amikacin	rrs_1312C>T
0	0	100	NA	75,1	0	NA	NA	amikacin	rrs_1316A>T
0	0	100	NA	75,1	0	NA	NA	amikacin	rrs_1318C>CG
0	0	100	NA	75,1	0	NA	NA	amikacin	rrs_1319C>T
0	0	100	NA	75,1	0	NA	NA	amikacin	rrs_1327T>G
0	0	100	NA	75,1	0	NA	NA	amikacin	rrs_1329G>A
0	0	100	NA	75,1	0	NA	NA	amikacin	rrs_1334C>A
0	0	100	NA	75,1	0	NA	NA	amikacin	rrs_1335G>T
0	0	100	NA	75,1	0	NA	NA	amikacin	rrs_133C>T
0	0	100	NA	75,1	0	NA	NA	amikacin	rrs_1345G>A
0	0	100	NA	75,1	0	NA	NA	amikacin	rrs_1353G>T
0	0	100	NA	75,1	0	NA	NA	amikacin	rrs_1355A>T
0	0	100	NA	75,1	0	NA	NA	amikacin	rrs_1355AACG>A
0	0	100	NA	75,1	0	NA	NA	amikacin	rrs_1358G>A
0	0	100	NA	75,1	0	NA	NA	amikacin	rrs_1358G>T
0	0	100	NA	75,1	0	NA	NA	amikacin	rrs_1360T>TTGTC
0	0	100	NA	75,1	0	NA	NA	amikacin	rrs_1361G>T
0	0	100	NA	75,1	0	NA	NA	amikacin	rrs_1362C>T
0	0	100	NA	75,1	0	NA	NA	amikacin	rrs_1363G>A
0	0	100	NA	75,1	0	NA	NA	amikacin	rrs_1365T>A
0	0	100	NA	75,1	0	NA	NA	amikacin	rrs_1366G>T
0	0	100	NA	75,1	0	NA	NA	amikacin	rrs_1369T>A
0	0	100	NA	75,1	0	NA	NA	amikacin	rrs_136C>G
0	0	100	NA	75,1	0	NA	NA	amikacin	rrs_1370A>T
0	0	100	NA	75,1	0	NA	NA	amikacin	rrs_1378G>A
0	0	100	NA	75,1	0	NA	NA	amikacin	rrs_1378G>T
0	0	100	NA	75,1	0	NA	NA	amikacin	rrs_1381C>G
0	0	100	NA	75,1	0	NA	NA	amikacin	rrs_1385G>A
0	0	100	NA	75,1	0	NA	NA	amikacin	rrs_1393C>T
0	0	100	NA	75,1	0	NA	NA	amikacin	rrs_1394G>A
0	0	100	NA	75,1	0	NA	NA	amikacin	rrs_1394G>T
0	0	100	NA	75,1	0	NA	NA	amikacin	rrs_1395C>T
0	0	100	NA	75,1	0	NA	NA	amikacin	rrs_1399T>A
0	0	100	NA	75,1	0	NA	NA	amikacin	rrs_139T>A
0	0	100	NA	75,1	0	NA	NA	amikacin	rrs_139T>G
0	0	100	NA	75,1	0	NA	NA	amikacin	rrs_13A>T
0	0	100	NA	75,1	0	NA	NA	amikacin	rrs_1404T>A
0	0	100	NA	75,1	0	NA	NA	amikacin	rrs_1405C>T
0	0	100	NA	75,1	0	NA	NA	amikacin	rrs_1409A>T
0	0	100	NA	75,1	0	NA	NA	amikacin	rrs_140T>A
0	0	100	NA	75,1	0	NA	NA	amikacin	rrs_1413T>A
0	0	100	NA	75,1	0	NA	NA	amikacin	rrs_1415G>A
0	0	100	NA	75,1	0	NA	NA	amikacin	rrs_1421A>C
0	0	100	NA	75,1	0	NA	NA	amikacin	rrs_1422C>A
0	0	100	NA	75,1	0	NA	NA	amikacin	rrs_1423C>T
0	0	100	NA	75,1	0	NA	NA	amikacin	rrs_1424C>T
0	0	100	NA	75,1	0	NA	NA	amikacin	rrs_1425G>T
0	0	100	NA	75,1	0	NA	NA	amikacin	rrs_1426A>T
0	0	100	NA	75,1	0	NA	NA	amikacin	rrs_1429C>G
0	0	100	NA	75,1	0	NA	NA	amikacin	rrs_1431A>T
0	0	100	NA	75,1	0	NA	NA	amikacin	rrs_1434G>A
0	0	100	NA	75,1	0	NA	NA	amikacin	rrs_1437C>T
0	0	100	NA	75,1	0	NA	NA	amikacin	rrs_143G>A
0	0	100	NA	75,1	0	NA	NA	amikacin	rrs_1443C>CCTTT
0	0	100	NA	75,1	0	NA	NA	amikacin	rrs_1443C>CG
0	0	100	NA	75,1	0	NA	NA	amikacin	rrs_1443C>CT
0	0	100	NA	75,1	0	NA	NA	amikacin	rrs_1445C>G
0	0	100	NA	75,1	0	NA	NA	amikacin	rrs_1447G>A
0	0	100	NA	75,1	0	NA	NA	amikacin	rrs_1447G>T
0	0	100	NA	75,1	0	NA	NA	amikacin	rrs_1448G>A
0	0	100	NA	75,1	0	NA	NA	amikacin	rrs_1449A>G
0	0	100	NA	75,1	0	NA	NA	amikacin	rrs_1450G>A
0	0	100	NA	75,1	0	NA	NA	amikacin	rrs_1451G>A
0	0	100	NA	75,1	0	NA	NA	amikacin	rrs_1453A>T
0	0	100	NA	75,1	0	NA	NA	amikacin	rrs_1455C>A
0	0	100	NA	75,1	0	NA	NA	amikacin	rrs_1455C>T
0	0	100	NA	75,1	0	NA	NA	amikacin	rrs_1458T>A
0	0	100	NA	75,1	0	NA	NA	amikacin	rrs_1459C>T
0	0	100	NA	75,1	0	NA	NA	amikacin	rrs_1460G>A
0	0	100	NA	75,1	0	NA	NA	amikacin	rrs_1461A>G
0	0	100	NA	75,1	0	NA	NA	amikacin	rrs_1461A>T
0	0	100	NA	75,1	0	NA	NA	amikacin	rrs_1462A>T
0	0	100	NA	75,1	0	NA	NA	amikacin	rrs_1465T>G
0	0	100	NA	75,1	0	NA	NA	amikacin	rrs_1466G>A
0	0	100	NA	75,1	0	NA	NA	amikacin	rrs_1475G>A
0	0	100	NA	75,1	0	NA	NA	amikacin	rrs_1476A>T
0	0	100	NA	75,1	0	NA	NA	amikacin	rrs_1478T>G
0	0	100	NA	75,1	0	NA	NA	amikacin	rrs_147A>T
0	0	100	NA	75,1	0	NA	NA	amikacin	rrs_1481G>A
0	0	100	NA	75,1	0	NA	NA	amikacin	rrs_1484G>A
0	0	100	NA	75,1	0	NA	NA	amikacin	rrs_1487G>T
0	0	100	NA	75,1	0	NA	NA	amikacin	rrs_1491T>A
0	0	100	NA	75,1	0	NA	NA	amikacin	rrs_1491T>G
0	0	100	NA	75,1	0	NA	NA	amikacin	rrs_1494C>A
0	0	100	NA	75,1	0	NA	NA	amikacin	rrs_1500A>T
0	0	100	NA	75,1	0	NA	NA	amikacin	rrs_1502C>A
0	0	100	NA	75,1	0	NA	NA	amikacin	rrs_1504G>A
0	0	100	NA	75,1	0	NA	NA	amikacin	rrs_1504G>C
0	0	100	NA	75,1	0	NA	NA	amikacin	rrs_1508C>A
0	0	100	NA	75,1	0	NA	NA	amikacin	rrs_1511A>T
0	0	100	NA	75,1	0	NA	NA	amikacin	rrs_1514G>T
0	0	100	NA	75,1	0	NA	NA	amikacin	rrs_151C>T
0	0	100	NA	75,1	0	NA	NA	amikacin	rrs_1527A>ACCT
0	0	100	NA	75,1	0	NA	NA	amikacin	rrs_156A>T
0	0	100	NA	75,1	0	NA	NA	amikacin	rrs_159C>A
0	0	100	NA	75,1	0	NA	NA	amikacin	rrs_159C>CT
0	0	100	NA	75,1	0	NA	NA	amikacin	rrs_161G>A
0	0	100	NA	75,1	0	NA	NA	amikacin	rrs_161G>T
0	0	100	NA	75,1	0	NA	NA	amikacin	rrs_164T>G
0	0	100	NA	75,1	0	NA	NA	amikacin	rrs_167A>T
0	0	100	NA	75,1	0	NA	NA	amikacin	rrs_170A>G
0	0	100	NA	75,1	0	NA	NA	amikacin	rrs_170A>T
0	0	100	NA	75,1	0	NA	NA	amikacin	rrs_172C>T
0	0	100	NA	75,1	0	NA	NA	amikacin	rrs_174G>A
0	0	100	NA	75,1	0	NA	NA	amikacin	rrs_177A>T
0	0	100	NA	75,1	0	NA	NA	amikacin	rrs_178G>T
0	0	100	NA	75,1	0	NA	NA	amikacin	rrs_181C>G
0	0	100	NA	75,1	0	NA	NA	amikacin	rrs_182C>T
0	0	100	NA	75,1	0	NA	NA	amikacin	rrs_186G>T
0	0	100	NA	75,1	0	NA	NA	amikacin	rrs_187G>A
0	0	100	NA	75,1	0	NA	NA	amikacin	rrs_188A>G
0	0	100	NA	75,1	0	NA	NA	amikacin	rrs_192A>T
0	0	100	NA	75,1	0	NA	NA	amikacin	rrs_195T>C
0	0	100	NA	75,1	0	NA	NA	amikacin	rrs_196C>T
0	0	100	NA	75,1	0	NA	NA	amikacin	rrs_197T>G
0	0	100	NA	75,1	0	NA	NA	amikacin	rrs_1T>C
0	0	100	NA	75,1	0	NA	NA	amikacin	rrs_208A>T
0	0	100	NA	75,1	0	NA	NA	amikacin	rrs_212C>T
0	0	100	NA	75,1	0	NA	NA	amikacin	rrs_215T>A
0	0	100	NA	75,1	0	NA	NA	amikacin	rrs_219G>A
0	0	100	NA	75,1	0	NA	NA	amikacin	rrs_224G>T
0	0	100	NA	75,1	0	NA	NA	amikacin	rrs_225G>C
0	0	100	NA	75,1	0	NA	NA	amikacin	rrs_229G>A
0	0	100	NA	75,1	0	NA	NA	amikacin	rrs_235G>A
0	0	100	NA	75,1	0	NA	NA	amikacin	rrs_23T>C
0	0	100	NA	75,1	0	NA	NA	amikacin	rrs_240C>T
0	0	100	NA	75,1	0	NA	NA	amikacin	rrs_246G>T
0	0	100	NA	75,1	0	NA	NA	amikacin	rrs_247C>T
0	0	100	NA	75,1	0	NA	NA	amikacin	rrs_247CT>C
0	0	100	NA	75,1	0	NA	NA	amikacin	rrs_250G>A
0	0	100	NA	75,1	0	NA	NA	amikacin	rrs_253G>T
0	0	100	NA	75,1	0	NA	NA	amikacin	rrs_257G>GC
0	0	100	NA	75,1	0	NA	NA	amikacin	rrs_257G>T
0	0	100	NA	75,1	0	NA	NA	amikacin	rrs_258G>A
0	0	100	NA	75,1	0	NA	NA	amikacin	rrs_25G>T
0	0	100	NA	75,1	0	NA	NA	amikacin	rrs_262A>G
0	0	100	NA	75,1	0	NA	NA	amikacin	rrs_264G>A
0	0	100	NA	75,1	0	NA	NA	amikacin	rrs_265G>A
0	0	100	NA	75,1	0	NA	NA	amikacin	rrs_270C>T
0	0	100	NA	75,1	0	NA	NA	amikacin	rrs_275G>A
0	0	100	NA	75,1	0	NA	NA	amikacin	rrs_276C>T
0	0	100	NA	75,1	0	NA	NA	amikacin	rrs_277G>T
0	0	100	NA	75,1	0	NA	NA	amikacin	rrs_278A>G
0	0	100	NA	75,1	0	NA	NA	amikacin	rrs_278A>T
0	0	100	NA	75,1	0	NA	NA	amikacin	rrs_279C>T
0	0	100	NA	75,1	0	NA	NA	amikacin	rrs_27T>A
0	0	100	NA	75,1	0	NA	NA	amikacin	rrs_282C>A
0	0	100	NA	75,1	0	NA	NA	amikacin	rrs_283G>T
0	0	100	NA	75,1	0	NA	NA	amikacin	rrs_284G>GT
0	0	100	NA	75,1	0	NA	NA	amikacin	rrs_288G>A
0	0	100	NA	75,1	0	NA	NA	amikacin	rrs_28C>T
0	0	100	NA	75,1	0	NA	NA	amikacin	rrs_291G>A
0	0	100	NA	75,1	0	NA	NA	amikacin	rrs_294C>T
0	0	100	NA	75,1	0	NA	NA	amikacin	rrs_299A>T
0	0	100	NA	75,1	0	NA	NA	amikacin	rrs_301G>A
0	0	100	NA	75,1	0	NA	NA	amikacin	rrs_304G>A
0	0	100	NA	75,1	0	NA	NA	amikacin	rrs_30G>A
0	0	100	NA	75,1	0	NA	NA	amikacin	rrs_310C>T
0	0	100	NA	75,1	0	NA	NA	amikacin	rrs_314A>C
0	0	100	NA	75,1	0	NA	NA	amikacin	rrs_314A>G
0	0	100	NA	75,1	0	NA	NA	amikacin	rrs_315C>A
0	0	100	NA	75,1	0	NA	NA	amikacin	rrs_323G>A
0	0	100	NA	75,1	0	NA	NA	amikacin	rrs_324A>T
0	0	100	NA	75,1	0	NA	NA	amikacin	rrs_326A>T
0	0	100	NA	75,1	0	NA	NA	amikacin	rrs_327T>G
0	0	100	NA	75,1	0	NA	NA	amikacin	rrs_329C>A
0	0	100	NA	75,1	0	NA	NA	amikacin	rrs_32A>G
0	0	100	NA	75,1	0	NA	NA	amikacin	rrs_332C>A
0	0	100	NA	75,1	0	NA	NA	amikacin	rrs_334C>G
0	0	100	NA	75,1	0	NA	NA	amikacin	rrs_334C>T
0	0	100	NA	75,1	0	NA	NA	amikacin	rrs_335A>C
0	0	100	NA	75,1	0	NA	NA	amikacin	rrs_335A>T
0	0	100	NA	75,1	0	NA	NA	amikacin	rrs_336G>T
0	0	100	NA	75,1	0	NA	NA	amikacin	rrs_337A>T
0	0	100	NA	75,1	0	NA	NA	amikacin	rrs_341C>A
0	0	100	NA	75,1	0	NA	NA	amikacin	rrs_343A>G
0	0	100	NA	75,1	0	NA	NA	amikacin	rrs_343A>T
0	0	100	NA	75,1	0	NA	NA	amikacin	rrs_347G>A
0	0	100	NA	75,1	0	NA	NA	amikacin	rrs_349G>A
0	0	100	NA	75,1	0	NA	NA	amikacin	rrs_34G>T
0	0	100	NA	75,1	0	NA	NA	amikacin	rrs_352A>C
0	0	100	NA	75,1	0	NA	NA	amikacin	rrs_352A>T
0	0	100	NA	75,1	0	NA	NA	amikacin	rrs_353G>A
0	0	100	NA	75,1	0	NA	NA	amikacin	rrs_355A>G
0	0	100	NA	75,1	0	NA	NA	amikacin	rrs_356G>T
0	0	100	NA	75,1	0	NA	NA	amikacin	rrs_357T>A
0	0	100	NA	75,1	0	NA	NA	amikacin	rrs_357T>C
0	0	100	NA	75,1	0	NA	NA	amikacin	rrs_359G>T
0	0	100	NA	75,1	0	NA	NA	amikacin	rrs_361G>T
0	0	100	NA	75,1	0	NA	NA	amikacin	rrs_362A>G
0	0	100	NA	75,1	0	NA	NA	amikacin	rrs_369C>T
0	0	100	NA	75,1	0	NA	NA	amikacin	rrs_370A>T
0	0	100	NA	75,1	0	NA	NA	amikacin	rrs_380C>G
0	0	100	NA	75,1	0	NA	NA	amikacin	rrs_385C>T
0	0	100	NA	75,1	0	NA	NA	amikacin	rrs_387G>A
0	0	100	NA	75,1	0	NA	NA	amikacin	rrs_394C>T
0	0	100	NA	75,1	0	NA	NA	amikacin	rrs_396A>T
0	0	100	NA	75,1	0	NA	NA	amikacin	rrs_398G>A
0	0	100	NA	75,1	0	NA	NA	amikacin	rrs_401G>A
0	0	100	NA	75,1	0	NA	NA	amikacin	rrs_405G>T
0	0	100	NA	75,1	0	NA	NA	amikacin	rrs_406G>C
0	0	100	NA	75,1	0	NA	NA	amikacin	rrs_408G>C
0	0	100	NA	75,1	0	NA	NA	amikacin	rrs_411T>C
0	0	100	NA	75,1	0	NA	NA	amikacin	rrs_412G>A
0	0	100	NA	75,1	0	NA	NA	amikacin	rrs_413A>C
0	0	100	NA	75,1	0	NA	NA	amikacin	rrs_418C>T
0	0	100	NA	75,1	0	NA	NA	amikacin	rrs_419T>C
0	0	100	NA	75,1	0	NA	NA	amikacin	rrs_422G>T
0	0	100	NA	75,1	0	NA	NA	amikacin	rrs_42G>A
0	0	100	NA	75,1	0	NA	NA	amikacin	rrs_433C>T
0	0	100	NA	75,1	0	NA	NA	amikacin	rrs_434T>C
0	0	100	NA	75,1	0	NA	NA	amikacin	rrs_434T>G
0	0	100	NA	75,1	0	NA	NA	amikacin	rrs_437T>G
0	0	100	NA	75,1	0	NA	NA	amikacin	rrs_43C>T
0	0	100	NA	75,1	0	NA	NA	amikacin	rrs_444T>A
0	0	100	NA	75,1	0	NA	NA	amikacin	rrs_445C>T
0	0	100	NA	75,1	0	NA	NA	amikacin	rrs_446G>A
0	0	100	NA	75,1	0	NA	NA	amikacin	rrs_448C>T
0	0	100	NA	75,1	0	NA	NA	amikacin	rrs_44G>A
0	0	100	NA	75,1	0	NA	NA	amikacin	rrs_450A>T
0	0	100	NA	75,1	0	NA	NA	amikacin	rrs_454T>C
0	0	100	NA	75,1	0	NA	NA	amikacin	rrs_457G>A
0	0	100	NA	75,1	0	NA	NA	amikacin	rrs_464C>A
0	0	100	NA	75,1	0	NA	NA	amikacin	rrs_467G>T
0	0	100	NA	75,1	0	NA	NA	amikacin	rrs_469A>G
0	0	100	NA	75,1	0	NA	NA	amikacin	rrs_46C>A
0	0	100	NA	75,1	0	NA	NA	amikacin	rrs_46C>G
0	0	100	NA	75,1	0	NA	NA	amikacin	rrs_470T>C
0	0	100	NA	75,1	0	NA	NA	amikacin	rrs_472G>A
0	0	100	NA	75,1	0	NA	NA	amikacin	rrs_472G>T
0	0	100	NA	75,1	0	NA	NA	amikacin	rrs_475G>T
0	0	100	NA	75,1	0	NA	NA	amikacin	rrs_476G>GT
0	0	100	NA	75,1	0	NA	NA	amikacin	rrs_478A>T
0	0	100	NA	75,1	0	NA	NA	amikacin	rrs_479G>A
0	0	100	NA	75,1	0	NA	NA	amikacin	rrs_480G>A
0	0	100	NA	75,1	0	NA	NA	amikacin	rrs_481TG>T
0	0	100	NA	75,1	0	NA	NA	amikacin	rrs_482G>A
0	0	100	NA	75,1	0	NA	NA	amikacin	rrs_484A>T
0	0	100	NA	75,1	0	NA	NA	amikacin	rrs_485G>A
0	0	100	NA	75,1	0	NA	NA	amikacin	rrs_487A>G
0	0	100	NA	75,1	0	NA	NA	amikacin	rrs_492C>G
0	0	100	NA	75,1	0	NA	NA	amikacin	rrs_493A>G
0	0	100	NA	75,1	0	NA	NA	amikacin	rrs_495C>A
0	0	100	NA	75,1	0	NA	NA	amikacin	rrs_495C>T
0	0	100	NA	75,1	0	NA	NA	amikacin	rrs_504A>T
0	0	100	NA	75,1	0	NA	NA	amikacin	rrs_506G>A
0	0	100	NA	75,1	0	NA	NA	amikacin	rrs_506G>T
0	0	100	NA	75,1	0	NA	NA	amikacin	rrs_50C>T
0	0	100	NA	75,1	0	NA	NA	amikacin	rrs_512G>A
0	0	100	NA	75,1	0	NA	NA	amikacin	rrs_518G>A
0	0	100	NA	75,1	0	NA	NA	amikacin	rrs_521G>A
0	0	100	NA	75,1	0	NA	NA	amikacin	rrs_523A>G
0	0	100	NA	75,1	0	NA	NA	amikacin	rrs_525T>C
0	0	100	NA	75,1	0	NA	NA	amikacin	rrs_526A>T
0	0	100	NA	75,1	0	NA	NA	amikacin	rrs_530A>G
0	0	100	NA	75,1	0	NA	NA	amikacin	rrs_532G>A
0	0	100	NA	75,1	0	NA	NA	amikacin	rrs_534T>TG
0	0	100	NA	75,1	0	NA	NA	amikacin	rrs_539G>A
0	0	100	NA	75,1	0	NA	NA	amikacin	rrs_540C>A
0	0	100	NA	75,1	0	NA	NA	amikacin	rrs_542T>A
0	0	100	NA	75,1	0	NA	NA	amikacin	rrs_545T>C
0	0	100	NA	75,1	0	NA	NA	amikacin	rrs_548G>A
0	0	100	NA	75,1	0	NA	NA	amikacin	rrs_548G>T
0	0	100	NA	75,1	0	NA	NA	amikacin	rrs_550A>T
0	0	100	NA	75,1	0	NA	NA	amikacin	rrs_553T>G
0	0	100	NA	75,1	0	NA	NA	amikacin	rrs_556T>A
0	0	100	NA	75,1	0	NA	NA	amikacin	rrs_557G>A
0	0	100	NA	75,1	0	NA	NA	amikacin	rrs_557G>T
0	0	100	NA	75,1	0	NA	NA	amikacin	rrs_561G>A
0	0	100	NA	75,1	0	NA	NA	amikacin	rrs_569C>A
0	0	100	NA	75,1	0	NA	NA	amikacin	rrs_569C>T
0	0	100	NA	75,1	0	NA	NA	amikacin	rrs_570T>A
0	0	100	NA	75,1	0	NA	NA	amikacin	rrs_572GT>G
0	0	100	NA	75,1	0	NA	NA	amikacin	rrs_574A>T
0	0	100	NA	75,1	0	NA	NA	amikacin	rrs_578G>A
0	0	100	NA	75,1	0	NA	NA	amikacin	rrs_582T>G
0	0	100	NA	75,1	0	NA	NA	amikacin	rrs_583G>A
0	0	100	NA	75,1	0	NA	NA	amikacin	rrs_583G>T
0	0	100	NA	75,1	0	NA	NA	amikacin	rrs_585C>T
0	0	100	NA	75,1	0	NA	NA	amikacin	rrs_586G>A
0	0	100	NA	75,1	0	NA	NA	amikacin	rrs_587C>T
0	0	100	NA	75,1	0	NA	NA	amikacin	rrs_588G>A
0	0	100	NA	75,1	0	NA	NA	amikacin	rrs_58A>T
0	0	100	NA	75,1	0	NA	NA	amikacin	rrs_590T>C
0	0	100	NA	75,1	0	NA	NA	amikacin	rrs_592T>G
0	0	100	NA	75,1	0	NA	NA	amikacin	rrs_593T>C
0	0	100	NA	75,1	0	NA	NA	amikacin	rrs_594C>T
0	0	100	NA	75,1	0	NA	NA	amikacin	rrs_597G>A
0	0	100	NA	75,1	0	NA	NA	amikacin	rrs_601T>A
0	0	100	NA	75,1	0	NA	NA	amikacin	rrs_607G>A
0	0	100	NA	75,1	0	NA	NA	amikacin	rrs_608G>T
0	0	100	NA	75,1	0	NA	NA	amikacin	rrs_612A>G
0	0	100	NA	75,1	0	NA	NA	amikacin	rrs_616G>A
0	0	100	NA	75,1	0	NA	NA	amikacin	rrs_621C>T
0	0	100	NA	75,1	0	NA	NA	amikacin	rrs_622G>A
0	0	100	NA	75,1	0	NA	NA	amikacin	rrs_623T>C
0	0	100	NA	75,1	0	NA	NA	amikacin	rrs_624G>A
0	0	100	NA	75,1	0	NA	NA	amikacin	rrs_624G>T
0	0	100	NA	75,1	0	NA	NA	amikacin	rrs_628G>A
0	0	100	NA	75,1	0	NA	NA	amikacin	rrs_629C>T
0	0	100	NA	75,1	0	NA	NA	amikacin	rrs_62A>T
0	0	100	NA	75,1	0	NA	NA	amikacin	rrs_633A>T
0	0	100	NA	75,1	0	NA	NA	amikacin	rrs_634C>T
0	0	100	NA	75,1	0	NA	NA	amikacin	rrs_635G>T
0	0	100	NA	75,1	0	NA	NA	amikacin	rrs_636G>C
0	0	100	NA	75,1	0	NA	NA	amikacin	rrs_637G>A
0	0	100	NA	75,1	0	NA	NA	amikacin	rrs_638C>T
0	0	100	NA	75,1	0	NA	NA	amikacin	rrs_639A>T
0	0	100	NA	75,1	0	NA	NA	amikacin	rrs_63A>T
0	0	100	NA	75,1	0	NA	NA	amikacin	rrs_644A>AG
0	0	100	NA	75,1	0	NA	NA	amikacin	rrs_647G>A
0	0	100	NA	75,1	0	NA	NA	amikacin	rrs_649A>T
0	0	100	NA	75,1	0	NA	NA	amikacin	rrs_650C>A
0	0	100	NA	75,1	0	NA	NA	amikacin	rrs_655G>T
0	0	100	NA	75,1	0	NA	NA	amikacin	rrs_659A>AC
0	0	100	NA	75,1	0	NA	NA	amikacin	rrs_65T>A
0	0	100	NA	75,1	0	NA	NA	amikacin	rrs_662C>A
0	0	100	NA	75,1	0	NA	NA	amikacin	rrs_663T>C
0	0	100	NA	75,1	0	NA	NA	amikacin	rrs_672T>G
0	0	100	NA	75,1	0	NA	NA	amikacin	rrs_676G>T
0	0	100	NA	75,1	0	NA	NA	amikacin	rrs_677T>G
0	0	100	NA	75,1	0	NA	NA	amikacin	rrs_680C>A
0	0	100	NA	75,1	0	NA	NA	amikacin	rrs_680C>T
0	0	100	NA	75,1	0	NA	NA	amikacin	rrs_681G>A
0	0	100	NA	75,1	0	NA	NA	amikacin	rrs_681G>T
0	0	100	NA	75,1	0	NA	NA	amikacin	rrs_685G>T
0	0	100	NA	75,1	0	NA	NA	amikacin	rrs_686A>T
0	0	100	NA	75,1	0	NA	NA	amikacin	rrs_689G>T
0	0	100	NA	75,1	0	NA	NA	amikacin	rrs_690C>T
0	0	100	NA	75,1	0	NA	NA	amikacin	rrs_693A>T
0	0	100	NA	75,1	0	NA	NA	amikacin	rrs_695A>T
0	0	100	NA	75,1	0	NA	NA	amikacin	rrs_700A>C
0	0	100	NA	75,1	0	NA	NA	amikacin	rrs_703A>G
0	0	100	NA	75,1	0	NA	NA	amikacin	rrs_703A>T
0	0	100	NA	75,1	0	NA	NA	amikacin	rrs_705G>A
0	0	100	NA	75,1	0	NA	NA	amikacin	rrs_70C>T
0	0	100	NA	75,1	0	NA	NA	amikacin	rrs_713G>T
0	0	100	NA	75,1	0	NA	NA	amikacin	rrs_714T>C
0	0	100	NA	75,1	0	NA	NA	amikacin	rrs_716G>A
0	0	100	NA	75,1	0	NA	NA	amikacin	rrs_718G>T
0	0	100	NA	75,1	0	NA	NA	amikacin	rrs_721G>T
0	0	100	NA	75,1	0	NA	NA	amikacin	rrs_722G>T
0	0	100	NA	75,1	0	NA	NA	amikacin	rrs_724G>T
0	0	100	NA	75,1	0	NA	NA	amikacin	rrs_725G>T
0	0	100	NA	75,1	0	NA	NA	amikacin	rrs_727T>C
0	0	100	NA	75,1	0	NA	NA	amikacin	rrs_727T>G
0	0	100	NA	75,1	0	NA	NA	amikacin	rrs_728C>A
0	0	100	NA	75,1	0	NA	NA	amikacin	rrs_72GA>G
0	0	100	NA	75,1	0	NA	NA	amikacin	rrs_737G>T
0	0	100	NA	75,1	0	NA	NA	amikacin	rrs_738T>A
0	0	100	NA	75,1	0	NA	NA	amikacin	rrs_738T>G
0	0	100	NA	75,1	0	NA	NA	amikacin	rrs_739A>G
0	0	100	NA	75,1	0	NA	NA	amikacin	rrs_73A>G
0	0	100	NA	75,1	0	NA	NA	amikacin	rrs_73A>T
0	0	100	NA	75,1	0	NA	NA	amikacin	rrs_741C>A
0	0	100	NA	75,1	0	NA	NA	amikacin	rrs_745C>T
0	0	100	NA	75,1	0	NA	NA	amikacin	rrs_747C>T
0	0	100	NA	75,1	0	NA	NA	amikacin	rrs_748T>A
0	0	100	NA	75,1	0	NA	NA	amikacin	rrs_750A>T
0	0	100	NA	75,1	0	NA	NA	amikacin	rrs_754G>A
0	0	100	NA	75,1	0	NA	NA	amikacin	rrs_758A>C
0	0	100	NA	75,1	0	NA	NA	amikacin	rrs_75A>T
0	0	100	NA	75,1	0	NA	NA	amikacin	rrs_761C>G
0	0	100	NA	75,1	0	NA	NA	amikacin	rrs_761C>T
0	0	100	NA	75,1	0	NA	NA	amikacin	rrs_762G>C
0	0	100	NA	75,1	0	NA	NA	amikacin	rrs_763T>A
0	0	100	NA	75,1	0	NA	NA	amikacin	rrs_764G>A
0	0	100	NA	75,1	0	NA	NA	amikacin	rrs_767G>A
0	0	100	NA	75,1	0	NA	NA	amikacin	rrs_768A>T
0	0	100	NA	75,1	0	NA	NA	amikacin	rrs_76G>GGTCTCTTCGGAGATACT
0	0	100	NA	75,1	0	NA	NA	amikacin	rrs_770C>T
0	0	100	NA	75,1	0	NA	NA	amikacin	rrs_778A>C
0	0	100	NA	75,1	0	NA	NA	amikacin	rrs_781A>T
0	0	100	NA	75,1	0	NA	NA	amikacin	rrs_783A>T
0	0	100	NA	75,1	0	NA	NA	amikacin	rrs_785A>T
0	0	100	NA	75,1	0	NA	NA	amikacin	rrs_788C>A
0	0	100	NA	75,1	0	NA	NA	amikacin	rrs_789T>A
0	0	100	NA	75,1	0	NA	NA	amikacin	rrs_794G>A
0	0	100	NA	75,1	0	NA	NA	amikacin	rrs_797C>T
0	0	100	NA	75,1	0	NA	NA	amikacin	rrs_799C>G
0	0	100	NA	75,1	0	NA	NA	amikacin	rrs_800G>A
0	0	100	NA	75,1	0	NA	NA	amikacin	rrs_800G>C
0	0	100	NA	75,1	0	NA	NA	amikacin	rrs_802C>A
0	0	100	NA	75,1	0	NA	NA	amikacin	rrs_803G>C
0	0	100	NA	75,1	0	NA	NA	amikacin	rrs_803G>T
0	0	100	NA	75,1	0	NA	NA	amikacin	rrs_808C>T
0	0	100	NA	75,1	0	NA	NA	amikacin	rrs_809G>A
0	0	100	NA	75,1	0	NA	NA	amikacin	rrs_809G>T
0	0	100	NA	75,1	0	NA	NA	amikacin	rrs_80T>C
0	0	100	NA	75,1	0	NA	NA	amikacin	rrs_80TC>T
0	0	100	NA	75,1	0	NA	NA	amikacin	rrs_812G>A
0	0	100	NA	75,1	0	NA	NA	amikacin	rrs_814G>T
0	0	100	NA	75,1	0	NA	NA	amikacin	rrs_815T>A
0	0	100	NA	75,1	0	NA	NA	amikacin	rrs_817C>A
0	0	100	NA	75,1	0	NA	NA	amikacin	rrs_81C>T
0	0	100	NA	75,1	0	NA	NA	amikacin	rrs_821G>T
0	0	100	NA	75,1	0	NA	NA	amikacin	rrs_822T>C
0	0	100	NA	75,1	0	NA	NA	amikacin	rrs_825G>T
0	0	100	NA	75,1	0	NA	NA	amikacin	rrs_827GT>G
0	0	100	NA	75,1	0	NA	NA	amikacin	rrs_838T>TTA
0	0	100	NA	75,1	0	NA	NA	amikacin	rrs_841G>A
0	0	100	NA	75,1	0	NA	NA	amikacin	rrs_843T>C
0	0	100	NA	75,1	0	NA	NA	amikacin	rrs_845C>T
0	0	100	NA	75,1	0	NA	NA	amikacin	rrs_849C>A
0	0	100	NA	75,1	0	NA	NA	amikacin	rrs_84C>T
0	0	100	NA	75,1	0	NA	NA	amikacin	rrs_851G>T
0	0	100	NA	75,1	0	NA	NA	amikacin	rrs_853A>C
0	0	100	NA	75,1	0	NA	NA	amikacin	rrs_862A>G
0	0	100	NA	75,1	0	NA	NA	amikacin	rrs_862A>T
0	0	100	NA	75,1	0	NA	NA	amikacin	rrs_863T>G
0	0	100	NA	75,1	0	NA	NA	amikacin	rrs_865A>T
0	0	100	NA	75,1	0	NA	NA	amikacin	rrs_869A>C
0	0	100	NA	75,1	0	NA	NA	amikacin	rrs_869AC>A
0	0	100	NA	75,1	0	NA	NA	amikacin	rrs_870C>A
0	0	100	NA	75,1	0	NA	NA	amikacin	rrs_871C>G
0	0	100	NA	75,1	0	NA	NA	amikacin	rrs_873C>T
0	0	100	NA	75,1	0	NA	NA	amikacin	rrs_874G>A
0	0	100	NA	75,1	0	NA	NA	amikacin	rrs_874G>T
0	0	100	NA	75,1	0	NA	NA	amikacin	rrs_876C>A
0	0	100	NA	75,1	0	NA	NA	amikacin	rrs_877T>A
0	0	100	NA	75,1	0	NA	NA	amikacin	rrs_878G>A
0	0	100	NA	75,1	0	NA	NA	amikacin	rrs_879G>T
0	0	100	NA	75,1	0	NA	NA	amikacin	rrs_87A>G
0	0	100	NA	75,1	0	NA	NA	amikacin	rrs_87A>T
0	0	100	NA	75,1	0	NA	NA	amikacin	rrs_881G>A
0	0	100	NA	75,1	0	NA	NA	amikacin	rrs_886C>T
0	0	100	NA	75,1	0	NA	NA	amikacin	rrs_887G>A
0	0	100	NA	75,1	0	NA	NA	amikacin	rrs_888G>T
0	0	100	NA	75,1	0	NA	NA	amikacin	rrs_88G>T
0	0	100	NA	75,1	0	NA	NA	amikacin	rrs_891G>A
0	0	100	NA	75,1	0	NA	NA	amikacin	rrs_898T>A
0	0	100	NA	75,1	0	NA	NA	amikacin	rrs_908A>C
0	0	100	NA	75,1	0	NA	NA	amikacin	rrs_908A>T
0	0	100	NA	75,1	0	NA	NA	amikacin	rrs_90T>C
0	0	100	NA	75,1	0	NA	NA	amikacin	rrs_910G>A
0	0	100	NA	75,1	0	NA	NA	amikacin	rrs_917C>A
0	0	100	NA	75,1	0	NA	NA	amikacin	rrs_91A>T
0	0	100	NA	75,1	0	NA	NA	amikacin	rrs_921G>A
0	0	100	NA	75,1	0	NA	NA	amikacin	rrs_922G>C
0	0	100	NA	75,1	0	NA	NA	amikacin	rrs_923C>T
0	0	100	NA	75,1	0	NA	NA	amikacin	rrs_925C>A
0	0	100	NA	75,1	0	NA	NA	amikacin	rrs_926G>T
0	0	100	NA	75,1	0	NA	NA	amikacin	rrs_927C>T
0	0	100	NA	75,1	0	NA	NA	amikacin	rrs_930A>T
0	0	100	NA	75,1	0	NA	NA	amikacin	rrs_932G>A
0	0	100	NA	75,1	0	NA	NA	amikacin	rrs_933C>T
0	0	100	NA	75,1	0	NA	NA	amikacin	rrs_935G>A
0	0	100	NA	75,1	0	NA	NA	amikacin	rrs_935G>T
0	0	100	NA	75,1	0	NA	NA	amikacin	rrs_936C>A
0	0	100	NA	75,1	0	NA	NA	amikacin	rrs_937G>A
0	0	100	NA	75,1	0	NA	NA	amikacin	rrs_937G>T
0	0	100	NA	75,1	0	NA	NA	amikacin	rrs_939A>G
0	0	100	NA	75,1	0	NA	NA	amikacin	rrs_93T>A
0	0	100	NA	75,1	0	NA	NA	amikacin	rrs_940G>A
0	0	100	NA	75,1	0	NA	NA	amikacin	rrs_940G>T
0	0	100	NA	75,1	0	NA	NA	amikacin	rrs_941C>A
0	0	100	NA	75,1	0	NA	NA	amikacin	rrs_941C>G
0	0	100	NA	75,1	0	NA	NA	amikacin	rrs_946G>A
0	0	100	NA	75,1	0	NA	NA	amikacin	rrs_946G>T
0	0	100	NA	75,1	0	NA	NA	amikacin	rrs_949T>A
0	0	100	NA	75,1	0	NA	NA	amikacin	rrs_94C>T
0	0	100	NA	75,1	0	NA	NA	amikacin	rrs_953T>C
0	0	100	NA	75,1	0	NA	NA	amikacin	rrs_958T>C
0	0	100	NA	75,1	0	NA	NA	amikacin	rrs_959G>A
0	0	100	NA	75,1	0	NA	NA	amikacin	rrs_959G>T
0	0	100	NA	75,1	0	NA	NA	amikacin	rrs_95G>T
0	0	100	NA	75,1	0	NA	NA	amikacin	rrs_960C>A
0	0	100	NA	75,1	0	NA	NA	amikacin	rrs_961A>T
0	0	100	NA	75,1	0	NA	NA	amikacin	rrs_963C>T
0	0	100	NA	75,1	0	NA	NA	amikacin	rrs_964G>T
0	0	100	NA	75,1	0	NA	NA	amikacin	rrs_968A>C
0	0	100	NA	75,1	0	NA	NA	amikacin	rrs_968A>G
0	0	100	NA	75,1	0	NA	NA	amikacin	rrs_968A>T
0	0	100	NA	75,1	0	NA	NA	amikacin	rrs_969G>A
0	0	100	NA	75,1	0	NA	NA	amikacin	rrs_970A>C
0	0	100	NA	75,1	0	NA	NA	amikacin	rrs_977C>T
0	0	100	NA	75,1	0	NA	NA	amikacin	rrs_978C>A
0	0	100	NA	75,1	0	NA	NA	amikacin	rrs_982G>A
0	0	100	NA	75,1	0	NA	NA	amikacin	rrs_985T>C
0	0	100	NA	75,1	0	NA	NA	amikacin	rrs_988C>A
0	0	100	NA	75,1	0	NA	NA	amikacin	rrs_98T>C
0	0	100	NA	75,1	0	NA	NA	amikacin	rrs_991G>A
0	0	100	NA	75,1	0	NA	NA	amikacin	rrs_992C>A
0	0	100	NA	75,1	0	NA	NA	amikacin	rrs_994C>A
0	0	100	NA	75,1	0	NA	NA	amikacin	rrs_995A>G
0	0	100	NA	75,1	0	NA	NA	amikacin	rrs_999C>CG
1	0,3	100	100	75,1	0,3	100	0,6	amikacin	eis-Rv2417c_-108T>G
1	0,3	100	100	75,1	0,3	100	0,6	amikacin	eis-Rv2417c_-118A>G
1	0	99,9	0	75,1	0	0	NA	amikacin	eis-Rv2417c_-119G>A
1	0,3	100	100	75,1	0,3	100	0,6	amikacin	eis-Rv2417c_-119G>T
1	0	99,9	0	75,1	0	0	NA	amikacin	eis-Rv2417c_-121G>T
1	0	99,9	0	75,1	0	0	NA	amikacin	eis-Rv2417c_-123C>T
1	0,3	100	100	75,1	0,3	100	0,6	amikacin	eis-Rv2417c_-128T>C
1	0	99,9	0	75,1	0	0	NA	amikacin	eis-Rv2417c_-138C>A
1	0	99,9	0	75,1	0	0	NA	amikacin	eis-Rv2417c_-18T>A
1	0	99,9	0	75,1	0	0	NA	amikacin	eis-Rv2417c_-1A>C
1	0	99,9	0	75,1	0	0	NA	amikacin	eis-Rv2417c_-20T>G
1	0	99,9	0	75,1	0	0	NA	amikacin	eis-Rv2417c_-22C>T
1	0	99,9	0	75,1	0	0	NA	amikacin	eis-Rv2417c_-26G>A
1	0	99,9	0	75,1	0	0	NA	amikacin	eis-Rv2417c_-29C>A
1	0	99,9	0	75,1	0	0	NA	amikacin	eis-Rv2417c_-33T>G
1	0,3	100	100	75,1	0,3	100	0,6	amikacin	eis-Rv2417c_-36A>T
1	0,3	100	100	75,1	0,3	100	0,6	amikacin	eis-Rv2417c_-38G>A
1	0	99,9	0	75,1	0	0	NA	amikacin	eis-Rv2417c_-38G>T
1	0	99,9	0	75,1	0	0	NA	amikacin	eis-Rv2417c_-52G>T
1	0,3	100	100	75,1	0,3	100	0,6	amikacin	eis-Rv2417c_-56G>A
1	0	99,9	0	75,1	0	0	NA	amikacin	eis-Rv2417c_-63G>A
1	0	99,9	0	75,1	0	0	NA	amikacin	eis-Rv2417c_-64C>A
1	0	99,9	0	75,1	0	0	NA	amikacin	eis-Rv2417c_-75G>T
1	0	99,9	0	75,1	0	0	NA	amikacin	eis-Rv2417c_-79T>G
1	0	99,9	0	75,1	0	0	NA	amikacin	eis-Rv2417c_-7CG>C
1	0,3	100	100	75,1	0,3	100	0,6	amikacin	eis-Rv2417c_-95A>T
1	0	99,9	0	75,1	0	0	NA	amikacin	rrs_1001CGTCT>C
1	0	99,9	0	75,1	0	0	NA	amikacin	rrs_1003T>TC
1	0	99,9	0	75,1	0	0	NA	amikacin	rrs_1004C>G
1	0	99,9	0	75,1	0	0	NA	amikacin	rrs_1004CT>C
1	0	99,9	0	75,1	0	0	NA	amikacin	rrs_1005T>C
1	0	99,9	0	75,1	0	0	NA	amikacin	rrs_1005T>TGG
1	0	99,9	0	75,1	0	0	NA	amikacin	rrs_1006A>G
1	0	99,9	0	75,1	0	0	NA	amikacin	rrs_1009G>C
1	0	99,9	0	75,1	0	0	NA	amikacin	rrs_1010A>AC
1	0	99,9	0	75,1	0	0	NA	amikacin	rrs_1010A>ATG
1	0	99,9	0	75,1	0	0	NA	amikacin	rrs_1011T>C
1	0	99,9	0	75,1	0	0	NA	amikacin	rrs_1012A>G
1	0	99,9	0	75,1	0	0	NA	amikacin	rrs_1012A>T
1	0	99,9	0	75,1	0	0	NA	amikacin	rrs_1013G>GATTGGT
1	0	99,9	0	75,1	0	0	NA	amikacin	rrs_1014G>A
1	0	99,9	0	75,1	0	0	NA	amikacin	rrs_1014G>GGC
1	0	99,9	0	75,1	0	0	NA	amikacin	rrs_1014G>GGT
1	0	99,9	0	75,1	0	0	NA	amikacin	rrs_1015CG>C
1	0	99,9	0	75,1	0	0	NA	amikacin	rrs_1018T>G
1	0	99,9	0	75,1	0	0	NA	amikacin	rrs_1018T>TTC
1	0	99,9	0	75,1	0	0	NA	amikacin	rrs_1019C>T
1	0	99,9	0	75,1	0	0	NA	amikacin	rrs_1021C>A
1	0	99,9	0	75,1	0	0	NA	amikacin	rrs_1023T>C
1	0	99,9	0	75,1	0	0	NA	amikacin	rrs_1024G>C
1	0	99,9	0	75,1	0	0	NA	amikacin	rrs_1027G>GGAA
1	0	99,9	0	75,1	0	0	NA	amikacin	rrs_1029C>A
1	0	99,9	0	75,1	0	0	NA	amikacin	rrs_1030T>G
1	0	99,9	0	75,1	0	0	NA	amikacin	rrs_1032T>G
1	0	99,9	0	75,1	0	0	NA	amikacin	rrs_1033G>A
1	0	99,9	0	75,1	0	0	NA	amikacin	rrs_1033GT>G
1	0	99,9	0	75,1	0	0	NA	amikacin	rrs_1034T>G
1	0	99,9	0	75,1	0	0	NA	amikacin	rrs_1041G>A
1	0	99,9	0	75,1	0	0	NA	amikacin	rrs_1045C>T
1	0	99,9	0	75,1	0	0	NA	amikacin	rrs_1046A>C
1	0,3	100	100	75,1	0,3	100	0,6	amikacin	rrs_1060C>A
1	0	99,9	0	75,1	0	0	NA	amikacin	rrs_106G>T
1	0	99,9	0	75,1	0	0	NA	amikacin	rrs_1078G>C
1	0	99,9	0	75,1	0	0	NA	amikacin	rrs_1083A>C
1	0	99,9	0	75,1	0	0	NA	amikacin	rrs_1085G>T
1	0	99,9	0	75,1	0	0	NA	amikacin	rrs_1088C>T
1	0	99,9	0	75,1	0	0	NA	amikacin	rrs_1089C>G
1	0,3	100	100	75,1	0,3	100	0,6	amikacin	rrs_1097G>A
1	0	99,9	0	75,1	0	0	NA	amikacin	rrs_10G>A
1	0	99,9	0	75,1	0	0	NA	amikacin	rrs_10G>T
1	0	99,9	0	75,1	0	0	NA	amikacin	rrs_1105C>T
1	0	99,9	0	75,1	0	0	NA	amikacin	rrs_1106T>C
1	0	99,9	0	75,1	0	0	NA	amikacin	rrs_1108G>GT
1	0	99,9	0	75,1	0	0	NA	amikacin	rrs_1109T>G
1	0,3	100	100	75,1	0,3	100	0,6	amikacin	rrs_1109TC>T
1	0	99,9	0	75,1	0	0	NA	amikacin	rrs_1111T>A
1	0	99,9	0	75,1	0	0	NA	amikacin	rrs_1111T>G
1	0	99,9	0	75,1	0	0	NA	amikacin	rrs_1122G>T
1	0	99,9	0	75,1	0	0	NA	amikacin	rrs_1124AC>A
1	0	99,9	0	75,1	0	0	NA	amikacin	rrs_1125CG>C
1	0,3	100	100	75,1	0,3	100	0,6	amikacin	rrs_1127T>G
1	0	99,9	0	75,1	0	0	NA	amikacin	rrs_1128A>G
1	0	99,9	0	75,1	0	0	NA	amikacin	rrs_1128A>T
1	0,3	100	100	75,1	0,3	100	0,6	amikacin	rrs_1130T>A
1	0	99,9	0	75,1	0	0	NA	amikacin	rrs_1131G>T
1	0	99,9	0	75,1	0	0	NA	amikacin	rrs_1141C>A
1	0,3	100	100	75,1	0,3	100	0,6	amikacin	rrs_1141CG>C
1	0	99,9	0	75,1	0	0	NA	amikacin	rrs_1143T>C
1	0	99,9	0	75,1	0	0	NA	amikacin	rrs_1145A>C
1	0	99,9	0	75,1	0	0	NA	amikacin	rrs_1145A>T
1	0	99,9	0	75,1	0	0	NA	amikacin	rrs_1146G>A
1	0,3	100	100	75,1	0,3	100	0,6	amikacin	rrs_1147A>AT
1	0	99,9	0	75,1	0	0	NA	amikacin	rrs_1147A>C
1	0	99,9	0	75,1	0	0	NA	amikacin	rrs_1148G>T
1	0	99,9	0	75,1	0	0	NA	amikacin	rrs_114A>T
1	0	99,9	0	75,1	0	0	NA	amikacin	rrs_1154C>CG
1	0,3	100	100	75,1	0,3	100	0,6	amikacin	rrs_1157G>A
1	0	99,9	0	75,1	0	0	NA	amikacin	rrs_1170G>A
1	0	99,9	0	75,1	0	0	NA	amikacin	rrs_1174G>A
1	0	99,9	0	75,1	0	0	NA	amikacin	rrs_1175T>G
1	0,3	100	100	75,1	0,3	100	0,6	amikacin	rrs_1196A>C
1	0	99,9	0	75,1	0	0	NA	amikacin	rrs_1199C>A
1	0	99,9	0	75,1	0	0	NA	amikacin	rrs_1200C>T
1	0,3	100	100	75,1	0,3	100	0,6	amikacin	rrs_1203T>A
1	0,3	100	100	75,1	0,3	100	0,6	amikacin	rrs_1204T>G
1	0	99,9	0	75,1	0	0	NA	amikacin	rrs_1216T>G
1	0	99,9	0	75,1	0	0	NA	amikacin	rrs_1220C>G
1	0	99,9	0	75,1	0	0	NA	amikacin	rrs_1221A>C
1	0	99,9	0	75,1	0	0	NA	amikacin	rrs_1224T>G
1	0,3	100	100	75,1	0,3	100	0,6	amikacin	rrs_1227T>A
1	0	99,9	0	75,1	0	0	NA	amikacin	rrs_1229C>A
1	0	99,9	0	75,1	0	0	NA	amikacin	rrs_1234G>A
1	0,3	100	100	75,1	0,3	100	0,6	amikacin	rrs_1236C>A
1	0	99,9	0	75,1	0	0	NA	amikacin	rrs_1242A>T
1	0	99,9	0	75,1	0	0	NA	amikacin	rrs_1243A>G
1	0	99,9	0	75,1	0	0	NA	amikacin	rrs_1245G>C
1	0	99,9	0	75,1	0	0	NA	amikacin	rrs_1252G>T
1	0	99,9	0	75,1	0	0	NA	amikacin	rrs_1253A>C
1	0	99,9	0	75,1	0	0	NA	amikacin	rrs_1255G>T
1	0	99,9	0	75,1	0	0	NA	amikacin	rrs_1256C>G
1	0	99,9	0	75,1	0	0	NA	amikacin	rrs_1261A>AC
1	0	99,9	0	75,1	0	0	NA	amikacin	rrs_1262G>C
1	0	99,9	0	75,1	0	0	NA	amikacin	rrs_1262G>T
1	0	99,9	0	75,1	0	0	NA	amikacin	rrs_1263G>A
1	0	99,9	0	75,1	0	0	NA	amikacin	rrs_1263G>C
1	0	99,9	0	75,1	0	0	NA	amikacin	rrs_1264T>A
1	0	99,9	0	75,1	0	0	NA	amikacin	rrs_1267A>T
1	0	99,9	0	75,1	0	0	NA	amikacin	rrs_1268G>T
1	0	99,9	0	75,1	0	0	NA	amikacin	rrs_1274C>CT
1	0	99,9	0	75,1	0	0	NA	amikacin	rrs_1276T>G
1	0	99,9	0	75,1	0	0	NA	amikacin	rrs_1276T>TCGC
1	0	99,9	0	75,1	0	0	NA	amikacin	rrs_1277TA>T
1	0	99,9	0	75,1	0	0	NA	amikacin	rrs_1281AG>A
1	0,3	100	100	75,1	0,3	100	0,6	amikacin	rrs_1285G>T
1	0	99,9	0	75,1	0	0	NA	amikacin	rrs_1286G>A
1	0	99,9	0	75,1	0	0	NA	amikacin	rrs_1289T>A
1	0	99,9	0	75,1	0	0	NA	amikacin	rrs_1290C>T
1	0	99,9	0	75,1	0	0	NA	amikacin	rrs_1296G>A
1	0	99,9	0	75,1	0	0	NA	amikacin	rrs_1296G>T
1	0	99,9	0	75,1	0	0	NA	amikacin	rrs_130G>T
1	0	99,9	0	75,1	0	0	NA	amikacin	rrs_1314C>T
1	0	99,9	0	75,1	0	0	NA	amikacin	rrs_1325A>C
1	0,3	100	100	75,1	0,3	100	0,6	amikacin	rrs_1337T>A
1	0	99,9	0	75,1	0	0	NA	amikacin	rrs_1339G>A
1	0,3	100	100	75,1	0,3	100	0,6	amikacin	rrs_1347A>C
1	0	99,9	0	75,1	0	0	NA	amikacin	rrs_1347A>T
1	0	99,9	0	75,1	0	0	NA	amikacin	rrs_1349A>G
1	0	99,9	0	75,1	0	0	NA	amikacin	rrs_1355A>AT
1	0	99,9	0	75,1	0	0	NA	amikacin	rrs_1356A>T
1	0,3	100	100	75,1	0,3	100	0,6	amikacin	rrs_1367A>T
1	0	99,9	0	75,1	0	0	NA	amikacin	rrs_136C>T
1	0	99,9	0	75,1	0	0	NA	amikacin	rrs_1370A>C
1	0	99,9	0	75,1	0	0	NA	amikacin	rrs_1370A>G
1	0	99,9	0	75,1	0	0	NA	amikacin	rrs_1371C>T
1	0	99,9	0	75,1	0	0	NA	amikacin	rrs_1372G>T
1	0	99,9	0	75,1	0	0	NA	amikacin	rrs_1376C>T
1	0	99,9	0	75,1	0	0	NA	amikacin	rrs_1386T>TAC
1	0,3	100	100	75,1	0,3	100	0,6	amikacin	rrs_1396C>T
1	0	99,9	0	75,1	0	0	NA	amikacin	rrs_1398G>T
1	0	99,9	0	75,1	0	0	NA	amikacin	rrs_1409A>G
1	0	99,9	0	75,1	0	0	NA	amikacin	rrs_140T>G
1	0	99,9	0	75,1	0	0	NA	amikacin	rrs_1410A>T
1	0	99,9	0	75,1	0	0	NA	amikacin	rrs_1413T>C
1	0	99,9	0	75,1	0	0	NA	amikacin	rrs_1417T>A
1	0	99,9	0	75,1	0	0	NA	amikacin	rrs_1417T>C
1	0	99,9	0	75,1	0	0	NA	amikacin	rrs_1420C>A
1	0,3	100	100	75,1	0,3	100	0,6	amikacin	rrs_1428G>A
1	0,3	100	100	75,1	0,3	100	0,6	amikacin	rrs_142G>T
1	0	99,9	0	75,1	0	0	NA	amikacin	rrs_1435G>C
1	0	99,9	0	75,1	0	0	NA	amikacin	rrs_1440A>AC
1	0	99,9	0	75,1	0	0	NA	amikacin	rrs_1444T>A
1	0	99,9	0	75,1	0	0	NA	amikacin	rrs_1444T>C
1	0	99,9	0	75,1	0	0	NA	amikacin	rrs_1444T>TTA
1	0	99,9	0	75,1	0	0	NA	amikacin	rrs_1449A>T
1	0	99,9	0	75,1	0	0	NA	amikacin	rrs_1467G>A
1	0	99,9	0	75,1	0	0	NA	amikacin	rrs_1467G>GGGCA
1	0	99,9	0	75,1	0	0	NA	amikacin	rrs_1469A>G
1	0	99,9	0	75,1	0	0	NA	amikacin	rrs_1477T>C
1	0	99,9	0	75,1	0	0	NA	amikacin	rrs_1489C>T
1	0	99,9	0	75,1	0	0	NA	amikacin	rrs_1494C>T
1	0	99,9	0	75,1	0	0	NA	amikacin	rrs_149G>A
1	0	99,9	0	75,1	0	0	NA	amikacin	rrs_1508C>T
1	0,3	100	100	75,1	0,3	100	0,6	amikacin	rrs_1509G>A
1	0	99,9	0	75,1	0	0	NA	amikacin	rrs_1517C>G
1	0	99,9	0	75,1	0	0	NA	amikacin	rrs_151C>A
1	0	99,9	0	75,1	0	0	NA	amikacin	rrs_1522G>A
1	0	99,9	0	75,1	0	0	NA	amikacin	rrs_1525T>C
1	0,3	100	100	75,1	0,3	100	0,6	amikacin	rrs_1527A>C
1	0,3	100	100	75,1	0,3	100	0,6	amikacin	rrs_1533T>A
1	0	99,9	0	75,1	0	0	NA	amikacin	rrs_154G>A
1	0,3	100	100	75,1	0,3	100	0,6	amikacin	rrs_171C>T
1	0	99,9	0	75,1	0	0	NA	amikacin	rrs_178G>C
1	0	99,9	0	75,1	0	0	NA	amikacin	rrs_179G>GAGCGCCT
1	0	99,9	0	75,1	0	0	NA	amikacin	rrs_181C>T
1	0	99,9	0	75,1	0	0	NA	amikacin	rrs_182C>A
1	0	99,9	0	75,1	0	0	NA	amikacin	rrs_182CACGGGAT>C
1	0,3	100	100	75,1	0,3	100	0,6	amikacin	rrs_185G>T
1	0	99,9	0	75,1	0	0	NA	amikacin	rrs_194GTCTT>G
1	0	99,9	0	75,1	0	0	NA	amikacin	rrs_199G>A
1	0	99,9	0	75,1	0	0	NA	amikacin	rrs_1T>G
1	0	99,9	0	75,1	0	0	NA	amikacin	rrs_200T>A
1	0	99,9	0	75,1	0	0	NA	amikacin	rrs_202G>GGTGT
1	0	99,9	0	75,1	0	0	NA	amikacin	rrs_20T>A
1	0	99,9	0	75,1	0	0	NA	amikacin	rrs_214T>TTG
1	0	99,9	0	75,1	0	0	NA	amikacin	rrs_21C>T
1	0,3	100	100	75,1	0,3	100	0,6	amikacin	rrs_226G>T
1	0,3	100	100	75,1	0,3	100	0,6	amikacin	rrs_22C>T
1	0	99,9	0	75,1	0	0	NA	amikacin	rrs_234C>T
1	0	99,9	0	75,1	0	0	NA	amikacin	rrs_255T>TGG
1	0	99,9	0	75,1	0	0	NA	amikacin	rrs_263C>A
1	0	99,9	0	75,1	0	0	NA	amikacin	rrs_26C>T
1	0	99,9	0	75,1	0	0	NA	amikacin	rrs_274G>A
1	0	99,9	0	75,1	0	0	NA	amikacin	rrs_283G>A
1	0	99,9	0	75,1	0	0	NA	amikacin	rrs_284G>A
1	0	99,9	0	75,1	0	0	NA	amikacin	rrs_284G>T
1	0	99,9	0	75,1	0	0	NA	amikacin	rrs_287A>T
1	0	99,9	0	75,1	0	0	NA	amikacin	rrs_290C>T
1	0	99,9	0	75,1	0	0	NA	amikacin	rrs_296G>A
1	0	99,9	0	75,1	0	0	NA	amikacin	rrs_297A>T
1	0	99,9	0	75,1	0	0	NA	amikacin	rrs_298G>T
1	0	99,9	0	75,1	0	0	NA	amikacin	rrs_299A>AG
1	0	99,9	0	75,1	0	0	NA	amikacin	rrs_29A>T
1	0	99,9	0	75,1	0	0	NA	amikacin	rrs_307C>T
1	0	99,9	0	75,1	0	0	NA	amikacin	rrs_308G>A
1	0	99,9	0	75,1	0	0	NA	amikacin	rrs_309G>T
1	0	99,9	0	75,1	0	0	NA	amikacin	rrs_318G>T
1	0,3	100	100	75,1	0,3	100	0,6	amikacin	rrs_321C>T
1	0	99,9	0	75,1	0	0	NA	amikacin	rrs_322T>A
1	0	99,9	0	75,1	0	0	NA	amikacin	rrs_325G>A
1	0	99,9	0	75,1	0	0	NA	amikacin	rrs_329C>T
1	0	99,9	0	75,1	0	0	NA	amikacin	rrs_330G>A
1	0	99,9	0	75,1	0	0	NA	amikacin	rrs_335A>G
1	0	99,9	0	75,1	0	0	NA	amikacin	rrs_339T>A
1	0	99,9	0	75,1	0	0	NA	amikacin	rrs_344C>T
1	0	99,9	0	75,1	0	0	NA	amikacin	rrs_345G>A
1	0	99,9	0	75,1	0	0	NA	amikacin	rrs_358G>C
1	0	99,9	0	75,1	0	0	NA	amikacin	rrs_359G>A
1	0	99,9	0	75,1	0	0	NA	amikacin	rrs_364T>A
1	0	99,9	0	75,1	0	0	NA	amikacin	rrs_376G>A
1	0	99,9	0	75,1	0	0	NA	amikacin	rrs_376G>T
1	0	99,9	0	75,1	0	0	NA	amikacin	rrs_377G>C
1	0	99,9	0	75,1	0	0	NA	amikacin	rrs_378C>T
1	0,3	100	100	75,1	0,3	100	0,6	amikacin	rrs_37C>T
1	0	99,9	0	75,1	0	0	NA	amikacin	rrs_383G>A
1	0	99,9	0	75,1	0	0	NA	amikacin	rrs_384C>G
1	0	99,9	0	75,1	0	0	NA	amikacin	rrs_386T>A
1	0	99,9	0	75,1	0	0	NA	amikacin	rrs_389T>A
1	0	99,9	0	75,1	0	0	NA	amikacin	rrs_38G>A
1	0	99,9	0	75,1	0	0	NA	amikacin	rrs_390G>A
1	0	99,9	0	75,1	0	0	NA	amikacin	rrs_401G>T
1	0	99,9	0	75,1	0	0	NA	amikacin	rrs_405G>A
1	0	99,9	0	75,1	0	0	NA	amikacin	rrs_407G>A
1	0,3	100	100	75,1	0,3	100	0,6	amikacin	rrs_407G>T
1	0	99,9	0	75,1	0	0	NA	amikacin	rrs_413A>T
1	0	99,9	0	75,1	0	0	NA	amikacin	rrs_421C>A
1	0	99,9	0	75,1	0	0	NA	amikacin	rrs_421C>T
1	0	99,9	0	75,1	0	0	NA	amikacin	rrs_432C>A
1	0	99,9	0	75,1	0	0	NA	amikacin	rrs_43C>A
1	0	99,9	0	75,1	0	0	NA	amikacin	rrs_44G>T
1	0	99,9	0	75,1	0	0	NA	amikacin	rrs_455C>T
1	0	99,9	0	75,1	0	0	NA	amikacin	rrs_475G>A
1	0	99,9	0	75,1	0	0	NA	amikacin	rrs_47G>T
1	0	99,9	0	75,1	0	0	NA	amikacin	rrs_481T>G
1	0	99,9	0	75,1	0	0	NA	amikacin	rrs_493A>T
1	0	99,9	0	75,1	0	0	NA	amikacin	rrs_50CTT>C
1	0	99,9	0	75,1	0	0	NA	amikacin	rrs_529T>A
1	0	99,9	0	75,1	0	0	NA	amikacin	rrs_52T>A
1	0,3	100	100	75,1	0,3	100	0,6	amikacin	rrs_531G>T
1	0	99,9	0	75,1	0	0	NA	amikacin	rrs_533G>A
1	0	99,9	0	75,1	0	0	NA	amikacin	rrs_534T>A
1	0	99,9	0	75,1	0	0	NA	amikacin	rrs_536C>A
1	0	99,9	0	75,1	0	0	NA	amikacin	rrs_537G>T
1	0	99,9	0	75,1	0	0	NA	amikacin	rrs_53A>T
1	0	99,9	0	75,1	0	0	NA	amikacin	rrs_55C>G
1	0	99,9	0	75,1	0	0	NA	amikacin	rrs_563A>T
1	0	99,9	0	75,1	0	0	NA	amikacin	rrs_571C>T
1	0	99,9	0	75,1	0	0	NA	amikacin	rrs_572G>T
1	0,3	100	100	75,1	0,3	100	0,6	amikacin	rrs_579G>A
1	0	99,9	0	75,1	0	0	NA	amikacin	rrs_57C>T
1	0	99,9	0	75,1	0	0	NA	amikacin	rrs_580T>A
1	0	99,9	0	75,1	0	0	NA	amikacin	rrs_599A>C
1	0	99,9	0	75,1	0	0	NA	amikacin	rrs_600ATCTC>A
1	0	99,9	0	75,1	0	0	NA	amikacin	rrs_603T>C
1	0	99,9	0	75,1	0	0	NA	amikacin	rrs_605A>G
1	0	99,9	0	75,1	0	0	NA	amikacin	rrs_606C>A
1	0	99,9	0	75,1	0	0	NA	amikacin	rrs_606C>CCGGG
1	0	99,9	0	75,1	0	0	NA	amikacin	rrs_60G>T
1	0	99,9	0	75,1	0	0	NA	amikacin	rrs_611T>C
1	0	99,9	0	75,1	0	0	NA	amikacin	rrs_612A>T
1	0	99,9	0	75,1	0	0	NA	amikacin	rrs_615T>C
1	0	99,9	0	75,1	0	0	NA	amikacin	rrs_616G>C
1	0	99,9	0	75,1	0	0	NA	amikacin	rrs_616G>T
1	0	99,9	0	75,1	0	0	NA	amikacin	rrs_617T>C
1	0	99,9	0	75,1	0	0	NA	amikacin	rrs_618G>C
1	0	99,9	0	75,1	0	0	NA	amikacin	rrs_61C>T
1	0	99,9	0	75,1	0	0	NA	amikacin	rrs_622G>C
1	0	99,9	0	75,1	0	0	NA	amikacin	rrs_623T>A
1	0	99,9	0	75,1	0	0	NA	amikacin	rrs_625C>T
1	0	99,9	0	75,1	0	0	NA	amikacin	rrs_626G>A
1	0	99,9	0	75,1	0	0	NA	amikacin	rrs_628G>T
1	0	99,9	0	75,1	0	0	NA	amikacin	rrs_629C>G
1	0	99,9	0	75,1	0	0	NA	amikacin	rrs_630G>A
1	0	99,9	0	75,1	0	0	NA	amikacin	rrs_631A>G
1	0,3	100	100	75,1	0,3	100	0,6	amikacin	rrs_634C>A
1	0,3	100	100	75,1	0,3	100	0,6	amikacin	rrs_635G>A
1	0	99,9	0	75,1	0	0	NA	amikacin	rrs_636G>T
1	0	99,9	0	75,1	0	0	NA	amikacin	rrs_642C>CT
1	0	99,9	0	75,1	0	0	NA	amikacin	rrs_643T>A
1	0	99,9	0	75,1	0	0	NA	amikacin	rrs_644A>G
1	0	99,9	0	75,1	0	0	NA	amikacin	rrs_645G>A
1	0	99,9	0	75,1	0	0	NA	amikacin	rrs_650C>T
1	0,3	100	100	75,1	0,3	100	0,6	amikacin	rrs_654A>AGG
1	0,3	100	100	75,1	0,3	100	0,6	amikacin	rrs_660G>T
1	0	99,9	0	75,1	0	0	NA	amikacin	rrs_664G>A
1	0	99,9	0	75,1	0	0	NA	amikacin	rrs_665G>A
1	0	99,9	0	75,1	0	0	NA	amikacin	rrs_66C>T
1	0	99,9	0	75,1	0	0	NA	amikacin	rrs_672T>C
1	0	99,9	0	75,1	0	0	NA	amikacin	rrs_679G>A
1	0,3	100	100	75,1	0,3	100	0,6	amikacin	rrs_682G>A
1	0	99,9	0	75,1	0	0	NA	amikacin	rrs_687A>C
1	0,3	100	100	75,1	0,3	100	0,6	amikacin	rrs_704G>A
1	0	99,9	0	75,1	0	0	NA	amikacin	rrs_710C>T
1	0	99,9	0	75,1	0	0	NA	amikacin	rrs_715G>T
1	0,3	100	100	75,1	0,3	100	0,6	amikacin	rrs_717C>T
1	0	99,9	0	75,1	0	0	NA	amikacin	rrs_718G>A
1	0	99,9	0	75,1	0	0	NA	amikacin	rrs_719A>T
1	0	99,9	0	75,1	0	0	NA	amikacin	rrs_71G>GAT
1	0	99,9	0	75,1	0	0	NA	amikacin	rrs_720A>T
1	0	99,9	0	75,1	0	0	NA	amikacin	rrs_726G>A
1	0	99,9	0	75,1	0	0	NA	amikacin	rrs_726G>T
1	0	99,9	0	75,1	0	0	NA	amikacin	rrs_729T>A
1	0,3	100	100	75,1	0,3	100	0,6	amikacin	rrs_730C>A
1	0	99,9	0	75,1	0	0	NA	amikacin	rrs_735C>G
1	0	99,9	0	75,1	0	0	NA	amikacin	rrs_735CAG>C
1	0	99,9	0	75,1	0	0	NA	amikacin	rrs_737G>A
1	0	99,9	0	75,1	0	0	NA	amikacin	rrs_740A>T
1	0	99,9	0	75,1	0	0	NA	amikacin	rrs_741C>CAT
1	0	99,9	0	75,1	0	0	NA	amikacin	rrs_755C>T
1	0	99,9	0	75,1	0	0	NA	amikacin	rrs_762G>T
1	0	99,9	0	75,1	0	0	NA	amikacin	rrs_763T>G
1	0	99,9	0	75,1	0	0	NA	amikacin	rrs_769G>A
1	0	99,9	0	75,1	0	0	NA	amikacin	rrs_774C>A
1	0	99,9	0	75,1	0	0	NA	amikacin	rrs_775A>G
1	0	99,9	0	75,1	0	0	NA	amikacin	rrs_776G>A
1	0,3	100	100	75,1	0,3	100	0,6	amikacin	rrs_787C>A
1	0	99,9	0	75,1	0	0	NA	amikacin	rrs_789T>C
1	0,3	100	100	75,1	0,3	100	0,6	amikacin	rrs_790G>A
1	0	99,9	0	75,1	0	0	NA	amikacin	rrs_791G>A
1	0	99,9	0	75,1	0	0	NA	amikacin	rrs_798A>C
1	0,3	100	100	75,1	0,3	100	0,6	amikacin	rrs_798A>T
1	0,3	100	100	75,1	0,3	100	0,6	amikacin	rrs_7T>G
1	0	99,9	0	75,1	0	0	NA	amikacin	rrs_803G>A
1	0	99,9	0	75,1	0	0	NA	amikacin	rrs_807A>C
1	0,3	100	100	75,1	0,3	100	0,6	amikacin	rrs_818T>A
1	0	99,9	0	75,1	0	0	NA	amikacin	rrs_821G>A
1	0	99,9	0	75,1	0	0	NA	amikacin	rrs_824T>TCG
1	0	99,9	0	75,1	0	0	NA	amikacin	rrs_824T>TTAG
1	0	99,9	0	75,1	0	0	NA	amikacin	rrs_824T>TTGG
1	0	99,9	0	75,1	0	0	NA	amikacin	rrs_825G>A
1	0	99,9	0	75,1	0	0	NA	amikacin	rrs_828T>C
1	0	99,9	0	75,1	0	0	NA	amikacin	rrs_828T>G
1	0	99,9	0	75,1	0	0	NA	amikacin	rrs_829T>C
1	0	99,9	0	75,1	0	0	NA	amikacin	rrs_830T>C
1	0	99,9	0	75,1	0	0	NA	amikacin	rrs_830T>TCGA
1	0	99,9	0	75,1	0	0	NA	amikacin	rrs_836CTTGGGA>C
1	0	99,9	0	75,1	0	0	NA	amikacin	rrs_837TTGGGATC>T
1	0	99,9	0	75,1	0	0	NA	amikacin	rrs_839G>A
1	0	99,9	0	75,1	0	0	NA	amikacin	rrs_839GGGATCC>G
1	0	99,9	0	75,1	0	0	NA	amikacin	rrs_841G>T
1	0	99,9	0	75,1	0	0	NA	amikacin	rrs_842A>T
1	0	99,9	0	75,1	0	0	NA	amikacin	rrs_847T>C
1	0	99,9	0	75,1	0	0	NA	amikacin	rrs_851G>A
1	0	99,9	0	75,1	0	0	NA	amikacin	rrs_852T>G
1	0	99,9	0	75,1	0	0	NA	amikacin	rrs_854G>A
1	0	99,9	0	75,1	0	0	NA	amikacin	rrs_860G>C
1	0	99,9	0	75,1	0	0	NA	amikacin	rrs_860G>T
1	0	99,9	0	75,1	0	0	NA	amikacin	rrs_861C>T
1	0,3	100	100	75,1	0,3	100	0,6	amikacin	rrs_866A>T
1	0	99,9	0	75,1	0	0	NA	amikacin	rrs_868T>TTG
1	0	99,9	0	75,1	0	0	NA	amikacin	rrs_872C>T
1	0	99,9	0	75,1	0	0	NA	amikacin	rrs_880G>A
1	0	99,9	0	75,1	0	0	NA	amikacin	rrs_883G>A
1	0	99,9	0	75,1	0	0	NA	amikacin	rrs_883G>T
1	0	99,9	0	75,1	0	0	NA	amikacin	rrs_885A>G
1	0	99,9	0	75,1	0	0	NA	amikacin	rrs_897C>A
1	0	99,9	0	75,1	0	0	NA	amikacin	rrs_89A>T
1	0	99,9	0	75,1	0	0	NA	amikacin	rrs_8T>G
1	0	99,9	0	75,1	0	0	NA	amikacin	rrs_905C>T
1	0	99,9	0	75,1	0	0	NA	amikacin	rrs_909G>A
1	0	99,9	0	75,1	0	0	NA	amikacin	rrs_915G>T
1	0	99,9	0	75,1	0	0	NA	amikacin	rrs_917C>T
1	0,3	100	100	75,1	0,3	100	0,6	amikacin	rrs_925C>T
1	0	99,9	0	75,1	0	0	NA	amikacin	rrs_926G>A
1	0	99,9	0	75,1	0	0	NA	amikacin	rrs_951A>T
1	0,3	100	100	75,1	0,3	100	0,6	amikacin	rrs_955C>T
1	0,3	100	100	75,1	0,3	100	0,6	amikacin	rrs_958T>G
1	0	99,9	0	75,1	0	0	NA	amikacin	rrs_965C>A
1	0,3	100	100	75,1	0,3	100	0,6	amikacin	rrs_967A>C
1	0	99,9	0	75,1	0	0	NA	amikacin	rrs_967A>T
1	0	99,9	0	75,1	0	0	NA	amikacin	rrs_96A>T
1	0	99,9	0	75,1	0	0	NA	amikacin	rrs_972C>T
1	0	99,9	0	75,1	0	0	NA	amikacin	rrs_973C>T
1	0,3	100	100	75,1	0,3	100	0,6	amikacin	rrs_981G>C
1	0,3	100	100	75,1	0,3	100	0,6	amikacin	rrs_986G>T
1	0	99,9	0	75,1	0	0	NA	amikacin	rrs_992C>CTTCGCT
1	0	99,9	0	75,1	0	0	NA	amikacin	rrs_993ACAGGACG>A
1	0	99,9	0	75,1	0	0	NA	amikacin	rrs_994CAGGACGCG>C
1	0,3	100	100	75,1	0,3	100	0,6	amikacin	rrs_996G>A
1	0	99,9	0	75,1	0	0	NA	amikacin	rrs_998A>AATCC
1	0	99,9	0	75,1	0	0	NA	amikacin	rrs_999C>A
1	0	99,9	0	75,1	0	0	NA	amikacin	rrs_999CG>C
1	0	99,9	0	75,1	0	0	NA	amikacin	rrs_9G>T
2	0,3	99,9	50	75,1	0,3	50	0,6	amikacin	eis-Rv2417c_-122A>C
2	0,5	100	100	75,2	0,5	100	1	amikacin	eis-Rv2417c_-133C>A
2	0,5	100	100	75,2	0,5	100	1	amikacin	eis-Rv2417c_-137A>G
2	0	99,8	0	75	0	0	NA	amikacin	eis-Rv2417c_-96G>A
2	0,3	99,9	50	75,1	0,3	50	0,6	amikacin	rrs_1021C>T
2	0	99,8	0	75	0	0	NA	amikacin	rrs_1022T>C
2	0	99,8	0	75	0	0	NA	amikacin	rrs_1023T>TTCG
2	0	99,8	0	75	0	0	NA	amikacin	rrs_1028C>T
2	0,3	99,9	50	75,1	0,3	50	0,6	amikacin	rrs_1105C>G
2	0,3	99,9	50	75,1	0,3	50	0,6	amikacin	rrs_1125C>A
2	0	99,8	0	75	0	0	NA	amikacin	rrs_1128A>C
2	0,3	99,9	50	75,1	0,3	50	0,6	amikacin	rrs_1129A>G
2	0,3	99,9	50	75,1	0,3	50	0,6	amikacin	rrs_1129AT>A
2	0	99,8	0	75	0	0	NA	amikacin	rrs_1137G>A
2	0	99,8	0	75	0	0	NA	amikacin	rrs_1156G>T
2	0	99,8	0	75	0	0	NA	amikacin	rrs_1157G>C
2	0	99,8	0	75	0	0	NA	amikacin	rrs_1163C>G
2	0	99,8	0	75	0	0	NA	amikacin	rrs_1164T>A
2	0,3	99,9	50	75,1	0,3	50	0,6	amikacin	rrs_1193A>C
2	0,3	99,9	50	75,1	0,3	50	0,6	amikacin	rrs_1226C>T
2	0	99,8	0	75	0	0	NA	amikacin	rrs_1246G>A
2	0	99,8	0	75	0	0	NA	amikacin	rrs_1248C>A
2	0	99,8	0	75	0	0	NA	amikacin	rrs_1252G>A
2	0	99,8	0	75	0	0	NA	amikacin	rrs_1256C>T
2	0	99,8	0	75	0	0	NA	amikacin	rrs_1257C>G
2	0	99,8	0	75	0	0	NA	amikacin	rrs_1258G>A
2	0,3	99,9	50	75,1	0,3	50	0,6	amikacin	rrs_1269C>A
2	0	99,8	0	75	0	0	NA	amikacin	rrs_1276T>A
2	0,3	99,9	50	75,1	0,3	50	0,6	amikacin	rrs_1294T>C
2	0	99,8	0	75	0	0	NA	amikacin	rrs_1356ACG>A
2	0,5	100	100	75,2	0,5	100	1	amikacin	rrs_1359C>T
2	0,3	99,9	50	75,1	0,3	50	0,6	amikacin	rrs_1425G>A
2	0	99,8	0	75	0	0	NA	amikacin	rrs_1432G>A
2	0	99,8	0	75	0	0	NA	amikacin	rrs_1438T>C
2	0,5	100	100	75,2	0,5	100	1	amikacin	rrs_1443C>CTT
2	0	99,8	0	75	0	0	NA	amikacin	rrs_1443C>G
2	0	99,8	0	75	0	0	NA	amikacin	rrs_1445C>A
2	0	99,8	0	75	0	0	NA	amikacin	rrs_1471C>T
2	0	99,8	0	75	0	0	NA	amikacin	rrs_1479G>A
2	0,3	99,9	50	75,1	0,3	50	0,6	amikacin	rrs_1501G>A
2	0	99,8	0	75	0	0	NA	amikacin	rrs_1512A>C
2	0,3	99,9	50	75,1	0,3	50	0,6	amikacin	rrs_1520C>T
2	0,3	99,9	50	75,1	0,3	50	0,6	amikacin	rrs_184C>T
2	0,5	100	100	75,2	0,5	100	1	amikacin	rrs_185G>A
2	0,5	100	100	75,2	0,5	100	1	amikacin	rrs_199G>C
2	0,5	100	100	75,2	0,5	100	1	amikacin	rrs_199G>T
2	0	99,8	0	75	0	0	NA	amikacin	rrs_233C>T
2	0	99,8	0	75	0	0	NA	amikacin	rrs_255T>C
2	0	99,8	0	75	0	0	NA	amikacin	rrs_283G>C
2	0,3	99,9	50	75,1	0,3	50	0,6	amikacin	rrs_285G>A
2	0	99,8	0	75	0	0	NA	amikacin	rrs_293C>T
2	0	99,8	0	75	0	0	NA	amikacin	rrs_302G>A
2	0	99,8	0	75	0	0	NA	amikacin	rrs_303T>C
2	0	99,8	0	75	0	0	NA	amikacin	rrs_340C>T
2	0	99,8	0	75	0	0	NA	amikacin	rrs_411T>A
2	0,5	100	100	75,2	0,5	100	1	amikacin	rrs_488G>A
2	0,3	99,9	50	75,1	0,3	50	0,6	amikacin	rrs_535G>A
2	0,3	99,9	50	75,1	0,3	50	0,6	amikacin	rrs_560C>T
2	0	99,8	0	75	0	0	NA	amikacin	rrs_603T>A
2	0	99,8	0	75	0	0	NA	amikacin	rrs_619A>G
2	0	99,8	0	75	0	0	NA	amikacin	rrs_644A>T
2	0	99,8	0	75	0	0	NA	amikacin	rrs_651T>G
2	0	99,8	0	75	0	0	NA	amikacin	rrs_660G>A
2	0	99,8	0	75	0	0	NA	amikacin	rrs_662C>T
2	0,3	99,9	50	75,1	0,3	50	0,6	amikacin	rrs_698T>A
2	0,3	99,9	50	75,1	0,3	50	0,6	amikacin	rrs_728C>G
2	0,3	99,9	50	75,1	0,3	50	0,6	amikacin	rrs_729T>C
2	0,3	99,9	50	75,1	0,3	50	0,6	amikacin	rrs_730C>T
2	0	99,8	0	75	0	0	NA	amikacin	rrs_736A>C
2	0	99,8	0	75	0	0	NA	amikacin	rrs_740A>C
2	0	99,8	0	75	0	0	NA	amikacin	rrs_752G>A
2	0	99,8	0	75	0	0	NA	amikacin	rrs_785A>C
2	0	99,8	0	75	0	0	NA	amikacin	rrs_799C>A
2	0	99,8	0	75	0	0	NA	amikacin	rrs_814G>A
2	0	99,8	0	75	0	0	NA	amikacin	rrs_829T>A
2	0	99,8	0	75	0	0	NA	amikacin	rrs_833T>A
2	0	99,8	0	75	0	0	NA	amikacin	rrs_836CTT>C
2	0	99,8	0	75	0	0	NA	amikacin	rrs_838T>C
2	0	99,8	0	75	0	0	NA	amikacin	rrs_842A>AC
2	0,5	100	100	75,2	0,5	100	1	amikacin	rrs_849C>G
2	0	99,8	0	75	0	0	NA	amikacin	rrs_8T>C
2	0	99,8	0	75	0	0	NA	amikacin	rrs_924C>T
2	0	99,8	0	75	0	0	NA	amikacin	rrs_950T>A
2	0	99,8	0	75	0	0	NA	amikacin	rrs_994CA>C
2	0	99,8	0	75	0	0	NA	amikacin	rrs_995AGG>A
3	0,3	99,8	33,3	75,1	0,3	33,3	0,6	amikacin	eis-Rv2417c_-104C>T
3	0,8	100	100	75,2	0,8	100	1,6	amikacin	rrs_1124A>G
3	0,8	100	100	75,2	0,8	100	1,6	amikacin	rrs_1133T>C
3	0	99,7	0	75	0	0	NA	amikacin	rrs_122G>A
3	0,8	100	100	75,2	0,8	100	1,6	amikacin	rrs_1275C>CT
3	0,8	100	100	75,2	0,8	100	1,6	amikacin	rrs_1348G>A
3	0	99,7	0	75	0	0	NA	amikacin	rrs_1353G>A
3	0	99,7	0	75	0	0	NA	amikacin	rrs_1446G>A
3	0	99,7	0	75	0	0	NA	amikacin	rrs_1446G>GT
3	0	99,7	0	75	0	0	NA	amikacin	rrs_1536C>T
3	0,8	100	100	75,2	0,8	100	1,6	amikacin	rrs_183A>T
3	0,8	100	100	75,2	0,8	100	1,6	amikacin	rrs_189T>C
3	0	99,7	0	75	0	0	NA	amikacin	rrs_300G>A
3	0,3	99,8	33,3	75,1	0,3	33,3	0,6	amikacin	rrs_31G>A
3	0,3	99,8	33,3	75,1	0,3	33,3	0,6	amikacin	rrs_32A>T
3	0	99,7	0	75	0	0	NA	amikacin	rrs_378C>G
3	0	99,7	0	75	0	0	NA	amikacin	rrs_383G>C
3	0,3	99,8	33,3	75,1	0,3	33,3	0,6	amikacin	rrs_432C>G
3	0	99,7	0	75	0	0	NA	amikacin	rrs_480G>C
3	0	99,7	0	75	0	0	NA	amikacin	rrs_483G>C
3	0,5	99,9	66,7	75,2	0,5	66,7	1	amikacin	rrs_488G>T
3	0	99,7	0	75	0	0	NA	amikacin	rrs_525T>G
3	0	99,7	0	75	0	0	NA	amikacin	rrs_5G>T
3	0	99,7	0	75	0	0	NA	amikacin	rrs_656G>A
3	0	99,7	0	75	0	0	NA	amikacin	rrs_69A>G
3	0,5	99,9	66,7	75,2	0,5	66,7	1	amikacin	rrs_734G>A
3	0,3	99,8	33,3	75,1	0,3	33,3	0,6	amikacin	rrs_738T>C
3	0	99,7	0	75	0	0	NA	amikacin	rrs_739A>T
3	0	99,7	0	75	0	0	NA	amikacin	rrs_785A>G
3	0	99,7	0	75	0	0	NA	amikacin	rrs_788C>T
3	0,8	100	100	75,2	0,8	100	1,6	amikacin	rrs_78T>C
3	0	99,7	0	75	0	0	NA	amikacin	rrs_832C>A
3	0	99,7	0	75	0	0	NA	amikacin	rrs_837T>A
3	0	99,7	0	75	0	0	NA	amikacin	rrs_840G>A
3	0	99,7	0	75	0	0	NA	amikacin	rrs_879G>A
3	0,8	100	100	75,2	0,8	100	1,6	amikacin	rrs_89A>G
4	0	99,6	0	75	0	0	NA	amikacin	eis-Rv2417c_-100G>A
4	0	99,6	0	75	0	0	NA	amikacin	rrs_1021C>CCT
4	0,8	99,9	75	75,2	0,8	75	1,6	amikacin	rrs_1108G>GAA
4	1,1	100	100	75,3	1,1	100	2,2	amikacin	rrs_1125C>G
4	0	99,6	0	75	0	0	NA	amikacin	rrs_1163CT>C
4	0	99,6	0	75	0	0	NA	amikacin	rrs_1255G>C
4	0	99,6	0	75	0	0	NA	amikacin	rrs_1257C>T
4	0	99,6	0	75	0	0	NA	amikacin	rrs_1264T>G
4	0	99,6	0	75	0	0	NA	amikacin	rrs_135G>T
4	0	99,6	0	75	0	0	NA	amikacin	rrs_136C>A
4	0	99,6	0	75	0	0	NA	amikacin	rrs_140T>C
4	0	99,6	0	75	0	0	NA	amikacin	rrs_141C>T
4	0	99,6	0	75	0	0	NA	amikacin	rrs_1442C>CT
4	0	99,6	0	75	0	0	NA	amikacin	rrs_1460G>T
4	0	99,6	0	75	0	0	NA	amikacin	rrs_1472G>A
4	0,5	99,8	50	75,1	0,5	50	1	amikacin	rrs_1501G>T
4	0,3	99,7	25	75,1	0,3	25	0,6	amikacin	rrs_22C>A
4	0,8	99,9	75	75,2	0,8	75	1,6	amikacin	rrs_272A>T
4	0,5	99,8	50	75,1	0,5	50	1	amikacin	rrs_406G>T
4	0,8	99,9	75	75,2	0,8	75	1,6	amikacin	rrs_411T>G
4	0	99,6	0	75	0	0	NA	amikacin	rrs_479G>C
4	0,5	99,8	50	75,1	0,5	50	1	amikacin	rrs_48T>G
4	0,8	99,9	75	75,2	0,8	75	1,6	amikacin	rrs_553T>C
4	0,3	99,7	25	75,1	0,3	25	0,6	amikacin	rrs_699C>T
4	0,3	99,7	25	75,1	0,3	25	0,6	amikacin	rrs_7T>A
4	0	99,6	0	75	0	0	NA	amikacin	rrs_863T>A
5	0	99,5	0	75	0	0	NA	amikacin	eis-Rv2417c_-61T>G
5	0	99,5	0	75	0	0	NA	amikacin	rrs_1001CG>C
5	0	99,5	0	75	0	0	NA	amikacin	rrs_1013G>GA
5	0	99,5	0	75	0	0	NA	amikacin	rrs_1018T>C
5	0	99,5	0	75	0	0	NA	amikacin	rrs_1108G>A
5	1,1	99,9	80	75,3	1,1	80	2,2	amikacin	rrs_1118G>A
5	1,4	100	100	75,3	1,4	100	2,8	amikacin	rrs_1132G>C
5	0,8	99,8	60	75,2	0,8	60	1,6	amikacin	rrs_1147A>T
5	0,3	99,6	20	75,1	0,3	20	0,6	amikacin	rrs_1177G>A
5	1,4	100	100	75,3	1,4	100	2,8	amikacin	rrs_1235C>T
5	0,8	99,8	60	75,2	0,8	60	1,6	amikacin	rrs_1278A>G
5	0	99,5	0	75	0	0	NA	amikacin	rrs_127T>C
5	0	99,5	0	75	0	0	NA	amikacin	rrs_1283C>T
5	0	99,5	0	75	0	0	NA	amikacin	rrs_1379G>A
5	0	99,5	0	75	0	0	NA	amikacin	rrs_1516G>T
5	0,8	99,8	60	75,2	0,8	60	1,6	amikacin	rrs_1520C>A
5	0	99,5	0	75	0	0	NA	amikacin	rrs_197T>C
5	0,5	99,7	40	75,1	0,5	40	1	amikacin	rrs_315C>T
5	0	99,5	0	75	0	0	NA	amikacin	rrs_365A>T
5	0,5	99,7	40	75,1	0,5	40	1	amikacin	rrs_47G>A
5	0	99,5	0	75	0	0	NA	amikacin	rrs_494C>A
5	0	99,5	0	75	0	0	NA	amikacin	rrs_535G>C
5	0	99,5	0	75	0	0	NA	amikacin	rrs_651T>A
5	0	99,5	0	75	0	0	NA	amikacin	rrs_66C>A
5	0,3	99,6	20	75,1	0,3	20	0,6	amikacin	rrs_673G>A
5	0,8	99,8	60	75,2	0,8	60	1,6	amikacin	rrs_700A>G
5	0,8	99,8	60	75,2	0,8	60	1,6	amikacin	rrs_702G>A
5	0,5	99,7	40	75,1	0,5	40	1	amikacin	rrs_708C>T
5	0	99,5	0	75	0	0	NA	amikacin	rrs_815T>C
5	0	99,5	0	75	0	0	NA	amikacin	rrs_824T>TTGGA
5	0,3	99,6	20	75,1	0,3	20	0,6	amikacin	rrs_826G>A
5	0	99,5	0	75	0	0	NA	amikacin	rrs_869A>G
5	0,8	99,8	60	75,2	0,8	60	1,6	amikacin	rrs_870C>T
6	0	99,5	0	75	0	0	NA	amikacin	rrs_1000G>C
6	0	99,5	0	75	0	0	NA	amikacin	rrs_1003T>C
6	0	99,5	0	75	0	0	NA	amikacin	rrs_1012AG>A
6	0	99,5	0	75	0	0	NA	amikacin	rrs_1014G>GA
6	0	99,5	0	75	0	0	NA	amikacin	rrs_1015C>A
6	1,4	99,9	83,3	75,3	1,4	83,3	2,8	amikacin	rrs_1208T>G
6	1,4	99,9	83,3	75,3	1,4	83,3	2,8	amikacin	rrs_1252G>C
6	0	99,5	0	75	0	0	NA	amikacin	rrs_1270G>A
6	0	99,5	0	75	0	0	NA	amikacin	rrs_1282G>A
6	0	99,5	0	75	0	0	NA	amikacin	rrs_1320C>T
6	0	99,5	0	75	0	0	NA	amikacin	rrs_190G>T
6	0,3	99,5	16,7	75	0,3	16,7	0,6	amikacin	rrs_256G>A
6	0,5	99,6	33,3	75,1	0,5	33,3	1	amikacin	rrs_336G>A
6	0,5	99,6	33,3	75,1	0,5	33,3	1	amikacin	rrs_426T>C
6	1,6	100	100	75,4	1,6	100	3,1	amikacin	rrs_488G>GA
6	0	99,5	0	75	0	0	NA	amikacin	rrs_653C>T
6	0	99,5	0	75	0	0	NA	amikacin	rrs_698TCA>T
6	0	99,5	0	75	0	0	NA	amikacin	rrs_810G>T
6	0,8	99,7	50	75,2	0,8	50	1,6	amikacin	rrs_852T>A
6	1,1	99,8	66,7	75,2	1,1	66,7	2,2	amikacin	rrs_869A>T
6	1,4	99,9	83,3	75,3	1,4	83,3	2,8	amikacin	rrs_870C>G
7	0	99,4	0	74,9	0	0	NA	amikacin	rrs_1078G>T
7	1,4	99,8	71,4	75,3	1,4	71,4	2,7	amikacin	rrs_1091C>T
7	0	99,4	0	74,9	0	0	NA	amikacin	rrs_1107T>C
7	0	99,4	0	74,9	0	0	NA	amikacin	rrs_1125C>T
7	0	99,4	0	74,9	0	0	NA	amikacin	rrs_1126G>T
7	0	99,4	0	74,9	0	0	NA	amikacin	rrs_1128AAT>A
7	0,3	99,5	14,3	75	0,3	14,3	0,6	amikacin	rrs_1181T>C
7	0	99,4	0	74,9	0	0	NA	amikacin	rrs_1238G>A
7	0,3	99,5	14,3	75	0,3	14,3	0,6	amikacin	rrs_1244A>T
7	0,8	99,6	42,9	75,2	0,8	42,9	1,6	amikacin	rrs_124T>C
7	0	99,4	0	74,9	0	0	NA	amikacin	rrs_1265T>C
7	0	99,4	0	74,9	0	0	NA	amikacin	rrs_1285G>A
7	0	99,4	0	74,9	0	0	NA	amikacin	rrs_1384T>G
7	0	99,4	0	74,9	0	0	NA	amikacin	rrs_240C>G
7	0	99,4	0	74,9	0	0	NA	amikacin	rrs_417C>T
7	0	99,4	0	74,9	0	0	NA	amikacin	rrs_424G>A
7	0	99,4	0	74,9	0	0	NA	amikacin	rrs_531G>A
7	0	99,4	0	74,9	0	0	NA	amikacin	rrs_649A>G
7	0	99,4	0	74,9	0	0	NA	amikacin	rrs_735C>T
7	0,8	99,6	42,9	75,2	0,8	42,9	1,6	amikacin	rrs_749G>C
7	0	99,4	0	74,9	0	0	NA	amikacin	rrs_836C>T
7	0,8	99,6	42,9	75,2	0,8	42,9	1,6	amikacin	rrs_855C>T
7	1,4	99,8	71,4	75,3	1,4	71,4	2,7	amikacin	rrs_871C>A
7	1,1	99,7	57,1	75,2	1,1	57,1	2,2	amikacin	rrs_888G>C
7	1,1	99,7	57,1	75,2	1,1	57,1	2,2	amikacin	rrs_897C>G
7	0	99,4	0	74,9	0	0	NA	amikacin	rrs_993A>T
8	0	99,3	0	74,9	0	0	NA	amikacin	rrs_1018T>TTTC
8	1,1	99,6	50	75,2	1,1	50	2,2	amikacin	rrs_1109T>A
8	1,6	99,8	75	75,3	1,6	75	3,1	amikacin	rrs_1130T>G
8	1,4	99,7	62,5	75,3	1,4	62,5	2,7	amikacin	rrs_1144G>A
8	0	99,3	0	74,9	0	0	NA	amikacin	rrs_1209C>T
8	0,3	99,4	12,5	75	0,3	12,5	0,6	amikacin	rrs_1221A>G
8	1,4	99,7	62,5	75,3	1,4	62,5	2,7	amikacin	rrs_1249T>C
8	0,8	99,5	37,5	75,1	0,8	37,5	1,6	amikacin	rrs_125G>A
8	0	99,3	0	74,9	0	0	NA	amikacin	rrs_1436C>A
8	0	99,3	0	74,9	0	0	NA	amikacin	rrs_1452G>T
8	1,1	99,6	50	75,2	1,1	50	2,2	amikacin	rrs_306C>A
8	1,4	99,7	62,5	75,3	1,4	62,5	2,7	amikacin	rrs_505C>T
8	0	99,3	0	74,9	0	0	NA	amikacin	rrs_534T>C
8	0,3	99,4	12,5	75	0,3	12,5	0,6	amikacin	rrs_573T>C
8	1,6	99,8	75	75,3	1,6	75	3,1	amikacin	rrs_746G>A
8	0,5	99,5	25	75,1	0,5	25	1	amikacin	rrs_762G>A
8	1,4	99,7	62,5	75,3	1,4	62,5	2,7	amikacin	rrs_860G>A
8	0	99,3	0	74,9	0	0	NA	amikacin	rrs_981G>A
9	0	99,2	0	74,9	0	0	NA	amikacin	rrs_1002G>C
9	0	99,2	0	74,9	0	0	NA	amikacin	rrs_1028C>G
9	0	99,2	0	74,9	0	0	NA	amikacin	rrs_103A>G
9	0,3	99,3	11,1	75	0,3	11,1	0,6	amikacin	rrs_1110C>T
9	1,6	99,7	66,7	75,3	1,6	66,7	3,1	amikacin	rrs_1175T>C
9	1,6	99,7	66,7	75,3	1,6	66,7	3,1	amikacin	rrs_1206T>C
9	0,5	99,4	22,2	75,1	0,5	22,2	1	amikacin	rrs_1259C>T
9	0	99,2	0	74,9	0	0	NA	amikacin	rrs_1266A>T
9	0,3	99,3	11,1	75	0,3	11,1	0,6	amikacin	rrs_1270G>T
9	0	99,2	0	74,9	0	0	NA	amikacin	rrs_1443C>A
9	1,1	99,5	44,4	75,2	1,1	44,4	2,1	amikacin	rrs_186G>A
9	0	99,2	0	74,9	0	0	NA	amikacin	rrs_241T>C
9	0,3	99,3	11,1	75	0,3	11,1	0,6	amikacin	rrs_263C>T
9	1,9	99,8	77,8	75,4	1,9	77,8	3,7	amikacin	rrs_493A>C
9	0	99,2	0	74,9	0	0	NA	amikacin	rrs_980G>A
10	0	99,1	0	74,9	0	0	NA	amikacin	rrs_1012A>AG
10	0	99,1	0	74,9	0	0	NA	amikacin	rrs_1468G>GACAA
10	0	99,1	0	74,9	0	0	NA	amikacin	rrs_1524A>G
10	0,8	99,4	30	75,1	0,8	30	1,6	amikacin	rrs_390G>C
10	0	99,1	0	74,9	0	0	NA	amikacin	rrs_721G>A
10	0,8	99,4	30	75,1	0,8	30	1,6	amikacin	rrs_802C>T
10	0,3	99,2	10	75	0,3	10	0,6	amikacin	rrs_945T>C
11	0	99	0	74,9	0	0	NA	amikacin	rrs_1023T>TCG
11	1,9	99,6	63,6	75,4	1,9	63,6	3,7	amikacin	rrs_1067C>T
11	1,9	99,6	63,6	75,4	1,9	63,6	3,7	amikacin	rrs_1072G>A
11	0,3	99,1	9,1	74,9	0,3	9,1	0,6	amikacin	rrs_1142G>A
11	0	99	0	74,9	0	0	NA	amikacin	rrs_1470TCGGC>T
11	1,9	99,6	63,6	75,4	1,9	63,6	3,7	amikacin	rrs_1507C>G
11	1,9	99,6	63,6	75,4	1,9	63,6	3,7	amikacin	rrs_1513G>C
11	0	99	0	74,9	0	0	NA	amikacin	rrs_1533T>G
11	1,1	99,4	36,4	75,2	1,1	36,4	2,1	amikacin	rrs_216A>T
11	1,1	99,4	36,4	75,2	1,1	36,4	2,1	amikacin	rrs_395G>C
11	0	99	0	74,9	0	0	NA	amikacin	rrs_837TTGGGA>T
12	0	98,9	0	74,9	0	0	NA	amikacin	rrs_1016G>C
12	0	98,9	0	74,9	0	0	NA	amikacin	rrs_1016G>T
12	1,9	99,5	58,3	75,3	1,9	58,3	3,7	amikacin	rrs_1508C>G
12	1,9	99,5	58,3	75,3	1,9	58,3	3,7	amikacin	rrs_1514G>C
12	0,8	99,2	25	75,1	0,8	25	1,6	amikacin	rrs_230A>G
12	1,4	99,4	41,7	75,2	1,4	41,7	2,7	amikacin	rrs_369C>G
12	1,9	99,5	58,3	75,3	1,9	58,3	3,7	amikacin	rrs_528G>A
12	0,8	99,2	25	75,1	0,8	25	1,6	amikacin	rrs_551A>T
12	1,1	99,3	33,3	75,1	1,1	33,3	2,1	amikacin	rrs_713G>A
12	0,3	99	8,3	74,9	0,3	8,3	0,6	amikacin	rrs_754G>T
12	0,3	99	8,3	74,9	0,3	8,3	0,6	amikacin	rrs_767G>T
13	1,6	99,4	46,2	75,3	1,6	46,2	3,1	amikacin	rrs_1143T>A
13	0	98,8	0	74,8	0	0	NA	amikacin	rrs_1254T>G
13	0,5	99	15,4	75	0,5	15,4	1	amikacin	rrs_1275C>T
13	0,8	99,1	23,1	75,1	0,8	23,1	1,5	amikacin	rrs_1319C>A
13	1,4	99,3	38,5	75,2	1,4	38,5	2,7	amikacin	rrs_208AGC>A
13	1,1	99,2	30,8	75,1	1,1	30,8	2,1	amikacin	rrs_724G>A
13	0	98,8	0	74,8	0	0	NA	amikacin	rrs_999CGCG>C
14	0	98,7	0	74,8	0	0	NA	amikacin	rrs_1015C>G
14	2,4	99,5	64,3	75,4	2,4	64,3	4,6	amikacin	rrs_1244A>C
14	0,8	99	21,4	75	0,8	21,4	1,5	amikacin	rrs_1260G>A
14	0,5	98,9	14,3	75	0,5	14,3	1	amikacin	rrs_1302G>T
14	0,3	98,8	7,1	74,9	0,3	7,1	0,6	amikacin	rrs_1532C>T
14	1,6	99,3	42,9	75,2	1,6	42,9	3,1	amikacin	rrs_545T>A
15	0	98,6	0	74,8	0	0	NA	amikacin	rrs_1028C>A
15	1,4	99,1	33,3	75,2	1,4	33,3	2,7	amikacin	rrs_1113A>T
15	1,9	99,3	46,7	75,3	1,9	46,7	3,7	amikacin	rrs_1142G>T
15	1,1	99	26,7	75,1	1,1	26,7	2,1	amikacin	rrs_1145A>G
15	2,4	99,5	60	75,4	2,4	60	4,6	amikacin	rrs_1225G>A
15	1,1	99	26,7	75,1	1,1	26,7	2,1	amikacin	rrs_244C>T
15	1,4	99,1	33,3	75,2	1,4	33,3	2,7	amikacin	rrs_377G>A
15	0	98,6	0	74,8	0	0	NA	amikacin	rrs_567A>G
15	0	98,6	0	74,8	0	0	NA	amikacin	rrs_833T>G
16	1,9	99,2	43,8	75,3	1,9	43,8	3,6	amikacin	rrs_1114T>A
16	1,6	99,1	37,5	75,2	1,6	37,5	3,1	amikacin	rrs_1266A>G
16	2,4	99,4	56,2	75,4	2,4	56,2	4,6	amikacin	rrs_1334C>T
16	1,4	99	31,2	75,1	1,4	31,2	2,7	amikacin	rrs_1361G>A
16	1,1	98,9	25	75,1	1,1	25	2,1	amikacin	rrs_397C>T
16	2,4	99,4	56,2	75,4	2,4	56,2	4,6	amikacin	rrs_529T>G
16	2,2	99,3	50	75,3	2,2	50	4,2	amikacin	rrs_546C>T
16	2,7	99,5	62,5	75,5	2,7	62,5	5,2	amikacin	rrs_941C>T
17	1,4	98,9	29,4	75,1	1,4	29,4	2,7	amikacin	rrs_1248C>T
17	1,4	98,9	29,4	75,1	1,4	29,4	2,7	amikacin	rrs_1265T>G
17	0,3	98,6	5,9	74,8	0,3	5,9	0,6	amikacin	rrs_1443C>T
17	1,4	98,9	29,4	75,1	1,4	29,4	2,7	amikacin	rrs_384C>T
17	0,8	98,7	17,6	75	0,8	17,6	1,5	amikacin	rrs_414C>A
17	2,7	99,4	58,8	75,5	2,7	58,8	5,2	amikacin	rrs_504A>C
17	1,4	98,9	29,4	75,1	1,4	29,4	2,7	amikacin	rrs_734G>C
17	1,9	99,1	41,2	75,3	1,9	41,2	3,6	amikacin	rrs_751G>T
17	0	98,5	0	74,8	0	0	NA	amikacin	rrs_832C>CG
18	0	98,4	0	74,8	0	0	NA	amikacin	rrs_1124ACG>A
18	1,4	98,8	27,8	75,1	1,4	27,8	2,7	amikacin	rrs_1236C>T
18	1,6	98,9	33,3	75,2	1,6	33,3	3,1	amikacin	rrs_769G>T
18	2,7	99,3	55,6	75,4	2,7	55,6	5,1	amikacin	rrs_934G>A
19	0	98,3	0	74,7	0	0	NA	amikacin	rrs_1023T>TC
19	1,4	98,7	26,3	75,1	1,4	26,3	2,7	amikacin	rrs_1111T>C
19	0,3	98,4	5,3	74,8	0,3	5,3	0,6	amikacin	rrs_1235C>G
19	2,7	99,2	52,6	75,4	2,7	52,6	5,1	amikacin	rrs_1353GC>G
19	1,1	98,6	21,1	75	1,1	21,1	2,1	amikacin	rrs_33C>T
19	1,4	98,7	26,3	75,1	1,4	26,3	2,7	amikacin	rrs_408G>T
19	0	98,3	0	74,7	0	0	NA	amikacin	rrs_834T>C
19	0,3	98,4	5,3	74,8	0,3	5,3	0,6	amikacin	rrs_856T>A
20	2,4	99	45	75,3	2,4	45	4,6	amikacin	rrs_1199C>G
20	0,3	98,3	5	74,8	0,3	5	0,6	amikacin	rrs_1210C>T
20	0	98,2	0	74,7	0	0	NA	amikacin	rrs_838TGGGATC>T
21	1,6	98,6	28,6	75,1	1,6	28,6	3	amikacin	rrs_1278A>T
21	2,2	98,8	38,1	75,3	2,2	38,1	4,2	amikacin	rrs_1316A>C
21	0	98,1	0	74,7	0	0	NA	amikacin	rrs_1452G>C
21	0	98,1	0	74,7	0	0	NA	amikacin	rrs_992C>CTCTG
22	2,2	98,7	36,4	75,2	2,2	36,4	4,1	amikacin	rrs_1305T>G
22	0	98	0	74,7	0	0	NA	amikacin	rrs_1470T>C
23	1,1	98,3	17,4	74,9	1,1	17,4	2,1	amikacin	rrs_1075G>GT
23	0,5	98,1	8,7	74,8	0,5	8,7	0,9	amikacin	rrs_1132G>T
24	0	97,8	0	74,7	0	0	NA	amikacin	rrs_1108G>GA
24	0	97,8	0	74,7	0	0	NA	amikacin	rrs_824T>TTAGA
25	0	97,7	0	74,6	0	0	NA	amikacin	rrs_1025T>G
25	4,1	99,1	60	75,7	4,1	60	7,7	amikacin	rrs_1042G>C
25	2,7	98,6	40	75,3	2,7	40	5,1	amikacin	rrs_1346C>T
25	0	97,7	0	74,6	0	0	NA	amikacin	rrs_1429C>T
25	0	97,7	0	74,6	0	0	NA	amikacin	rrs_1435G>A
25	0	97,7	0	74,6	0	0	NA	amikacin	rrs_1436C>G
25	0	97,7	0	74,6	0	0	NA	amikacin	rrs_1473G>A
25	0,5	97,9	8	74,8	0,5	8	0,9	amikacin	rrs_1515T>G
25	2,2	98,5	32	75,2	2,2	32	4,1	amikacin	rrs_332C>T
25	1,1	98,1	16	74,9	1,1	16	2,1	amikacin	rrs_673G>T
26	0,3	97,7	3,8	74,7	0,3	3,8	0,6	amikacin	rrs_1446G>T
26	0	97,7	0	74,6	0	0	NA	amikacin	rrs_1471C>A
26	0,8	97,9	11,5	74,8	0,8	11,5	1,5	amikacin	rrs_277G>A
26	2,4	98,5	34,6	75,2	2,4	34,6	4,5	amikacin	rrs_319G>A
26	2,2	98,4	30,8	75,2	2,2	30,8	4,1	amikacin	rrs_570T>G
26	0	97,7	0	74,6	0	0	NA	amikacin	rrs_824T>TTAGG
27	0	97,6	0	74,6	0	0	NA	amikacin	rrs_1032T>A
27	1,4	98	18,5	74,9	1,4	18,5	2,6	amikacin	rrs_1264T>C
27	0	97,6	0	74,6	0	0	NA	amikacin	rrs_1474C>T
27	3,3	98,6	44,4	75,4	3,3	44,4	6,1	amikacin	rrs_753A>T
28	0	97,5	0	74,6	0	0	NA	amikacin	rrs_1451G>C
28	0	97,5	0	74,6	0	0	NA	amikacin	rrs_1458T>C
28	1,9	98,1	25	75,1	1,9	25	3,5	amikacin	rrs_249T>A
28	0,8	97,7	10,7	74,8	0,8	10,7	1,5	amikacin	rrs_577T>C
28	4,3	98,9	57,1	75,7	4,3	57,1	8	amikacin	rrs_909G>T
29	0	97,4	0	74,6	0	0	NA	amikacin	rrs_1030T>A
29	0,8	97,7	10,3	74,8	0,8	10,3	1,5	amikacin	rrs_1113AT>A
29	1,9	98	24,1	75,1	1,9	24,1	3,5	amikacin	rrs_389T>C
29	1,9	98	24,1	75,1	1,9	24,1	3,5	amikacin	rrs_406G>A
30	0	97,3	0	74,6	0	0	NA	amikacin	rrs_1255G>A
31	0,8	97,5	9,7	74,7	0,8	9,7	1,5	amikacin	rrs_1235C>A
31	0,3	97,3	3,2	74,6	0,3	3,2	0,5	amikacin	rrs_1278A>C
31	0,3	97,3	3,2	74,6	0,3	3,2	0,5	amikacin	rrs_1282G>T
31	3,3	98,3	38,7	75,4	3,3	38,7	6,1	amikacin	rrs_728C>T
32	0	97,1	0	74,5	0	0	NA	amikacin	rrs_1437C>G
32	0,8	97,4	9,4	74,7	0,8	9,4	1,5	amikacin	rrs_1445C>T
32	2,4	97,9	28,1	75,1	2,4	28,1	4,4	amikacin	rrs_567A>C
32	2,4	97,9	28,1	75,1	2,4	28,1	4,4	amikacin	rrs_699C>A
32	0	97,1	0	74,5	0	0	NA	amikacin	rrs_991G>C
33	0,3	97,1	3	74,6	0,3	3	0,5	amikacin	rrs_1239T>A
33	2,2	97,7	24,2	75,1	2,2	24,2	4	amikacin	rrs_370A>G
34	0	96,9	0	74,5	0	0	NA	amikacin	rrs_1141C>CTAAG
34	0	96,9	0	74,5	0	0	NA	amikacin	rrs_1143TGAGA>T
34	1,6	97,5	17,6	74,9	1,6	17,6	2,9	amikacin	rrs_257G>A
34	3,3	98	35,3	75,3	3,3	35,3	6	amikacin	rrs_544G>A
34	0	96,9	0	74,5	0	0	NA	amikacin	rrs_845C>A
35	0,5	97	5,7	74,6	0,5	5,7	0,9	amikacin	rrs_1404T>C
36	1,6	97,3	16,7	74,9	1,6	16,7	2,9	amikacin	rrs_1112C>T
36	0,3	96,8	2,8	74,5	0,3	2,8	0,5	amikacin	rrs_1284C>T
37	0,3	96,8	2,7	74,5	0,3	2,7	0,5	amikacin	rrs_1249T>A
37	4,1	98	40,5	75,5	4,1	40,5	7,4	amikacin	rrs_1381C>T
38	3	97,6	28,9	75,2	3	28,9	5,4	amikacin	rrs_391C>G
38	4,1	97,9	39,5	75,5	4,1	39,5	7,4	amikacin	rrs_922G>A
39	3,3	97,6	30,8	75,2	3,3	30,8	6	amikacin	rrs_368G>C
39	2,7	97,4	25,6	75,1	2,7	25,6	4,9	amikacin	rrs_395G>A
40	0,8	96,7	7,5	74,6	0,8	7,5	1,4	amikacin	rrs_1403G>A
40	0,5	96,6	5	74,5	0,5	5	0,9	amikacin	rrs_1410A>G
40	0,8	96,7	7,5	74,6	0,8	7,5	1,4	amikacin	rrs_1415G>T
41	0	96,3	0	74,4	0	0	NA	amikacin	rrs_1035G>GA
41	1,4	96,8	12,2	74,7	1,4	12,2	2,5	amikacin	rrs_1270G>C
41	0,3	96,4	2,4	74,4	0,3	2,4	0,5	amikacin	rrs_1407T>C
41	0	96,3	0	74,4	0	0	NA	amikacin	rrs_1456T>C
42	0,3	96,3	2,4	74,4	0,3	2,4	0,5	amikacin	rrs_1286G>T
42	3,8	97,5	33,3	75,3	3,8	33,3	6,8	amikacin	rrs_1300C>T
42	0,3	96,3	2,4	74,4	0,3	2,4	0,5	amikacin	rrs_1431A>G
43	1,9	96,8	16,3	74,8	1,9	16,3	3,4	amikacin	rrs_1163C>A
43	1,9	96,8	16,3	74,8	1,9	16,3	3,4	amikacin	rrs_1164T>C
43	0,5	96,3	4,7	74,5	0,5	4,7	0,9	amikacin	rrs_1237G>A
44	1,6	96,6	13,6	74,7	1,6	13,6	2,9	amikacin	rrs_1482A>G
45	2,2	96,7	17,8	74,8	2,2	17,8	3,9	amikacin	rrs_1157G>T
45	3	96,9	24,4	75,1	3	24,4	5,3	amikacin	rrs_380C>A
45	0	95,9	0	74,3	0	0	NA	amikacin	rrs_820G>A
45	0	95,9	0	74,3	0	0	NA	amikacin	rrs_850C>T
46	2,7	96,8	21,7	75	2,7	21,7	4,8	amikacin	rrs_1137G>C
46	0,8	96,1	6,5	74,5	0,8	6,5	1,4	amikacin	rrs_1328C>T
46	0,3	95,9	2,2	74,3	0,3	2,2	0,5	amikacin	rrs_1414C>T
46	1,9	96,5	15,2	74,8	1,9	15,2	3,4	amikacin	rrs_1483C>T
46	4,1	97,2	32,6	75,3	4,1	32,6	7,3	amikacin	rrs_365A>C
48	1,9	96,3	14,6	74,7	1,9	14,6	3,4	amikacin	rrs_1159T>A
49	2,4	96,4	18,4	74,8	2,4	18,4	4,2	amikacin	rrs_673G>C
50	3,3	96,6	24	75	3,3	24	5,8	amikacin	rrs_1254T>A
50	3	96,5	22	75	3	22	5,3	amikacin	rrs_268T>C
52	0,3	95,4	1,9	74,2	0,3	1,9	0,5	amikacin	rrs_1277T>A
52	1,6	95,8	11,5	74,6	1,6	11,5	2,8	amikacin	rrs_982G>T
53	0,3	95,3	1,9	74,2	0,3	1,9	0,5	amikacin	rrs_1276T>C
54	4,9	96,8	33,3	75,4	4,9	33,3	8,5	amikacin	rrs_1321G>A
54	3	96,1	20,4	74,9	3	20,4	5,2	amikacin	rrs_267C>T
54	3,8	96,4	25,9	75,1	3,8	25,9	6,6	amikacin	rrs_889C>T
54	3,8	96,4	25,9	75,1	3,8	25,9	6,6	amikacin	rrs_896G>A
55	2,7	95,9	18,2	74,8	2,7	18,2	4,7	amikacin	rrs_699C>G
56	3,3	96	21,4	74,9	3,3	21,4	5,7	amikacin	rrs_1302G>C
56	1,6	95,5	10,7	74,5	1,6	10,7	2,8	amikacin	rrs_1327T>C
57	3,8	96,1	24,6	75,1	3,8	24,6	6,6	amikacin	rrs_1319C>G
57	0,5	95	3,5	74,2	0,5	3,5	0,9	amikacin	rrs_813G>A
58	0,5	94,9	3,4	74,2	0,5	3,4	0,9	amikacin	rrs_816A>G
59	0,8	94,9	5,1	74,2	0,8	5,1	1,4	amikacin	rrs_852T>C
60	2,7	95,5	16,7	74,7	2,7	16,7	4,6	amikacin	rrs_983T>C
61	1,9	95,1	11,5	74,5	1,9	11,5	3,3	amikacin	rrs_662C>G
62	2,4	95,2	14,5	74,6	2,4	14,5	4,1	amikacin	rrs_261G>A
63	6,2	96,4	36,5	75,6	6,2	36,5	10,6	amikacin	rrs_897C>T
64	1,9	94,9	10,9	74,4	1,9	10,9	3,2	amikacin	rrs_1498G>T
64	3,5	95,4	20,3	74,9	3,5	20,3	6	amikacin	rrs_979T>A
66	3,5	95,2	19,7	74,8	3,5	19,7	5,9	amikacin	rrs_1303G>A
66	2,7	94,9	15,2	74,6	2,7	15,2	4,6	amikacin	rrs_734G>T
66	4,3	95,5	24,2	75	4,3	24,2	7,3	amikacin	rrs_753A>C
69	2,7	94,7	14,5	74,6	2,7	14,5	4,6	amikacin	rrs_810G>A
71	4,3	95	22,5	74,9	4,3	22,5	7,2	amikacin	rrs_1360T>C
72	4,3	94,9	22,2	74,9	4,3	22,2	7,2	amikacin	rrs_725G>A
74	4,3	94,8	21,6	74,9	4,3	21,6	7,2	amikacin	rrs_284G>C
74	2,4	94,1	12,2	74,4	2,4	12,2	4	amikacin	rrs_533G>T
75	5,7	95,1	28	75,2	5,7	28	9,5	amikacin	rrs_1357C>T
76	6,2	95,2	30,3	75,4	6,2	30,3	10,3	amikacin	rrs_499C>T
77	4,9	94,7	23,4	75	4,9	23,4	8,1	amikacin	rrs_55C>T
78	3,3	94	15,4	74,5	3,3	15,4	5,4	amikacin	rrs_306C>T
79	4,9	94,5	22,8	74,9	4,9	22,8	8,1	amikacin	rrs_1318C>T
79	4,1	94,2	19	74,7	4,1	19	6,7	amikacin	rrs_282C>T
79	5,2	94,6	24,1	75	5,2	24,1	8,6	amikacin	rrs_696T>G
80	5,4	94,6	25	75,1	5,4	25	8,9	amikacin	rrs_51T>C
81	4,6	94,2	21	74,8	4,6	21	7,5	amikacin	rrs_1347A>G
81	4,6	94,2	21	74,8	4,6	21	7,5	amikacin	rrs_672T>A
81	8,2	95,4	37	75,8	8,2	37	13,4	amikacin	rrs_771G>A
82	4,3	94	19,5	74,7	4,3	19,5	7	amikacin	rrs_1208T>A
83	4,3	94	19,3	74,7	4,3	19,3	7	amikacin	rrs_1507C>T
84	5,4	94,2	23,8	75	5,4	23,8	8,8	amikacin	rrs_534T>G
86	4,6	93,8	19,8	74,7	4,6	19,8	7,5	amikacin	rrs_292G>A
87	4,9	93,8	20,7	74,8	4,9	20,7	7,9	amikacin	rrs_358G>A
87	5,7	94	24,1	75	5,7	24,1	9,2	amikacin	rrs_692C>T
88	3,8	93,3	15,9	74,5	3,8	15,9	6,1	amikacin	rrs_868T>C
89	4,6	93,5	19,1	74,7	4,6	19,1	7,4	amikacin	rrs_871C>T
92	5,4	93,5	21,7	74,9	5,4	21,7	8,6	amikacin	rrs_700A>T
92	6,2	93,8	25	75,1	6,2	25	9,9	amikacin	rrs_712G>A
93	5,7	93,5	22,6	74,9	5,7	22,6	9,1	amikacin	rrs_1217T>A
94	6,2	93,6	24,5	75	6,2	24,5	9,9	amikacin	rrs_1223A>G
95	4,6	93	17,9	74,6	4,6	17,9	7,3	amikacin	rrs_305T>A
96	7,1	93,7	27,1	75,2	7,1	27,1	11,3	amikacin	rrs_537G>A
97	5,4	93,1	20,6	74,8	5,4	20,6	8,6	amikacin	rrs_726G>C
98	5,7	93,1	21,4	74,8	5,7	21,4	9	amikacin	rrs_555C>T
98	6,8	93,4	25,5	75,1	6,8	25,5	10,7	amikacin	rrs_685G>A
101	5,7	92,8	20,8	74,8	5,7	20,8	8,9	amikacin	rrs_1211A>T
101	6,2	93	22,8	74,9	6,2	22,8	9,7	amikacin	rrs_1332G>A
102	4,9	92,4	17,6	74,5	4,9	17,6	7,7	amikacin	rrs_1050C>T
102	4,9	92,4	17,6	74,5	4,9	17,6	7,7	amikacin	rrs_1354CA>C
104	5,4	92,4	19,2	74,6	5,4	19,2	8,4	amikacin	rrs_736A>T
107	5,7	92,2	19,6	74,7	5,7	19,6	8,8	amikacin	rrs_1190G>A
109	6,5	92,3	22	74,8	6,5	22	10	amikacin	rrs_327T>C
113	5,7	91,7	18,6	74,5	5,7	18,6	8,7	amikacin	rrs_899A>G
114	7,9	92,3	25,4	75,1	7,9	25,4	12,1	amikacin	rrs_958T>A
123	10,1	92,2	30,1	75,5	10,1	30,1	15,1	amikacin	rrs_936C>T
128	10,6	92	30,5	75,6	10,6	30,5	15,7	amikacin	rrs_948A>T
0	0	100	NA	75,9	0	NA	NA	capreomycin	rrs_1001C>A
0	0	100	NA	75,9	0	NA	NA	capreomycin	rrs_1003T>A
0	0	100	NA	75,9	0	NA	NA	capreomycin	rrs_1004C>A
0	0	100	NA	75,9	0	NA	NA	capreomycin	rrs_1006A>T
0	0	100	NA	75,9	0	NA	NA	capreomycin	rrs_1008A>T
0	0	100	NA	75,9	0	NA	NA	capreomycin	rrs_100G>T
0	0	100	NA	75,9	0	NA	NA	capreomycin	rrs_1011T>A
0	0	100	NA	75,9	0	NA	NA	capreomycin	rrs_1011TA>T
0	0	100	NA	75,9	0	NA	NA	capreomycin	rrs_1013G>T
0	0	100	NA	75,9	0	NA	NA	capreomycin	rrs_1014G>C
0	0	100	NA	75,9	0	NA	NA	capreomycin	rrs_1014G>T
0	0	100	NA	75,9	0	NA	NA	capreomycin	rrs_1016G>GT
0	0	100	NA	75,9	0	NA	NA	capreomycin	rrs_1022T>A
0	0	100	NA	75,9	0	NA	NA	capreomycin	rrs_1025T>C
0	0	100	NA	75,9	0	NA	NA	capreomycin	rrs_1026G>A
0	0	100	NA	75,9	0	NA	NA	capreomycin	rrs_1027G>A
0	0	100	NA	75,9	0	NA	NA	capreomycin	rrs_102G>A
0	0	100	NA	75,9	0	NA	NA	capreomycin	rrs_1035G>A
0	0	100	NA	75,9	0	NA	NA	capreomycin	rrs_1037A>G
0	0	100	NA	75,9	0	NA	NA	capreomycin	rrs_1039G>A
0	0	100	NA	75,9	0	NA	NA	capreomycin	rrs_103A>T
0	0	100	NA	75,9	0	NA	NA	capreomycin	rrs_1043T>C
0	0	100	NA	75,9	0	NA	NA	capreomycin	rrs_1046A>T
0	0	100	NA	75,9	0	NA	NA	capreomycin	rrs_1048G>A
0	0	100	NA	75,9	0	NA	NA	capreomycin	rrs_1049G>A
0	0	100	NA	75,9	0	NA	NA	capreomycin	rrs_1052G>A
0	0	100	NA	75,9	0	NA	NA	capreomycin	rrs_1055G>T
0	0	100	NA	75,9	0	NA	NA	capreomycin	rrs_105C>T
0	0	100	NA	75,9	0	NA	NA	capreomycin	rrs_1060C>T
0	0	100	NA	75,9	0	NA	NA	capreomycin	rrs_1068G>A
0	0	100	NA	75,9	0	NA	NA	capreomycin	rrs_106G>A
0	0	100	NA	75,9	0	NA	NA	capreomycin	rrs_1071A>G
0	0	100	NA	75,9	0	NA	NA	capreomycin	rrs_1071A>T
0	0	100	NA	75,9	0	NA	NA	capreomycin	rrs_1075G>T
0	0	100	NA	75,9	0	NA	NA	capreomycin	rrs_1078G>A
0	0	100	NA	75,9	0	NA	NA	capreomycin	rrs_1082T>C
0	0	100	NA	75,9	0	NA	NA	capreomycin	rrs_1083A>T
0	0	100	NA	75,9	0	NA	NA	capreomycin	rrs_1085G>A
0	0	100	NA	75,9	0	NA	NA	capreomycin	rrs_1089C>T
0	0	100	NA	75,9	0	NA	NA	capreomycin	rrs_108G>C
0	0	100	NA	75,9	0	NA	NA	capreomycin	rrs_1090G>A
0	0	100	NA	75,9	0	NA	NA	capreomycin	rrs_1091C>A
0	0	100	NA	75,9	0	NA	NA	capreomycin	rrs_1094C>A
0	0	100	NA	75,9	0	NA	NA	capreomycin	rrs_1095G>A
0	0	100	NA	75,9	0	NA	NA	capreomycin	rrs_109T>G
0	0	100	NA	75,9	0	NA	NA	capreomycin	rrs_1100C>A
0	0	100	NA	75,9	0	NA	NA	capreomycin	rrs_1102A>T
0	0	100	NA	75,9	0	NA	NA	capreomycin	rrs_1103C>T
0	0	100	NA	75,9	0	NA	NA	capreomycin	rrs_1108G>T
0	0	100	NA	75,9	0	NA	NA	capreomycin	rrs_1109T>C
0	0	100	NA	75,9	0	NA	NA	capreomycin	rrs_1110C>CG
0	0	100	NA	75,9	0	NA	NA	capreomycin	rrs_1110C>G
0	0	100	NA	75,9	0	NA	NA	capreomycin	rrs_1113A>AC
0	0	100	NA	75,9	0	NA	NA	capreomycin	rrs_111A>T
0	0	100	NA	75,9	0	NA	NA	capreomycin	rrs_1120C>T
0	0	100	NA	75,9	0	NA	NA	capreomycin	rrs_1121A>T
0	0	100	NA	75,9	0	NA	NA	capreomycin	rrs_1126G>A
0	0	100	NA	75,9	0	NA	NA	capreomycin	rrs_1126G>GT
0	0	100	NA	75,9	0	NA	NA	capreomycin	rrs_1127T>A
0	0	100	NA	75,9	0	NA	NA	capreomycin	rrs_1138A>C
0	0	100	NA	75,9	0	NA	NA	capreomycin	rrs_1140TC>T
0	0	100	NA	75,9	0	NA	NA	capreomycin	rrs_1141C>CA
0	0	100	NA	75,9	0	NA	NA	capreomycin	rrs_1144G>GT
0	0	100	NA	75,9	0	NA	NA	capreomycin	rrs_1144GA>G
0	0	100	NA	75,9	0	NA	NA	capreomycin	rrs_1147A>G
0	0	100	NA	75,9	0	NA	NA	capreomycin	rrs_1151T>C
0	0	100	NA	75,9	0	NA	NA	capreomycin	rrs_1154C>A
0	0	100	NA	75,9	0	NA	NA	capreomycin	rrs_1154C>T
0	0	100	NA	75,9	0	NA	NA	capreomycin	rrs_1155G>A
0	0	100	NA	75,9	0	NA	NA	capreomycin	rrs_1156G>A
0	0	100	NA	75,9	0	NA	NA	capreomycin	rrs_1156G>C
0	0	100	NA	75,9	0	NA	NA	capreomycin	rrs_1159T>G
0	0	100	NA	75,9	0	NA	NA	capreomycin	rrs_115A>AT
0	0	100	NA	75,9	0	NA	NA	capreomycin	rrs_1160C>T
0	0	100	NA	75,9	0	NA	NA	capreomycin	rrs_1161A>G
0	0	100	NA	75,9	0	NA	NA	capreomycin	rrs_1163C>T
0	0	100	NA	75,9	0	NA	NA	capreomycin	rrs_1164T>G
0	0	100	NA	75,9	0	NA	NA	capreomycin	rrs_1164TC>T
0	0	100	NA	75,9	0	NA	NA	capreomycin	rrs_1167G>A
0	0	100	NA	75,9	0	NA	NA	capreomycin	rrs_1168A>T
0	0	100	NA	75,9	0	NA	NA	capreomycin	rrs_1169G>A
0	0	100	NA	75,9	0	NA	NA	capreomycin	rrs_1173G>A
0	0	100	NA	75,9	0	NA	NA	capreomycin	rrs_1176G>A
0	0	100	NA	75,9	0	NA	NA	capreomycin	rrs_117A>G
0	0	100	NA	75,9	0	NA	NA	capreomycin	rrs_1181T>A
0	0	100	NA	75,9	0	NA	NA	capreomycin	rrs_1182G>A
0	0	100	NA	75,9	0	NA	NA	capreomycin	rrs_118C>T
0	0	100	NA	75,9	0	NA	NA	capreomycin	rrs_1192C>A
0	0	100	NA	75,9	0	NA	NA	capreomycin	rrs_1193A>T
0	0	100	NA	75,9	0	NA	NA	capreomycin	rrs_1194T>A
0	0	100	NA	75,9	0	NA	NA	capreomycin	rrs_1197T>TG
0	0	100	NA	75,9	0	NA	NA	capreomycin	rrs_119G>T
0	0	100	NA	75,9	0	NA	NA	capreomycin	rrs_11A>T
0	0	100	NA	75,9	0	NA	NA	capreomycin	rrs_1202C>A
0	0	100	NA	75,9	0	NA	NA	capreomycin	rrs_1202C>CA
0	0	100	NA	75,9	0	NA	NA	capreomycin	rrs_1204T>TA
0	0	100	NA	75,9	0	NA	NA	capreomycin	rrs_1205A>G
0	0	100	NA	75,9	0	NA	NA	capreomycin	rrs_1208T>C
0	0	100	NA	75,9	0	NA	NA	capreomycin	rrs_1209C>A
0	0	100	NA	75,9	0	NA	NA	capreomycin	rrs_1209C>G
0	0	100	NA	75,9	0	NA	NA	capreomycin	rrs_1210C>A
0	0	100	NA	75,9	0	NA	NA	capreomycin	rrs_1216T>A
0	0	100	NA	75,9	0	NA	NA	capreomycin	rrs_1216T>C
0	0	100	NA	75,9	0	NA	NA	capreomycin	rrs_1223A>T
0	0	100	NA	75,9	0	NA	NA	capreomycin	rrs_1226C>A
0	0	100	NA	75,9	0	NA	NA	capreomycin	rrs_1228A>T
0	0	100	NA	75,9	0	NA	NA	capreomycin	rrs_122G>T
0	0	100	NA	75,9	0	NA	NA	capreomycin	rrs_1234G>A
0	0	100	NA	75,9	0	NA	NA	capreomycin	rrs_1236C>G
0	0	100	NA	75,9	0	NA	NA	capreomycin	rrs_1238G>T
0	0	100	NA	75,9	0	NA	NA	capreomycin	rrs_123G>A
0	0	100	NA	75,9	0	NA	NA	capreomycin	rrs_123G>T
0	0	100	NA	75,9	0	NA	NA	capreomycin	rrs_1241C>T
0	0	100	NA	75,9	0	NA	NA	capreomycin	rrs_1243A>G
0	0	100	NA	75,9	0	NA	NA	capreomycin	rrs_1244A>G
0	0	100	NA	75,9	0	NA	NA	capreomycin	rrs_1246G>T
0	0	100	NA	75,9	0	NA	NA	capreomycin	rrs_1247G>A
0	0	100	NA	75,9	0	NA	NA	capreomycin	rrs_1251C>T
0	0	100	NA	75,9	0	NA	NA	capreomycin	rrs_1259C>A
0	0	100	NA	75,9	0	NA	NA	capreomycin	rrs_1263G>T
0	0	100	NA	75,9	0	NA	NA	capreomycin	rrs_1265T>A
0	0	100	NA	75,9	0	NA	NA	capreomycin	rrs_1268G>A
0	0	100	NA	75,9	0	NA	NA	capreomycin	rrs_1269C>T
0	0	100	NA	75,9	0	NA	NA	capreomycin	rrs_1273TC>T
0	0	100	NA	75,9	0	NA	NA	capreomycin	rrs_1275C>A
0	0	100	NA	75,9	0	NA	NA	capreomycin	rrs_1276T>TA
0	0	100	NA	75,9	0	NA	NA	capreomycin	rrs_1277T>C
0	0	100	NA	75,9	0	NA	NA	capreomycin	rrs_1277T>G
0	0	100	NA	75,9	0	NA	NA	capreomycin	rrs_1278A>ATC
0	0	100	NA	75,9	0	NA	NA	capreomycin	rrs_1279A>G
0	0	100	NA	75,9	0	NA	NA	capreomycin	rrs_1279A>T
0	0	100	NA	75,9	0	NA	NA	capreomycin	rrs_1283C>G
0	0	100	NA	75,9	0	NA	NA	capreomycin	rrs_1286G>C
0	0	100	NA	75,9	0	NA	NA	capreomycin	rrs_1288C>A
0	0	100	NA	75,9	0	NA	NA	capreomycin	rrs_1289T>C
0	0	100	NA	75,9	0	NA	NA	capreomycin	rrs_128C>T
0	0	100	NA	75,9	0	NA	NA	capreomycin	rrs_1291A>G
0	0	100	NA	75,9	0	NA	NA	capreomycin	rrs_1291A>T
0	0	100	NA	75,9	0	NA	NA	capreomycin	rrs_1292G>T
0	0	100	NA	75,9	0	NA	NA	capreomycin	rrs_1293T>A
0	0	100	NA	75,9	0	NA	NA	capreomycin	rrs_1295C>T
0	0	100	NA	75,9	0	NA	NA	capreomycin	rrs_129T>A
0	0	100	NA	75,9	0	NA	NA	capreomycin	rrs_12G>A
0	0	100	NA	75,9	0	NA	NA	capreomycin	rrs_1302G>A
0	0	100	NA	75,9	0	NA	NA	capreomycin	rrs_1304G>A
0	0	100	NA	75,9	0	NA	NA	capreomycin	rrs_1304G>T
0	0	100	NA	75,9	0	NA	NA	capreomycin	rrs_1306C>A
0	0	100	NA	75,9	0	NA	NA	capreomycin	rrs_1306C>T
0	0	100	NA	75,9	0	NA	NA	capreomycin	rrs_130G>A
0	0	100	NA	75,9	0	NA	NA	capreomycin	rrs_1312C>T
0	0	100	NA	75,9	0	NA	NA	capreomycin	rrs_1316A>T
0	0	100	NA	75,9	0	NA	NA	capreomycin	rrs_1318C>CG
0	0	100	NA	75,9	0	NA	NA	capreomycin	rrs_1319C>T
0	0	100	NA	75,9	0	NA	NA	capreomycin	rrs_1327T>G
0	0	100	NA	75,9	0	NA	NA	capreomycin	rrs_1329G>A
0	0	100	NA	75,9	0	NA	NA	capreomycin	rrs_1334C>A
0	0	100	NA	75,9	0	NA	NA	capreomycin	rrs_1335G>T
0	0	100	NA	75,9	0	NA	NA	capreomycin	rrs_133C>T
0	0	100	NA	75,9	0	NA	NA	capreomycin	rrs_1345G>A
0	0	100	NA	75,9	0	NA	NA	capreomycin	rrs_1353G>T
0	0	100	NA	75,9	0	NA	NA	capreomycin	rrs_1355A>T
0	0	100	NA	75,9	0	NA	NA	capreomycin	rrs_1355AACG>A
0	0	100	NA	75,9	0	NA	NA	capreomycin	rrs_1356A>T
0	0	100	NA	75,9	0	NA	NA	capreomycin	rrs_1358G>A
0	0	100	NA	75,9	0	NA	NA	capreomycin	rrs_1358G>T
0	0	100	NA	75,9	0	NA	NA	capreomycin	rrs_1360T>TTGTC
0	0	100	NA	75,9	0	NA	NA	capreomycin	rrs_1361G>T
0	0	100	NA	75,9	0	NA	NA	capreomycin	rrs_1362C>T
0	0	100	NA	75,9	0	NA	NA	capreomycin	rrs_1363G>A
0	0	100	NA	75,9	0	NA	NA	capreomycin	rrs_1365T>A
0	0	100	NA	75,9	0	NA	NA	capreomycin	rrs_1366G>T
0	0	100	NA	75,9	0	NA	NA	capreomycin	rrs_1369T>A
0	0	100	NA	75,9	0	NA	NA	capreomycin	rrs_136C>G
0	0	100	NA	75,9	0	NA	NA	capreomycin	rrs_1370A>T
0	0	100	NA	75,9	0	NA	NA	capreomycin	rrs_1378G>A
0	0	100	NA	75,9	0	NA	NA	capreomycin	rrs_1378G>T
0	0	100	NA	75,9	0	NA	NA	capreomycin	rrs_1381C>G
0	0	100	NA	75,9	0	NA	NA	capreomycin	rrs_1385G>A
0	0	100	NA	75,9	0	NA	NA	capreomycin	rrs_1393C>T
0	0	100	NA	75,9	0	NA	NA	capreomycin	rrs_1394G>A
0	0	100	NA	75,9	0	NA	NA	capreomycin	rrs_1394G>T
0	0	100	NA	75,9	0	NA	NA	capreomycin	rrs_1395C>T
0	0	100	NA	75,9	0	NA	NA	capreomycin	rrs_1399T>A
0	0	100	NA	75,9	0	NA	NA	capreomycin	rrs_139T>A
0	0	100	NA	75,9	0	NA	NA	capreomycin	rrs_139T>G
0	0	100	NA	75,9	0	NA	NA	capreomycin	rrs_13A>T
0	0	100	NA	75,9	0	NA	NA	capreomycin	rrs_1404T>A
0	0	100	NA	75,9	0	NA	NA	capreomycin	rrs_1405C>T
0	0	100	NA	75,9	0	NA	NA	capreomycin	rrs_1409A>T
0	0	100	NA	75,9	0	NA	NA	capreomycin	rrs_140T>A
0	0	100	NA	75,9	0	NA	NA	capreomycin	rrs_1413T>A
0	0	100	NA	75,9	0	NA	NA	capreomycin	rrs_1415G>A
0	0	100	NA	75,9	0	NA	NA	capreomycin	rrs_1421A>C
0	0	100	NA	75,9	0	NA	NA	capreomycin	rrs_1422C>A
0	0	100	NA	75,9	0	NA	NA	capreomycin	rrs_1423C>T
0	0	100	NA	75,9	0	NA	NA	capreomycin	rrs_1424C>T
0	0	100	NA	75,9	0	NA	NA	capreomycin	rrs_1425G>T
0	0	100	NA	75,9	0	NA	NA	capreomycin	rrs_1426A>T
0	0	100	NA	75,9	0	NA	NA	capreomycin	rrs_1429C>G
0	0	100	NA	75,9	0	NA	NA	capreomycin	rrs_1431A>T
0	0	100	NA	75,9	0	NA	NA	capreomycin	rrs_1434G>A
0	0	100	NA	75,9	0	NA	NA	capreomycin	rrs_1437C>T
0	0	100	NA	75,9	0	NA	NA	capreomycin	rrs_143G>A
0	0	100	NA	75,9	0	NA	NA	capreomycin	rrs_1443C>CCTTT
0	0	100	NA	75,9	0	NA	NA	capreomycin	rrs_1443C>CG
0	0	100	NA	75,9	0	NA	NA	capreomycin	rrs_1443C>CT
0	0	100	NA	75,9	0	NA	NA	capreomycin	rrs_1445C>G
0	0	100	NA	75,9	0	NA	NA	capreomycin	rrs_1447G>A
0	0	100	NA	75,9	0	NA	NA	capreomycin	rrs_1447G>T
0	0	100	NA	75,9	0	NA	NA	capreomycin	rrs_1448G>A
0	0	100	NA	75,9	0	NA	NA	capreomycin	rrs_1449A>G
0	0	100	NA	75,9	0	NA	NA	capreomycin	rrs_1450G>A
0	0	100	NA	75,9	0	NA	NA	capreomycin	rrs_1451G>A
0	0	100	NA	75,9	0	NA	NA	capreomycin	rrs_1453A>T
0	0	100	NA	75,9	0	NA	NA	capreomycin	rrs_1455C>A
0	0	100	NA	75,9	0	NA	NA	capreomycin	rrs_1455C>T
0	0	100	NA	75,9	0	NA	NA	capreomycin	rrs_1458T>A
0	0	100	NA	75,9	0	NA	NA	capreomycin	rrs_1459C>T
0	0	100	NA	75,9	0	NA	NA	capreomycin	rrs_1460G>A
0	0	100	NA	75,9	0	NA	NA	capreomycin	rrs_1461A>G
0	0	100	NA	75,9	0	NA	NA	capreomycin	rrs_1461A>T
0	0	100	NA	75,9	0	NA	NA	capreomycin	rrs_1462A>T
0	0	100	NA	75,9	0	NA	NA	capreomycin	rrs_1465T>G
0	0	100	NA	75,9	0	NA	NA	capreomycin	rrs_1466G>A
0	0	100	NA	75,9	0	NA	NA	capreomycin	rrs_1475G>A
0	0	100	NA	75,9	0	NA	NA	capreomycin	rrs_1476A>T
0	0	100	NA	75,9	0	NA	NA	capreomycin	rrs_1478T>G
0	0	100	NA	75,9	0	NA	NA	capreomycin	rrs_147A>T
0	0	100	NA	75,9	0	NA	NA	capreomycin	rrs_1481G>A
0	0	100	NA	75,9	0	NA	NA	capreomycin	rrs_1484G>A
0	0	100	NA	75,9	0	NA	NA	capreomycin	rrs_1487G>T
0	0	100	NA	75,9	0	NA	NA	capreomycin	rrs_1491T>A
0	0	100	NA	75,9	0	NA	NA	capreomycin	rrs_1491T>G
0	0	100	NA	75,9	0	NA	NA	capreomycin	rrs_1494C>A
0	0	100	NA	75,9	0	NA	NA	capreomycin	rrs_1500A>T
0	0	100	NA	75,9	0	NA	NA	capreomycin	rrs_1502C>A
0	0	100	NA	75,9	0	NA	NA	capreomycin	rrs_1504G>A
0	0	100	NA	75,9	0	NA	NA	capreomycin	rrs_1504G>C
0	0	100	NA	75,9	0	NA	NA	capreomycin	rrs_1508C>A
0	0	100	NA	75,9	0	NA	NA	capreomycin	rrs_1511A>T
0	0	100	NA	75,9	0	NA	NA	capreomycin	rrs_1514G>T
0	0	100	NA	75,9	0	NA	NA	capreomycin	rrs_151C>T
0	0	100	NA	75,9	0	NA	NA	capreomycin	rrs_1527A>ACCT
0	0	100	NA	75,9	0	NA	NA	capreomycin	rrs_156A>T
0	0	100	NA	75,9	0	NA	NA	capreomycin	rrs_159C>A
0	0	100	NA	75,9	0	NA	NA	capreomycin	rrs_159C>CT
0	0	100	NA	75,9	0	NA	NA	capreomycin	rrs_161G>A
0	0	100	NA	75,9	0	NA	NA	capreomycin	rrs_161G>T
0	0	100	NA	75,9	0	NA	NA	capreomycin	rrs_164T>G
0	0	100	NA	75,9	0	NA	NA	capreomycin	rrs_167A>T
0	0	100	NA	75,9	0	NA	NA	capreomycin	rrs_170A>G
0	0	100	NA	75,9	0	NA	NA	capreomycin	rrs_170A>T
0	0	100	NA	75,9	0	NA	NA	capreomycin	rrs_172C>T
0	0	100	NA	75,9	0	NA	NA	capreomycin	rrs_174G>A
0	0	100	NA	75,9	0	NA	NA	capreomycin	rrs_177A>T
0	0	100	NA	75,9	0	NA	NA	capreomycin	rrs_178G>T
0	0	100	NA	75,9	0	NA	NA	capreomycin	rrs_181C>G
0	0	100	NA	75,9	0	NA	NA	capreomycin	rrs_182C>T
0	0	100	NA	75,9	0	NA	NA	capreomycin	rrs_185G>T
0	0	100	NA	75,9	0	NA	NA	capreomycin	rrs_186G>T
0	0	100	NA	75,9	0	NA	NA	capreomycin	rrs_187G>A
0	0	100	NA	75,9	0	NA	NA	capreomycin	rrs_188A>G
0	0	100	NA	75,9	0	NA	NA	capreomycin	rrs_192A>T
0	0	100	NA	75,9	0	NA	NA	capreomycin	rrs_195T>C
0	0	100	NA	75,9	0	NA	NA	capreomycin	rrs_196C>T
0	0	100	NA	75,9	0	NA	NA	capreomycin	rrs_197T>G
0	0	100	NA	75,9	0	NA	NA	capreomycin	rrs_1T>C
0	0	100	NA	75,9	0	NA	NA	capreomycin	rrs_208A>T
0	0	100	NA	75,9	0	NA	NA	capreomycin	rrs_212C>T
0	0	100	NA	75,9	0	NA	NA	capreomycin	rrs_215T>A
0	0	100	NA	75,9	0	NA	NA	capreomycin	rrs_219G>A
0	0	100	NA	75,9	0	NA	NA	capreomycin	rrs_224G>T
0	0	100	NA	75,9	0	NA	NA	capreomycin	rrs_225G>C
0	0	100	NA	75,9	0	NA	NA	capreomycin	rrs_229G>A
0	0	100	NA	75,9	0	NA	NA	capreomycin	rrs_235G>A
0	0	100	NA	75,9	0	NA	NA	capreomycin	rrs_23T>C
0	0	100	NA	75,9	0	NA	NA	capreomycin	rrs_240C>T
0	0	100	NA	75,9	0	NA	NA	capreomycin	rrs_246G>T
0	0	100	NA	75,9	0	NA	NA	capreomycin	rrs_247C>T
0	0	100	NA	75,9	0	NA	NA	capreomycin	rrs_247CT>C
0	0	100	NA	75,9	0	NA	NA	capreomycin	rrs_250G>A
0	0	100	NA	75,9	0	NA	NA	capreomycin	rrs_253G>T
0	0	100	NA	75,9	0	NA	NA	capreomycin	rrs_257G>GC
0	0	100	NA	75,9	0	NA	NA	capreomycin	rrs_257G>T
0	0	100	NA	75,9	0	NA	NA	capreomycin	rrs_258G>A
0	0	100	NA	75,9	0	NA	NA	capreomycin	rrs_25G>T
0	0	100	NA	75,9	0	NA	NA	capreomycin	rrs_262A>G
0	0	100	NA	75,9	0	NA	NA	capreomycin	rrs_264G>A
0	0	100	NA	75,9	0	NA	NA	capreomycin	rrs_265G>A
0	0	100	NA	75,9	0	NA	NA	capreomycin	rrs_270C>T
0	0	100	NA	75,9	0	NA	NA	capreomycin	rrs_275G>A
0	0	100	NA	75,9	0	NA	NA	capreomycin	rrs_276C>T
0	0	100	NA	75,9	0	NA	NA	capreomycin	rrs_277G>T
0	0	100	NA	75,9	0	NA	NA	capreomycin	rrs_278A>G
0	0	100	NA	75,9	0	NA	NA	capreomycin	rrs_278A>T
0	0	100	NA	75,9	0	NA	NA	capreomycin	rrs_279C>T
0	0	100	NA	75,9	0	NA	NA	capreomycin	rrs_27T>A
0	0	100	NA	75,9	0	NA	NA	capreomycin	rrs_282C>A
0	0	100	NA	75,9	0	NA	NA	capreomycin	rrs_283G>T
0	0	100	NA	75,9	0	NA	NA	capreomycin	rrs_284G>GT
0	0	100	NA	75,9	0	NA	NA	capreomycin	rrs_288G>A
0	0	100	NA	75,9	0	NA	NA	capreomycin	rrs_28C>T
0	0	100	NA	75,9	0	NA	NA	capreomycin	rrs_291G>A
0	0	100	NA	75,9	0	NA	NA	capreomycin	rrs_294C>T
0	0	100	NA	75,9	0	NA	NA	capreomycin	rrs_299A>T
0	0	100	NA	75,9	0	NA	NA	capreomycin	rrs_301G>A
0	0	100	NA	75,9	0	NA	NA	capreomycin	rrs_304G>A
0	0	100	NA	75,9	0	NA	NA	capreomycin	rrs_30G>A
0	0	100	NA	75,9	0	NA	NA	capreomycin	rrs_310C>T
0	0	100	NA	75,9	0	NA	NA	capreomycin	rrs_314A>C
0	0	100	NA	75,9	0	NA	NA	capreomycin	rrs_314A>G
0	0	100	NA	75,9	0	NA	NA	capreomycin	rrs_315C>A
0	0	100	NA	75,9	0	NA	NA	capreomycin	rrs_323G>A
0	0	100	NA	75,9	0	NA	NA	capreomycin	rrs_324A>T
0	0	100	NA	75,9	0	NA	NA	capreomycin	rrs_326A>T
0	0	100	NA	75,9	0	NA	NA	capreomycin	rrs_327T>G
0	0	100	NA	75,9	0	NA	NA	capreomycin	rrs_329C>A
0	0	100	NA	75,9	0	NA	NA	capreomycin	rrs_32A>G
0	0	100	NA	75,9	0	NA	NA	capreomycin	rrs_332C>A
0	0	100	NA	75,9	0	NA	NA	capreomycin	rrs_334C>G
0	0	100	NA	75,9	0	NA	NA	capreomycin	rrs_334C>T
0	0	100	NA	75,9	0	NA	NA	capreomycin	rrs_335A>C
0	0	100	NA	75,9	0	NA	NA	capreomycin	rrs_335A>T
0	0	100	NA	75,9	0	NA	NA	capreomycin	rrs_336G>T
0	0	100	NA	75,9	0	NA	NA	capreomycin	rrs_337A>T
0	0	100	NA	75,9	0	NA	NA	capreomycin	rrs_341C>A
0	0	100	NA	75,9	0	NA	NA	capreomycin	rrs_343A>G
0	0	100	NA	75,9	0	NA	NA	capreomycin	rrs_343A>T
0	0	100	NA	75,9	0	NA	NA	capreomycin	rrs_347G>A
0	0	100	NA	75,9	0	NA	NA	capreomycin	rrs_349G>A
0	0	100	NA	75,9	0	NA	NA	capreomycin	rrs_34G>T
0	0	100	NA	75,9	0	NA	NA	capreomycin	rrs_352A>C
0	0	100	NA	75,9	0	NA	NA	capreomycin	rrs_352A>T
0	0	100	NA	75,9	0	NA	NA	capreomycin	rrs_353G>A
0	0	100	NA	75,9	0	NA	NA	capreomycin	rrs_355A>G
0	0	100	NA	75,9	0	NA	NA	capreomycin	rrs_356G>T
0	0	100	NA	75,9	0	NA	NA	capreomycin	rrs_357T>A
0	0	100	NA	75,9	0	NA	NA	capreomycin	rrs_357T>C
0	0	100	NA	75,9	0	NA	NA	capreomycin	rrs_359G>T
0	0	100	NA	75,9	0	NA	NA	capreomycin	rrs_361G>T
0	0	100	NA	75,9	0	NA	NA	capreomycin	rrs_362A>G
0	0	100	NA	75,9	0	NA	NA	capreomycin	rrs_369C>T
0	0	100	NA	75,9	0	NA	NA	capreomycin	rrs_370A>T
0	0	100	NA	75,9	0	NA	NA	capreomycin	rrs_380C>G
0	0	100	NA	75,9	0	NA	NA	capreomycin	rrs_385C>T
0	0	100	NA	75,9	0	NA	NA	capreomycin	rrs_387G>A
0	0	100	NA	75,9	0	NA	NA	capreomycin	rrs_394C>T
0	0	100	NA	75,9	0	NA	NA	capreomycin	rrs_396A>T
0	0	100	NA	75,9	0	NA	NA	capreomycin	rrs_398G>A
0	0	100	NA	75,9	0	NA	NA	capreomycin	rrs_401G>A
0	0	100	NA	75,9	0	NA	NA	capreomycin	rrs_405G>T
0	0	100	NA	75,9	0	NA	NA	capreomycin	rrs_406G>C
0	0	100	NA	75,9	0	NA	NA	capreomycin	rrs_408G>C
0	0	100	NA	75,9	0	NA	NA	capreomycin	rrs_411T>C
0	0	100	NA	75,9	0	NA	NA	capreomycin	rrs_412G>A
0	0	100	NA	75,9	0	NA	NA	capreomycin	rrs_413A>C
0	0	100	NA	75,9	0	NA	NA	capreomycin	rrs_418C>T
0	0	100	NA	75,9	0	NA	NA	capreomycin	rrs_419T>C
0	0	100	NA	75,9	0	NA	NA	capreomycin	rrs_422G>T
0	0	100	NA	75,9	0	NA	NA	capreomycin	rrs_42G>A
0	0	100	NA	75,9	0	NA	NA	capreomycin	rrs_433C>T
0	0	100	NA	75,9	0	NA	NA	capreomycin	rrs_434T>C
0	0	100	NA	75,9	0	NA	NA	capreomycin	rrs_434T>G
0	0	100	NA	75,9	0	NA	NA	capreomycin	rrs_437T>G
0	0	100	NA	75,9	0	NA	NA	capreomycin	rrs_43C>T
0	0	100	NA	75,9	0	NA	NA	capreomycin	rrs_444T>A
0	0	100	NA	75,9	0	NA	NA	capreomycin	rrs_445C>T
0	0	100	NA	75,9	0	NA	NA	capreomycin	rrs_446G>A
0	0	100	NA	75,9	0	NA	NA	capreomycin	rrs_448C>T
0	0	100	NA	75,9	0	NA	NA	capreomycin	rrs_44G>A
0	0	100	NA	75,9	0	NA	NA	capreomycin	rrs_450A>T
0	0	100	NA	75,9	0	NA	NA	capreomycin	rrs_454T>C
0	0	100	NA	75,9	0	NA	NA	capreomycin	rrs_457G>A
0	0	100	NA	75,9	0	NA	NA	capreomycin	rrs_464C>A
0	0	100	NA	75,9	0	NA	NA	capreomycin	rrs_467G>T
0	0	100	NA	75,9	0	NA	NA	capreomycin	rrs_469A>G
0	0	100	NA	75,9	0	NA	NA	capreomycin	rrs_46C>A
0	0	100	NA	75,9	0	NA	NA	capreomycin	rrs_46C>G
0	0	100	NA	75,9	0	NA	NA	capreomycin	rrs_470T>C
0	0	100	NA	75,9	0	NA	NA	capreomycin	rrs_472G>A
0	0	100	NA	75,9	0	NA	NA	capreomycin	rrs_472G>T
0	0	100	NA	75,9	0	NA	NA	capreomycin	rrs_475G>T
0	0	100	NA	75,9	0	NA	NA	capreomycin	rrs_476G>GT
0	0	100	NA	75,9	0	NA	NA	capreomycin	rrs_478A>T
0	0	100	NA	75,9	0	NA	NA	capreomycin	rrs_479G>A
0	0	100	NA	75,9	0	NA	NA	capreomycin	rrs_480G>A
0	0	100	NA	75,9	0	NA	NA	capreomycin	rrs_481TG>T
0	0	100	NA	75,9	0	NA	NA	capreomycin	rrs_482G>A
0	0	100	NA	75,9	0	NA	NA	capreomycin	rrs_484A>T
0	0	100	NA	75,9	0	NA	NA	capreomycin	rrs_485G>A
0	0	100	NA	75,9	0	NA	NA	capreomycin	rrs_487A>G
0	0	100	NA	75,9	0	NA	NA	capreomycin	rrs_492C>G
0	0	100	NA	75,9	0	NA	NA	capreomycin	rrs_493A>G
0	0	100	NA	75,9	0	NA	NA	capreomycin	rrs_495C>A
0	0	100	NA	75,9	0	NA	NA	capreomycin	rrs_495C>T
0	0	100	NA	75,9	0	NA	NA	capreomycin	rrs_504A>T
0	0	100	NA	75,9	0	NA	NA	capreomycin	rrs_506G>A
0	0	100	NA	75,9	0	NA	NA	capreomycin	rrs_506G>T
0	0	100	NA	75,9	0	NA	NA	capreomycin	rrs_50C>T
0	0	100	NA	75,9	0	NA	NA	capreomycin	rrs_512G>A
0	0	100	NA	75,9	0	NA	NA	capreomycin	rrs_518G>A
0	0	100	NA	75,9	0	NA	NA	capreomycin	rrs_521G>A
0	0	100	NA	75,9	0	NA	NA	capreomycin	rrs_523A>G
0	0	100	NA	75,9	0	NA	NA	capreomycin	rrs_525T>C
0	0	100	NA	75,9	0	NA	NA	capreomycin	rrs_526A>T
0	0	100	NA	75,9	0	NA	NA	capreomycin	rrs_530A>G
0	0	100	NA	75,9	0	NA	NA	capreomycin	rrs_532G>A
0	0	100	NA	75,9	0	NA	NA	capreomycin	rrs_534T>TG
0	0	100	NA	75,9	0	NA	NA	capreomycin	rrs_539G>A
0	0	100	NA	75,9	0	NA	NA	capreomycin	rrs_540C>A
0	0	100	NA	75,9	0	NA	NA	capreomycin	rrs_542T>A
[truncated: 26,097 more rows]
