# Supplementary material for: A large scale evaluation of TBProfiler and Mykrobe for antibiotic resistance prediction in Mycobacterium tuberculosis
Source: PeerJ. 2019 May 1;7:e6857. doi: 10.7717/peerj.6857 (PMC6500375; doi:10.7717/peerj.6857)
Supplement: Supplemental Information 2 [file peerj-07-6857-s002.zip › supplementary-data/lineages_mykrobe.csv]

species	lineage	phylo.group	subcomplex	strain.id
Mycobacterium_tuberculosis	Delhi_Central_Asia	Mycobacterium_tuberculosis_complex		ERR025833
Mycobacterium_tuberculosis	Delhi_Central_Asia	Mycobacterium_tuberculosis_complex		ERR025834
Mycobacterium_tuberculosis	Delhi_Central_Asia	Mycobacterium_tuberculosis_complex		ERR025835
Mycobacterium_tuberculosis	Delhi_Central_Asia	Mycobacterium_tuberculosis_complex		ERR025836
Mycobacterium_tuberculosis	European_American	Mycobacterium_tuberculosis_complex		ERR025837
Mycobacterium_tuberculosis	European_American	Mycobacterium_tuberculosis_complex		ERR025838
Mycobacterium_tuberculosis	Beijing_East_Asia	Mycobacterium_tuberculosis_complex		ERR025839
Mycobacterium_tuberculosis	European_American	Mycobacterium_tuberculosis_complex		ERR025842
Mycobacterium_tuberculosis	European_American	Mycobacterium_tuberculosis_complex		ERR025843
Mycobacterium_tuberculosis	European_American	Mycobacterium_tuberculosis_complex		ERR025844
Mycobacterium_tuberculosis	European_American	Mycobacterium_tuberculosis_complex		ERR025846
Mycobacterium_tuberculosis	European_American	Mycobacterium_tuberculosis_complex		ERR025847
Mycobacterium_tuberculosis	European_American	Mycobacterium_tuberculosis_complex		ERR025848
Mycobacterium_tuberculosis	Beijing_East_Asia	Mycobacterium_tuberculosis_complex		ERR036186
Mycobacterium_tuberculosis	European_American	Mycobacterium_tuberculosis_complex		ERR036187
Mycobacterium_tuberculosis	European_American	Mycobacterium_tuberculosis_complex		ERR036188
Mycobacterium_tuberculosis	European_American	Mycobacterium_tuberculosis_complex		ERR036189
Mycobacterium_tuberculosis	European_American	Mycobacterium_tuberculosis_complex		ERR036190
Mycobacterium_tuberculosis	European_American	Mycobacterium_tuberculosis_complex		ERR036191
Mycobacterium_tuberculosis	European_American	Mycobacterium_tuberculosis_complex		ERR036192
Mycobacterium_tuberculosis	Delhi_Central_Asia	Mycobacterium_tuberculosis_complex		ERR036193
Mycobacterium_tuberculosis	Delhi_Central_Asia	Mycobacterium_tuberculosis_complex		ERR036195
Mycobacterium_tuberculosis	European_American	Mycobacterium_tuberculosis_complex		ERR036196
Mycobacterium_tuberculosis	European_American	Mycobacterium_tuberculosis_complex		ERR036197
Mycobacterium_tuberculosis	European_American	Mycobacterium_tuberculosis_complex		ERR036199
Mycobacterium_tuberculosis	European_American	Mycobacterium_tuberculosis_complex		ERR036200
Mycobacterium_tuberculosis	East_Africa_Indian_ocean	Mycobacterium_tuberculosis_complex		ERR036201
Mycobacterium_tuberculosis	European_American	Mycobacterium_tuberculosis_complex		ERR036202
Mycobacterium_tuberculosis	European_American	Mycobacterium_tuberculosis_complex		ERR036203
Mycobacterium_tuberculosis	European_American	Mycobacterium_tuberculosis_complex		ERR036204
Mycobacterium_tuberculosis	European_American	Mycobacterium_tuberculosis_complex		ERR036205
Mycobacterium_tuberculosis	European_American	Mycobacterium_tuberculosis_complex		ERR036206
Mycobacterium_tuberculosis	European_American	Mycobacterium_tuberculosis_complex		ERR036208
Mycobacterium_tuberculosis	Delhi_Central_Asia	Mycobacterium_tuberculosis_complex		ERR036209
Mycobacterium_tuberculosis	Delhi_Central_Asia	Mycobacterium_tuberculosis_complex		ERR036210
Mycobacterium_tuberculosis	European_American	Mycobacterium_tuberculosis_complex		ERR036212
Mycobacterium_tuberculosis	East_Africa_Indian_ocean	Mycobacterium_tuberculosis_complex		ERR036213
Mycobacterium_tuberculosis	European_American	Mycobacterium_tuberculosis_complex		ERR036214
Mycobacterium_tuberculosis	Delhi_Central_Asia	Mycobacterium_tuberculosis_complex		ERR036216
Mycobacterium_tuberculosis	East_Africa_Indian_ocean	Mycobacterium_tuberculosis_complex		ERR036217
Mycobacterium_tuberculosis	Delhi_Central_Asia	Mycobacterium_tuberculosis_complex		ERR036218
Mycobacterium_tuberculosis	European_American	Mycobacterium_tuberculosis_complex		ERR036219
Mycobacterium_tuberculosis	European_American	Mycobacterium_tuberculosis_complex		ERR036220
Mycobacterium_tuberculosis	European_American	Mycobacterium_tuberculosis_complex		ERR036221
Mycobacterium_tuberculosis	East_Africa_Indian_ocean	Mycobacterium_tuberculosis_complex		ERR036222
Mycobacterium_tuberculosis	East_Africa_Indian_ocean	Mycobacterium_tuberculosis_complex		ERR036223
Mycobacterium_tuberculosis	European_American	Mycobacterium_tuberculosis_complex		ERR036225
Mycobacterium_tuberculosis	European_American	Mycobacterium_tuberculosis_complex		ERR036226
Mycobacterium_tuberculosis	European_American	Mycobacterium_tuberculosis_complex		ERR036227
Mycobacterium_tuberculosis	European_American	Mycobacterium_tuberculosis_complex		ERR036228
Mycobacterium_tuberculosis	European_American	Mycobacterium_tuberculosis_complex		ERR036229
Mycobacterium_tuberculosis	East_Africa_Indian_ocean	Mycobacterium_tuberculosis_complex		ERR036230
Mycobacterium_tuberculosis	European_American	Mycobacterium_tuberculosis_complex		ERR036231
Mycobacterium_tuberculosis	European_American	Mycobacterium_tuberculosis_complex		ERR036232
Mycobacterium_tuberculosis	European_American	Mycobacterium_tuberculosis_complex		ERR036234
Mycobacterium_tuberculosis	Beijing_East_Asia	Mycobacterium_tuberculosis_complex		ERR036235
Mycobacterium_tuberculosis	East_Africa_Indian_ocean	Mycobacterium_tuberculosis_complex		ERR036236
Mycobacterium_tuberculosis	European_American	Mycobacterium_tuberculosis_complex		ERR036238
Mycobacterium_tuberculosis	European_American	Mycobacterium_tuberculosis_complex		ERR036239
Mycobacterium_tuberculosis	European_American	Mycobacterium_tuberculosis_complex		ERR036240
Mycobacterium_tuberculosis	European_American	Mycobacterium_tuberculosis_complex		ERR036241
Mycobacterium_tuberculosis	European_American	Mycobacterium_tuberculosis_complex		ERR036242
Mycobacterium_tuberculosis	Delhi_Central_Asia	Mycobacterium_tuberculosis_complex		ERR036243
Mycobacterium_tuberculosis	European_American	Mycobacterium_tuberculosis_complex		ERR036244
Mycobacterium_tuberculosis	European_American	Mycobacterium_tuberculosis_complex		ERR036245
Mycobacterium_tuberculosis	European_American	Mycobacterium_tuberculosis_complex		ERR036246
Mycobacterium_tuberculosis	European_American	Mycobacterium_tuberculosis_complex		ERR036247
Mycobacterium_tuberculosis	European_American	Mycobacterium_tuberculosis_complex		ERR036248
Mycobacterium_tuberculosis	European_American	Mycobacterium_tuberculosis_complex		ERR036249
Mycobacterium_tuberculosis	European_American	Mycobacterium_tuberculosis_complex		ERR037467
Mycobacterium_tuberculosis	European_American	Mycobacterium_tuberculosis_complex		ERR037468
Mycobacterium_tuberculosis	European_American	Mycobacterium_tuberculosis_complex		ERR037470
Mycobacterium_tuberculosis	European_American	Mycobacterium_tuberculosis_complex		ERR037471
Mycobacterium_tuberculosis	European_American	Mycobacterium_tuberculosis_complex		ERR037472
Mycobacterium_tuberculosis	East_Africa_Indian_ocean	Mycobacterium_tuberculosis_complex		ERR037473
Mycobacterium_tuberculosis	European_American	Mycobacterium_tuberculosis_complex		ERR037474
Mycobacterium_tuberculosis	European_American	Mycobacterium_tuberculosis_complex		ERR037475
Mycobacterium_tuberculosis	East_Africa_Indian_ocean	Mycobacterium_tuberculosis_complex		ERR037476
Mycobacterium_tuberculosis	European_American	Mycobacterium_tuberculosis_complex		ERR037477
Mycobacterium_tuberculosis	European_American	Mycobacterium_tuberculosis_complex		ERR037478
Mycobacterium_tuberculosis	European_American	Mycobacterium_tuberculosis_complex		ERR037479
Mycobacterium_tuberculosis	European_American	Mycobacterium_tuberculosis_complex		ERR037480
Mycobacterium_tuberculosis	European_American	Mycobacterium_tuberculosis_complex		ERR037481
Mycobacterium_tuberculosis	Delhi_Central_Asia	Mycobacterium_tuberculosis_complex		ERR037482
Mycobacterium_tuberculosis	European_American	Mycobacterium_tuberculosis_complex		ERR037483
Mycobacterium_tuberculosis	European_American	Mycobacterium_tuberculosis_complex		ERR037484
Mycobacterium_tuberculosis	European_American	Mycobacterium_tuberculosis_complex		ERR037485
Mycobacterium_tuberculosis	European_American	Mycobacterium_tuberculosis_complex		ERR037486
Mycobacterium_tuberculosis	European_American	Mycobacterium_tuberculosis_complex		ERR037487
Mycobacterium_tuberculosis	Delhi_Central_Asia	Mycobacterium_tuberculosis_complex		ERR037488
Mycobacterium_tuberculosis	East_Africa_Indian_ocean	Mycobacterium_tuberculosis_complex		ERR037489
Mycobacterium_tuberculosis	European_American	Mycobacterium_tuberculosis_complex		ERR037490
Mycobacterium_tuberculosis	East_Africa_Indian_ocean	Mycobacterium_tuberculosis_complex		ERR037491
Mycobacterium_tuberculosis	Delhi_Central_Asia	Mycobacterium_tuberculosis_complex		ERR037492
Mycobacterium_tuberculosis	European_American	Mycobacterium_tuberculosis_complex		ERR037493
Mycobacterium_tuberculosis	European_American	Mycobacterium_tuberculosis_complex		ERR037494
Mycobacterium_tuberculosis	European_American	Mycobacterium_tuberculosis_complex		ERR037495
Mycobacterium_tuberculosis	East_Africa_Indian_ocean	Mycobacterium_tuberculosis_complex		ERR037496
Mycobacterium_tuberculosis	European_American	Mycobacterium_tuberculosis_complex		ERR037497
Mycobacterium_tuberculosis	European_American	Mycobacterium_tuberculosis_complex		ERR037498
Mycobacterium_tuberculosis	European_American	Mycobacterium_tuberculosis_complex		ERR037499
Mycobacterium_tuberculosis	European_American	Mycobacterium_tuberculosis_complex		ERR037500
Mycobacterium_tuberculosis	Delhi_Central_Asia	Mycobacterium_tuberculosis_complex		ERR037502
Mycobacterium_tuberculosis	European_American	Mycobacterium_tuberculosis_complex		ERR037503
Mycobacterium_tuberculosis	European_American	Mycobacterium_tuberculosis_complex		ERR037504
Mycobacterium_tuberculosis	European_American	Mycobacterium_tuberculosis_complex		ERR037505
Mycobacterium_tuberculosis	European_American	Mycobacterium_tuberculosis_complex		ERR037506
Mycobacterium_tuberculosis	European_American	Mycobacterium_tuberculosis_complex		ERR037507
Mycobacterium_tuberculosis	European_American	Mycobacterium_tuberculosis_complex		ERR037508
Mycobacterium_tuberculosis	European_American	Mycobacterium_tuberculosis_complex		ERR037509
Mycobacterium_tuberculosis	East_Africa_Indian_ocean	Mycobacterium_tuberculosis_complex		ERR037510
Mycobacterium_tuberculosis	East_Africa_Indian_ocean	Mycobacterium_tuberculosis_complex		ERR037511
Mycobacterium_tuberculosis	European_American	Mycobacterium_tuberculosis_complex		ERR037512
Mycobacterium_tuberculosis	European_American	Mycobacterium_tuberculosis_complex		ERR037513
Mycobacterium_tuberculosis	European_American	Mycobacterium_tuberculosis_complex		ERR037514
Mycobacterium_tuberculosis	European_American	Mycobacterium_tuberculosis_complex		ERR037515
Mycobacterium_tuberculosis	European_American	Mycobacterium_tuberculosis_complex		ERR037516
Mycobacterium_tuberculosis	European_American	Mycobacterium_tuberculosis_complex		ERR037517
Mycobacterium_tuberculosis	European_American	Mycobacterium_tuberculosis_complex		ERR037518
Mycobacterium_tuberculosis	East_Africa_Indian_ocean	Mycobacterium_tuberculosis_complex		ERR037519
Mycobacterium_tuberculosis	East_Africa_Indian_ocean	Mycobacterium_tuberculosis_complex		ERR037520
Mycobacterium_tuberculosis	East_Africa_Indian_ocean	Mycobacterium_tuberculosis_complex		ERR037521
Mycobacterium_tuberculosis	European_American	Mycobacterium_tuberculosis_complex		ERR037522
Mycobacterium_tuberculosis	East_Africa_Indian_ocean	Mycobacterium_tuberculosis_complex		ERR037523
Mycobacterium_tuberculosis	European_American	Mycobacterium_tuberculosis_complex		ERR037524
Mycobacterium_tuberculosis	European_American	Mycobacterium_tuberculosis_complex		ERR037525
Mycobacterium_tuberculosis	European_American	Mycobacterium_tuberculosis_complex		ERR037526
Mycobacterium_tuberculosis	European_American	Mycobacterium_tuberculosis_complex		ERR037527
Mycobacterium_tuberculosis	European_American	Mycobacterium_tuberculosis_complex		ERR037528
Mycobacterium_tuberculosis	European_American	Mycobacterium_tuberculosis_complex		ERR037530
Mycobacterium_tuberculosis	European_American	Mycobacterium_tuberculosis_complex		ERR037531
Mycobacterium_tuberculosis	European_American	Mycobacterium_tuberculosis_complex		ERR037532
Mycobacterium_tuberculosis	European_American	Mycobacterium_tuberculosis_complex		ERR037533
Mycobacterium_tuberculosis	European_American	Mycobacterium_tuberculosis_complex		ERR037534
Mycobacterium_tuberculosis	European_American	Mycobacterium_tuberculosis_complex		ERR037535
Mycobacterium_tuberculosis	East_Africa_Indian_ocean	Mycobacterium_tuberculosis_complex		ERR037536
Mycobacterium_tuberculosis	European_American	Mycobacterium_tuberculosis_complex		ERR037537
Mycobacterium_tuberculosis	European_American	Mycobacterium_tuberculosis_complex		ERR037538
Mycobacterium_tuberculosis	European_American	Mycobacterium_tuberculosis_complex		ERR037539
Mycobacterium_tuberculosis	European_American	Mycobacterium_tuberculosis_complex		ERR037540
Mycobacterium_tuberculosis	European_American	Mycobacterium_tuberculosis_complex		ERR037541
Mycobacterium_tuberculosis	European_American	Mycobacterium_tuberculosis_complex		ERR037542
Mycobacterium_tuberculosis	European_American	Mycobacterium_tuberculosis_complex		ERR037543
Mycobacterium_tuberculosis	European_American	Mycobacterium_tuberculosis_complex		ERR037544
Mycobacterium_tuberculosis	European_American	Mycobacterium_tuberculosis_complex		ERR037545
Mycobacterium_tuberculosis	Delhi_Central_Asia	Mycobacterium_tuberculosis_complex		ERR037546
Mycobacterium_tuberculosis	European_American	Mycobacterium_tuberculosis_complex		ERR037547
Mycobacterium_tuberculosis	European_American	Mycobacterium_tuberculosis_complex		ERR037548
Mycobacterium_tuberculosis	European_American	Mycobacterium_tuberculosis_complex		ERR037549
Mycobacterium_tuberculosis	European_American	Mycobacterium_tuberculosis_complex		ERR037550
Mycobacterium_tuberculosis	Beijing_East_Asia	Mycobacterium_tuberculosis_complex		ERR037551
Mycobacterium_tuberculosis	European_American	Mycobacterium_tuberculosis_complex		ERR037552
Mycobacterium_tuberculosis	European_American	Mycobacterium_tuberculosis_complex		ERR037553
Mycobacterium_tuberculosis	European_American	Mycobacterium_tuberculosis_complex		ERR037554
Mycobacterium_tuberculosis	East_Africa_Indian_ocean	Mycobacterium_tuberculosis_complex		ERR037555
Mycobacterium_tuberculosis	European_American	Mycobacterium_tuberculosis_complex		ERR038254
Mycobacterium_tuberculosis	European_American	Mycobacterium_tuberculosis_complex		ERR038255
Mycobacterium_tuberculosis	European_American	Mycobacterium_tuberculosis_complex		ERR038256
Mycobacterium_tuberculosis	European_American	Mycobacterium_tuberculosis_complex		ERR038257
Mycobacterium_tuberculosis	East_Africa_Indian_ocean	Mycobacterium_tuberculosis_complex		ERR038258
Mycobacterium_tuberculosis	East_Africa_Indian_ocean	Mycobacterium_tuberculosis_complex		ERR038259
Mycobacterium_tuberculosis	Delhi_Central_Asia	Mycobacterium_tuberculosis_complex		ERR038260
Mycobacterium_tuberculosis	Delhi_Central_Asia	Mycobacterium_tuberculosis_complex		ERR038261
Mycobacterium_tuberculosis	Delhi_Central_Asia	Mycobacterium_tuberculosis_complex		ERR038262
Mycobacterium_tuberculosis	Delhi_Central_Asia	Mycobacterium_tuberculosis_complex		ERR038263
Mycobacterium_tuberculosis	Delhi_Central_Asia	Mycobacterium_tuberculosis_complex		ERR038264
Mycobacterium_tuberculosis	Delhi_Central_Asia	Mycobacterium_tuberculosis_complex		ERR038265
Mycobacterium_tuberculosis	Delhi_Central_Asia	Mycobacterium_tuberculosis_complex		ERR038266
Mycobacterium_tuberculosis	Delhi_Central_Asia	Mycobacterium_tuberculosis_complex		ERR038269
Mycobacterium_tuberculosis	Delhi_Central_Asia	Mycobacterium_tuberculosis_complex		ERR038270
Mycobacterium_tuberculosis	Delhi_Central_Asia	Mycobacterium_tuberculosis_complex		ERR038271
Mycobacterium_tuberculosis	Delhi_Central_Asia	Mycobacterium_tuberculosis_complex		ERR038272
Mycobacterium_tuberculosis	Delhi_Central_Asia	Mycobacterium_tuberculosis_complex		ERR038273
Mycobacterium_tuberculosis	European_American	Mycobacterium_tuberculosis_complex		ERR038274
Mycobacterium_tuberculosis	European_American	Mycobacterium_tuberculosis_complex		ERR038275
Mycobacterium_tuberculosis	European_American	Mycobacterium_tuberculosis_complex		ERR038276
Mycobacterium_tuberculosis	European_American	Mycobacterium_tuberculosis_complex		ERR038277
Mycobacterium_tuberculosis	European_American	Mycobacterium_tuberculosis_complex		ERR038278
Mycobacterium_tuberculosis	European_American	Mycobacterium_tuberculosis_complex		ERR038279
Mycobacterium_tuberculosis	Delhi_Central_Asia	Mycobacterium_tuberculosis_complex		ERR038280
Mycobacterium_tuberculosis	European_American	Mycobacterium_tuberculosis_complex		ERR038281
Mycobacterium_tuberculosis	European_American	Mycobacterium_tuberculosis_complex		ERR038282
Mycobacterium_tuberculosis	European_American	Mycobacterium_tuberculosis_complex		ERR038283
Mycobacterium_tuberculosis	European_American	Mycobacterium_tuberculosis_complex		ERR038284
Mycobacterium_tuberculosis	European_American	Mycobacterium_tuberculosis_complex		ERR038285
Mycobacterium_tuberculosis	European_American	Mycobacterium_tuberculosis_complex		ERR038286
Mycobacterium_tuberculosis	Delhi_Central_Asia	Mycobacterium_tuberculosis_complex		ERR038287
Mycobacterium_tuberculosis	Delhi_Central_Asia	Mycobacterium_tuberculosis_complex		ERR038288
Mycobacterium_tuberculosis	European_American	Mycobacterium_tuberculosis_complex		ERR038290
Mycobacterium_tuberculosis	European_American	Mycobacterium_tuberculosis_complex		ERR038291
Mycobacterium_tuberculosis	European_American	Mycobacterium_tuberculosis_complex		ERR038292
Mycobacterium_tuberculosis	European_American	Mycobacterium_tuberculosis_complex		ERR038293
Mycobacterium_tuberculosis	European_American	Mycobacterium_tuberculosis_complex		ERR038294
Mycobacterium_tuberculosis	European_American	Mycobacterium_tuberculosis_complex		ERR038295
Mycobacterium_tuberculosis	European_American	Mycobacterium_tuberculosis_complex		ERR038296
Mycobacterium_tuberculosis	Delhi_Central_Asia	Mycobacterium_tuberculosis_complex		ERR038298
Mycobacterium_tuberculosis	Delhi_Central_Asia	Mycobacterium_tuberculosis_complex		ERR038299
Mycobacterium_tuberculosis	Delhi_Central_Asia	Mycobacterium_tuberculosis_complex		ERR038300
Mycobacterium_tuberculosis	European_American	Mycobacterium_tuberculosis_complex		ERR038736
Mycobacterium_tuberculosis	European_American	Mycobacterium_tuberculosis_complex		ERR038739
Mycobacterium_tuberculosis	European_American	Mycobacterium_tuberculosis_complex		ERR038740
Mycobacterium_tuberculosis	European_American	Mycobacterium_tuberculosis_complex		ERR038741
Mycobacterium_tuberculosis	European_American	Mycobacterium_tuberculosis_complex		ERR038742
Mycobacterium_tuberculosis	Delhi_Central_Asia	Mycobacterium_tuberculosis_complex		ERR038743
Mycobacterium_tuberculosis	European_American	Mycobacterium_tuberculosis_complex		ERR038744
Mycobacterium_tuberculosis	European_American	Mycobacterium_tuberculosis_complex		ERR038745
Mycobacterium_tuberculosis	Beijing_East_Asia	Mycobacterium_tuberculosis_complex		ERR038746
Mycobacterium_tuberculosis	European_American	Mycobacterium_tuberculosis_complex		ERR038747
Mycobacterium_tuberculosis	European_American	Mycobacterium_tuberculosis_complex		ERR038748
Mycobacterium_tuberculosis	European_American	Mycobacterium_tuberculosis_complex		ERR038749
Mycobacterium_tuberculosis	European_American	Mycobacterium_tuberculosis_complex		ERR038750
Mycobacterium_tuberculosis	European_American	Mycobacterium_tuberculosis_complex		ERR038751
Mycobacterium_tuberculosis	Delhi_Central_Asia	Mycobacterium_tuberculosis_complex		ERR038752
Mycobacterium_tuberculosis	Delhi_Central_Asia	Mycobacterium_tuberculosis_complex		ERR038753
Mycobacterium_tuberculosis	European_American	Mycobacterium_tuberculosis_complex		ERR038754
Mycobacterium_tuberculosis	European_American	Mycobacterium_tuberculosis_complex		ERR038755
Mycobacterium_tuberculosis	Delhi_Central_Asia	Mycobacterium_tuberculosis_complex		ERR039323
Mycobacterium_tuberculosis	Delhi_Central_Asia	Mycobacterium_tuberculosis_complex		ERR039324
Mycobacterium_tuberculosis	European_American	Mycobacterium_tuberculosis_complex		ERR039325
Mycobacterium_tuberculosis	European_American	Mycobacterium_tuberculosis_complex		ERR039326
Mycobacterium_tuberculosis	European_American	Mycobacterium_tuberculosis_complex		ERR039327
Mycobacterium_tuberculosis	European_American	Mycobacterium_tuberculosis_complex		ERR039328
Mycobacterium_tuberculosis	European_American	Mycobacterium_tuberculosis_complex		ERR039329
Mycobacterium_tuberculosis	European_American	Mycobacterium_tuberculosis_complex		ERR039330
Mycobacterium_tuberculosis	Delhi_Central_Asia	Mycobacterium_tuberculosis_complex		ERR039331
Mycobacterium_tuberculosis	Delhi_Central_Asia	Mycobacterium_tuberculosis_complex		ERR039332
Mycobacterium_tuberculosis	Delhi_Central_Asia	Mycobacterium_tuberculosis_complex		ERR039333
Mycobacterium_tuberculosis	Delhi_Central_Asia	Mycobacterium_tuberculosis_complex		ERR039334
Mycobacterium_tuberculosis	European_American	Mycobacterium_tuberculosis_complex		ERR039335
Mycobacterium_tuberculosis	European_American	Mycobacterium_tuberculosis_complex		ERR039336
Mycobacterium_tuberculosis	European_American	Mycobacterium_tuberculosis_complex		ERR039337
Mycobacterium_tuberculosis	European_American	Mycobacterium_tuberculosis_complex		ERR039338
Mycobacterium_tuberculosis	European_American	Mycobacterium_tuberculosis_complex		ERR039339
Mycobacterium_tuberculosis	European_American	Mycobacterium_tuberculosis_complex		ERR039340
Mycobacterium_tuberculosis	European_American	Mycobacterium_tuberculosis_complex		ERR039341
Mycobacterium_tuberculosis	European_American	Mycobacterium_tuberculosis_complex		ERR039342
Mycobacterium_tuberculosis	European_American	Mycobacterium_tuberculosis_complex		ERR039343
Mycobacterium_tuberculosis	European_American	Mycobacterium_tuberculosis_complex		ERR039344
Mycobacterium_tuberculosis	European_American	Mycobacterium_tuberculosis_complex		ERR039345
Mycobacterium_tuberculosis	European_American	Mycobacterium_tuberculosis_complex		ERR039346
Mycobacterium_tuberculosis	Delhi_Central_Asia	Mycobacterium_tuberculosis_complex		ERR040086
Mycobacterium_tuberculosis	Delhi_Central_Asia	Mycobacterium_tuberculosis_complex		ERR040087
Mycobacterium_tuberculosis	Delhi_Central_Asia	Mycobacterium_tuberculosis_complex		ERR040088
Mycobacterium_tuberculosis	Delhi_Central_Asia	Mycobacterium_tuberculosis_complex		ERR040089
Mycobacterium_tuberculosis	Delhi_Central_Asia	Mycobacterium_tuberculosis_complex		ERR040090
Mycobacterium_tuberculosis	Delhi_Central_Asia	Mycobacterium_tuberculosis_complex		ERR040091
Mycobacterium_tuberculosis	Delhi_Central_Asia	Mycobacterium_tuberculosis_complex		ERR040093
Mycobacterium_tuberculosis	European_American	Mycobacterium_tuberculosis_complex		ERR040094
Mycobacterium_tuberculosis	European_American	Mycobacterium_tuberculosis_complex		ERR040095
Mycobacterium_tuberculosis	European_American	Mycobacterium_tuberculosis_complex		ERR040096
Mycobacterium_tuberculosis	European_American	Mycobacterium_tuberculosis_complex		ERR040097
Mycobacterium_tuberculosis	European_American	Mycobacterium_tuberculosis_complex		ERR040098
Mycobacterium_tuberculosis	European_American	Mycobacterium_tuberculosis_complex		ERR040099
Mycobacterium_tuberculosis	European_American	Mycobacterium_tuberculosis_complex		ERR040100
Mycobacterium_tuberculosis	European_American	Mycobacterium_tuberculosis_complex		ERR040101
Mycobacterium_tuberculosis	European_American	Mycobacterium_tuberculosis_complex		ERR040102
Mycobacterium_tuberculosis	European_American	Mycobacterium_tuberculosis_complex		ERR040103
Mycobacterium_tuberculosis	European_American	Mycobacterium_tuberculosis_complex		ERR040104
Mycobacterium_tuberculosis	European_American	Mycobacterium_tuberculosis_complex		ERR040105
Mycobacterium_tuberculosis	Delhi_Central_Asia	Mycobacterium_tuberculosis_complex		ERR040106
Mycobacterium_tuberculosis	Delhi_Central_Asia	Mycobacterium_tuberculosis_complex		ERR040107
Mycobacterium_tuberculosis	Delhi_Central_Asia	Mycobacterium_tuberculosis_complex		ERR040108
Mycobacterium_tuberculosis	European_American	Mycobacterium_tuberculosis_complex		ERR040109
Mycobacterium_tuberculosis	European_American	Mycobacterium_tuberculosis_complex		ERR040112
Mycobacterium_tuberculosis	Delhi_Central_Asia	Mycobacterium_tuberculosis_complex		ERR040114
Mycobacterium_tuberculosis	European_American	Mycobacterium_tuberculosis_complex		ERR040115
Mycobacterium_tuberculosis	Delhi_Central_Asia	Mycobacterium_tuberculosis_complex		ERR040118
Mycobacterium_tuberculosis	Delhi_Central_Asia	Mycobacterium_tuberculosis_complex		ERR040119
Mycobacterium_tuberculosis	European_American	Mycobacterium_tuberculosis_complex		ERR040120
Mycobacterium_tuberculosis	East_Africa_Indian_ocean	Mycobacterium_tuberculosis_complex		ERR040121
Mycobacterium_tuberculosis	European_American	Mycobacterium_tuberculosis_complex		ERR040122
Mycobacterium_tuberculosis	Delhi_Central_Asia	Mycobacterium_tuberculosis_complex		ERR040123
Mycobacterium_tuberculosis	European_American	Mycobacterium_tuberculosis_complex		ERR040124
Mycobacterium_tuberculosis	European_American	Mycobacterium_tuberculosis_complex		ERR040125
Mycobacterium_tuberculosis	Delhi_Central_Asia	Mycobacterium_tuberculosis_complex		ERR040126
Mycobacterium_tuberculosis	European_American	Mycobacterium_tuberculosis_complex		ERR040127
Mycobacterium_tuberculosis	European_American	Mycobacterium_tuberculosis_complex		ERR040128
Mycobacterium_tuberculosis	Delhi_Central_Asia	Mycobacterium_tuberculosis_complex		ERR040129
Mycobacterium_tuberculosis	European_American	Mycobacterium_tuberculosis_complex		ERR040130
Mycobacterium_tuberculosis	European_American	Mycobacterium_tuberculosis_complex		ERR040131
Mycobacterium_tuberculosis	European_American	Mycobacterium_tuberculosis_complex		ERR040132
Mycobacterium_tuberculosis	Delhi_Central_Asia	Mycobacterium_tuberculosis_complex		ERR040133
Mycobacterium_tuberculosis	European_American	Mycobacterium_tuberculosis_complex		ERR040134
Mycobacterium_tuberculosis	European_American	Mycobacterium_tuberculosis_complex		ERR040135
Mycobacterium_tuberculosis	Delhi_Central_Asia	Mycobacterium_tuberculosis_complex		ERR040136
Mycobacterium_tuberculosis	European_American	Mycobacterium_tuberculosis_complex		ERR040137
Mycobacterium_tuberculosis	European_American	Mycobacterium_tuberculosis_complex		ERR040138
Mycobacterium_tuberculosis	Delhi_Central_Asia	Mycobacterium_tuberculosis_complex		ERR040140
Mycobacterium_tuberculosis	Delhi_Central_Asia	Mycobacterium_tuberculosis_complex		ERR040141
Mycobacterium_tuberculosis	European_American	Mycobacterium_tuberculosis_complex		ERR040142
Mycobacterium_tuberculosis	Delhi_Central_Asia	Mycobacterium_tuberculosis_complex		ERR046729
Mycobacterium_tuberculosis	Delhi_Central_Asia	Mycobacterium_tuberculosis_complex		ERR046730
Mycobacterium_tuberculosis	European_American	Mycobacterium_tuberculosis_complex		ERR046732
Mycobacterium_tuberculosis	European_American	Mycobacterium_tuberculosis_complex		ERR046733
Mycobacterium_tuberculosis	European_American	Mycobacterium_tuberculosis_complex		ERR046734
Mycobacterium_tuberculosis	European_American	Mycobacterium_tuberculosis_complex		ERR046735
Mycobacterium_tuberculosis	European_American	Mycobacterium_tuberculosis_complex		ERR046736
Mycobacterium_tuberculosis	European_American	Mycobacterium_tuberculosis_complex		ERR046737
Mycobacterium_tuberculosis	European_American	Mycobacterium_tuberculosis_complex		ERR046738
Mycobacterium_tuberculosis	European_American	Mycobacterium_tuberculosis_complex		ERR046739
Mycobacterium_tuberculosis	European_American	Mycobacterium_tuberculosis_complex		ERR046741
Mycobacterium_tuberculosis	European_American	Mycobacterium_tuberculosis_complex		ERR046743
Mycobacterium_tuberculosis	European_American	Mycobacterium_tuberculosis_complex		ERR046744
Mycobacterium_tuberculosis	European_American	Mycobacterium_tuberculosis_complex		ERR046745
Mycobacterium_tuberculosis	European_American	Mycobacterium_tuberculosis_complex		ERR046746
Mycobacterium_bovis	Unknown	Mycobacterium_tuberculosis_complex		ERR046747
Mycobacterium_bovis	Unknown	Mycobacterium_tuberculosis_complex		ERR046748
Mycobacterium_bovis	Unknown	Mycobacterium_tuberculosis_complex		ERR046749
Mycobacterium_tuberculosis	European_American	Mycobacterium_tuberculosis_complex		ERR046751
Mycobacterium_tuberculosis	European_American	Mycobacterium_tuberculosis_complex		ERR046752
Mycobacterium_tuberculosis	European_American	Mycobacterium_tuberculosis_complex		ERR046753
Mycobacterium_tuberculosis	European_American	Mycobacterium_tuberculosis_complex		ERR046754
Mycobacterium_tuberculosis	European_American	Mycobacterium_tuberculosis_complex		ERR046755
Mycobacterium_tuberculosis	European_American	Mycobacterium_tuberculosis_complex		ERR046756
Mycobacterium_tuberculosis	European_American	Mycobacterium_tuberculosis_complex		ERR046758
Mycobacterium_tuberculosis	European_American	Mycobacterium_tuberculosis_complex		ERR046759
Mycobacterium_tuberculosis	European_American	Mycobacterium_tuberculosis_complex		ERR046760
Mycobacterium_tuberculosis	European_American	Mycobacterium_tuberculosis_complex		ERR046761
Mycobacterium_tuberculosis	European_American	Mycobacterium_tuberculosis_complex		ERR046762
Mycobacterium_tuberculosis	European_American	Mycobacterium_tuberculosis_complex		ERR046763
Mycobacterium_tuberculosis	European_American	Mycobacterium_tuberculosis_complex		ERR046764
Mycobacterium_tuberculosis	European_American	Mycobacterium_tuberculosis_complex		ERR046765
Mycobacterium_tuberculosis	European_American	Mycobacterium_tuberculosis_complex		ERR046766
Mycobacterium_tuberculosis	European_American	Mycobacterium_tuberculosis_complex		ERR046767
Mycobacterium_tuberculosis	European_American	Mycobacterium_tuberculosis_complex		ERR046768
Mycobacterium_tuberculosis	Delhi_Central_Asia	Mycobacterium_tuberculosis_complex		ERR046769
Mycobacterium_tuberculosis	Delhi_Central_Asia	Mycobacterium_tuberculosis_complex		ERR046770
Mycobacterium_tuberculosis	Delhi_Central_Asia	Mycobacterium_tuberculosis_complex		ERR046771
Mycobacterium_tuberculosis	Delhi_Central_Asia	Mycobacterium_tuberculosis_complex		ERR046772
Mycobacterium_tuberculosis	Delhi_Central_Asia	Mycobacterium_tuberculosis_complex		ERR046773
Mycobacterium_tuberculosis	Delhi_Central_Asia	Mycobacterium_tuberculosis_complex		ERR046775
Mycobacterium_tuberculosis	European_American	Mycobacterium_tuberculosis_complex		ERR046776
Mycobacterium_tuberculosis	European_American	Mycobacterium_tuberculosis_complex		ERR046777
Mycobacterium_tuberculosis	European_American	Mycobacterium_tuberculosis_complex		ERR046778
Mycobacterium_tuberculosis	Delhi_Central_Asia	Mycobacterium_tuberculosis_complex		ERR046779
Mycobacterium_tuberculosis	Delhi_Central_Asia	Mycobacterium_tuberculosis_complex		ERR046780
Mycobacterium_tuberculosis	European_American	Mycobacterium_tuberculosis_complex		ERR046781
Mycobacterium_tuberculosis	European_American	Mycobacterium_tuberculosis_complex		ERR046782
Mycobacterium_tuberculosis	European_American	Mycobacterium_tuberculosis_complex		ERR046783
Mycobacterium_tuberculosis	European_American	Mycobacterium_tuberculosis_complex		ERR046784
Mycobacterium_tuberculosis	European_American	Mycobacterium_tuberculosis_complex		ERR046785
Mycobacterium_tuberculosis	European_American	Mycobacterium_tuberculosis_complex		ERR046786
Mycobacterium_tuberculosis	European_American	Mycobacterium_tuberculosis_complex		ERR046788
Mycobacterium_tuberculosis	European_American	Mycobacterium_tuberculosis_complex		ERR046789
Mycobacterium_tuberculosis	European_American	Mycobacterium_tuberculosis_complex		ERR046791
Mycobacterium_tuberculosis	European_American	Mycobacterium_tuberculosis_complex		ERR046792
Mycobacterium_tuberculosis	European_American	Mycobacterium_tuberculosis_complex		ERR046794
Mycobacterium_tuberculosis	European_American	Mycobacterium_tuberculosis_complex		ERR046795
Mycobacterium_tuberculosis	European_American	Mycobacterium_tuberculosis_complex		ERR046796
Mycobacterium_tuberculosis	European_American	Mycobacterium_tuberculosis_complex		ERR046797
Mycobacterium_tuberculosis	European_American	Mycobacterium_tuberculosis_complex		ERR046798
Mycobacterium_tuberculosis	European_American	Mycobacterium_tuberculosis_complex		ERR046799
Mycobacterium_tuberculosis	European_American	Mycobacterium_tuberculosis_complex		ERR046800
Mycobacterium_tuberculosis	European_American	Mycobacterium_tuberculosis_complex		ERR046819
Mycobacterium_tuberculosis	European_American	Mycobacterium_tuberculosis_complex		ERR046820
Mycobacterium_tuberculosis	European_American	Mycobacterium_tuberculosis_complex		ERR046821
Mycobacterium_tuberculosis	European_American	Mycobacterium_tuberculosis_complex		ERR046822
Mycobacterium_tuberculosis	East_Africa_Indian_ocean	Mycobacterium_tuberculosis_complex		ERR046823
Mycobacterium_tuberculosis	East_Africa_Indian_ocean	Mycobacterium_tuberculosis_complex		ERR046824
Mycobacterium_tuberculosis	European_American	Mycobacterium_tuberculosis_complex		ERR046825
Mycobacterium_tuberculosis	European_American	Mycobacterium_tuberculosis_complex		ERR046831
Mycobacterium_tuberculosis	East_Africa_Indian_ocean	Mycobacterium_tuberculosis_complex		ERR046832
Mycobacterium_tuberculosis	European_American	Mycobacterium_tuberculosis_complex		ERR046833
Mycobacterium_tuberculosis	European_American	Mycobacterium_tuberculosis_complex		ERR046834
Mycobacterium_tuberculosis	European_American	Mycobacterium_tuberculosis_complex		ERR046837
Mycobacterium_tuberculosis	European_American	Mycobacterium_tuberculosis_complex		ERR046838
Mycobacterium_tuberculosis	European_American	Mycobacterium_tuberculosis_complex		ERR046839
Mycobacterium_tuberculosis	European_American	Mycobacterium_tuberculosis_complex		ERR046840
Mycobacterium_tuberculosis	European_American	Mycobacterium_tuberculosis_complex		ERR046841
Mycobacterium_tuberculosis	European_American	Mycobacterium_tuberculosis_complex		ERR046842
Mycobacterium_tuberculosis	European_American	Mycobacterium_tuberculosis_complex		ERR046843
Mycobacterium_tuberculosis	East_Africa_Indian_ocean	Mycobacterium_tuberculosis_complex		ERR046844
Mycobacterium_tuberculosis	Delhi_Central_Asia	Mycobacterium_tuberculosis_complex		ERR046845
Mycobacterium_tuberculosis	Delhi_Central_Asia	Mycobacterium_tuberculosis_complex		ERR046846
Mycobacterium_tuberculosis	Delhi_Central_Asia	Mycobacterium_tuberculosis_complex		ERR046847
Mycobacterium_tuberculosis	East_Africa_Indian_ocean	Mycobacterium_tuberculosis_complex		ERR046849
Mycobacterium_tuberculosis	East_Africa_Indian_ocean	Mycobacterium_tuberculosis_complex		ERR046850
Mycobacterium_tuberculosis	European_American	Mycobacterium_tuberculosis_complex		ERR046851
Mycobacterium_tuberculosis	European_American	Mycobacterium_tuberculosis_complex		ERR046852
Mycobacterium_tuberculosis	European_American	Mycobacterium_tuberculosis_complex		ERR046853
Mycobacterium_tuberculosis	Delhi_Central_Asia	Mycobacterium_tuberculosis_complex		ERR046854
Mycobacterium_tuberculosis	East_Africa_Indian_ocean	Mycobacterium_tuberculosis_complex		ERR046855
Mycobacterium_tuberculosis	Delhi_Central_Asia	Mycobacterium_tuberculosis_complex		ERR046857
Mycobacterium_tuberculosis	Delhi_Central_Asia	Mycobacterium_tuberculosis_complex		ERR046858
Mycobacterium_tuberculosis	European_American	Mycobacterium_tuberculosis_complex		ERR046859
Mycobacterium_tuberculosis	Delhi_Central_Asia	Mycobacterium_tuberculosis_complex		ERR046860
Mycobacterium_tuberculosis	Delhi_Central_Asia	Mycobacterium_tuberculosis_complex		ERR046861
Mycobacterium_tuberculosis	Delhi_Central_Asia	Mycobacterium_tuberculosis_complex		ERR046862
Mycobacterium_tuberculosis	Delhi_Central_Asia	Mycobacterium_tuberculosis_complex		ERR046863
Mycobacterium_tuberculosis	European_American	Mycobacterium_tuberculosis_complex		ERR046864
Mycobacterium_tuberculosis	European_American	Mycobacterium_tuberculosis_complex		ERR046865
Mycobacterium_tuberculosis	Delhi_Central_Asia	Mycobacterium_tuberculosis_complex		ERR046866
Mycobacterium_tuberculosis	Delhi_Central_Asia	Mycobacterium_tuberculosis_complex		ERR046867
Mycobacterium_tuberculosis	European_American	Mycobacterium_tuberculosis_complex		ERR046869
Mycobacterium_tuberculosis	European_American	Mycobacterium_tuberculosis_complex		ERR046871
Mycobacterium_tuberculosis	European_American	Mycobacterium_tuberculosis_complex		ERR046872
Mycobacterium_tuberculosis	European_American	Mycobacterium_tuberculosis_complex		ERR046873
Mycobacterium_tuberculosis	European_American	Mycobacterium_tuberculosis_complex		ERR046874
Mycobacterium_tuberculosis	European_American	Mycobacterium_tuberculosis_complex		ERR046875
Mycobacterium_tuberculosis	European_American	Mycobacterium_tuberculosis_complex		ERR046876
Mycobacterium_tuberculosis	European_American	Mycobacterium_tuberculosis_complex		ERR046877
Mycobacterium_tuberculosis	European_American	Mycobacterium_tuberculosis_complex		ERR046878
Mycobacterium_tuberculosis	European_American	Mycobacterium_tuberculosis_complex		ERR046879
Mycobacterium_tuberculosis	East_Africa_Indian_ocean	Mycobacterium_tuberculosis_complex		ERR046880
Mycobacterium_tuberculosis	East_Africa_Indian_ocean	Mycobacterium_tuberculosis_complex		ERR046881
Mycobacterium_tuberculosis	Delhi_Central_Asia	Mycobacterium_tuberculosis_complex		ERR046882
Mycobacterium_tuberculosis	Delhi_Central_Asia	Mycobacterium_tuberculosis_complex		ERR046883
Mycobacterium_tuberculosis	European_American	Mycobacterium_tuberculosis_complex		ERR046884
Mycobacterium_tuberculosis	European_American	Mycobacterium_tuberculosis_complex		ERR046885
Mycobacterium_tuberculosis	European_American	Mycobacterium_tuberculosis_complex		ERR046887
Mycobacterium_tuberculosis	European_American	Mycobacterium_tuberculosis_complex		ERR046888
Mycobacterium_tuberculosis	Delhi_Central_Asia	Mycobacterium_tuberculosis_complex		ERR046889
Mycobacterium_tuberculosis	European_American	Mycobacterium_tuberculosis_complex		ERR046890
Mycobacterium_tuberculosis	East_Africa_Indian_ocean	Mycobacterium_tuberculosis_complex		ERR046891
Mycobacterium_tuberculosis	East_Africa_Indian_ocean	Mycobacterium_tuberculosis_complex		ERR046893
Mycobacterium_tuberculosis	European_American	Mycobacterium_tuberculosis_complex		ERR046894
Mycobacterium_tuberculosis	Delhi_Central_Asia	Mycobacterium_tuberculosis_complex		ERR046895
Mycobacterium_tuberculosis	European_American	Mycobacterium_tuberculosis_complex		ERR046897
Mycobacterium_tuberculosis	East_Africa_Indian_ocean	Mycobacterium_tuberculosis_complex		ERR046898
Mycobacterium_tuberculosis	European_American	Mycobacterium_tuberculosis_complex		ERR046901
Mycobacterium_tuberculosis	European_American	Mycobacterium_tuberculosis_complex		ERR046903
Mycobacterium_tuberculosis	European_American	Mycobacterium_tuberculosis_complex		ERR046904
Mycobacterium_tuberculosis	East_Africa_Indian_ocean	Mycobacterium_tuberculosis_complex		ERR046905
Mycobacterium_tuberculosis	East_Africa_Indian_ocean	Mycobacterium_tuberculosis_complex		ERR046907
Mycobacterium_tuberculosis	European_American	Mycobacterium_tuberculosis_complex		ERR046908
Mycobacterium_tuberculosis	European_American	Mycobacterium_tuberculosis_complex		ERR046910
Mycobacterium_tuberculosis	European_American	Mycobacterium_tuberculosis_complex		ERR046911
Mycobacterium_tuberculosis	European_American	Mycobacterium_tuberculosis_complex		ERR046912
Mycobacterium_tuberculosis	European_American	Mycobacterium_tuberculosis_complex		ERR046913
Mycobacterium_tuberculosis	Delhi_Central_Asia	Mycobacterium_tuberculosis_complex		ERR046914
Mycobacterium_tuberculosis	East_Africa_Indian_ocean	Mycobacterium_tuberculosis_complex		ERR046915
Mycobacterium_tuberculosis	European_American	Mycobacterium_tuberculosis_complex		ERR046916
Mycobacterium_tuberculosis	European_American	Mycobacterium_tuberculosis_complex		ERR046917
Mycobacterium_africanum	Unknown	Mycobacterium_tuberculosis_complex		ERR046918
Mycobacterium_tuberculosis	European_American	Mycobacterium_tuberculosis_complex		ERR046919
Mycobacterium_tuberculosis	European_American	Mycobacterium_tuberculosis_complex		ERR046920
Mycobacterium_tuberculosis	Delhi_Central_Asia	Mycobacterium_tuberculosis_complex		ERR046921
Mycobacterium_tuberculosis	European_American	Mycobacterium_tuberculosis_complex		ERR046922
Mycobacterium_tuberculosis	European_American	Mycobacterium_tuberculosis_complex		ERR046923
Mycobacterium_tuberculosis	European_American	Mycobacterium_tuberculosis_complex		ERR046924
Mycobacterium_tuberculosis	European_American	Mycobacterium_tuberculosis_complex		ERR046925
Mycobacterium_tuberculosis	European_American	Mycobacterium_tuberculosis_complex		ERR046926
Mycobacterium_tuberculosis	European_American	Mycobacterium_tuberculosis_complex		ERR046928
Mycobacterium_tuberculosis	European_American	Mycobacterium_tuberculosis_complex		ERR046929
Mycobacterium_tuberculosis	European_American	Mycobacterium_tuberculosis_complex		ERR046930
Mycobacterium_tuberculosis	European_American	Mycobacterium_tuberculosis_complex		ERR046932
Mycobacterium_africanum	Unknown	Mycobacterium_tuberculosis_complex		ERR046933
Mycobacterium_tuberculosis	Delhi_Central_Asia	Mycobacterium_tuberculosis_complex		ERR046936
Mycobacterium_tuberculosis	European_American	Mycobacterium_tuberculosis_complex		ERR046937
Mycobacterium_tuberculosis	Beijing_East_Asia	Mycobacterium_tuberculosis_complex		ERR046938
Mycobacterium_tuberculosis	Delhi_Central_Asia	Mycobacterium_tuberculosis_complex		ERR046939
Mycobacterium_tuberculosis	Delhi_Central_Asia	Mycobacterium_tuberculosis_complex		ERR046940
Mycobacterium_tuberculosis	Delhi_Central_Asia	Mycobacterium_tuberculosis_complex		ERR046941
Mycobacterium_tuberculosis	Delhi_Central_Asia	Mycobacterium_tuberculosis_complex		ERR046942
Mycobacterium_tuberculosis	European_American	Mycobacterium_tuberculosis_complex		ERR046943
Mycobacterium_tuberculosis	East_Africa_Indian_ocean	Mycobacterium_tuberculosis_complex		ERR046945
Mycobacterium_tuberculosis	European_American	Mycobacterium_tuberculosis_complex		ERR046946
Mycobacterium_tuberculosis	Beijing_East_Asia	Mycobacterium_tuberculosis_complex		ERR046947
Mycobacterium_tuberculosis	European_American	Mycobacterium_tuberculosis_complex		ERR046948
Mycobacterium_tuberculosis	Beijing_East_Asia	Mycobacterium_tuberculosis_complex		ERR046949
Mycobacterium_tuberculosis	European_American	Mycobacterium_tuberculosis_complex		ERR046950
Mycobacterium_tuberculosis	European_American	Mycobacterium_tuberculosis_complex		ERR046951
Mycobacterium_tuberculosis	European_American	Mycobacterium_tuberculosis_complex		ERR046952
Mycobacterium_tuberculosis	European_American	Mycobacterium_tuberculosis_complex		ERR046953
Mycobacterium_bovis	Unknown	Mycobacterium_tuberculosis_complex		ERR046954
Mycobacterium_tuberculosis	European_American	Mycobacterium_tuberculosis_complex		ERR046957
Mycobacterium_tuberculosis	European_American	Mycobacterium_tuberculosis_complex		ERR046958
Mycobacterium_tuberculosis	European_American	Mycobacterium_tuberculosis_complex		ERR046959
Mycobacterium_tuberculosis	European_American	Mycobacterium_tuberculosis_complex		ERR046960
Mycobacterium_bovis	Unknown	Mycobacterium_tuberculosis_complex		ERR046961
Mycobacterium_tuberculosis	Beijing_East_Asia	Mycobacterium_tuberculosis_complex		ERR046963
Mycobacterium_tuberculosis	European_American	Mycobacterium_tuberculosis_complex		ERR046964
Mycobacterium_tuberculosis	Delhi_Central_Asia	Mycobacterium_tuberculosis_complex		ERR046965
Mycobacterium_tuberculosis	Beijing_East_Asia	Mycobacterium_tuberculosis_complex		ERR046966
Mycobacterium_tuberculosis	Beijing_East_Asia	Mycobacterium_tuberculosis_complex		ERR046967
Mycobacterium_tuberculosis	Delhi_Central_Asia	Mycobacterium_tuberculosis_complex		ERR046968
Mycobacterium_tuberculosis	Delhi_Central_Asia	Mycobacterium_tuberculosis_complex		ERR046969
Mycobacterium_tuberculosis	Delhi_Central_Asia	Mycobacterium_tuberculosis_complex		ERR046970
Mycobacterium_tuberculosis	European_American	Mycobacterium_tuberculosis_complex		ERR046971
Mycobacterium_tuberculosis	European_American	Mycobacterium_tuberculosis_complex		ERR046972
Mycobacterium_tuberculosis	European_American	Mycobacterium_tuberculosis_complex		ERR046974
Mycobacterium_tuberculosis	European_American	Mycobacterium_tuberculosis_complex		ERR046975
Mycobacterium_tuberculosis	European_American	Mycobacterium_tuberculosis_complex		ERR046980
Mycobacterium_tuberculosis	European_American	Mycobacterium_tuberculosis_complex		ERR046981
Mycobacterium_tuberculosis	Delhi_Central_Asia	Mycobacterium_tuberculosis_complex		ERR046982
Mycobacterium_tuberculosis	Delhi_Central_Asia	Mycobacterium_tuberculosis_complex		ERR046983
Mycobacterium_tuberculosis	European_American	Mycobacterium_tuberculosis_complex		ERR046986
Mycobacterium_tuberculosis	European_American	Mycobacterium_tuberculosis_complex		ERR046988
Mycobacterium_bovis	Unknown	Mycobacterium_tuberculosis_complex		ERR046989
Mycobacterium_tuberculosis	European_American	Mycobacterium_tuberculosis_complex		ERR046990
Mycobacterium_tuberculosis	European_American	Mycobacterium_tuberculosis_complex		ERR046991
Mycobacterium_tuberculosis	European_American	Mycobacterium_tuberculosis_complex		ERR046992
Mycobacterium_tuberculosis	European_American	Mycobacterium_tuberculosis_complex		ERR046993
Mycobacterium_tuberculosis	European_American	Mycobacterium_tuberculosis_complex		ERR046994
Mycobacterium_tuberculosis	European_American	Mycobacterium_tuberculosis_complex		ERR046995
Mycobacterium_tuberculosis	European_American	Mycobacterium_tuberculosis_complex		ERR046996
Mycobacterium_tuberculosis	European_American	Mycobacterium_tuberculosis_complex		ERR046997
Mycobacterium_tuberculosis	European_American	Mycobacterium_tuberculosis_complex		ERR046998
Mycobacterium_tuberculosis	European_American	Mycobacterium_tuberculosis_complex		ERR046999
Mycobacterium_tuberculosis	European_American	Mycobacterium_tuberculosis_complex		ERR047000
Mycobacterium_tuberculosis	East_Africa_Indian_ocean	Mycobacterium_tuberculosis_complex		ERR047002
Mycobacterium_tuberculosis	Beijing_East_Asia	Mycobacterium_tuberculosis_complex		ERR047003
Mycobacterium_tuberculosis	European_American	Mycobacterium_tuberculosis_complex		ERR047004
Mycobacterium_tuberculosis	European_American	Mycobacterium_tuberculosis_complex		ERR047005
Mycobacterium_tuberculosis	European_American	Mycobacterium_tuberculosis_complex		ERR047006
Mycobacterium_tuberculosis	European_American	Mycobacterium_tuberculosis_complex		ERR047007
Mycobacterium_tuberculosis	European_American	Mycobacterium_tuberculosis_complex		ERR047008
Mycobacterium_tuberculosis	European_American	Mycobacterium_tuberculosis_complex		ERR047009
Mycobacterium_tuberculosis	European_American	Mycobacterium_tuberculosis_complex		ERR047010
Mycobacterium_tuberculosis	European_American	Mycobacterium_tuberculosis_complex		ERR047011
Mycobacterium_tuberculosis	European_American	Mycobacterium_tuberculosis_complex		ERR047012
Mycobacterium_tuberculosis	European_American	Mycobacterium_tuberculosis_complex		ERR047013
Mycobacterium_tuberculosis	European_American	Mycobacterium_tuberculosis_complex		ERR047014
Mycobacterium_tuberculosis	European_American	Mycobacterium_tuberculosis_complex		ERR047016
Mycobacterium_tuberculosis	European_American	Mycobacterium_tuberculosis_complex		ERR072019
Mycobacterium_tuberculosis	European_American	Mycobacterium_tuberculosis_complex		ERR072020
Mycobacterium_tuberculosis	Delhi_Central_Asia	Mycobacterium_tuberculosis_complex		ERR072021
Mycobacterium_tuberculosis	Delhi_Central_Asia	Mycobacterium_tuberculosis_complex		ERR072022
Mycobacterium_tuberculosis	Delhi_Central_Asia	Mycobacterium_tuberculosis_complex		ERR072023
Mycobacterium_tuberculosis	Delhi_Central_Asia	Mycobacterium_tuberculosis_complex		ERR072024
Mycobacterium_tuberculosis	Delhi_Central_Asia	Mycobacterium_tuberculosis_complex		ERR072025
Mycobacterium_tuberculosis	Delhi_Central_Asia	Mycobacterium_tuberculosis_complex		ERR072026
Mycobacterium_tuberculosis	Beijing_East_Asia	Mycobacterium_tuberculosis_complex		ERR072027
Mycobacterium_tuberculosis	European_American	Mycobacterium_tuberculosis_complex		ERR072028
Mycobacterium_tuberculosis	Delhi_Central_Asia	Mycobacterium_tuberculosis_complex		ERR072029
Mycobacterium_tuberculosis	European_American	Mycobacterium_tuberculosis_complex		ERR072030
Mycobacterium_tuberculosis	Delhi_Central_Asia	Mycobacterium_tuberculosis_complex		ERR072031
Mycobacterium_tuberculosis	Delhi_Central_Asia	Mycobacterium_tuberculosis_complex		ERR072032
Mycobacterium_tuberculosis	European_American	Mycobacterium_tuberculosis_complex		ERR072034
Mycobacterium_tuberculosis	European_American	Mycobacterium_tuberculosis_complex		ERR072035
Mycobacterium_tuberculosis	European_American	Mycobacterium_tuberculosis_complex		ERR072036
Mycobacterium_tuberculosis	European_American	Mycobacterium_tuberculosis_complex		ERR072037
Mycobacterium_tuberculosis	European_American	Mycobacterium_tuberculosis_complex		ERR072038
Mycobacterium_tuberculosis	European_American	Mycobacterium_tuberculosis_complex		ERR072039
Mycobacterium_tuberculosis	Delhi_Central_Asia	Mycobacterium_tuberculosis_complex		ERR072040
Mycobacterium_tuberculosis	European_American	Mycobacterium_tuberculosis_complex		ERR072041
Mycobacterium_tuberculosis	European_American	Mycobacterium_tuberculosis_complex		ERR072042
Mycobacterium_tuberculosis	European_American	Mycobacterium_tuberculosis_complex		ERR072044
Mycobacterium_tuberculosis	European_American	Mycobacterium_tuberculosis_complex		ERR072045
Mycobacterium_tuberculosis	European_American	Mycobacterium_tuberculosis_complex		ERR072046
Mycobacterium_tuberculosis	European_American	Mycobacterium_tuberculosis_complex		ERR072047
Mycobacterium_tuberculosis	European_American	Mycobacterium_tuberculosis_complex		ERR072048
Mycobacterium_tuberculosis	European_American	Mycobacterium_tuberculosis_complex		ERR072050
Mycobacterium_tuberculosis	European_American	Mycobacterium_tuberculosis_complex		ERR072051
Mycobacterium_tuberculosis	Delhi_Central_Asia	Mycobacterium_tuberculosis_complex		ERR072065
Mycobacterium_tuberculosis	Delhi_Central_Asia	Mycobacterium_tuberculosis_complex		ERR072072
Mycobacterium_tuberculosis	Delhi_Central_Asia	Mycobacterium_tuberculosis_complex		ERR072077
Mycobacterium_tuberculosis	Delhi_Central_Asia	Mycobacterium_tuberculosis_complex		ERR072080
Mycobacterium_tuberculosis	European_American	Mycobacterium_tuberculosis_complex		ERR072087
Mycobacterium_tuberculosis	European_American	Mycobacterium_tuberculosis_complex		ERR072089
Mycobacterium_tuberculosis	Delhi_Central_Asia	Mycobacterium_tuberculosis_complex		ERR072094
Mycobacterium_tuberculosis	European_American	Mycobacterium_tuberculosis_complex		ERR072095
Mycobacterium_tuberculosis	European_American	Mycobacterium_tuberculosis_complex		ERR072096
Mycobacterium_tuberculosis	European_American	Mycobacterium_tuberculosis_complex		ERR1034618
Mycobacterium_tuberculosis	European_American	Mycobacterium_tuberculosis_complex		ERR1034619
Mycobacterium_tuberculosis	European_American	Mycobacterium_tuberculosis_complex		ERR1034620
Mycobacterium_tuberculosis	European_American	Mycobacterium_tuberculosis_complex		ERR1034621
Mycobacterium_tuberculosis	European_American	Mycobacterium_tuberculosis_complex		ERR1034622
Mycobacterium_tuberculosis	European_American	Mycobacterium_tuberculosis_complex		ERR1034623
Mycobacterium_tuberculosis	European_American	Mycobacterium_tuberculosis_complex		ERR1034624
Mycobacterium_tuberculosis	European_American	Mycobacterium_tuberculosis_complex		ERR1034626
Mycobacterium_tuberculosis	European_American	Mycobacterium_tuberculosis_complex		ERR1034627
Mycobacterium_tuberculosis	European_American	Mycobacterium_tuberculosis_complex		ERR1034628
Mycobacterium_tuberculosis	European_American	Mycobacterium_tuberculosis_complex		ERR1034631
Mycobacterium_tuberculosis	European_American	Mycobacterium_tuberculosis_complex		ERR1034635
Mycobacterium_tuberculosis	European_American	Mycobacterium_tuberculosis_complex		ERR1034636
Mycobacterium_tuberculosis	European_American	Mycobacterium_tuberculosis_complex		ERR1034649
Mycobacterium_tuberculosis	European_American	Mycobacterium_tuberculosis_complex		ERR1034650
Mycobacterium_tuberculosis	European_American	Mycobacterium_tuberculosis_complex		ERR1034651
Mycobacterium_tuberculosis	European_American	Mycobacterium_tuberculosis_complex		ERR1034668
Mycobacterium_tuberculosis	European_American	Mycobacterium_tuberculosis_complex		ERR1034669
Mycobacterium_tuberculosis	European_American	Mycobacterium_tuberculosis_complex		ERR1034670
Mycobacterium_tuberculosis	European_American	Mycobacterium_tuberculosis_complex		ERR1034671
Mycobacterium_tuberculosis	European_American	Mycobacterium_tuberculosis_complex		ERR1034672
Mycobacterium_tuberculosis	European_American	Mycobacterium_tuberculosis_complex		ERR1034673
Mycobacterium_tuberculosis	European_American	Mycobacterium_tuberculosis_complex		ERR1034674
Mycobacterium_tuberculosis	European_American	Mycobacterium_tuberculosis_complex		ERR1034675
Mycobacterium_tuberculosis	European_American	Mycobacterium_tuberculosis_complex		ERR1034676
Mycobacterium_tuberculosis	European_American	Mycobacterium_tuberculosis_complex		ERR1034677
Mycobacterium_tuberculosis	European_American	Mycobacterium_tuberculosis_complex		ERR1034678
Mycobacterium_tuberculosis	European_American	Mycobacterium_tuberculosis_complex		ERR1034679
Mycobacterium_tuberculosis	European_American	Mycobacterium_tuberculosis_complex		ERR1034680
Mycobacterium_tuberculosis	European_American	Mycobacterium_tuberculosis_complex		ERR1034681
Mycobacterium_tuberculosis	European_American	Mycobacterium_tuberculosis_complex		ERR1034682
Mycobacterium_tuberculosis	European_American	Mycobacterium_tuberculosis_complex		ERR1034683
Mycobacterium_tuberculosis	European_American	Mycobacterium_tuberculosis_complex		ERR1034684
Mycobacterium_tuberculosis	Delhi_Central_Asia	Mycobacterium_tuberculosis_complex		ERR1034685
Mycobacterium_tuberculosis	European_American	Mycobacterium_tuberculosis_complex		ERR1034688
Mycobacterium_tuberculosis	Delhi_Central_Asia	Mycobacterium_tuberculosis_complex		ERR1034690
Mycobacterium_tuberculosis	European_American	Mycobacterium_tuberculosis_complex		ERR1034716
Mycobacterium_tuberculosis	Beijing_East_Asia	Mycobacterium_tuberculosis_complex		ERR1034717
Mycobacterium_tuberculosis	European_American	Mycobacterium_tuberculosis_complex		ERR1034718
Mycobacterium_tuberculosis	European_American	Mycobacterium_tuberculosis_complex		ERR1034721
Mycobacterium_tuberculosis	European_American	Mycobacterium_tuberculosis_complex		ERR1034723
Mycobacterium_tuberculosis	European_American	Mycobacterium_tuberculosis_complex		ERR1034724
Mycobacterium_tuberculosis	European_American	Mycobacterium_tuberculosis_complex		ERR1034725
Mycobacterium_tuberculosis	European_American	Mycobacterium_tuberculosis_complex		ERR1034726
Mycobacterium_tuberculosis	European_American	Mycobacterium_tuberculosis_complex		ERR1034727
Mycobacterium_tuberculosis	European_American	Mycobacterium_tuberculosis_complex		ERR1034728
Mycobacterium_tuberculosis	European_American	Mycobacterium_tuberculosis_complex		ERR1034729
Mycobacterium_tuberculosis	European_American	Mycobacterium_tuberculosis_complex		ERR1034730
Mycobacterium_tuberculosis	European_American	Mycobacterium_tuberculosis_complex		ERR1034731
Mycobacterium_tuberculosis	European_American	Mycobacterium_tuberculosis_complex		ERR1034732
Mycobacterium_tuberculosis	European_American	Mycobacterium_tuberculosis_complex		ERR1034733
Mycobacterium_tuberculosis	European_American	Mycobacterium_tuberculosis_complex		ERR1034734
Mycobacterium_tuberculosis	European_American	Mycobacterium_tuberculosis_complex		ERR1034735
Mycobacterium_tuberculosis	European_American	Mycobacterium_tuberculosis_complex		ERR1034736
Mycobacterium_tuberculosis	European_American	Mycobacterium_tuberculosis_complex		ERR1034737
Mycobacterium_tuberculosis	Beijing_East_Asia	Mycobacterium_tuberculosis_complex		ERR1034738
Mycobacterium_tuberculosis	European_American	Mycobacterium_tuberculosis_complex		ERR1034739
Mycobacterium_tuberculosis	European_American	Mycobacterium_tuberculosis_complex		ERR1034740
Mycobacterium_tuberculosis	European_American	Mycobacterium_tuberculosis_complex		ERR1034742
Mycobacterium_tuberculosis	European_American	Mycobacterium_tuberculosis_complex		ERR1034743
Mycobacterium_tuberculosis	European_American	Mycobacterium_tuberculosis_complex		ERR1034744
Mycobacterium_tuberculosis	European_American	Mycobacterium_tuberculosis_complex		ERR1034745
Mycobacterium_tuberculosis	European_American	Mycobacterium_tuberculosis_complex		ERR1034746
Mycobacterium_tuberculosis	European_American	Mycobacterium_tuberculosis_complex		ERR1034747
Mycobacterium_tuberculosis	European_American	Mycobacterium_tuberculosis_complex		ERR1034748
Mycobacterium_tuberculosis	European_American	Mycobacterium_tuberculosis_complex		ERR1034749
Mycobacterium_tuberculosis	European_American	Mycobacterium_tuberculosis_complex		ERR1034750
Mycobacterium_tuberculosis	Beijing_East_Asia	Mycobacterium_tuberculosis_complex		ERR1034751
Mycobacterium_tuberculosis	European_American	Mycobacterium_tuberculosis_complex		ERR1034752
Mycobacterium_tuberculosis	European_American	Mycobacterium_tuberculosis_complex		ERR1034753
Mycobacterium_tuberculosis	Beijing_East_Asia	Mycobacterium_tuberculosis_complex		ERR1034754
Mycobacterium_tuberculosis	European_American	Mycobacterium_tuberculosis_complex		ERR1034755
Mycobacterium_tuberculosis	European_American	Mycobacterium_tuberculosis_complex		ERR1034756
Mycobacterium_tuberculosis	European_American	Mycobacterium_tuberculosis_complex		ERR1034758
Mycobacterium_tuberculosis	European_American	Mycobacterium_tuberculosis_complex		ERR1034759
Mycobacterium_tuberculosis	European_American	Mycobacterium_tuberculosis_complex		ERR1034760
Mycobacterium_tuberculosis	European_American	Mycobacterium_tuberculosis_complex		ERR1034761
Mycobacterium_tuberculosis	European_American	Mycobacterium_tuberculosis_complex		ERR1034762
Mycobacterium_tuberculosis	European_American	Mycobacterium_tuberculosis_complex		ERR1034763
Mycobacterium_tuberculosis	European_American	Mycobacterium_tuberculosis_complex		ERR1034764
Mycobacterium_tuberculosis	European_American	Mycobacterium_tuberculosis_complex		ERR1034765
Mycobacterium_tuberculosis	European_American	Mycobacterium_tuberculosis_complex		ERR1034766
Mycobacterium_tuberculosis	European_American	Mycobacterium_tuberculosis_complex		ERR1034767
Mycobacterium_tuberculosis	European_American	Mycobacterium_tuberculosis_complex		ERR1034768
Mycobacterium_tuberculosis	European_American	Mycobacterium_tuberculosis_complex		ERR1034769
Mycobacterium_tuberculosis	European_American	Mycobacterium_tuberculosis_complex		ERR1034770
Mycobacterium_tuberculosis	European_American	Mycobacterium_tuberculosis_complex		ERR1034771
Mycobacterium_tuberculosis	European_American	Mycobacterium_tuberculosis_complex		ERR1034772
Mycobacterium_tuberculosis	European_American	Mycobacterium_tuberculosis_complex		ERR1034773
Mycobacterium_tuberculosis	European_American	Mycobacterium_tuberculosis_complex		ERR1034774
Mycobacterium_tuberculosis	European_American	Mycobacterium_tuberculosis_complex		ERR1034777
Mycobacterium_tuberculosis	European_American	Mycobacterium_tuberculosis_complex		ERR1034778
Mycobacterium_tuberculosis	European_American	Mycobacterium_tuberculosis_complex		ERR1034779
Mycobacterium_tuberculosis	European_American	Mycobacterium_tuberculosis_complex		ERR1034780
Mycobacterium_tuberculosis	European_American	Mycobacterium_tuberculosis_complex		ERR1034781
Mycobacterium_tuberculosis	European_American	Mycobacterium_tuberculosis_complex		ERR1034782
Mycobacterium_tuberculosis	European_American	Mycobacterium_tuberculosis_complex		ERR1034783
Mycobacterium_tuberculosis	European_American	Mycobacterium_tuberculosis_complex		ERR1034784
Mycobacterium_tuberculosis	European_American	Mycobacterium_tuberculosis_complex		ERR1034785
Mycobacterium_tuberculosis	European_American	Mycobacterium_tuberculosis_complex		ERR1034786
Mycobacterium_tuberculosis	Beijing_East_Asia	Mycobacterium_tuberculosis_complex		ERR1034787
Mycobacterium_tuberculosis	European_American	Mycobacterium_tuberculosis_complex		ERR1034788
Mycobacterium_tuberculosis	European_American	Mycobacterium_tuberculosis_complex		ERR1034789
Mycobacterium_tuberculosis	European_American	Mycobacterium_tuberculosis_complex		ERR1034790
Mycobacterium_tuberculosis	European_American	Mycobacterium_tuberculosis_complex		ERR1034792
Mycobacterium_tuberculosis	European_American	Mycobacterium_tuberculosis_complex		ERR1034794
Mycobacterium_tuberculosis	European_American	Mycobacterium_tuberculosis_complex		ERR1034795
Mycobacterium_tuberculosis	European_American	Mycobacterium_tuberculosis_complex		ERR1034796
Mycobacterium_tuberculosis	European_American	Mycobacterium_tuberculosis_complex		ERR1034797
Mycobacterium_tuberculosis	European_American	Mycobacterium_tuberculosis_complex		ERR1034798
Mycobacterium_tuberculosis	European_American	Mycobacterium_tuberculosis_complex		ERR1034799
Mycobacterium_tuberculosis	European_American	Mycobacterium_tuberculosis_complex		ERR1034800
Mycobacterium_tuberculosis	Beijing_East_Asia	Mycobacterium_tuberculosis_complex		ERR1034801
Mycobacterium_tuberculosis	European_American	Mycobacterium_tuberculosis_complex		ERR1034802
Mycobacterium_tuberculosis	European_American	Mycobacterium_tuberculosis_complex		ERR1034811
Mycobacterium_tuberculosis	European_American	Mycobacterium_tuberculosis_complex		ERR1034812
Mycobacterium_tuberculosis	European_American	Mycobacterium_tuberculosis_complex		ERR1034813
Mycobacterium_tuberculosis	European_American	Mycobacterium_tuberculosis_complex		ERR1034814
Mycobacterium_tuberculosis	European_American	Mycobacterium_tuberculosis_complex		ERR1034815
Mycobacterium_tuberculosis	European_American	Mycobacterium_tuberculosis_complex		ERR1034816
Mycobacterium_tuberculosis	European_American	Mycobacterium_tuberculosis_complex		ERR1034817
Mycobacterium_tuberculosis	Beijing_East_Asia	Mycobacterium_tuberculosis_complex		ERR1034819
Mycobacterium_tuberculosis	European_American	Mycobacterium_tuberculosis_complex		ERR1034820
Mycobacterium_tuberculosis	European_American	Mycobacterium_tuberculosis_complex		ERR1034821
Mycobacterium_tuberculosis	European_American	Mycobacterium_tuberculosis_complex		ERR1034822
Mycobacterium_tuberculosis	European_American	Mycobacterium_tuberculosis_complex		ERR1034823
Mycobacterium_tuberculosis	European_American	Mycobacterium_tuberculosis_complex		ERR1034824
Mycobacterium_tuberculosis	European_American	Mycobacterium_tuberculosis_complex		ERR1034825
Mycobacterium_tuberculosis	Beijing_East_Asia	Mycobacterium_tuberculosis_complex		ERR1034826
Mycobacterium_tuberculosis	European_American	Mycobacterium_tuberculosis_complex		ERR1034827
Mycobacterium_tuberculosis	European_American	Mycobacterium_tuberculosis_complex		ERR1034828
Mycobacterium_tuberculosis	European_American	Mycobacterium_tuberculosis_complex		ERR1034829
Mycobacterium_tuberculosis	European_American	Mycobacterium_tuberculosis_complex		ERR1034830
Mycobacterium_tuberculosis	European_American	Mycobacterium_tuberculosis_complex		ERR1034831
Mycobacterium_tuberculosis	European_American	Mycobacterium_tuberculosis_complex		ERR1034832
Mycobacterium_tuberculosis	European_American	Mycobacterium_tuberculosis_complex		ERR1034833
Mycobacterium_tuberculosis	European_American	Mycobacterium_tuberculosis_complex		ERR1034834
Mycobacterium_tuberculosis	European_American	Mycobacterium_tuberculosis_complex		ERR1034835
Mycobacterium_tuberculosis	European_American	Mycobacterium_tuberculosis_complex		ERR1034836
Mycobacterium_tuberculosis	European_American	Mycobacterium_tuberculosis_complex		ERR1034837
Mycobacterium_tuberculosis	Beijing_East_Asia	Mycobacterium_tuberculosis_complex		ERR1034838
Mycobacterium_tuberculosis	European_American	Mycobacterium_tuberculosis_complex		ERR1034839
Mycobacterium_tuberculosis	European_American	Mycobacterium_tuberculosis_complex		ERR1034840
Mycobacterium_tuberculosis	European_American	Mycobacterium_tuberculosis_complex		ERR1034841
Mycobacterium_tuberculosis	European_American	Mycobacterium_tuberculosis_complex		ERR1034842
Mycobacterium_tuberculosis	European_American	Mycobacterium_tuberculosis_complex		ERR1034843
Mycobacterium_tuberculosis	European_American	Mycobacterium_tuberculosis_complex		ERR1034844
Mycobacterium_tuberculosis	European_American	Mycobacterium_tuberculosis_complex		ERR1034845
Mycobacterium_tuberculosis	European_American	Mycobacterium_tuberculosis_complex		ERR1034846
Mycobacterium_tuberculosis	European_American	Mycobacterium_tuberculosis_complex		ERR1034848
Mycobacterium_tuberculosis	European_American	Mycobacterium_tuberculosis_complex		ERR1034849
Mycobacterium_tuberculosis	European_American	Mycobacterium_tuberculosis_complex		ERR1034850
Mycobacterium_tuberculosis	European_American	Mycobacterium_tuberculosis_complex		ERR1034851
Mycobacterium_tuberculosis	European_American	Mycobacterium_tuberculosis_complex		ERR1034852
Mycobacterium_tuberculosis	European_American	Mycobacterium_tuberculosis_complex		ERR1034854
Mycobacterium_tuberculosis	European_American	Mycobacterium_tuberculosis_complex		ERR1034855
Mycobacterium_tuberculosis	Beijing_East_Asia	Mycobacterium_tuberculosis_complex		ERR1034856
Mycobacterium_tuberculosis	Beijing_East_Asia	Mycobacterium_tuberculosis_complex		ERR1034857
Mycobacterium_tuberculosis	European_American	Mycobacterium_tuberculosis_complex		ERR1034858
Mycobacterium_tuberculosis	European_American	Mycobacterium_tuberculosis_complex		ERR1034859
Mycobacterium_tuberculosis	European_American	Mycobacterium_tuberculosis_complex		ERR1034860
Mycobacterium_tuberculosis	Beijing_East_Asia	Mycobacterium_tuberculosis_complex		ERR1034861
Mycobacterium_tuberculosis	European_American	Mycobacterium_tuberculosis_complex		ERR1034862
Mycobacterium_tuberculosis	European_American	Mycobacterium_tuberculosis_complex		ERR1034863
Mycobacterium_tuberculosis	European_American	Mycobacterium_tuberculosis_complex		ERR1034864
Mycobacterium_tuberculosis	European_American	Mycobacterium_tuberculosis_complex		ERR1034865
Mycobacterium_tuberculosis	European_American	Mycobacterium_tuberculosis_complex		ERR1034866
Mycobacterium_tuberculosis	European_American	Mycobacterium_tuberculosis_complex		ERR1034867
Mycobacterium_tuberculosis	European_American	Mycobacterium_tuberculosis_complex		ERR1034868
Mycobacterium_tuberculosis	European_American	Mycobacterium_tuberculosis_complex		ERR1034869
Mycobacterium_tuberculosis	European_American	Mycobacterium_tuberculosis_complex		ERR1034870
Mycobacterium_tuberculosis	European_American	Mycobacterium_tuberculosis_complex		ERR1034871
Mycobacterium_tuberculosis	European_American	Mycobacterium_tuberculosis_complex		ERR1034872
Mycobacterium_tuberculosis	European_American	Mycobacterium_tuberculosis_complex		ERR1034873
Mycobacterium_tuberculosis	European_American	Mycobacterium_tuberculosis_complex		ERR1034874
Mycobacterium_tuberculosis	European_American	Mycobacterium_tuberculosis_complex		ERR1034875
Mycobacterium_tuberculosis	Beijing_East_Asia	Mycobacterium_tuberculosis_complex		ERR1034876
Mycobacterium_tuberculosis	Beijing_East_Asia	Mycobacterium_tuberculosis_complex		ERR1034877
Mycobacterium_tuberculosis	European_American	Mycobacterium_tuberculosis_complex		ERR1034878
Mycobacterium_tuberculosis	European_American	Mycobacterium_tuberculosis_complex		ERR1034879
Mycobacterium_tuberculosis	Beijing_East_Asia	Mycobacterium_tuberculosis_complex		ERR1034880
Mycobacterium_tuberculosis	European_American	Mycobacterium_tuberculosis_complex		ERR1034881
Mycobacterium_tuberculosis	European_American	Mycobacterium_tuberculosis_complex		ERR1034882
Mycobacterium_tuberculosis	European_American	Mycobacterium_tuberculosis_complex		ERR1034883
Mycobacterium_tuberculosis	European_American	Mycobacterium_tuberculosis_complex		ERR1034885
Mycobacterium_tuberculosis	European_American	Mycobacterium_tuberculosis_complex		ERR1034886
Mycobacterium_tuberculosis	European_American	Mycobacterium_tuberculosis_complex		ERR1034887
Mycobacterium_tuberculosis	European_American	Mycobacterium_tuberculosis_complex		ERR1034888
Mycobacterium_tuberculosis	European_American	Mycobacterium_tuberculosis_complex		ERR1034889
Mycobacterium_tuberculosis	European_American	Mycobacterium_tuberculosis_complex		ERR1034890
Mycobacterium_tuberculosis	European_American	Mycobacterium_tuberculosis_complex		ERR1034891
Mycobacterium_tuberculosis	European_American	Mycobacterium_tuberculosis_complex		ERR1034892
Mycobacterium_tuberculosis	Beijing_East_Asia	Mycobacterium_tuberculosis_complex		ERR1034893
Mycobacterium_tuberculosis	European_American	Mycobacterium_tuberculosis_complex		ERR1034894
Mycobacterium_tuberculosis	European_American	Mycobacterium_tuberculosis_complex		ERR1034895
Mycobacterium_tuberculosis	European_American	Mycobacterium_tuberculosis_complex		ERR1034896
Mycobacterium_tuberculosis	European_American	Mycobacterium_tuberculosis_complex		ERR1034897
Mycobacterium_tuberculosis	European_American	Mycobacterium_tuberculosis_complex		ERR1034898
Mycobacterium_tuberculosis	European_American	Mycobacterium_tuberculosis_complex		ERR1034899
Mycobacterium_tuberculosis	European_American	Mycobacterium_tuberculosis_complex		ERR1034900
Mycobacterium_tuberculosis	European_American	Mycobacterium_tuberculosis_complex		ERR1034901
Mycobacterium_tuberculosis	European_American	Mycobacterium_tuberculosis_complex		ERR1034902
Mycobacterium_tuberculosis	European_American	Mycobacterium_tuberculosis_complex		ERR1034903
Mycobacterium_tuberculosis	European_American	Mycobacterium_tuberculosis_complex		ERR1034904
Mycobacterium_tuberculosis	European_American	Mycobacterium_tuberculosis_complex		ERR1034905
Mycobacterium_tuberculosis	European_American	Mycobacterium_tuberculosis_complex		ERR1034906
Mycobacterium_tuberculosis	European_American	Mycobacterium_tuberculosis_complex		ERR1034907
Mycobacterium_tuberculosis	European_American	Mycobacterium_tuberculosis_complex		ERR1034908
Mycobacterium_tuberculosis	European_American	Mycobacterium_tuberculosis_complex		ERR1034909
Mycobacterium_tuberculosis	European_American	Mycobacterium_tuberculosis_complex		ERR1034910
Mycobacterium_tuberculosis	Beijing_East_Asia	Mycobacterium_tuberculosis_complex		ERR1034912
Mycobacterium_tuberculosis	European_American	Mycobacterium_tuberculosis_complex		ERR1034913
Mycobacterium_tuberculosis	Beijing_East_Asia	Mycobacterium_tuberculosis_complex		ERR1034914
Mycobacterium_tuberculosis	European_American	Mycobacterium_tuberculosis_complex		ERR1034915
Mycobacterium_tuberculosis	European_American	Mycobacterium_tuberculosis_complex		ERR1034916
Mycobacterium_tuberculosis	European_American	Mycobacterium_tuberculosis_complex		ERR1034917
Mycobacterium_tuberculosis	Beijing_East_Asia	Mycobacterium_tuberculosis_complex		ERR1034918
Mycobacterium_tuberculosis	European_American	Mycobacterium_tuberculosis_complex		ERR1034919
Mycobacterium_tuberculosis	European_American	Mycobacterium_tuberculosis_complex		ERR1034920
Mycobacterium_tuberculosis	European_American	Mycobacterium_tuberculosis_complex		ERR1034921
Mycobacterium_tuberculosis	European_American	Mycobacterium_tuberculosis_complex		ERR1034922
Mycobacterium_tuberculosis	European_American	Mycobacterium_tuberculosis_complex		ERR1034923
Mycobacterium_tuberculosis	European_American	Mycobacterium_tuberculosis_complex		ERR1034924
Mycobacterium_tuberculosis	European_American	Mycobacterium_tuberculosis_complex		ERR1034926
Mycobacterium_tuberculosis	European_American	Mycobacterium_tuberculosis_complex		ERR1034927
Mycobacterium_tuberculosis	European_American	Mycobacterium_tuberculosis_complex		ERR1034928
Mycobacterium_tuberculosis	European_American	Mycobacterium_tuberculosis_complex		ERR1034929
Mycobacterium_tuberculosis	European_American	Mycobacterium_tuberculosis_complex		ERR1034930
Mycobacterium_tuberculosis	European_American	Mycobacterium_tuberculosis_complex		ERR1034931
Mycobacterium_tuberculosis	European_American	Mycobacterium_tuberculosis_complex		ERR1034932
Mycobacterium_tuberculosis	European_American	Mycobacterium_tuberculosis_complex		ERR1034934
Mycobacterium_tuberculosis	Delhi_Central_Asia	Mycobacterium_tuberculosis_complex		ERR1034935
Mycobacterium_tuberculosis	European_American	Mycobacterium_tuberculosis_complex		ERR1034936
Mycobacterium_tuberculosis	European_American	Mycobacterium_tuberculosis_complex		ERR1034937
Mycobacterium_tuberculosis	Delhi_Central_Asia	Mycobacterium_tuberculosis_complex		ERR1034938
Mycobacterium_tuberculosis	European_American	Mycobacterium_tuberculosis_complex		ERR1034939
Mycobacterium_tuberculosis	European_American	Mycobacterium_tuberculosis_complex		ERR1034940
Mycobacterium_tuberculosis	European_American	Mycobacterium_tuberculosis_complex		ERR1034941
Mycobacterium_tuberculosis	European_American	Mycobacterium_tuberculosis_complex		ERR1034942
Mycobacterium_tuberculosis	European_American	Mycobacterium_tuberculosis_complex		ERR1034943
Mycobacterium_tuberculosis	Delhi_Central_Asia	Mycobacterium_tuberculosis_complex		ERR1034944
Mycobacterium_tuberculosis	European_American	Mycobacterium_tuberculosis_complex		ERR1034946
Mycobacterium_tuberculosis	European_American	Mycobacterium_tuberculosis_complex		ERR1034947
Mycobacterium_tuberculosis	European_American	Mycobacterium_tuberculosis_complex		ERR1034948
Mycobacterium_tuberculosis	European_American	Mycobacterium_tuberculosis_complex		ERR1034949
Mycobacterium_tuberculosis	European_American	Mycobacterium_tuberculosis_complex		ERR1034952
Mycobacterium_tuberculosis	European_American	Mycobacterium_tuberculosis_complex		ERR1034953
Mycobacterium_tuberculosis	Delhi_Central_Asia	Mycobacterium_tuberculosis_complex		ERR1034954
Mycobacterium_tuberculosis	Beijing_East_Asia	Mycobacterium_tuberculosis_complex		ERR1034955
Mycobacterium_tuberculosis	European_American	Mycobacterium_tuberculosis_complex		ERR1034956
Mycobacterium_tuberculosis	European_American	Mycobacterium_tuberculosis_complex		ERR1034957
Mycobacterium_tuberculosis	Beijing_East_Asia	Mycobacterium_tuberculosis_complex		ERR1034958
Mycobacterium_tuberculosis	European_American	Mycobacterium_tuberculosis_complex		ERR1034959
Mycobacterium_tuberculosis	European_American	Mycobacterium_tuberculosis_complex		ERR1034960
Mycobacterium_tuberculosis	European_American	Mycobacterium_tuberculosis_complex		ERR1034961
Mycobacterium_tuberculosis	European_American	Mycobacterium_tuberculosis_complex		ERR1034962
Mycobacterium_tuberculosis	European_American	Mycobacterium_tuberculosis_complex		ERR1034963
Mycobacterium_tuberculosis	European_American	Mycobacterium_tuberculosis_complex		ERR1034964
Mycobacterium_tuberculosis	European_American	Mycobacterium_tuberculosis_complex		ERR1034966
Mycobacterium_tuberculosis	European_American	Mycobacterium_tuberculosis_complex		ERR1034967
Mycobacterium_tuberculosis	European_American	Mycobacterium_tuberculosis_complex		ERR1034968
Mycobacterium_tuberculosis	European_American	Mycobacterium_tuberculosis_complex		ERR1034969
Mycobacterium_tuberculosis	European_American	Mycobacterium_tuberculosis_complex		ERR1034970
Mycobacterium_tuberculosis	European_American	Mycobacterium_tuberculosis_complex		ERR1034971
Mycobacterium_tuberculosis	European_American	Mycobacterium_tuberculosis_complex		ERR1034972
Mycobacterium_tuberculosis	European_American	Mycobacterium_tuberculosis_complex		ERR1034973
Mycobacterium_tuberculosis	Delhi_Central_Asia	Mycobacterium_tuberculosis_complex		ERR1034974
Mycobacterium_tuberculosis	European_American	Mycobacterium_tuberculosis_complex		ERR1034975
Mycobacterium_tuberculosis	European_American	Mycobacterium_tuberculosis_complex		ERR1034976
Mycobacterium_tuberculosis	Beijing_East_Asia	Mycobacterium_tuberculosis_complex		ERR1034977
Mycobacterium_tuberculosis	European_American	Mycobacterium_tuberculosis_complex		ERR1034978
Mycobacterium_tuberculosis	European_American	Mycobacterium_tuberculosis_complex		ERR1034979
Mycobacterium_tuberculosis	European_American	Mycobacterium_tuberculosis_complex		ERR1034980
Mycobacterium_tuberculosis	European_American	Mycobacterium_tuberculosis_complex		ERR1034981
Mycobacterium_tuberculosis	Beijing_East_Asia	Mycobacterium_tuberculosis_complex		ERR1034982
Mycobacterium_tuberculosis	Delhi_Central_Asia	Mycobacterium_tuberculosis_complex		ERR1034983
Mycobacterium_tuberculosis	European_American	Mycobacterium_tuberculosis_complex		ERR1034984
Mycobacterium_tuberculosis	Beijing_East_Asia	Mycobacterium_tuberculosis_complex		ERR1034985
Mycobacterium_tuberculosis	European_American	Mycobacterium_tuberculosis_complex		ERR1034987
Mycobacterium_tuberculosis	European_American	Mycobacterium_tuberculosis_complex		ERR1034988
Mycobacterium_tuberculosis	European_American	Mycobacterium_tuberculosis_complex		ERR1034989
Mycobacterium_tuberculosis	European_American	Mycobacterium_tuberculosis_complex		ERR1034990
Mycobacterium_tuberculosis	European_American	Mycobacterium_tuberculosis_complex		ERR1034991
Mycobacterium_tuberculosis	European_American	Mycobacterium_tuberculosis_complex		ERR1034992
Mycobacterium_tuberculosis	European_American	Mycobacterium_tuberculosis_complex		ERR1034993
Mycobacterium_tuberculosis	Beijing_East_Asia	Mycobacterium_tuberculosis_complex		ERR1034994
Mycobacterium_tuberculosis	Beijing_East_Asia	Mycobacterium_tuberculosis_complex		ERR1034995
Mycobacterium_tuberculosis	European_American	Mycobacterium_tuberculosis_complex		ERR1034996
Mycobacterium_tuberculosis	European_American	Mycobacterium_tuberculosis_complex		ERR1034997
Mycobacterium_tuberculosis	European_American	Mycobacterium_tuberculosis_complex		ERR1034998
Mycobacterium_tuberculosis	European_American	Mycobacterium_tuberculosis_complex		ERR1034999
Mycobacterium_tuberculosis	European_American	Mycobacterium_tuberculosis_complex		ERR1035000
Mycobacterium_tuberculosis	East_Africa_Indian_ocean	Mycobacterium_tuberculosis_complex		ERR1035001
Mycobacterium_tuberculosis	European_American	Mycobacterium_tuberculosis_complex		ERR1035002
Mycobacterium_tuberculosis	European_American	Mycobacterium_tuberculosis_complex		ERR1035004
Mycobacterium_tuberculosis	European_American	Mycobacterium_tuberculosis_complex		ERR1035005
Mycobacterium_tuberculosis	European_American	Mycobacterium_tuberculosis_complex		ERR1035006
Mycobacterium_tuberculosis	Beijing_East_Asia	Mycobacterium_tuberculosis_complex		ERR1035007
Mycobacterium_tuberculosis	Beijing_East_Asia	Mycobacterium_tuberculosis_complex		ERR1035008
Mycobacterium_tuberculosis	European_American	Mycobacterium_tuberculosis_complex		ERR1035009
Mycobacterium_tuberculosis	Beijing_East_Asia	Mycobacterium_tuberculosis_complex		ERR1035010
Mycobacterium_tuberculosis	European_American	Mycobacterium_tuberculosis_complex		ERR1035011
Mycobacterium_tuberculosis	Beijing_East_Asia	Mycobacterium_tuberculosis_complex		ERR1035012
Mycobacterium_tuberculosis	Beijing_East_Asia	Mycobacterium_tuberculosis_complex		ERR1035013
Mycobacterium_tuberculosis	Beijing_East_Asia	Mycobacterium_tuberculosis_complex		ERR1035014
Mycobacterium_tuberculosis	Beijing_East_Asia	Mycobacterium_tuberculosis_complex		ERR1035015
Mycobacterium_tuberculosis	European_American	Mycobacterium_tuberculosis_complex		ERR1035016
Mycobacterium_tuberculosis	European_American	Mycobacterium_tuberculosis_complex		ERR1035017
Mycobacterium_tuberculosis	European_American	Mycobacterium_tuberculosis_complex		ERR1035018
Mycobacterium_tuberculosis	Beijing_East_Asia	Mycobacterium_tuberculosis_complex		ERR1035019
Mycobacterium_tuberculosis	Delhi_Central_Asia	Mycobacterium_tuberculosis_complex		ERR1035020
Mycobacterium_tuberculosis	European_American	Mycobacterium_tuberculosis_complex		ERR1035021
Mycobacterium_tuberculosis	Beijing_East_Asia	Mycobacterium_tuberculosis_complex		ERR1035022
Mycobacterium_tuberculosis	Beijing_East_Asia	Mycobacterium_tuberculosis_complex		ERR1035023
Mycobacterium_tuberculosis	Beijing_East_Asia	Mycobacterium_tuberculosis_complex		ERR1035024
Mycobacterium_tuberculosis	Beijing_East_Asia	Mycobacterium_tuberculosis_complex		ERR1035025
Mycobacterium_tuberculosis	European_American	Mycobacterium_tuberculosis_complex		ERR1035026
Mycobacterium_tuberculosis	Beijing_East_Asia	Mycobacterium_tuberculosis_complex		ERR1035027
Mycobacterium_tuberculosis	Delhi_Central_Asia	Mycobacterium_tuberculosis_complex		ERR1035028
Mycobacterium_tuberculosis	European_American	Mycobacterium_tuberculosis_complex		ERR1035029
Mycobacterium_tuberculosis	European_American	Mycobacterium_tuberculosis_complex		ERR1035030
Mycobacterium_tuberculosis	Beijing_East_Asia	Mycobacterium_tuberculosis_complex		ERR1035031
Mycobacterium_tuberculosis	European_American	Mycobacterium_tuberculosis_complex		ERR1035032
Mycobacterium_tuberculosis	European_American	Mycobacterium_tuberculosis_complex		ERR1035033
Mycobacterium_tuberculosis	European_American	Mycobacterium_tuberculosis_complex		ERR1035034
Mycobacterium_tuberculosis	Beijing_East_Asia	Mycobacterium_tuberculosis_complex		ERR1035035
Mycobacterium_tuberculosis	Beijing_East_Asia	Mycobacterium_tuberculosis_complex		ERR1035036
Mycobacterium_tuberculosis	European_American	Mycobacterium_tuberculosis_complex		ERR1035037
Mycobacterium_tuberculosis	Beijing_East_Asia	Mycobacterium_tuberculosis_complex		ERR1035038
Mycobacterium_tuberculosis	European_American	Mycobacterium_tuberculosis_complex		ERR1035039
Mycobacterium_tuberculosis	Beijing_East_Asia	Mycobacterium_tuberculosis_complex		ERR1035040
Mycobacterium_tuberculosis	Beijing_East_Asia	Mycobacterium_tuberculosis_complex		ERR1035041
Mycobacterium_tuberculosis	Beijing_East_Asia	Mycobacterium_tuberculosis_complex		ERR1035042
Mycobacterium_tuberculosis	Beijing_East_Asia	Mycobacterium_tuberculosis_complex		ERR1035043
Mycobacterium_tuberculosis	Beijing_East_Asia	Mycobacterium_tuberculosis_complex		ERR1035044
Mycobacterium_tuberculosis	Beijing_East_Asia	Mycobacterium_tuberculosis_complex		ERR1035045
Mycobacterium_tuberculosis	Beijing_East_Asia	Mycobacterium_tuberculosis_complex		ERR1035047
Mycobacterium_tuberculosis	European_American	Mycobacterium_tuberculosis_complex		ERR1035048
Mycobacterium_tuberculosis	European_American	Mycobacterium_tuberculosis_complex		ERR1035049
Mycobacterium_tuberculosis	Beijing_East_Asia	Mycobacterium_tuberculosis_complex		ERR1035050
Mycobacterium_tuberculosis	European_American	Mycobacterium_tuberculosis_complex		ERR1035051
Mycobacterium_tuberculosis	European_American	Mycobacterium_tuberculosis_complex		ERR1035052
Mycobacterium_tuberculosis	European_American	Mycobacterium_tuberculosis_complex		ERR1035053
Mycobacterium_tuberculosis	European_American	Mycobacterium_tuberculosis_complex		ERR1035054
Mycobacterium_tuberculosis	Beijing_East_Asia	Mycobacterium_tuberculosis_complex		ERR1035055
Mycobacterium_tuberculosis	European_American	Mycobacterium_tuberculosis_complex		ERR1035056
Mycobacterium_tuberculosis	European_American	Mycobacterium_tuberculosis_complex		ERR1035057
Mycobacterium_tuberculosis	Beijing_East_Asia	Mycobacterium_tuberculosis_complex		ERR1035058
Mycobacterium_tuberculosis	Beijing_East_Asia	Mycobacterium_tuberculosis_complex		ERR1035059
Mycobacterium_tuberculosis	Beijing_East_Asia	Mycobacterium_tuberculosis_complex		ERR1035060
Mycobacterium_tuberculosis	European_American	Mycobacterium_tuberculosis_complex		ERR1035061
Mycobacterium_tuberculosis	European_American	Mycobacterium_tuberculosis_complex		ERR1035062
Mycobacterium_tuberculosis	European_American	Mycobacterium_tuberculosis_complex		ERR1035063
Mycobacterium_tuberculosis	Beijing_East_Asia	Mycobacterium_tuberculosis_complex		ERR1035064
Mycobacterium_tuberculosis	Beijing_East_Asia	Mycobacterium_tuberculosis_complex		ERR1035065
Mycobacterium_tuberculosis	European_American	Mycobacterium_tuberculosis_complex		ERR1035066
Mycobacterium_tuberculosis	Beijing_East_Asia	Mycobacterium_tuberculosis_complex		ERR1035067
Mycobacterium_tuberculosis	European_American	Mycobacterium_tuberculosis_complex		ERR1035068
Mycobacterium_tuberculosis	Beijing_East_Asia	Mycobacterium_tuberculosis_complex		ERR1035069
Mycobacterium_tuberculosis	European_American	Mycobacterium_tuberculosis_complex		ERR1035071
Mycobacterium_tuberculosis	European_American	Mycobacterium_tuberculosis_complex		ERR1035072
Mycobacterium_tuberculosis	Beijing_East_Asia	Mycobacterium_tuberculosis_complex		ERR1035073
Mycobacterium_tuberculosis	Beijing_East_Asia	Mycobacterium_tuberculosis_complex		ERR1035075
Mycobacterium_tuberculosis	Beijing_East_Asia	Mycobacterium_tuberculosis_complex		ERR1035076
Mycobacterium_tuberculosis	Beijing_East_Asia	Mycobacterium_tuberculosis_complex		ERR1035077
Mycobacterium_tuberculosis	Beijing_East_Asia	Mycobacterium_tuberculosis_complex		ERR1035078
Mycobacterium_tuberculosis	Beijing_East_Asia	Mycobacterium_tuberculosis_complex		ERR1035079
Mycobacterium_tuberculosis	European_American	Mycobacterium_tuberculosis_complex		ERR1035080
Mycobacterium_tuberculosis	Beijing_East_Asia	Mycobacterium_tuberculosis_complex		ERR1035081
Mycobacterium_tuberculosis	Beijing_East_Asia	Mycobacterium_tuberculosis_complex		ERR1035082
Mycobacterium_tuberculosis	European_American	Mycobacterium_tuberculosis_complex		ERR1035083
Mycobacterium_tuberculosis	Beijing_East_Asia	Mycobacterium_tuberculosis_complex		ERR1035084
Mycobacterium_tuberculosis	Beijing_East_Asia	Mycobacterium_tuberculosis_complex		ERR1035085
Mycobacterium_tuberculosis	Beijing_East_Asia	Mycobacterium_tuberculosis_complex		ERR1035086
Mycobacterium_tuberculosis	Beijing_East_Asia	Mycobacterium_tuberculosis_complex		ERR1035087
Mycobacterium_tuberculosis	Beijing_East_Asia	Mycobacterium_tuberculosis_complex		ERR1035088
Mycobacterium_tuberculosis	Beijing_East_Asia	Mycobacterium_tuberculosis_complex		ERR1035089
Mycobacterium_tuberculosis	Beijing_East_Asia	Mycobacterium_tuberculosis_complex		ERR1035090
Mycobacterium_tuberculosis	European_American	Mycobacterium_tuberculosis_complex		ERR1035092
Mycobacterium_tuberculosis	East_Africa_Indian_ocean	Mycobacterium_tuberculosis_complex		ERR1035093
Mycobacterium_tuberculosis	Beijing_East_Asia	Mycobacterium_tuberculosis_complex		ERR1035094
Mycobacterium_tuberculosis	East_Africa_Indian_ocean	Mycobacterium_tuberculosis_complex		ERR1035095
Mycobacterium_tuberculosis	Beijing_East_Asia	Mycobacterium_tuberculosis_complex		ERR1035099
Mycobacterium_tuberculosis	Beijing_East_Asia	Mycobacterium_tuberculosis_complex		ERR1035100
Mycobacterium_tuberculosis	East_Africa_Indian_ocean	Mycobacterium_tuberculosis_complex		ERR1035101
Mycobacterium_tuberculosis	Beijing_East_Asia	Mycobacterium_tuberculosis_complex		ERR1035102
Mycobacterium_tuberculosis	Beijing_East_Asia	Mycobacterium_tuberculosis_complex		ERR1035103
Mycobacterium_tuberculosis	European_American	Mycobacterium_tuberculosis_complex		ERR1035104
Mycobacterium_tuberculosis	European_American	Mycobacterium_tuberculosis_complex		ERR1035105
Mycobacterium_tuberculosis	Beijing_East_Asia	Mycobacterium_tuberculosis_complex		ERR1035107
Mycobacterium_tuberculosis	East_Africa_Indian_ocean	Mycobacterium_tuberculosis_complex		ERR1035108
Mycobacterium_tuberculosis	European_American	Mycobacterium_tuberculosis_complex		ERR1035109
Mycobacterium_tuberculosis	European_American	Mycobacterium_tuberculosis_complex		ERR1035110
Mycobacterium_tuberculosis	East_Africa_Indian_ocean	Mycobacterium_tuberculosis_complex		ERR1035111
Mycobacterium_tuberculosis	European_American	Mycobacterium_tuberculosis_complex		ERR1035112
Mycobacterium_tuberculosis	Beijing_East_Asia	Mycobacterium_tuberculosis_complex		ERR1035114
Mycobacterium_tuberculosis	East_Africa_Indian_ocean	Mycobacterium_tuberculosis_complex		ERR1035115
Mycobacterium_tuberculosis	East_Africa_Indian_ocean	Mycobacterium_tuberculosis_complex		ERR1035116
Mycobacterium_tuberculosis	Beijing_East_Asia	Mycobacterium_tuberculosis_complex		ERR1035117
Mycobacterium_tuberculosis	East_Africa_Indian_ocean	Mycobacterium_tuberculosis_complex		ERR1035118
Mycobacterium_tuberculosis	East_Africa_Indian_ocean	Mycobacterium_tuberculosis_complex		ERR1035119
Mycobacterium_tuberculosis	East_Africa_Indian_ocean	Mycobacterium_tuberculosis_complex		ERR1035120
Mycobacterium_tuberculosis	European_American	Mycobacterium_tuberculosis_complex		ERR1035121
Mycobacterium_tuberculosis	East_Africa_Indian_ocean	Mycobacterium_tuberculosis_complex		ERR1035123
Mycobacterium_tuberculosis	Beijing_East_Asia	Mycobacterium_tuberculosis_complex		ERR1035124
Mycobacterium_tuberculosis	European_American	Mycobacterium_tuberculosis_complex		ERR1035125
Mycobacterium_tuberculosis	East_Africa_Indian_ocean	Mycobacterium_tuberculosis_complex		ERR1035126
Mycobacterium_tuberculosis	Beijing_East_Asia	Mycobacterium_tuberculosis_complex		ERR1035127
Mycobacterium_tuberculosis	East_Africa_Indian_ocean	Mycobacterium_tuberculosis_complex		ERR1035128
Mycobacterium_tuberculosis	Beijing_East_Asia	Mycobacterium_tuberculosis_complex		ERR1035129
Mycobacterium_tuberculosis	East_Africa_Indian_ocean	Mycobacterium_tuberculosis_complex		ERR1035130
Mycobacterium_tuberculosis	East_Africa_Indian_ocean	Mycobacterium_tuberculosis_complex		ERR1035131
Mycobacterium_tuberculosis	Beijing_East_Asia	Mycobacterium_tuberculosis_complex		ERR1035132
Mycobacterium_tuberculosis	Beijing_East_Asia	Mycobacterium_tuberculosis_complex		ERR1035133
Mycobacterium_tuberculosis	East_Africa_Indian_ocean	Mycobacterium_tuberculosis_complex		ERR1035134
Mycobacterium_tuberculosis	Beijing_East_Asia	Mycobacterium_tuberculosis_complex		ERR1035135
Mycobacterium_tuberculosis	East_Africa_Indian_ocean	Mycobacterium_tuberculosis_complex		ERR1035136
Mycobacterium_tuberculosis	Beijing_East_Asia	Mycobacterium_tuberculosis_complex		ERR1035137
Mycobacterium_tuberculosis	Beijing_East_Asia	Mycobacterium_tuberculosis_complex		ERR1035139
Mycobacterium_tuberculosis	Beijing_East_Asia	Mycobacterium_tuberculosis_complex		ERR1035140
Mycobacterium_tuberculosis	European_American	Mycobacterium_tuberculosis_complex		ERR1035142
Mycobacterium_tuberculosis	East_Africa_Indian_ocean	Mycobacterium_tuberculosis_complex		ERR1035143
Mycobacterium_tuberculosis	Delhi_Central_Asia	Mycobacterium_tuberculosis_complex		ERR1035144
Mycobacterium_tuberculosis	European_American	Mycobacterium_tuberculosis_complex		ERR1035145
Mycobacterium_tuberculosis	European_American	Mycobacterium_tuberculosis_complex		ERR1035147
Mycobacterium_tuberculosis	Delhi_Central_Asia	Mycobacterium_tuberculosis_complex		ERR1035148
Mycobacterium_tuberculosis	Delhi_Central_Asia	Mycobacterium_tuberculosis_complex		ERR1035152
Mycobacterium_tuberculosis	European_American	Mycobacterium_tuberculosis_complex		ERR1035153
Mycobacterium_tuberculosis	European_American	Mycobacterium_tuberculosis_complex		ERR1035154
Mycobacterium_tuberculosis	European_American	Mycobacterium_tuberculosis_complex		ERR1035155
Mycobacterium_tuberculosis	European_American	Mycobacterium_tuberculosis_complex		ERR1035158
Mycobacterium_tuberculosis	Beijing_East_Asia	Mycobacterium_tuberculosis_complex		ERR1035159
Mycobacterium_tuberculosis	Delhi_Central_Asia	Mycobacterium_tuberculosis_complex		ERR1035160
Mycobacterium_tuberculosis	Delhi_Central_Asia	Mycobacterium_tuberculosis_complex		ERR1035161
Mycobacterium_tuberculosis	European_American	Mycobacterium_tuberculosis_complex		ERR1035163
Mycobacterium_tuberculosis	East_Africa_Indian_ocean	Mycobacterium_tuberculosis_complex		ERR1035165
Mycobacterium_tuberculosis	Delhi_Central_Asia	Mycobacterium_tuberculosis_complex		ERR1035167
Mycobacterium_tuberculosis	Beijing_East_Asia	Mycobacterium_tuberculosis_complex		ERR1035169
Mycobacterium_tuberculosis	Delhi_Central_Asia	Mycobacterium_tuberculosis_complex		ERR1035170
Mycobacterium_tuberculosis	East_Africa_Indian_ocean	Mycobacterium_tuberculosis_complex		ERR1035171
Mycobacterium_tuberculosis	Delhi_Central_Asia	Mycobacterium_tuberculosis_complex		ERR1035172
Mycobacterium_tuberculosis	European_American	Mycobacterium_tuberculosis_complex		ERR1035174
Mycobacterium_tuberculosis	European_American	Mycobacterium_tuberculosis_complex		ERR1035175
Mycobacterium_tuberculosis	European_American	Mycobacterium_tuberculosis_complex		ERR1035176
Mycobacterium_tuberculosis	European_American	Mycobacterium_tuberculosis_complex		ERR1035177
Mycobacterium_tuberculosis	European_American	Mycobacterium_tuberculosis_complex		ERR1035178
Mycobacterium_tuberculosis	European_American	Mycobacterium_tuberculosis_complex		ERR1035179
Mycobacterium_tuberculosis	European_American	Mycobacterium_tuberculosis_complex		ERR1035181
Mycobacterium_tuberculosis	European_American	Mycobacterium_tuberculosis_complex		ERR1035191
Mycobacterium_tuberculosis	European_American	Mycobacterium_tuberculosis_complex		ERR1035192
Mycobacterium_tuberculosis	European_American	Mycobacterium_tuberculosis_complex		ERR1035193
Mycobacterium_tuberculosis	European_American	Mycobacterium_tuberculosis_complex		ERR1035194
Mycobacterium_tuberculosis	European_American	Mycobacterium_tuberculosis_complex		ERR1035196
Mycobacterium_tuberculosis	European_American	Mycobacterium_tuberculosis_complex		ERR1035198
Mycobacterium_tuberculosis	European_American	Mycobacterium_tuberculosis_complex		ERR1035199
Mycobacterium_tuberculosis	European_American	Mycobacterium_tuberculosis_complex		ERR1035200
Mycobacterium_tuberculosis	Beijing_East_Asia	Mycobacterium_tuberculosis_complex		ERR1035202
Mycobacterium_tuberculosis	European_American	Mycobacterium_tuberculosis_complex		ERR1035203
Mycobacterium_tuberculosis	European_American	Mycobacterium_tuberculosis_complex		ERR1035204
Mycobacterium_tuberculosis	European_American	Mycobacterium_tuberculosis_complex		ERR1035207
Mycobacterium_tuberculosis	European_American	Mycobacterium_tuberculosis_complex		ERR1035208
Mycobacterium_tuberculosis	European_American	Mycobacterium_tuberculosis_complex		ERR1035209
Mycobacterium_tuberculosis	Beijing_East_Asia	Mycobacterium_tuberculosis_complex		ERR1035210
Mycobacterium_tuberculosis	European_American	Mycobacterium_tuberculosis_complex		ERR1035211
Mycobacterium_tuberculosis	European_American	Mycobacterium_tuberculosis_complex		ERR1035213
Mycobacterium_tuberculosis	European_American	Mycobacterium_tuberculosis_complex		ERR1035214
Mycobacterium_tuberculosis	European_American	Mycobacterium_tuberculosis_complex		ERR1035215
Mycobacterium_tuberculosis	European_American	Mycobacterium_tuberculosis_complex		ERR1035216
Mycobacterium_tuberculosis	Delhi_Central_Asia	Mycobacterium_tuberculosis_complex		ERR1035217
Mycobacterium_tuberculosis	European_American	Mycobacterium_tuberculosis_complex		ERR1035219
Mycobacterium_tuberculosis	European_American	Mycobacterium_tuberculosis_complex		ERR1035221
Mycobacterium_tuberculosis	European_American	Mycobacterium_tuberculosis_complex		ERR1035222
Mycobacterium_tuberculosis	Beijing_East_Asia	Mycobacterium_tuberculosis_complex		ERR1035224
Mycobacterium_tuberculosis	European_American	Mycobacterium_tuberculosis_complex		ERR1035225
Mycobacterium_tuberculosis	European_American	Mycobacterium_tuberculosis_complex		ERR1035226
Mycobacterium_tuberculosis	European_American	Mycobacterium_tuberculosis_complex		ERR1035227
Mycobacterium_tuberculosis	European_American	Mycobacterium_tuberculosis_complex		ERR1035228
Mycobacterium_tuberculosis	European_American	Mycobacterium_tuberculosis_complex		ERR1035230
Mycobacterium_tuberculosis	European_American	Mycobacterium_tuberculosis_complex		ERR1035231
Mycobacterium_tuberculosis	European_American	Mycobacterium_tuberculosis_complex		ERR1035232
Mycobacterium_tuberculosis	European_American	Mycobacterium_tuberculosis_complex		ERR1035234
Mycobacterium_tuberculosis	European_American	Mycobacterium_tuberculosis_complex		ERR1035235
Mycobacterium_tuberculosis	European_American	Mycobacterium_tuberculosis_complex		ERR1035236
Mycobacterium_tuberculosis	European_American	Mycobacterium_tuberculosis_complex		ERR1035237
Mycobacterium_tuberculosis	European_American	Mycobacterium_tuberculosis_complex		ERR1035238
Mycobacterium_tuberculosis	European_American	Mycobacterium_tuberculosis_complex		ERR1035240
Mycobacterium_tuberculosis	European_American	Mycobacterium_tuberculosis_complex		ERR1035241
Mycobacterium_tuberculosis	Beijing_East_Asia	Mycobacterium_tuberculosis_complex		ERR1035242
Mycobacterium_tuberculosis	European_American	Mycobacterium_tuberculosis_complex		ERR1035243
Mycobacterium_tuberculosis	European_American	Mycobacterium_tuberculosis_complex		ERR1035244
Mycobacterium_tuberculosis	Beijing_East_Asia	Mycobacterium_tuberculosis_complex		ERR1035245
Mycobacterium_tuberculosis	European_American	Mycobacterium_tuberculosis_complex		ERR1035246
Mycobacterium_tuberculosis	European_American	Mycobacterium_tuberculosis_complex		ERR1035247
Mycobacterium_tuberculosis	European_American	Mycobacterium_tuberculosis_complex		ERR1035248
Mycobacterium_tuberculosis	European_American	Mycobacterium_tuberculosis_complex		ERR1035249
Mycobacterium_tuberculosis	European_American	Mycobacterium_tuberculosis_complex		ERR1035250
Mycobacterium_tuberculosis	European_American	Mycobacterium_tuberculosis_complex		ERR1035251
Mycobacterium_tuberculosis	European_American	Mycobacterium_tuberculosis_complex		ERR1035252
Mycobacterium_tuberculosis	European_American	Mycobacterium_tuberculosis_complex		ERR1035253
Mycobacterium_tuberculosis	European_American	Mycobacterium_tuberculosis_complex		ERR1035254
Mycobacterium_tuberculosis	European_American	Mycobacterium_tuberculosis_complex		ERR1035255
Mycobacterium_tuberculosis	European_American	Mycobacterium_tuberculosis_complex		ERR1035256
Mycobacterium_tuberculosis	European_American	Mycobacterium_tuberculosis_complex		ERR1035257
Mycobacterium_tuberculosis	European_American	Mycobacterium_tuberculosis_complex		ERR1035258
Mycobacterium_tuberculosis	European_American	Mycobacterium_tuberculosis_complex		ERR1035259
Mycobacterium_tuberculosis	European_American	Mycobacterium_tuberculosis_complex		ERR1035260
Mycobacterium_tuberculosis	European_American	Mycobacterium_tuberculosis_complex		ERR1035261
Mycobacterium_tuberculosis	European_American	Mycobacterium_tuberculosis_complex		ERR1035263
Mycobacterium_tuberculosis	European_American	Mycobacterium_tuberculosis_complex		ERR1035264
Mycobacterium_tuberculosis	European_American	Mycobacterium_tuberculosis_complex		ERR1035265
Mycobacterium_tuberculosis	European_American	Mycobacterium_tuberculosis_complex		ERR1035266
Mycobacterium_tuberculosis	European_American	Mycobacterium_tuberculosis_complex		ERR1035267
Mycobacterium_tuberculosis	European_American	Mycobacterium_tuberculosis_complex		ERR1035268
Mycobacterium_tuberculosis	European_American	Mycobacterium_tuberculosis_complex		ERR1035269
Mycobacterium_tuberculosis	European_American	Mycobacterium_tuberculosis_complex		ERR1035270
Mycobacterium_tuberculosis	European_American	Mycobacterium_tuberculosis_complex		ERR1035271
Mycobacterium_tuberculosis	European_American	Mycobacterium_tuberculosis_complex		ERR1035273
Mycobacterium_tuberculosis	European_American	Mycobacterium_tuberculosis_complex		ERR1035276
Mycobacterium_tuberculosis	European_American	Mycobacterium_tuberculosis_complex		ERR1035281
Mycobacterium_tuberculosis	European_American	Mycobacterium_tuberculosis_complex		ERR1035282
Mycobacterium_tuberculosis	European_American	Mycobacterium_tuberculosis_complex		ERR1035283
Mycobacterium_tuberculosis	European_American	Mycobacterium_tuberculosis_complex		ERR1035284
Mycobacterium_tuberculosis	European_American	Mycobacterium_tuberculosis_complex		ERR1035285
Mycobacterium_tuberculosis	European_American	Mycobacterium_tuberculosis_complex		ERR1035287
Mycobacterium_tuberculosis	European_American	Mycobacterium_tuberculosis_complex		ERR1035288
Mycobacterium_tuberculosis	European_American	Mycobacterium_tuberculosis_complex		ERR1035289
Mycobacterium_tuberculosis	European_American	Mycobacterium_tuberculosis_complex		ERR1035290
Mycobacterium_tuberculosis	European_American	Mycobacterium_tuberculosis_complex		ERR1035292
Mycobacterium_tuberculosis	European_American	Mycobacterium_tuberculosis_complex		ERR1035293
Mycobacterium_tuberculosis	European_American	Mycobacterium_tuberculosis_complex		ERR1035294
Mycobacterium_tuberculosis	European_American	Mycobacterium_tuberculosis_complex		ERR1035296
Mycobacterium_tuberculosis	European_American	Mycobacterium_tuberculosis_complex		ERR1035297
Mycobacterium_tuberculosis	European_American	Mycobacterium_tuberculosis_complex		ERR1035298
Mycobacterium_tuberculosis	European_American	Mycobacterium_tuberculosis_complex		ERR1035299
Mycobacterium_tuberculosis	European_American	Mycobacterium_tuberculosis_complex		ERR1035300
Mycobacterium_tuberculosis	European_American	Mycobacterium_tuberculosis_complex		ERR1035301
Mycobacterium_tuberculosis	European_American	Mycobacterium_tuberculosis_complex		ERR1035302
Mycobacterium_tuberculosis	European_American	Mycobacterium_tuberculosis_complex		ERR1035304
Mycobacterium_tuberculosis	European_American	Mycobacterium_tuberculosis_complex		ERR1035306
Mycobacterium_tuberculosis	European_American	Mycobacterium_tuberculosis_complex		ERR1035307
Mycobacterium_tuberculosis	European_American	Mycobacterium_tuberculosis_complex		ERR1035308
Mycobacterium_tuberculosis	European_American	Mycobacterium_tuberculosis_complex		ERR1035309
Mycobacterium_tuberculosis	European_American	Mycobacterium_tuberculosis_complex		ERR1035310
Mycobacterium_tuberculosis	European_American	Mycobacterium_tuberculosis_complex		ERR1035311
Mycobacterium_tuberculosis	European_American	Mycobacterium_tuberculosis_complex		ERR1035312
Mycobacterium_tuberculosis	European_American	Mycobacterium_tuberculosis_complex		ERR1035313
Mycobacterium_tuberculosis	European_American	Mycobacterium_tuberculosis_complex		ERR1035314
Mycobacterium_tuberculosis	European_American	Mycobacterium_tuberculosis_complex		ERR1035315
Mycobacterium_tuberculosis	European_American	Mycobacterium_tuberculosis_complex		ERR1035316
Mycobacterium_tuberculosis	European_American	Mycobacterium_tuberculosis_complex		ERR1035317
Mycobacterium_tuberculosis	European_American	Mycobacterium_tuberculosis_complex		ERR1035318
Mycobacterium_tuberculosis	European_American	Mycobacterium_tuberculosis_complex		ERR1035319
Mycobacterium_tuberculosis	European_American	Mycobacterium_tuberculosis_complex		ERR1035320
Mycobacterium_tuberculosis	European_American	Mycobacterium_tuberculosis_complex		ERR1035321
Mycobacterium_tuberculosis	European_American	Mycobacterium_tuberculosis_complex		ERR1035322
Mycobacterium_tuberculosis	European_American	Mycobacterium_tuberculosis_complex		ERR1035323
Mycobacterium_tuberculosis	European_American	Mycobacterium_tuberculosis_complex		ERR1035324
Mycobacterium_tuberculosis	European_American	Mycobacterium_tuberculosis_complex		ERR1035325
Mycobacterium_tuberculosis	European_American	Mycobacterium_tuberculosis_complex		ERR1035326
Mycobacterium_tuberculosis	European_American	Mycobacterium_tuberculosis_complex		ERR1035327
Mycobacterium_tuberculosis	European_American	Mycobacterium_tuberculosis_complex		ERR1035328
Mycobacterium_tuberculosis	European_American	Mycobacterium_tuberculosis_complex		ERR1035329
Mycobacterium_tuberculosis	European_American	Mycobacterium_tuberculosis_complex		ERR1035330
Mycobacterium_tuberculosis	European_American	Mycobacterium_tuberculosis_complex		ERR1035331
Mycobacterium_tuberculosis	European_American	Mycobacterium_tuberculosis_complex		ERR1035332
Mycobacterium_tuberculosis	European_American	Mycobacterium_tuberculosis_complex		ERR1035333
Mycobacterium_tuberculosis	European_American	Mycobacterium_tuberculosis_complex		ERR1035334
Mycobacterium_tuberculosis	European_American	Mycobacterium_tuberculosis_complex		ERR1035335
Mycobacterium_tuberculosis	European_American	Mycobacterium_tuberculosis_complex		ERR1035336
Mycobacterium_tuberculosis	European_American	Mycobacterium_tuberculosis_complex		ERR1035337
Mycobacterium_tuberculosis	European_American	Mycobacterium_tuberculosis_complex		ERR1035338
Mycobacterium_tuberculosis	European_American	Mycobacterium_tuberculosis_complex		ERR1035339
Mycobacterium_tuberculosis	European_American	Mycobacterium_tuberculosis_complex		ERR1035340
Mycobacterium_tuberculosis	European_American	Mycobacterium_tuberculosis_complex		ERR1035341
Mycobacterium_tuberculosis	European_American	Mycobacterium_tuberculosis_complex		ERR1035342
Mycobacterium_tuberculosis	European_American	Mycobacterium_tuberculosis_complex		ERR1035343
Mycobacterium_tuberculosis	European_American	Mycobacterium_tuberculosis_complex		ERR1035344
Mycobacterium_tuberculosis	European_American	Mycobacterium_tuberculosis_complex		ERR1035345
Mycobacterium_tuberculosis	European_American	Mycobacterium_tuberculosis_complex		ERR1035346
Mycobacterium_tuberculosis	European_American	Mycobacterium_tuberculosis_complex		ERR1035347
Mycobacterium_tuberculosis	European_American	Mycobacterium_tuberculosis_complex		ERR1035348
Mycobacterium_tuberculosis	European_American	Mycobacterium_tuberculosis_complex		ERR1035349
Mycobacterium_tuberculosis	European_American	Mycobacterium_tuberculosis_complex		ERR1035350
Mycobacterium_tuberculosis	European_American	Mycobacterium_tuberculosis_complex		ERR1035351
Mycobacterium_tuberculosis	European_American	Mycobacterium_tuberculosis_complex		ERR1035352
Mycobacterium_tuberculosis	European_American	Mycobacterium_tuberculosis_complex		ERR1035353
Mycobacterium_tuberculosis	European_American	Mycobacterium_tuberculosis_complex		ERR1035355
Mycobacterium_tuberculosis	European_American	Mycobacterium_tuberculosis_complex		ERR1035356
Mycobacterium_tuberculosis	European_American	Mycobacterium_tuberculosis_complex		ERR1035357
Mycobacterium_tuberculosis	European_American	Mycobacterium_tuberculosis_complex		ERR1035358
Mycobacterium_tuberculosis	European_American	Mycobacterium_tuberculosis_complex		ERR1035359
Mycobacterium_tuberculosis	European_American	Mycobacterium_tuberculosis_complex		ERR1035361
Mycobacterium_tuberculosis	European_American	Mycobacterium_tuberculosis_complex		ERR1035362
Mycobacterium_tuberculosis	European_American	Mycobacterium_tuberculosis_complex		ERR1035363
Mycobacterium_tuberculosis	European_American	Mycobacterium_tuberculosis_complex		ERR1035364
Mycobacterium_tuberculosis	European_American	Mycobacterium_tuberculosis_complex		ERR1036274
Mycobacterium_tuberculosis	European_American	Mycobacterium_tuberculosis_complex		ERR1036275
Mycobacterium_tuberculosis	European_American	Mycobacterium_tuberculosis_complex		ERR1036276
Mycobacterium_tuberculosis	Beijing_East_Asia	Mycobacterium_tuberculosis_complex		ERR1036277
Mycobacterium_tuberculosis	European_American	Mycobacterium_tuberculosis_complex		ERR1036278
Mycobacterium_tuberculosis	Beijing_East_Asia	Mycobacterium_tuberculosis_complex		ERR1036279
Mycobacterium_tuberculosis	European_American	Mycobacterium_tuberculosis_complex		ERR1036280
Mycobacterium_tuberculosis	European_American	Mycobacterium_tuberculosis_complex		ERR1036281
Mycobacterium_tuberculosis	European_American	Mycobacterium_tuberculosis_complex		ERR1036282
Mycobacterium_tuberculosis	European_American	Mycobacterium_tuberculosis_complex		ERR1036283
Mycobacterium_tuberculosis	European_American	Mycobacterium_tuberculosis_complex		ERR1036284
Mycobacterium_tuberculosis	European_American	Mycobacterium_tuberculosis_complex		ERR1036285
Mycobacterium_tuberculosis	Beijing_East_Asia	Mycobacterium_tuberculosis_complex		ERR1036286
Mycobacterium_tuberculosis	Beijing_East_Asia	Mycobacterium_tuberculosis_complex		ERR1036287
Mycobacterium_tuberculosis	European_American	Mycobacterium_tuberculosis_complex		ERR1036288
Mycobacterium_tuberculosis	European_American	Mycobacterium_tuberculosis_complex		ERR1036289
Mycobacterium_tuberculosis	European_American	Mycobacterium_tuberculosis_complex		ERR1036290
Mycobacterium_tuberculosis	European_American	Mycobacterium_tuberculosis_complex		ERR1036291
Mycobacterium_tuberculosis	Beijing_East_Asia	Mycobacterium_tuberculosis_complex		ERR1036292
Mycobacterium_tuberculosis	European_American	Mycobacterium_tuberculosis_complex		ERR1036293
Mycobacterium_tuberculosis	European_American	Mycobacterium_tuberculosis_complex		ERR1036294
Mycobacterium_tuberculosis	European_American	Mycobacterium_tuberculosis_complex		ERR1036295
Mycobacterium_tuberculosis	European_American	Mycobacterium_tuberculosis_complex		ERR1036296
Mycobacterium_tuberculosis	European_American	Mycobacterium_tuberculosis_complex		ERR1036297
Mycobacterium_tuberculosis	European_American	Mycobacterium_tuberculosis_complex		ERR1036298
Mycobacterium_tuberculosis	European_American	Mycobacterium_tuberculosis_complex		ERR1213824
Mycobacterium_tuberculosis	European_American	Mycobacterium_tuberculosis_complex		ERR1213825
Mycobacterium_tuberculosis	European_American	Mycobacterium_tuberculosis_complex		ERR1213826
Mycobacterium_tuberculosis	Beijing_East_Asia	Mycobacterium_tuberculosis_complex		ERR1213827
Mycobacterium_tuberculosis	Beijing_East_Asia	Mycobacterium_tuberculosis_complex		ERR1213828
Mycobacterium_tuberculosis	European_American	Mycobacterium_tuberculosis_complex		ERR1213829
Mycobacterium_tuberculosis	Beijing_East_Asia	Mycobacterium_tuberculosis_complex		ERR1213830
Mycobacterium_tuberculosis	Beijing_East_Asia	Mycobacterium_tuberculosis_complex		ERR1213831
Mycobacterium_tuberculosis	Beijing_East_Asia	Mycobacterium_tuberculosis_complex		ERR1213832
Mycobacterium_tuberculosis	Delhi_Central_Asia	Mycobacterium_tuberculosis_complex		ERR1213833
Mycobacterium_tuberculosis	Beijing_East_Asia	Mycobacterium_tuberculosis_complex		ERR1213834
Mycobacterium_tuberculosis	Beijing_East_Asia	Mycobacterium_tuberculosis_complex		ERR1213835
Mycobacterium_tuberculosis	Beijing_East_Asia	Mycobacterium_tuberculosis_complex		ERR1213836
Mycobacterium_tuberculosis	European_American	Mycobacterium_tuberculosis_complex		ERR1213837
Mycobacterium_tuberculosis	European_American	Mycobacterium_tuberculosis_complex		ERR1213838
Mycobacterium_tuberculosis	European_American	Mycobacterium_tuberculosis_complex		ERR1213839
Mycobacterium_tuberculosis	Beijing_East_Asia	Mycobacterium_tuberculosis_complex		ERR1213840
Mycobacterium_tuberculosis	European_American	Mycobacterium_tuberculosis_complex		ERR1213841
Mycobacterium_tuberculosis	European_American	Mycobacterium_tuberculosis_complex		ERR1213842
Mycobacterium_tuberculosis	European_American	Mycobacterium_tuberculosis_complex		ERR1213843
Mycobacterium_tuberculosis	European_American	Mycobacterium_tuberculosis_complex		ERR1213844
Mycobacterium_tuberculosis	European_American	Mycobacterium_tuberculosis_complex		ERR1213845
Mycobacterium_tuberculosis	Beijing_East_Asia	Mycobacterium_tuberculosis_complex		ERR1213846
Mycobacterium_tuberculosis	Beijing_East_Asia	Mycobacterium_tuberculosis_complex		ERR1213847
Mycobacterium_tuberculosis	European_American	Mycobacterium_tuberculosis_complex		ERR1213848
Mycobacterium_tuberculosis	Beijing_East_Asia	Mycobacterium_tuberculosis_complex		ERR1213849
Mycobacterium_tuberculosis	European_American	Mycobacterium_tuberculosis_complex		ERR1213850
Mycobacterium_tuberculosis	Beijing_East_Asia	Mycobacterium_tuberculosis_complex		ERR1213851
Mycobacterium_tuberculosis	European_American	Mycobacterium_tuberculosis_complex		ERR1213852
Mycobacterium_tuberculosis	Beijing_East_Asia	Mycobacterium_tuberculosis_complex		ERR1213853
Mycobacterium_tuberculosis	European_American	Mycobacterium_tuberculosis_complex		ERR1213854
Mycobacterium_tuberculosis	Beijing_East_Asia	Mycobacterium_tuberculosis_complex		ERR1213855
Mycobacterium_tuberculosis	Beijing_East_Asia	Mycobacterium_tuberculosis_complex		ERR1213856
Mycobacterium_tuberculosis	Beijing_East_Asia	Mycobacterium_tuberculosis_complex		ERR1213857
Mycobacterium_tuberculosis	Beijing_East_Asia	Mycobacterium_tuberculosis_complex		ERR1213858
Mycobacterium_tuberculosis	Beijing_East_Asia	Mycobacterium_tuberculosis_complex		ERR1213859
Mycobacterium_tuberculosis	Beijing_East_Asia	Mycobacterium_tuberculosis_complex		ERR1213860
Mycobacterium_tuberculosis	European_American	Mycobacterium_tuberculosis_complex		ERR1213861
Mycobacterium_tuberculosis	European_American	Mycobacterium_tuberculosis_complex		ERR1213862
Mycobacterium_tuberculosis	European_American	Mycobacterium_tuberculosis_complex		ERR1213863
Mycobacterium_tuberculosis	Beijing_East_Asia	Mycobacterium_tuberculosis_complex		ERR1213864
Mycobacterium_tuberculosis	Beijing_East_Asia	Mycobacterium_tuberculosis_complex		ERR1213865
Mycobacterium_tuberculosis	European_American	Mycobacterium_tuberculosis_complex		ERR1213866
Mycobacterium_tuberculosis	European_American	Mycobacterium_tuberculosis_complex		ERR1213867
Mycobacterium_tuberculosis	European_American	Mycobacterium_tuberculosis_complex		ERR1213868
Mycobacterium_tuberculosis	European_American	Mycobacterium_tuberculosis_complex		ERR1213869
Mycobacterium_tuberculosis	European_American	Mycobacterium_tuberculosis_complex		ERR1213870
Mycobacterium_tuberculosis	European_American	Mycobacterium_tuberculosis_complex		ERR1213871
Mycobacterium_tuberculosis	European_American	Mycobacterium_tuberculosis_complex		ERR1213872
Mycobacterium_tuberculosis	European_American	Mycobacterium_tuberculosis_complex		ERR1213873
Mycobacterium_tuberculosis	Beijing_East_Asia	Mycobacterium_tuberculosis_complex		ERR1213874
Mycobacterium_tuberculosis	European_American	Mycobacterium_tuberculosis_complex		ERR1213877
Mycobacterium_tuberculosis	European_American	Mycobacterium_tuberculosis_complex		ERR1213878
Mycobacterium_tuberculosis	European_American	Mycobacterium_tuberculosis_complex		ERR1213879
Mycobacterium_tuberculosis	Beijing_East_Asia	Mycobacterium_tuberculosis_complex		ERR1213880
Mycobacterium_tuberculosis	European_American	Mycobacterium_tuberculosis_complex		ERR1213881
Mycobacterium_tuberculosis	European_American	Mycobacterium_tuberculosis_complex		ERR1213882
Mycobacterium_tuberculosis	European_American	Mycobacterium_tuberculosis_complex		ERR1213883
Mycobacterium_tuberculosis	East_Africa_Indian_ocean	Mycobacterium_tuberculosis_complex		ERR1213884
Mycobacterium_tuberculosis	European_American	Mycobacterium_tuberculosis_complex		ERR1213885
Mycobacterium_tuberculosis	Beijing_East_Asia	Mycobacterium_tuberculosis_complex		ERR1213886
Mycobacterium_tuberculosis	Beijing_East_Asia	Mycobacterium_tuberculosis_complex		ERR1213887
Mycobacterium_tuberculosis	European_American	Mycobacterium_tuberculosis_complex		ERR1213888
Mycobacterium_tuberculosis	European_American	Mycobacterium_tuberculosis_complex		ERR1213889
Mycobacterium_tuberculosis	European_American	Mycobacterium_tuberculosis_complex		ERR1213890
Mycobacterium_tuberculosis	European_American	Mycobacterium_tuberculosis_complex		ERR1213891
Mycobacterium_tuberculosis	European_American	Mycobacterium_tuberculosis_complex		ERR1213892
Mycobacterium_tuberculosis	Beijing_East_Asia	Mycobacterium_tuberculosis_complex		ERR1213893
Mycobacterium_tuberculosis	European_American	Mycobacterium_tuberculosis_complex		ERR1213894
Mycobacterium_tuberculosis	European_American	Mycobacterium_tuberculosis_complex		ERR1213895
Mycobacterium_tuberculosis	European_American	Mycobacterium_tuberculosis_complex		ERR1213896
Mycobacterium_tuberculosis	Beijing_East_Asia	Mycobacterium_tuberculosis_complex		ERR1213897
Mycobacterium_tuberculosis	European_American	Mycobacterium_tuberculosis_complex		ERR1213898
Mycobacterium_tuberculosis	European_American	Mycobacterium_tuberculosis_complex		ERR1213899
Mycobacterium_tuberculosis	European_American	Mycobacterium_tuberculosis_complex		ERR1213900
Mycobacterium_tuberculosis	Beijing_East_Asia	Mycobacterium_tuberculosis_complex		ERR1213901
Mycobacterium_tuberculosis	European_American	Mycobacterium_tuberculosis_complex		ERR1213902
Mycobacterium_tuberculosis	European_American	Mycobacterium_tuberculosis_complex		ERR1213903
Mycobacterium_tuberculosis	European_American	Mycobacterium_tuberculosis_complex		ERR1213904
Mycobacterium_tuberculosis	European_American	Mycobacterium_tuberculosis_complex		ERR1213905
Mycobacterium_tuberculosis	European_American	Mycobacterium_tuberculosis_complex		ERR1213906
Mycobacterium_tuberculosis	East_Africa_Indian_ocean	Mycobacterium_tuberculosis_complex		ERR1213907
Mycobacterium_tuberculosis	East_Africa_Indian_ocean	Mycobacterium_tuberculosis_complex		ERR1213908
Mycobacterium_tuberculosis	East_Africa_Indian_ocean	Mycobacterium_tuberculosis_complex		ERR1213909
Mycobacterium_tuberculosis	East_Africa_Indian_ocean	Mycobacterium_tuberculosis_complex		ERR1213910
Mycobacterium_tuberculosis	European_American	Mycobacterium_tuberculosis_complex		ERR1213911
Mycobacterium_tuberculosis	European_American	Mycobacterium_tuberculosis_complex		ERR1213912
Mycobacterium_tuberculosis	European_American	Mycobacterium_tuberculosis_complex		ERR1213913
Mycobacterium_tuberculosis	European_American	Mycobacterium_tuberculosis_complex		ERR1213914
Mycobacterium_tuberculosis	European_American	Mycobacterium_tuberculosis_complex		ERR1213915
Mycobacterium_tuberculosis	European_American	Mycobacterium_tuberculosis_complex		ERR1213916
Mycobacterium_tuberculosis	Delhi_Central_Asia	Mycobacterium_tuberculosis_complex		ERR1213917
Mycobacterium_tuberculosis	European_American	Mycobacterium_tuberculosis_complex		ERR1213918
Mycobacterium_tuberculosis	European_American	Mycobacterium_tuberculosis_complex		ERR1213919
Mycobacterium_tuberculosis	European_American	Mycobacterium_tuberculosis_complex		ERR1213920
Mycobacterium_tuberculosis	East_Africa_Indian_ocean	Mycobacterium_tuberculosis_complex		ERR1213921
Mycobacterium_tuberculosis	European_American	Mycobacterium_tuberculosis_complex		ERR1213922
Mycobacterium_tuberculosis	European_American	Mycobacterium_tuberculosis_complex		ERR1213923
Mycobacterium_tuberculosis	European_American	Mycobacterium_tuberculosis_complex		ERR1213924
Mycobacterium_tuberculosis	European_American	Mycobacterium_tuberculosis_complex		ERR1213925
Mycobacterium_tuberculosis	European_American	Mycobacterium_tuberculosis_complex		ERR1213926
Mycobacterium_tuberculosis	European_American	Mycobacterium_tuberculosis_complex		ERR1213927
Mycobacterium_tuberculosis	European_American	Mycobacterium_tuberculosis_complex		ERR1213928
Mycobacterium_tuberculosis	Beijing_East_Asia	Mycobacterium_tuberculosis_complex		ERR1213929
Mycobacterium_tuberculosis	European_American	Mycobacterium_tuberculosis_complex		ERR1213930
Mycobacterium_tuberculosis	European_American	Mycobacterium_tuberculosis_complex		ERR1213931
Mycobacterium_tuberculosis	European_American	Mycobacterium_tuberculosis_complex		ERR1213932
Mycobacterium_tuberculosis	European_American	Mycobacterium_tuberculosis_complex		ERR1213933
Mycobacterium_tuberculosis	European_American	Mycobacterium_tuberculosis_complex		ERR1213934
Mycobacterium_tuberculosis	European_American	Mycobacterium_tuberculosis_complex		ERR1213935
Mycobacterium_tuberculosis	European_American	Mycobacterium_tuberculosis_complex		ERR1213936
Mycobacterium_tuberculosis	European_American	Mycobacterium_tuberculosis_complex		ERR1213937
Mycobacterium_tuberculosis	European_American	Mycobacterium_tuberculosis_complex		ERR1213938
Mycobacterium_tuberculosis	Beijing_East_Asia	Mycobacterium_tuberculosis_complex		ERR1213939
Mycobacterium_tuberculosis	European_American	Mycobacterium_tuberculosis_complex		ERR1213940
Mycobacterium_tuberculosis	European_American	Mycobacterium_tuberculosis_complex		ERR1213941
Mycobacterium_tuberculosis	European_American	Mycobacterium_tuberculosis_complex		ERR1213942
Mycobacterium_tuberculosis	European_American	Mycobacterium_tuberculosis_complex		ERR1213943
Mycobacterium_tuberculosis	European_American	Mycobacterium_tuberculosis_complex		ERR1213944
Mycobacterium_tuberculosis	European_American	Mycobacterium_tuberculosis_complex		ERR1213945
Mycobacterium_tuberculosis	Delhi_Central_Asia	Mycobacterium_tuberculosis_complex		ERR1213946
Mycobacterium_tuberculosis	East_Africa_Indian_ocean	Mycobacterium_tuberculosis_complex		ERR1213947
Mycobacterium_tuberculosis	East_Africa_Indian_ocean	Mycobacterium_tuberculosis_complex		ERR1213948
Mycobacterium_tuberculosis	East_Africa_Indian_ocean	Mycobacterium_tuberculosis_complex		ERR1213949
Mycobacterium_tuberculosis	European_American	Mycobacterium_tuberculosis_complex		ERR1213950
Mycobacterium_tuberculosis	East_Africa_Indian_ocean	Mycobacterium_tuberculosis_complex		ERR124640
Mycobacterium_tuberculosis	European_American	Mycobacterium_tuberculosis_complex		ERR124641
Mycobacterium_tuberculosis	European_American	Mycobacterium_tuberculosis_complex		ERR124643
Mycobacterium_tuberculosis	European_American	Mycobacterium_tuberculosis_complex		ERR124647
Mycobacterium_tuberculosis	European_American	Mycobacterium_tuberculosis_complex		ERR124649
Mycobacterium_tuberculosis	European_American	Mycobacterium_tuberculosis_complex		ERR124650
Mycobacterium_tuberculosis	Delhi_Central_Asia	Mycobacterium_tuberculosis_complex		ERR126598
Mycobacterium_tuberculosis	European_American	Mycobacterium_tuberculosis_complex		ERR126599
Mycobacterium_tuberculosis	European_American	Mycobacterium_tuberculosis_complex		ERR126601
Mycobacterium_tuberculosis	East_Africa_Indian_ocean	Mycobacterium_tuberculosis_complex		ERR126602
Mycobacterium_tuberculosis	Delhi_Central_Asia	Mycobacterium_tuberculosis_complex		ERR126604
Mycobacterium_tuberculosis	East_Africa_Indian_ocean	Mycobacterium_tuberculosis_complex		ERR126605
Mycobacterium_tuberculosis	East_Africa_Indian_ocean	Mycobacterium_tuberculosis_complex		ERR126607
Mycobacterium_tuberculosis	European_American	Mycobacterium_tuberculosis_complex		ERR126609
Mycobacterium_tuberculosis	European_American	Mycobacterium_tuberculosis_complex		ERR126610
Mycobacterium_tuberculosis	European_American	Mycobacterium_tuberculosis_complex		ERR126612
Mycobacterium_tuberculosis	Delhi_Central_Asia	Mycobacterium_tuberculosis_complex		ERR126616
Mycobacterium_tuberculosis	Delhi_Central_Asia	Mycobacterium_tuberculosis_complex		ERR126617
Mycobacterium_tuberculosis	European_American	Mycobacterium_tuberculosis_complex		ERR126619
Mycobacterium_tuberculosis	Delhi_Central_Asia	Mycobacterium_tuberculosis_complex		ERR126620
Mycobacterium_tuberculosis	European_American	Mycobacterium_tuberculosis_complex		ERR126623
Mycobacterium_tuberculosis	European_American	Mycobacterium_tuberculosis_complex		ERR126624
Mycobacterium_tuberculosis	European_American	Mycobacterium_tuberculosis_complex		ERR126626
Mycobacterium_tuberculosis	European_American	Mycobacterium_tuberculosis_complex		ERR126627
Mycobacterium_tuberculosis	European_American	Mycobacterium_tuberculosis_complex		ERR126628
Mycobacterium_tuberculosis	European_American	Mycobacterium_tuberculosis_complex		ERR126630
Mycobacterium_tuberculosis	East_Africa_Indian_ocean	Mycobacterium_tuberculosis_complex		ERR126631
Mycobacterium_tuberculosis	European_American	Mycobacterium_tuberculosis_complex		ERR126632
Mycobacterium_tuberculosis	Delhi_Central_Asia	Mycobacterium_tuberculosis_complex		ERR126633
Mycobacterium_tuberculosis	European_American	Mycobacterium_tuberculosis_complex		ERR126635
Mycobacterium_tuberculosis	East_Africa_Indian_ocean	Mycobacterium_tuberculosis_complex		ERR126636
Mycobacterium_tuberculosis	European_American	Mycobacterium_tuberculosis_complex		ERR126637
Mycobacterium_tuberculosis	European_American	Mycobacterium_tuberculosis_complex		ERR126638
Mycobacterium_tuberculosis	East_Africa_Indian_ocean	Mycobacterium_tuberculosis_complex		ERR126639
Mycobacterium_tuberculosis	Delhi_Central_Asia	Mycobacterium_tuberculosis_complex		ERR126640
Mycobacterium_tuberculosis	European_American	Mycobacterium_tuberculosis_complex		ERR126642
Mycobacterium_tuberculosis	European_American	Mycobacterium_tuberculosis_complex		ERR161012
Mycobacterium_tuberculosis	European_American	Mycobacterium_tuberculosis_complex		ERR161013
Mycobacterium_tuberculosis	European_American	Mycobacterium_tuberculosis_complex		ERR161015
Mycobacterium_tuberculosis	European_American	Mycobacterium_tuberculosis_complex		ERR161016
Mycobacterium_tuberculosis	European_American	Mycobacterium_tuberculosis_complex		ERR161018
Mycobacterium_tuberculosis	European_American	Mycobacterium_tuberculosis_complex		ERR161019
Mycobacterium_tuberculosis	European_American	Mycobacterium_tuberculosis_complex		ERR161021
Mycobacterium_tuberculosis	European_American	Mycobacterium_tuberculosis_complex		ERR161022
Mycobacterium_tuberculosis	European_American	Mycobacterium_tuberculosis_complex		ERR161023
Mycobacterium_tuberculosis	European_American	Mycobacterium_tuberculosis_complex		ERR161024
Mycobacterium_tuberculosis	European_American	Mycobacterium_tuberculosis_complex		ERR161025
Mycobacterium_tuberculosis	East_Africa_Indian_ocean	Mycobacterium_tuberculosis_complex		ERR161026
Mycobacterium_tuberculosis	European_American	Mycobacterium_tuberculosis_complex		ERR161027
Mycobacterium_tuberculosis	European_American	Mycobacterium_tuberculosis_complex		ERR161028
Mycobacterium_tuberculosis	European_American	Mycobacterium_tuberculosis_complex		ERR161029
Mycobacterium_tuberculosis	European_American	Mycobacterium_tuberculosis_complex		ERR161030
Mycobacterium_tuberculosis	East_Africa_Indian_ocean	Mycobacterium_tuberculosis_complex		ERR161031
Mycobacterium_tuberculosis	European_American	Mycobacterium_tuberculosis_complex		ERR161032
Mycobacterium_tuberculosis	European_American	Mycobacterium_tuberculosis_complex		ERR161035
Mycobacterium_tuberculosis	European_American	Mycobacterium_tuberculosis_complex		ERR161036
Mycobacterium_tuberculosis	European_American	Mycobacterium_tuberculosis_complex		ERR161038
Mycobacterium_tuberculosis	European_American	Mycobacterium_tuberculosis_complex		ERR161041
Mycobacterium_tuberculosis	European_American	Mycobacterium_tuberculosis_complex		ERR161042
Mycobacterium_tuberculosis	European_American	Mycobacterium_tuberculosis_complex		ERR161043
Mycobacterium_tuberculosis	European_American	Mycobacterium_tuberculosis_complex		ERR161047
Mycobacterium_tuberculosis	European_American	Mycobacterium_tuberculosis_complex		ERR161049
Mycobacterium_tuberculosis	Beijing_East_Asia	Mycobacterium_tuberculosis_complex		ERR161050
Mycobacterium_tuberculosis	European_American	Mycobacterium_tuberculosis_complex		ERR161052
Mycobacterium_tuberculosis	Delhi_Central_Asia	Mycobacterium_tuberculosis_complex		ERR161053
Mycobacterium_tuberculosis	European_American	Mycobacterium_tuberculosis_complex		ERR161055
Mycobacterium_tuberculosis	European_American	Mycobacterium_tuberculosis_complex		ERR161056
Mycobacterium_tuberculosis	European_American	Mycobacterium_tuberculosis_complex		ERR161058
Mycobacterium_tuberculosis	East_Africa_Indian_ocean	Mycobacterium_tuberculosis_complex		ERR161059
Mycobacterium_tuberculosis	European_American	Mycobacterium_tuberculosis_complex		ERR161060
Mycobacterium_tuberculosis	Delhi_Central_Asia	Mycobacterium_tuberculosis_complex		ERR161061
Mycobacterium_tuberculosis	Delhi_Central_Asia	Mycobacterium_tuberculosis_complex		ERR161062
Mycobacterium_tuberculosis	East_Africa_Indian_ocean	Mycobacterium_tuberculosis_complex		ERR161063
Mycobacterium_tuberculosis	Delhi_Central_Asia	Mycobacterium_tuberculosis_complex		ERR161064
Mycobacterium_tuberculosis	Delhi_Central_Asia	Mycobacterium_tuberculosis_complex		ERR161065
Mycobacterium_tuberculosis	European_American	Mycobacterium_tuberculosis_complex		ERR161066
Mycobacterium_tuberculosis	European_American	Mycobacterium_tuberculosis_complex		ERR161068
Mycobacterium_tuberculosis	European_American	Mycobacterium_tuberculosis_complex		ERR161069
Mycobacterium_tuberculosis	European_American	Mycobacterium_tuberculosis_complex		ERR161070
Mycobacterium_tuberculosis	Delhi_Central_Asia	Mycobacterium_tuberculosis_complex		ERR161071
Mycobacterium_tuberculosis	Delhi_Central_Asia	Mycobacterium_tuberculosis_complex		ERR161072
Mycobacterium_tuberculosis	European_American	Mycobacterium_tuberculosis_complex		ERR161073
Mycobacterium_tuberculosis	European_American	Mycobacterium_tuberculosis_complex		ERR161074
Mycobacterium_tuberculosis	European_American	Mycobacterium_tuberculosis_complex		ERR161075
Mycobacterium_tuberculosis	European_American	Mycobacterium_tuberculosis_complex		ERR161076
Mycobacterium_tuberculosis	East_Africa_Indian_ocean	Mycobacterium_tuberculosis_complex		ERR161077
Mycobacterium_tuberculosis	Delhi_Central_Asia	Mycobacterium_tuberculosis_complex		ERR161079
Mycobacterium_tuberculosis	European_American	Mycobacterium_tuberculosis_complex		ERR161080
Mycobacterium_tuberculosis	European_American	Mycobacterium_tuberculosis_complex		ERR161081
Mycobacterium_tuberculosis	Delhi_Central_Asia	Mycobacterium_tuberculosis_complex		ERR161082
Mycobacterium_tuberculosis	Delhi_Central_Asia	Mycobacterium_tuberculosis_complex		ERR161083
Mycobacterium_tuberculosis	Delhi_Central_Asia	Mycobacterium_tuberculosis_complex		ERR161084
Mycobacterium_tuberculosis	East_Africa_Indian_ocean	Mycobacterium_tuberculosis_complex		ERR161085
Mycobacterium_tuberculosis	Delhi_Central_Asia	Mycobacterium_tuberculosis_complex		ERR161086
Mycobacterium_tuberculosis	East_Africa_Indian_ocean	Mycobacterium_tuberculosis_complex		ERR161088
Mycobacterium_tuberculosis	East_Africa_Indian_ocean	Mycobacterium_tuberculosis_complex		ERR161089
Mycobacterium_tuberculosis	European_American	Mycobacterium_tuberculosis_complex		ERR161090
Mycobacterium_tuberculosis	European_American	Mycobacterium_tuberculosis_complex		ERR161091
Mycobacterium_tuberculosis	European_American	Mycobacterium_tuberculosis_complex		ERR161092
Mycobacterium_tuberculosis	European_American	Mycobacterium_tuberculosis_complex		ERR161093
Mycobacterium_tuberculosis	European_American	Mycobacterium_tuberculosis_complex		ERR161094
Mycobacterium_tuberculosis	European_American	Mycobacterium_tuberculosis_complex		ERR161095
Mycobacterium_tuberculosis	European_American	Mycobacterium_tuberculosis_complex		ERR161096
Mycobacterium_tuberculosis	European_American	Mycobacterium_tuberculosis_complex		ERR161097
Mycobacterium_tuberculosis	European_American	Mycobacterium_tuberculosis_complex		ERR161098
Mycobacterium_tuberculosis	Delhi_Central_Asia	Mycobacterium_tuberculosis_complex		ERR161099
Mycobacterium_tuberculosis	East_Africa_Indian_ocean	Mycobacterium_tuberculosis_complex		ERR161100
Mycobacterium_tuberculosis	European_American	Mycobacterium_tuberculosis_complex		ERR161101
Mycobacterium_tuberculosis	European_American	Mycobacterium_tuberculosis_complex		ERR161102
Mycobacterium_tuberculosis	European_American	Mycobacterium_tuberculosis_complex		ERR161103
Mycobacterium_tuberculosis	European_American	Mycobacterium_tuberculosis_complex		ERR161104
Mycobacterium_tuberculosis	European_American	Mycobacterium_tuberculosis_complex		ERR161105
Mycobacterium_tuberculosis	East_Africa_Indian_ocean	Mycobacterium_tuberculosis_complex		ERR161106
Mycobacterium_tuberculosis	Delhi_Central_Asia	Mycobacterium_tuberculosis_complex		ERR161107
Mycobacterium_tuberculosis	European_American	Mycobacterium_tuberculosis_complex		ERR161108
Mycobacterium_tuberculosis	European_American	Mycobacterium_tuberculosis_complex		ERR161109
Mycobacterium_tuberculosis	European_American	Mycobacterium_tuberculosis_complex		ERR161110
Mycobacterium_tuberculosis	European_American	Mycobacterium_tuberculosis_complex		ERR161111
Mycobacterium_tuberculosis	European_American	Mycobacterium_tuberculosis_complex		ERR161113
Mycobacterium_tuberculosis	European_American	Mycobacterium_tuberculosis_complex		ERR161114
Mycobacterium_tuberculosis	European_American	Mycobacterium_tuberculosis_complex		ERR161115
Mycobacterium_tuberculosis	European_American	Mycobacterium_tuberculosis_complex		ERR161116
Mycobacterium_tuberculosis	European_American	Mycobacterium_tuberculosis_complex		ERR161117
Mycobacterium_tuberculosis	Delhi_Central_Asia	Mycobacterium_tuberculosis_complex		ERR161118
Mycobacterium_tuberculosis	European_American	Mycobacterium_tuberculosis_complex		ERR161119
Mycobacterium_tuberculosis	European_American	Mycobacterium_tuberculosis_complex		ERR161120
Mycobacterium_tuberculosis	East_Africa_Indian_ocean	Mycobacterium_tuberculosis_complex		ERR161122
Mycobacterium_tuberculosis	East_Africa_Indian_ocean	Mycobacterium_tuberculosis_complex		ERR161123
Mycobacterium_tuberculosis	European_American	Mycobacterium_tuberculosis_complex		ERR161127
Mycobacterium_tuberculosis	European_American	Mycobacterium_tuberculosis_complex		ERR161128
Mycobacterium_tuberculosis	East_Africa_Indian_ocean	Mycobacterium_tuberculosis_complex		ERR161129
Mycobacterium_tuberculosis	European_American	Mycobacterium_tuberculosis_complex		ERR161130
Mycobacterium_tuberculosis	East_Africa_Indian_ocean	Mycobacterium_tuberculosis_complex		ERR161131
Mycobacterium_tuberculosis	European_American	Mycobacterium_tuberculosis_complex		ERR161132
Mycobacterium_tuberculosis	East_Africa_Indian_ocean	Mycobacterium_tuberculosis_complex		ERR161133
Mycobacterium_tuberculosis	European_American	Mycobacterium_tuberculosis_complex		ERR161134
Mycobacterium_tuberculosis	European_American	Mycobacterium_tuberculosis_complex		ERR161135
Mycobacterium_tuberculosis	European_American	Mycobacterium_tuberculosis_complex		ERR161136
Mycobacterium_tuberculosis	European_American	Mycobacterium_tuberculosis_complex		ERR161137
Mycobacterium_tuberculosis	East_Africa_Indian_ocean	Mycobacterium_tuberculosis_complex		ERR161138
Mycobacterium_tuberculosis	European_American	Mycobacterium_tuberculosis_complex		ERR161139
Mycobacterium_tuberculosis	European_American	Mycobacterium_tuberculosis_complex		ERR161141
Mycobacterium_tuberculosis	European_American	Mycobacterium_tuberculosis_complex		ERR161142
Mycobacterium_tuberculosis	European_American	Mycobacterium_tuberculosis_complex		ERR161143
Mycobacterium_tuberculosis	East_Africa_Indian_ocean	Mycobacterium_tuberculosis_complex		ERR161144
Mycobacterium_tuberculosis	Delhi_Central_Asia	Mycobacterium_tuberculosis_complex		ERR161145
Mycobacterium_tuberculosis	European_American	Mycobacterium_tuberculosis_complex		ERR161146
Mycobacterium_tuberculosis	European_American	Mycobacterium_tuberculosis_complex		ERR161147
Mycobacterium_tuberculosis	European_American	Mycobacterium_tuberculosis_complex		ERR161148
Mycobacterium_tuberculosis	European_American	Mycobacterium_tuberculosis_complex-Non_tuberculosis_mycobacterium_complex		ERR161149
Mycobacterium_tuberculosis	European_American	Mycobacterium_tuberculosis_complex		ERR161150
Mycobacterium_tuberculosis	European_American	Mycobacterium_tuberculosis_complex		ERR161151
Mycobacterium_tuberculosis	European_American	Mycobacterium_tuberculosis_complex		ERR161152
Mycobacterium_tuberculosis	European_American	Mycobacterium_tuberculosis_complex		ERR161153
Mycobacterium_tuberculosis	European_American	Mycobacterium_tuberculosis_complex		ERR161154
Mycobacterium_tuberculosis	European_American	Mycobacterium_tuberculosis_complex		ERR161156
Mycobacterium_tuberculosis	European_American	Mycobacterium_tuberculosis_complex		ERR161157
Mycobacterium_tuberculosis	European_American	Mycobacterium_tuberculosis_complex		ERR161158
Mycobacterium_tuberculosis	European_American	Mycobacterium_tuberculosis_complex		ERR161159
Mycobacterium_tuberculosis	European_American	Mycobacterium_tuberculosis_complex		ERR161160
Mycobacterium_tuberculosis	East_Africa_Indian_ocean	Mycobacterium_tuberculosis_complex		ERR161161
Mycobacterium_tuberculosis	European_American	Mycobacterium_tuberculosis_complex		ERR161162
Mycobacterium_tuberculosis	European_American	Mycobacterium_tuberculosis_complex		ERR161163
Mycobacterium_tuberculosis	European_American	Mycobacterium_tuberculosis_complex		ERR161164
Mycobacterium_tuberculosis	European_American	Mycobacterium_tuberculosis_complex		ERR161165
Mycobacterium_tuberculosis	European_American	Mycobacterium_tuberculosis_complex		ERR161166
Mycobacterium_tuberculosis	Delhi_Central_Asia	Mycobacterium_tuberculosis_complex		ERR161167
Mycobacterium_tuberculosis	European_American	Mycobacterium_tuberculosis_complex		ERR161168
Mycobacterium_tuberculosis	Delhi_Central_Asia	Mycobacterium_tuberculosis_complex		ERR161169
Mycobacterium_tuberculosis	European_American	Mycobacterium_tuberculosis_complex		ERR161171
Mycobacterium_tuberculosis	European_American	Mycobacterium_tuberculosis_complex		ERR161172
Mycobacterium_tuberculosis	European_American	Mycobacterium_tuberculosis_complex		ERR161175
Mycobacterium_tuberculosis	European_American	Mycobacterium_tuberculosis_complex		ERR161176
Mycobacterium_tuberculosis	European_American	Mycobacterium_tuberculosis_complex		ERR161177
Mycobacterium_tuberculosis	European_American	Mycobacterium_tuberculosis_complex		ERR161178
Mycobacterium_tuberculosis	European_American	Mycobacterium_tuberculosis_complex		ERR161179
Mycobacterium_tuberculosis	East_Africa_Indian_ocean	Mycobacterium_tuberculosis_complex		ERR161180
Mycobacterium_tuberculosis	East_Africa_Indian_ocean	Mycobacterium_tuberculosis_complex		ERR161181
Mycobacterium_tuberculosis	European_American	Mycobacterium_tuberculosis_complex		ERR161182
Mycobacterium_tuberculosis	European_American	Mycobacterium_tuberculosis_complex		ERR161183
Mycobacterium_tuberculosis	European_American	Mycobacterium_tuberculosis_complex		ERR161185
Mycobacterium_tuberculosis	European_American	Mycobacterium_tuberculosis_complex		ERR161186
Mycobacterium_tuberculosis	European_American	Mycobacterium_tuberculosis_complex		ERR161187
Mycobacterium_tuberculosis	European_American	Mycobacterium_tuberculosis_complex		ERR161188
Mycobacterium_tuberculosis	European_American	Mycobacterium_tuberculosis_complex		ERR161189
Mycobacterium_tuberculosis	East_Africa_Indian_ocean	Mycobacterium_tuberculosis_complex		ERR161190
Mycobacterium_tuberculosis	European_American	Mycobacterium_tuberculosis_complex		ERR161191
Mycobacterium_tuberculosis	Delhi_Central_Asia	Mycobacterium_tuberculosis_complex		ERR161192
Mycobacterium_tuberculosis	European_American	Mycobacterium_tuberculosis_complex		ERR161193
Mycobacterium_tuberculosis	European_American	Mycobacterium_tuberculosis_complex		ERR161194
Mycobacterium_tuberculosis	European_American	Mycobacterium_tuberculosis_complex		ERR161195
Mycobacterium_tuberculosis	European_American	Mycobacterium_tuberculosis_complex		ERR161197
Mycobacterium_tuberculosis	Delhi_Central_Asia	Mycobacterium_tuberculosis_complex		ERR161198
Mycobacterium_tuberculosis	Delhi_Central_Asia	Mycobacterium_tuberculosis_complex		ERR161199
Mycobacterium_tuberculosis	Delhi_Central_Asia	Mycobacterium_tuberculosis_complex		ERR161200
Mycobacterium_tuberculosis	East_Africa_Indian_ocean	Mycobacterium_tuberculosis_complex		ERR161201
Mycobacterium_tuberculosis	European_American	Mycobacterium_tuberculosis_complex		ERR161203
Mycobacterium_tuberculosis	European_American	Mycobacterium_tuberculosis_complex		ERR163928
Mycobacterium_tuberculosis	European_American	Mycobacterium_tuberculosis_complex		ERR163929
Mycobacterium_tuberculosis	European_American	Mycobacterium_tuberculosis_complex		ERR163930
Mycobacterium_tuberculosis	European_American	Mycobacterium_tuberculosis_complex		ERR163931
Mycobacterium_tuberculosis	East_Africa_Indian_ocean	Mycobacterium_tuberculosis_complex		ERR163932
Mycobacterium_tuberculosis	European_American	Mycobacterium_tuberculosis_complex		ERR163933
Mycobacterium_tuberculosis	European_American	Mycobacterium_tuberculosis_complex		ERR163934
Mycobacterium_tuberculosis	European_American	Mycobacterium_tuberculosis_complex		ERR163936
Mycobacterium_tuberculosis	European_American	Mycobacterium_tuberculosis_complex		ERR163937
Mycobacterium_tuberculosis	European_American	Mycobacterium_tuberculosis_complex		ERR163938
Mycobacterium_tuberculosis	Delhi_Central_Asia	Mycobacterium_tuberculosis_complex		ERR163939
Mycobacterium_tuberculosis	European_American	Mycobacterium_tuberculosis_complex		ERR163940
Mycobacterium_tuberculosis	European_American	Mycobacterium_tuberculosis_complex		ERR163941
Mycobacterium_tuberculosis	European_American	Mycobacterium_tuberculosis_complex		ERR163942
Mycobacterium_tuberculosis	European_American	Mycobacterium_tuberculosis_complex		ERR163943
Mycobacterium_tuberculosis	European_American	Mycobacterium_tuberculosis_complex		ERR163944
Mycobacterium_tuberculosis	Delhi_Central_Asia	Mycobacterium_tuberculosis_complex		ERR163945
Mycobacterium_tuberculosis	European_American	Mycobacterium_tuberculosis_complex		ERR163946
Mycobacterium_tuberculosis	European_American	Mycobacterium_tuberculosis_complex		ERR163949
Mycobacterium_tuberculosis	European_American	Mycobacterium_tuberculosis_complex		ERR163950
Mycobacterium_tuberculosis	European_American	Mycobacterium_tuberculosis_complex		ERR163953
Mycobacterium_tuberculosis	East_Africa_Indian_ocean	Mycobacterium_tuberculosis_complex		ERR163954
Mycobacterium_tuberculosis	European_American	Mycobacterium_tuberculosis_complex		ERR163955
Mycobacterium_tuberculosis	European_American	Mycobacterium_tuberculosis_complex		ERR163956
Mycobacterium_tuberculosis	European_American	Mycobacterium_tuberculosis_complex		ERR163957
Mycobacterium_tuberculosis	European_American	Mycobacterium_tuberculosis_complex		ERR163958
Mycobacterium_tuberculosis	Beijing_East_Asia	Mycobacterium_tuberculosis_complex		ERR163959
Mycobacterium_tuberculosis	European_American	Mycobacterium_tuberculosis_complex		ERR163960
Mycobacterium_tuberculosis	Delhi_Central_Asia	Mycobacterium_tuberculosis_complex		ERR163961
Mycobacterium_tuberculosis	East_Africa_Indian_ocean	Mycobacterium_tuberculosis_complex		ERR163962
Mycobacterium_tuberculosis	East_Africa_Indian_ocean	Mycobacterium_tuberculosis_complex		ERR163963
Mycobacterium_tuberculosis	European_American	Mycobacterium_tuberculosis_complex		ERR163967
Mycobacterium_tuberculosis	European_American	Mycobacterium_tuberculosis_complex		ERR163968
Mycobacterium_tuberculosis	European_American	Mycobacterium_tuberculosis_complex		ERR163969
Mycobacterium_tuberculosis	European_American	Mycobacterium_tuberculosis_complex		ERR163970
Mycobacterium_tuberculosis	European_American	Mycobacterium_tuberculosis_complex		ERR163971
Mycobacterium_tuberculosis	East_Africa_Indian_ocean	Mycobacterium_tuberculosis_complex		ERR163972
Mycobacterium_tuberculosis	Delhi_Central_Asia	Mycobacterium_tuberculosis_complex		ERR163973
Mycobacterium_tuberculosis	Delhi_Central_Asia	Mycobacterium_tuberculosis_complex		ERR163974
Mycobacterium_tuberculosis	European_American	Mycobacterium_tuberculosis_complex		ERR163975
Mycobacterium_tuberculosis	Delhi_Central_Asia	Mycobacterium_tuberculosis_complex		ERR163976
Mycobacterium_tuberculosis	European_American	Mycobacterium_tuberculosis_complex		ERR163977
Mycobacterium_tuberculosis	Delhi_Central_Asia	Mycobacterium_tuberculosis_complex		ERR163978
Mycobacterium_tuberculosis	European_American	Mycobacterium_tuberculosis_complex		ERR163979
Mycobacterium_tuberculosis	East_Africa_Indian_ocean	Mycobacterium_tuberculosis_complex		ERR163980
Mycobacterium_tuberculosis	European_American	Mycobacterium_tuberculosis_complex		ERR163981
Mycobacterium_tuberculosis	East_Africa_Indian_ocean	Mycobacterium_tuberculosis_complex		ERR163982
Mycobacterium_tuberculosis	European_American	Mycobacterium_tuberculosis_complex		ERR163983
Mycobacterium_tuberculosis	European_American	Mycobacterium_tuberculosis_complex		ERR163984
Mycobacterium_tuberculosis	European_American	Mycobacterium_tuberculosis_complex		ERR163985
Mycobacterium_tuberculosis	European_American	Mycobacterium_tuberculosis_complex		ERR163986
Mycobacterium_tuberculosis	European_American	Mycobacterium_tuberculosis_complex		ERR163987
Mycobacterium_tuberculosis	European_American	Mycobacterium_tuberculosis_complex		ERR163989
Mycobacterium_tuberculosis	Beijing_East_Asia	Mycobacterium_tuberculosis_complex		ERR163990
Mycobacterium_tuberculosis	European_American	Mycobacterium_tuberculosis_complex		ERR163991
Mycobacterium_tuberculosis	European_American	Mycobacterium_tuberculosis_complex		ERR163992
Mycobacterium_tuberculosis	European_American	Mycobacterium_tuberculosis_complex		ERR163993
Mycobacterium_tuberculosis	European_American	Mycobacterium_tuberculosis_complex		ERR163995
Mycobacterium_tuberculosis	European_American	Mycobacterium_tuberculosis_complex		ERR163996
Mycobacterium_tuberculosis	European_American	Mycobacterium_tuberculosis_complex		ERR163997
Mycobacterium_tuberculosis	European_American	Mycobacterium_tuberculosis_complex		ERR163998
Mycobacterium_tuberculosis	European_American	Mycobacterium_tuberculosis_complex		ERR163999
Mycobacterium_tuberculosis	East_Africa_Indian_ocean	Mycobacterium_tuberculosis_complex		ERR164000
Mycobacterium_tuberculosis	European_American	Mycobacterium_tuberculosis_complex		ERR164001
Mycobacterium_tuberculosis	East_Africa_Indian_ocean	Mycobacterium_tuberculosis_complex		ERR164002
Mycobacterium_tuberculosis	European_American	Mycobacterium_tuberculosis_complex		ERR164003
Mycobacterium_tuberculosis	East_Africa_Indian_ocean	Mycobacterium_tuberculosis_complex		ERR164005
Mycobacterium_tuberculosis	European_American	Mycobacterium_tuberculosis_complex		ERR164006
Mycobacterium_tuberculosis	European_American	Mycobacterium_tuberculosis_complex		ERR164007
Mycobacterium_tuberculosis	European_American	Mycobacterium_tuberculosis_complex		ERR164008
Mycobacterium_tuberculosis	European_American	Mycobacterium_tuberculosis_complex		ERR164009
Mycobacterium_tuberculosis	European_American	Mycobacterium_tuberculosis_complex		ERR164010
Mycobacterium_tuberculosis	Delhi_Central_Asia	Mycobacterium_tuberculosis_complex		ERR164011
Mycobacterium_tuberculosis	European_American	Mycobacterium_tuberculosis_complex		ERR164012
Mycobacterium_tuberculosis	European_American	Mycobacterium_tuberculosis_complex		ERR164013
Mycobacterium_tuberculosis	European_American	Mycobacterium_tuberculosis_complex		ERR164014
Mycobacterium_tuberculosis	European_American	Mycobacterium_tuberculosis_complex		ERR164015
Mycobacterium_tuberculosis	European_American	Mycobacterium_tuberculosis_complex		ERR164016
Mycobacterium_tuberculosis	European_American	Mycobacterium_tuberculosis_complex		ERR164017
Mycobacterium_tuberculosis	European_American	Mycobacterium_tuberculosis_complex		ERR164018
Mycobacterium_tuberculosis	East_Africa_Indian_ocean	Mycobacterium_tuberculosis_complex		ERR164019
Mycobacterium_tuberculosis	European_American	Mycobacterium_tuberculosis_complex		ERR164020
Mycobacterium_tuberculosis	European_American	Mycobacterium_tuberculosis_complex		ERR164022
Mycobacterium_tuberculosis	European_American	Mycobacterium_tuberculosis_complex		ERR164023
Mycobacterium_tuberculosis	European_American	Mycobacterium_tuberculosis_complex		ERR176447
Mycobacterium_tuberculosis	European_American	Mycobacterium_tuberculosis_complex		ERR176448
Mycobacterium_tuberculosis	European_American	Mycobacterium_tuberculosis_complex		ERR176449
Mycobacterium_tuberculosis	European_American	Mycobacterium_tuberculosis_complex		ERR176451
Mycobacterium_tuberculosis	European_American	Mycobacterium_tuberculosis_complex		ERR176452
Mycobacterium_tuberculosis	East_Africa_Indian_ocean	Mycobacterium_tuberculosis_complex		ERR176453
Mycobacterium_tuberculosis	European_American	Mycobacterium_tuberculosis_complex		ERR176454
Mycobacterium_tuberculosis	Delhi_Central_Asia	Mycobacterium_tuberculosis_complex		ERR176455
Mycobacterium_tuberculosis	East_Africa_Indian_ocean	Mycobacterium_tuberculosis_complex		ERR176456
Mycobacterium_tuberculosis	European_American	Mycobacterium_tuberculosis_complex		ERR176457
Mycobacterium_tuberculosis	European_American	Mycobacterium_tuberculosis_complex		ERR176458
Mycobacterium_tuberculosis	European_American	Mycobacterium_tuberculosis_complex		ERR176459
Mycobacterium_tuberculosis	European_American	Mycobacterium_tuberculosis_complex		ERR176460
Mycobacterium_tuberculosis	European_American	Mycobacterium_tuberculosis_complex		ERR176461
Mycobacterium_tuberculosis	European_American	Mycobacterium_tuberculosis_complex		ERR176462
Mycobacterium_tuberculosis	European_American	Mycobacterium_tuberculosis_complex		ERR176463
Mycobacterium_tuberculosis	Delhi_Central_Asia	Mycobacterium_tuberculosis_complex		ERR176464
Mycobacterium_tuberculosis	European_American	Mycobacterium_tuberculosis_complex		ERR176465
Mycobacterium_tuberculosis	Delhi_Central_Asia	Mycobacterium_tuberculosis_complex		ERR176466
Mycobacterium_tuberculosis	European_American	Mycobacterium_tuberculosis_complex		ERR176467
Mycobacterium_tuberculosis	European_American	Mycobacterium_tuberculosis_complex		ERR176468
Mycobacterium_tuberculosis	European_American	Mycobacterium_tuberculosis_complex		ERR176469
Mycobacterium_tuberculosis	European_American	Mycobacterium_tuberculosis_complex		ERR176470
Mycobacterium_tuberculosis	Delhi_Central_Asia	Mycobacterium_tuberculosis_complex		ERR176471
Mycobacterium_tuberculosis	European_American	Mycobacterium_tuberculosis_complex		ERR176472
Mycobacterium_tuberculosis	European_American	Mycobacterium_tuberculosis_complex		ERR176473
Mycobacterium_tuberculosis	European_American	Mycobacterium_tuberculosis_complex		ERR176474
Mycobacterium_tuberculosis	East_Africa_Indian_ocean	Mycobacterium_tuberculosis_complex		ERR176476
Mycobacterium_tuberculosis	European_American	Mycobacterium_tuberculosis_complex		ERR176477
Mycobacterium_tuberculosis	European_American	Mycobacterium_tuberculosis_complex		ERR176478
Mycobacterium_tuberculosis	Delhi_Central_Asia	Mycobacterium_tuberculosis_complex		ERR176479
Mycobacterium_tuberculosis	European_American	Mycobacterium_tuberculosis_complex		ERR176480
Mycobacterium_tuberculosis	Delhi_Central_Asia	Mycobacterium_tuberculosis_complex		ERR176481
Mycobacterium_tuberculosis	East_Africa_Indian_ocean	Mycobacterium_tuberculosis_complex		ERR176483
Mycobacterium_tuberculosis	European_American	Mycobacterium_tuberculosis_complex		ERR176484
Mycobacterium_tuberculosis	East_Africa_Indian_ocean	Mycobacterium_tuberculosis_complex		ERR176485
Mycobacterium_tuberculosis	European_American	Mycobacterium_tuberculosis_complex		ERR176486
Mycobacterium_tuberculosis	European_American	Mycobacterium_tuberculosis_complex		ERR176487
Mycobacterium_tuberculosis	European_American	Mycobacterium_tuberculosis_complex		ERR176488
Mycobacterium_tuberculosis	European_American	Mycobacterium_tuberculosis_complex		ERR176489
Mycobacterium_tuberculosis	East_Africa_Indian_ocean	Mycobacterium_tuberculosis_complex		ERR176490
Mycobacterium_tuberculosis	East_Africa_Indian_ocean	Mycobacterium_tuberculosis_complex		ERR176491
Mycobacterium_tuberculosis	European_American	Mycobacterium_tuberculosis_complex		ERR176492
Mycobacterium_tuberculosis	European_American	Mycobacterium_tuberculosis_complex		ERR176493
Mycobacterium_tuberculosis	European_American	Mycobacterium_tuberculosis_complex		ERR176494
Mycobacterium_tuberculosis	European_American	Mycobacterium_tuberculosis_complex		ERR176495
Mycobacterium_tuberculosis	European_American	Mycobacterium_tuberculosis_complex		ERR176496
Mycobacterium_tuberculosis	Delhi_Central_Asia	Mycobacterium_tuberculosis_complex		ERR176497
Mycobacterium_tuberculosis	Delhi_Central_Asia	Mycobacterium_tuberculosis_complex		ERR176498
Mycobacterium_tuberculosis	European_American	Mycobacterium_tuberculosis_complex		ERR176499
Mycobacterium_tuberculosis	European_American	Mycobacterium_tuberculosis_complex		ERR176500
Mycobacterium_tuberculosis	European_American	Mycobacterium_tuberculosis_complex		ERR176501
Mycobacterium_tuberculosis	European_American	Mycobacterium_tuberculosis_complex		ERR176502
Mycobacterium_tuberculosis	European_American	Mycobacterium_tuberculosis_complex		ERR176503
Mycobacterium_tuberculosis	Delhi_Central_Asia	Mycobacterium_tuberculosis_complex		ERR176504
Mycobacterium_tuberculosis	European_American	Mycobacterium_tuberculosis_complex		ERR176505
Mycobacterium_tuberculosis	European_American	Mycobacterium_tuberculosis_complex		ERR176506
Mycobacterium_tuberculosis	European_American	Mycobacterium_tuberculosis_complex		ERR176507
Mycobacterium_tuberculosis	European_American	Mycobacterium_tuberculosis_complex		ERR176508
Mycobacterium_tuberculosis	European_American	Mycobacterium_tuberculosis_complex		ERR176509
Mycobacterium_tuberculosis	European_American	Mycobacterium_tuberculosis_complex		ERR176510
Mycobacterium_tuberculosis	European_American	Mycobacterium_tuberculosis_complex		ERR176511
Mycobacterium_tuberculosis	European_American	Mycobacterium_tuberculosis_complex		ERR176512
Mycobacterium_tuberculosis	European_American	Mycobacterium_tuberculosis_complex		ERR176513
Mycobacterium_tuberculosis	European_American	Mycobacterium_tuberculosis_complex		ERR176514
Mycobacterium_tuberculosis	European_American	Mycobacterium_tuberculosis_complex		ERR176515
Mycobacterium_tuberculosis	European_American	Mycobacterium_tuberculosis_complex		ERR176519
Mycobacterium_tuberculosis	European_American	Mycobacterium_tuberculosis_complex		ERR176520
Mycobacterium_tuberculosis	European_American	Mycobacterium_tuberculosis_complex		ERR176521
Mycobacterium_tuberculosis	European_American	Mycobacterium_tuberculosis_complex		ERR176522
Mycobacterium_tuberculosis	Delhi_Central_Asia	Mycobacterium_tuberculosis_complex		ERR176523
Mycobacterium_tuberculosis	East_Africa_Indian_ocean	Mycobacterium_tuberculosis_complex		ERR176524
Mycobacterium_tuberculosis	European_American	Mycobacterium_tuberculosis_complex		ERR176525
Mycobacterium_tuberculosis	European_American	Mycobacterium_tuberculosis_complex		ERR176526
Mycobacterium_tuberculosis	European_American	Mycobacterium_tuberculosis_complex		ERR176527
Mycobacterium_tuberculosis	Delhi_Central_Asia	Mycobacterium_tuberculosis_complex		ERR176528
Mycobacterium_tuberculosis	European_American	Mycobacterium_tuberculosis_complex		ERR176529
Mycobacterium_tuberculosis	European_American	Mycobacterium_tuberculosis_complex		ERR176530
Mycobacterium_tuberculosis	European_American	Mycobacterium_tuberculosis_complex		ERR176531
Mycobacterium_tuberculosis	European_American	Mycobacterium_tuberculosis_complex		ERR176532
Mycobacterium_tuberculosis	European_American	Mycobacterium_tuberculosis_complex		ERR176533
Mycobacterium_tuberculosis	European_American	Mycobacterium_tuberculosis_complex		ERR176534
Mycobacterium_tuberculosis	European_American	Mycobacterium_tuberculosis_complex		ERR176535
Mycobacterium_tuberculosis	European_American	Mycobacterium_tuberculosis_complex		ERR176536
Mycobacterium_tuberculosis	European_American	Mycobacterium_tuberculosis_complex		ERR176537
Mycobacterium_tuberculosis	European_American	Mycobacterium_tuberculosis_complex		ERR176538
Mycobacterium_tuberculosis	European_American	Mycobacterium_tuberculosis_complex		ERR176539
Mycobacterium_tuberculosis	European_American	Mycobacterium_tuberculosis_complex		ERR176540
Mycobacterium_tuberculosis	European_American	Mycobacterium_tuberculosis_complex		ERR176541
Mycobacterium_tuberculosis	European_American	Mycobacterium_tuberculosis_complex		ERR176542
Mycobacterium_tuberculosis	European_American	Mycobacterium_tuberculosis_complex		ERR176543
Mycobacterium_tuberculosis	European_American	Mycobacterium_tuberculosis_complex		ERR176544
Mycobacterium_tuberculosis	European_American	Mycobacterium_tuberculosis_complex		ERR176545
Mycobacterium_tuberculosis	European_American	Mycobacterium_tuberculosis_complex		ERR176546
Mycobacterium_tuberculosis	European_American	Mycobacterium_tuberculosis_complex		ERR176548
Mycobacterium_tuberculosis-Mycobacterium_intracellulare	European_American	Mycobacterium_tuberculosis_complex-Non_tuberculosis_mycobacterium_complex		ERR176549
Mycobacterium_tuberculosis	European_American	Mycobacterium_tuberculosis_complex		ERR176550
Mycobacterium_tuberculosis	European_American	Mycobacterium_tuberculosis_complex		ERR176551
Mycobacterium_tuberculosis	European_American	Mycobacterium_tuberculosis_complex		ERR176552
Mycobacterium_tuberculosis	European_American	Mycobacterium_tuberculosis_complex		ERR176553
Mycobacterium_tuberculosis	European_American	Mycobacterium_tuberculosis_complex		ERR176555
Mycobacterium_tuberculosis	European_American	Non_tuberculosis_mycobacterium_complex-Mycobacterium_tuberculosis_complex		ERR176557
Mycobacterium_tuberculosis	European_American	Mycobacterium_tuberculosis_complex		ERR176558
Mycobacterium_tuberculosis	European_American	Mycobacterium_tuberculosis_complex		ERR176559
Mycobacterium_tuberculosis	European_American	Mycobacterium_tuberculosis_complex		ERR176561
Mycobacterium_tuberculosis	European_American	Mycobacterium_tuberculosis_complex		ERR176562
Mycobacterium_tuberculosis	European_American	Mycobacterium_tuberculosis_complex		ERR176563
Mycobacterium_tuberculosis	East_Africa_Indian_ocean	Mycobacterium_tuberculosis_complex		ERR176564
Mycobacterium_tuberculosis	European_American	Mycobacterium_tuberculosis_complex		ERR176565
Mycobacterium_tuberculosis	European_American	Mycobacterium_tuberculosis_complex		ERR176566
Mycobacterium_tuberculosis	European_American	Mycobacterium_tuberculosis_complex		ERR176567
Mycobacterium_tuberculosis	European_American	Mycobacterium_tuberculosis_complex		ERR176569
Mycobacterium_tuberculosis	East_Africa_Indian_ocean	Mycobacterium_tuberculosis_complex		ERR176570
Mycobacterium_tuberculosis	European_American	Mycobacterium_tuberculosis_complex		ERR176571
Mycobacterium_tuberculosis	European_American	Mycobacterium_tuberculosis_complex		ERR176572
Mycobacterium_tuberculosis	European_American	Mycobacterium_tuberculosis_complex		ERR176573
Mycobacterium_tuberculosis	European_American	Mycobacterium_tuberculosis_complex		ERR176574
Mycobacterium_tuberculosis	European_American	Mycobacterium_tuberculosis_complex		ERR176575
Mycobacterium_tuberculosis	Delhi_Central_Asia	Mycobacterium_tuberculosis_complex		ERR176576
Mycobacterium_tuberculosis	Delhi_Central_Asia	Mycobacterium_tuberculosis_complex		ERR176577
Mycobacterium_tuberculosis	European_American	Mycobacterium_tuberculosis_complex		ERR176578
Mycobacterium_tuberculosis	European_American	Mycobacterium_tuberculosis_complex		ERR176579
Mycobacterium_tuberculosis	European_American	Mycobacterium_tuberculosis_complex		ERR176581
Mycobacterium_tuberculosis	European_American	Mycobacterium_tuberculosis_complex		ERR176582
Mycobacterium_tuberculosis	European_American	Mycobacterium_tuberculosis_complex		ERR176583
Mycobacterium_tuberculosis	European_American	Mycobacterium_tuberculosis_complex		ERR176584
Mycobacterium_tuberculosis	European_American	Mycobacterium_tuberculosis_complex		ERR176585
Mycobacterium_tuberculosis	European_American	Mycobacterium_tuberculosis_complex		ERR176586
Mycobacterium_tuberculosis	European_American	Mycobacterium_tuberculosis_complex		ERR176587
Mycobacterium_tuberculosis	East_Africa_Indian_ocean	Mycobacterium_tuberculosis_complex		ERR176588
Mycobacterium_tuberculosis	European_American	Mycobacterium_tuberculosis_complex		ERR176589
Mycobacterium_tuberculosis	European_American	Mycobacterium_tuberculosis_complex		ERR176590
Mycobacterium_tuberculosis	European_American	Mycobacterium_tuberculosis_complex		ERR176591
Mycobacterium_tuberculosis	European_American	Mycobacterium_tuberculosis_complex		ERR176592
Mycobacterium_tuberculosis	European_American	Mycobacterium_tuberculosis_complex		ERR176593
Mycobacterium_tuberculosis	European_American	Mycobacterium_tuberculosis_complex		ERR176594
Mycobacterium_tuberculosis	European_American	Mycobacterium_tuberculosis_complex		ERR176595
Mycobacterium_tuberculosis	European_American	Mycobacterium_tuberculosis_complex		ERR176596
Mycobacterium_tuberculosis	East_Africa_Indian_ocean	Mycobacterium_tuberculosis_complex		ERR176597
Mycobacterium_tuberculosis	European_American	Mycobacterium_tuberculosis_complex		ERR176598
Mycobacterium_tuberculosis	European_American	Mycobacterium_tuberculosis_complex		ERR176599
Mycobacterium_tuberculosis	Delhi_Central_Asia	Mycobacterium_tuberculosis_complex		ERR176600
Mycobacterium_tuberculosis	Delhi_Central_Asia	Mycobacterium_tuberculosis_complex		ERR176601
Mycobacterium_tuberculosis	East_Africa_Indian_ocean	Mycobacterium_tuberculosis_complex		ERR176602
Mycobacterium_tuberculosis	Delhi_Central_Asia	Mycobacterium_tuberculosis_complex		ERR176603
Mycobacterium_tuberculosis	East_Africa_Indian_ocean	Mycobacterium_tuberculosis_complex		ERR176604
Mycobacterium_tuberculosis	European_American	Mycobacterium_tuberculosis_complex		ERR176605
Mycobacterium_tuberculosis	Beijing_East_Asia	Mycobacterium_tuberculosis_complex		ERR176606
Mycobacterium_tuberculosis	European_American	Mycobacterium_tuberculosis_complex		ERR176607
Mycobacterium_tuberculosis	European_American	Mycobacterium_tuberculosis_complex		ERR176608
Mycobacterium_tuberculosis	European_American	Mycobacterium_tuberculosis_complex		ERR176609
Mycobacterium_tuberculosis	European_American	Mycobacterium_tuberculosis_complex		ERR176610
Mycobacterium_tuberculosis	Beijing_East_Asia	Mycobacterium_tuberculosis_complex		ERR176611
Mycobacterium_tuberculosis	European_American	Mycobacterium_tuberculosis_complex		ERR176612
Mycobacterium_tuberculosis	European_American	Mycobacterium_tuberculosis_complex		ERR176613
Mycobacterium_tuberculosis	European_American	Mycobacterium_tuberculosis_complex		ERR176614
Mycobacterium_tuberculosis	European_American	Mycobacterium_tuberculosis_complex		ERR176615
Mycobacterium_tuberculosis	European_American	Mycobacterium_tuberculosis_complex		ERR176617
Mycobacterium_tuberculosis	East_Africa_Indian_ocean	Mycobacterium_tuberculosis_complex		ERR176618
Mycobacterium_tuberculosis	European_American	Mycobacterium_tuberculosis_complex		ERR176619
Mycobacterium_tuberculosis	European_American	Mycobacterium_tuberculosis_complex		ERR176620
Mycobacterium_tuberculosis	European_American	Mycobacterium_tuberculosis_complex		ERR176621
Mycobacterium_tuberculosis	East_Africa_Indian_ocean	Mycobacterium_tuberculosis_complex		ERR176622
Mycobacterium_tuberculosis	European_American	Mycobacterium_tuberculosis_complex		ERR176623
Mycobacterium_tuberculosis	European_American	Mycobacterium_tuberculosis_complex		ERR176624
Mycobacterium_tuberculosis	European_American	Mycobacterium_tuberculosis_complex		ERR176625
Mycobacterium_tuberculosis	European_American	Mycobacterium_tuberculosis_complex		ERR176626
Mycobacterium_tuberculosis	European_American	Mycobacterium_tuberculosis_complex		ERR176627
Mycobacterium_tuberculosis	European_American	Mycobacterium_tuberculosis_complex		ERR176628
Mycobacterium_tuberculosis	European_American	Mycobacterium_tuberculosis_complex		ERR176629
Mycobacterium_tuberculosis	East_Africa_Indian_ocean	Mycobacterium_tuberculosis_complex		ERR176630
Mycobacterium_tuberculosis	East_Africa_Indian_ocean	Mycobacterium_tuberculosis_complex		ERR176631
Mycobacterium_tuberculosis	European_American	Mycobacterium_tuberculosis_complex		ERR176632
Mycobacterium_tuberculosis	European_American	Mycobacterium_tuberculosis_complex		ERR176633
Mycobacterium_tuberculosis	European_American	Mycobacterium_tuberculosis_complex		ERR176634
Mycobacterium_tuberculosis	European_American	Mycobacterium_tuberculosis_complex		ERR176635
Mycobacterium_tuberculosis	European_American	Mycobacterium_tuberculosis_complex		ERR176636
Mycobacterium_tuberculosis	East_Africa_Indian_ocean	Mycobacterium_tuberculosis_complex		ERR176637
Mycobacterium_tuberculosis	European_American	Mycobacterium_tuberculosis_complex		ERR176638
Mycobacterium_tuberculosis	European_American	Mycobacterium_tuberculosis_complex		ERR176639
Mycobacterium_tuberculosis	European_American	Mycobacterium_tuberculosis_complex		ERR176640
Mycobacterium_tuberculosis	Beijing_East_Asia	Mycobacterium_tuberculosis_complex		ERR176641
Mycobacterium_tuberculosis	European_American	Mycobacterium_tuberculosis_complex		ERR176642
Mycobacterium_tuberculosis	European_American	Mycobacterium_tuberculosis_complex		ERR176644
Mycobacterium_tuberculosis	European_American	Mycobacterium_tuberculosis_complex		ERR176645
Mycobacterium_tuberculosis	Delhi_Central_Asia	Mycobacterium_tuberculosis_complex		ERR176646
Mycobacterium_tuberculosis	European_American	Mycobacterium_tuberculosis_complex		ERR176647
Mycobacterium_tuberculosis	Delhi_Central_Asia	Mycobacterium_tuberculosis_complex		ERR176648
Mycobacterium_tuberculosis	European_American	Mycobacterium_tuberculosis_complex		ERR176650
Mycobacterium_tuberculosis	East_Africa_Indian_ocean	Mycobacterium_tuberculosis_complex		ERR176652
Mycobacterium_tuberculosis	European_American	Mycobacterium_tuberculosis_complex		ERR176653
Mycobacterium_tuberculosis	East_Africa_Indian_ocean	Mycobacterium_tuberculosis_complex		ERR176654
Mycobacterium_tuberculosis	European_American	Mycobacterium_tuberculosis_complex		ERR176655
Mycobacterium_tuberculosis	European_American	Mycobacterium_tuberculosis_complex		ERR176656
Mycobacterium_tuberculosis	Delhi_Central_Asia	Mycobacterium_tuberculosis_complex		ERR176657
Mycobacterium_tuberculosis	European_American	Mycobacterium_tuberculosis_complex		ERR176659
Mycobacterium_tuberculosis	European_American	Mycobacterium_tuberculosis_complex		ERR176660
Mycobacterium_tuberculosis	East_Africa_Indian_ocean	Mycobacterium_tuberculosis_complex		ERR176661
Mycobacterium_tuberculosis	Delhi_Central_Asia	Mycobacterium_tuberculosis_complex		ERR176662
Mycobacterium_tuberculosis	European_American	Mycobacterium_tuberculosis_complex		ERR176663
Mycobacterium_tuberculosis	European_American	Mycobacterium_tuberculosis_complex		ERR176665
Mycobacterium_tuberculosis	European_American	Mycobacterium_tuberculosis_complex		ERR176666
Mycobacterium_tuberculosis	European_American	Mycobacterium_tuberculosis_complex		ERR176667
Mycobacterium_tuberculosis	European_American	Mycobacterium_tuberculosis_complex		ERR176669
Mycobacterium_tuberculosis	European_American	Mycobacterium_tuberculosis_complex		ERR176671
Mycobacterium_tuberculosis	European_American	Mycobacterium_tuberculosis_complex		ERR176672
Mycobacterium_tuberculosis	European_American	Mycobacterium_tuberculosis_complex		ERR176673
Mycobacterium_tuberculosis	Delhi_Central_Asia	Mycobacterium_tuberculosis_complex		ERR176674
Mycobacterium_simiae-Mycobacterium_tuberculosis	European_American	Mycobacterium_tuberculosis_complex-Non_tuberculosis_mycobacterium_complex		ERR176675
Mycobacterium_tuberculosis	East_Africa_Indian_ocean	Mycobacterium_tuberculosis_complex		ERR176677
Mycobacterium_tuberculosis	European_American	Mycobacterium_tuberculosis_complex		ERR176678
Mycobacterium_tuberculosis	European_American	Mycobacterium_tuberculosis_complex		ERR176679
Mycobacterium_tuberculosis	European_American	Mycobacterium_tuberculosis_complex		ERR176680
Mycobacterium_tuberculosis	European_American	Mycobacterium_tuberculosis_complex		ERR176681
Mycobacterium_tuberculosis	European_American	Mycobacterium_tuberculosis_complex		ERR176682
Mycobacterium_tuberculosis	European_American	Mycobacterium_tuberculosis_complex		ERR176683
Mycobacterium_tuberculosis	European_American	Mycobacterium_tuberculosis_complex		ERR176684
Mycobacterium_tuberculosis	European_American	Mycobacterium_tuberculosis_complex		ERR176685
Mycobacterium_tuberculosis	European_American	Mycobacterium_tuberculosis_complex		ERR176686
Mycobacterium_tuberculosis	European_American	Mycobacterium_tuberculosis_complex		ERR176688
Mycobacterium_tuberculosis	East_Africa_Indian_ocean	Mycobacterium_tuberculosis_complex		ERR176689
Mycobacterium_tuberculosis	European_American	Mycobacterium_tuberculosis_complex		ERR176690
Mycobacterium_tuberculosis	European_American	Mycobacterium_tuberculosis_complex		ERR176692
Mycobacterium_tuberculosis	European_American	Mycobacterium_tuberculosis_complex		ERR176693
Mycobacterium_tuberculosis	European_American	Mycobacterium_tuberculosis_complex		ERR176694
Mycobacterium_tuberculosis	European_American	Mycobacterium_tuberculosis_complex		ERR176695
Mycobacterium_tuberculosis	European_American	Mycobacterium_tuberculosis_complex		ERR176696
Mycobacterium_tuberculosis	European_American	Mycobacterium_tuberculosis_complex		ERR176697
Mycobacterium_tuberculosis	European_American	Mycobacterium_tuberculosis_complex		ERR176698
Mycobacterium_tuberculosis	European_American	Mycobacterium_tuberculosis_complex		ERR176699
Mycobacterium_tuberculosis	European_American	Mycobacterium_tuberculosis_complex		ERR176700
Mycobacterium_tuberculosis	European_American	Mycobacterium_tuberculosis_complex		ERR176701
Mycobacterium_tuberculosis	European_American	Mycobacterium_tuberculosis_complex		ERR176703
Mycobacterium_tuberculosis	European_American	Mycobacterium_tuberculosis_complex		ERR176705
Mycobacterium_tuberculosis	European_American	Mycobacterium_tuberculosis_complex		ERR176706
Mycobacterium_tuberculosis	European_American	Mycobacterium_tuberculosis_complex		ERR176707
Mycobacterium_tuberculosis	European_American	Mycobacterium_tuberculosis_complex		ERR176708
Mycobacterium_tuberculosis	European_American	Mycobacterium_tuberculosis_complex		ERR176710
Mycobacterium_tuberculosis	European_American	Mycobacterium_tuberculosis_complex		ERR176711
Mycobacterium_tuberculosis	East_Africa_Indian_ocean	Mycobacterium_tuberculosis_complex		ERR176712
Mycobacterium_tuberculosis	East_Africa_Indian_ocean	Mycobacterium_tuberculosis_complex		ERR176713
Mycobacterium_tuberculosis	European_American	Mycobacterium_tuberculosis_complex		ERR176714
Mycobacterium_tuberculosis	European_American	Mycobacterium_tuberculosis_complex		ERR176715
Mycobacterium_tuberculosis	Delhi_Central_Asia	Mycobacterium_tuberculosis_complex		ERR176716
Mycobacterium_tuberculosis	European_American	Mycobacterium_tuberculosis_complex		ERR176717
Mycobacterium_tuberculosis	Beijing_East_Asia	Mycobacterium_tuberculosis_complex		ERR176718
Mycobacterium_tuberculosis	European_American	Mycobacterium_tuberculosis_complex		ERR176719
Mycobacterium_tuberculosis	European_American	Mycobacterium_tuberculosis_complex		ERR176720
Mycobacterium_tuberculosis	European_American	Mycobacterium_tuberculosis_complex		ERR176721
Mycobacterium_tuberculosis	European_American	Mycobacterium_tuberculosis_complex		ERR176722
Mycobacterium_tuberculosis	East_Africa_Indian_ocean	Mycobacterium_tuberculosis_complex		ERR176723
Mycobacterium_tuberculosis	European_American	Mycobacterium_tuberculosis_complex		ERR176724
Mycobacterium_tuberculosis	European_American	Mycobacterium_tuberculosis_complex		ERR176725
Mycobacterium_tuberculosis	East_Africa_Indian_ocean	Mycobacterium_tuberculosis_complex		ERR176726
Mycobacterium_tuberculosis	European_American	Mycobacterium_tuberculosis_complex		ERR176727
Mycobacterium_tuberculosis	European_American	Mycobacterium_tuberculosis_complex		ERR176728
Mycobacterium_tuberculosis	European_American	Mycobacterium_tuberculosis_complex		ERR176729
Mycobacterium_tuberculosis	European_American	Mycobacterium_tuberculosis_complex		ERR176730
Mycobacterium_tuberculosis	Delhi_Central_Asia	Mycobacterium_tuberculosis_complex		ERR176731
Mycobacterium_tuberculosis	European_American	Mycobacterium_tuberculosis_complex		ERR176732
Mycobacterium_tuberculosis	European_American	Mycobacterium_tuberculosis_complex		ERR176733
Mycobacterium_tuberculosis	European_American	Mycobacterium_tuberculosis_complex		ERR176734
Mycobacterium_tuberculosis	East_Africa_Indian_ocean	Mycobacterium_tuberculosis_complex		ERR176735
Mycobacterium_tuberculosis	European_American	Mycobacterium_tuberculosis_complex		ERR176736
Mycobacterium_tuberculosis	European_American	Mycobacterium_tuberculosis_complex		ERR176737
Mycobacterium_tuberculosis	Delhi_Central_Asia	Mycobacterium_tuberculosis_complex		ERR176738
Mycobacterium_tuberculosis	European_American	Mycobacterium_tuberculosis_complex		ERR176739
Mycobacterium_tuberculosis	European_American	Mycobacterium_tuberculosis_complex		ERR176742
Mycobacterium_tuberculosis	European_American	Mycobacterium_tuberculosis_complex		ERR176743
Mycobacterium_tuberculosis	European_American	Mycobacterium_tuberculosis_complex		ERR176744
Mycobacterium_tuberculosis	European_American	Mycobacterium_tuberculosis_complex		ERR176745
Mycobacterium_tuberculosis	European_American	Mycobacterium_tuberculosis_complex		ERR176746
Mycobacterium_tuberculosis	East_Africa_Indian_ocean	Mycobacterium_tuberculosis_complex		ERR176747
Mycobacterium_tuberculosis	European_American	Mycobacterium_tuberculosis_complex		ERR176748
Mycobacterium_tuberculosis	European_American	Mycobacterium_tuberculosis_complex		ERR176749
Mycobacterium_tuberculosis	European_American	Mycobacterium_tuberculosis_complex		ERR176750
Mycobacterium_tuberculosis	European_American	Mycobacterium_tuberculosis_complex		ERR176752
Mycobacterium_tuberculosis	European_American	Mycobacterium_tuberculosis_complex		ERR176753
Mycobacterium_tuberculosis	European_American	Mycobacterium_tuberculosis_complex		ERR176754
Mycobacterium_tuberculosis	European_American	Mycobacterium_tuberculosis_complex		ERR176755
Mycobacterium_tuberculosis	European_American	Mycobacterium_tuberculosis_complex		ERR176756
Mycobacterium_tuberculosis	East_Africa_Indian_ocean	Mycobacterium_tuberculosis_complex		ERR176757
Mycobacterium_tuberculosis	European_American	Mycobacterium_tuberculosis_complex		ERR176758
Mycobacterium_tuberculosis	Beijing_East_Asia	Mycobacterium_tuberculosis_complex		ERR176759
Mycobacterium_tuberculosis	European_American	Mycobacterium_tuberculosis_complex		ERR176760
Mycobacterium_tuberculosis	European_American	Mycobacterium_tuberculosis_complex		ERR176761
Mycobacterium_tuberculosis	European_American	Mycobacterium_tuberculosis_complex		ERR176762
Mycobacterium_tuberculosis	European_American	Mycobacterium_tuberculosis_complex		ERR176764
Mycobacterium_tuberculosis	European_American	Mycobacterium_tuberculosis_complex		ERR176765
Mycobacterium_tuberculosis	European_American	Mycobacterium_tuberculosis_complex		ERR176767
Mycobacterium_tuberculosis	European_American	Mycobacterium_tuberculosis_complex		ERR176768
Mycobacterium_tuberculosis	European_American	Mycobacterium_tuberculosis_complex		ERR176769
Mycobacterium_tuberculosis	East_Africa_Indian_ocean	Mycobacterium_tuberculosis_complex		ERR176770
Mycobacterium_tuberculosis	European_American	Mycobacterium_tuberculosis_complex		ERR176772
Mycobacterium_tuberculosis	European_American	Mycobacterium_tuberculosis_complex		ERR176773
Mycobacterium_tuberculosis	European_American	Mycobacterium_tuberculosis_complex		ERR176774
Mycobacterium_tuberculosis	East_Africa_Indian_ocean	Mycobacterium_tuberculosis_complex		ERR176775
Mycobacterium_tuberculosis	European_American	Mycobacterium_tuberculosis_complex		ERR176776
Mycobacterium_tuberculosis	European_American	Mycobacterium_tuberculosis_complex		ERR176777
Mycobacterium_tuberculosis	European_American	Mycobacterium_tuberculosis_complex		ERR176782
Mycobacterium_tuberculosis	European_American	Mycobacterium_tuberculosis_complex		ERR176783
Mycobacterium_tuberculosis	European_American	Mycobacterium_tuberculosis_complex		ERR176784
Mycobacterium_tuberculosis	Delhi_Central_Asia	Mycobacterium_tuberculosis_complex		ERR176785
Mycobacterium_tuberculosis	European_American	Mycobacterium_tuberculosis_complex		ERR176786
Mycobacterium_tuberculosis	European_American	Mycobacterium_tuberculosis_complex		ERR176787
Mycobacterium_tuberculosis	East_Africa_Indian_ocean	Mycobacterium_tuberculosis_complex		ERR176788
Mycobacterium_tuberculosis	European_American	Mycobacterium_tuberculosis_complex		ERR176789
Mycobacterium_tuberculosis	European_American	Mycobacterium_tuberculosis_complex		ERR176790
Mycobacterium_tuberculosis	Delhi_Central_Asia	Mycobacterium_tuberculosis_complex		ERR176791
Mycobacterium_tuberculosis	Beijing_East_Asia	Mycobacterium_tuberculosis_complex		ERR176794
Mycobacterium_tuberculosis	East_Africa_Indian_ocean	Mycobacterium_tuberculosis_complex		ERR176795
Mycobacterium_tuberculosis	East_Africa_Indian_ocean	Mycobacterium_tuberculosis_complex		ERR176796
Mycobacterium_tuberculosis	European_American	Mycobacterium_tuberculosis_complex		ERR176797
Mycobacterium_tuberculosis	European_American	Mycobacterium_tuberculosis_complex		ERR176798
Mycobacterium_tuberculosis	Beijing_East_Asia	Mycobacterium_tuberculosis_complex		ERR176799
Mycobacterium_tuberculosis	East_Africa_Indian_ocean	Mycobacterium_tuberculosis_complex		ERR176800
Mycobacterium_tuberculosis	European_American	Mycobacterium_tuberculosis_complex		ERR176801
Mycobacterium_tuberculosis	European_American	Mycobacterium_tuberculosis_complex		ERR176802
Mycobacterium_tuberculosis	European_American	Mycobacterium_tuberculosis_complex		ERR176803
Mycobacterium_tuberculosis	European_American	Mycobacterium_tuberculosis_complex		ERR176804
Mycobacterium_tuberculosis	European_American	Mycobacterium_tuberculosis_complex		ERR176805
Mycobacterium_tuberculosis	European_American	Mycobacterium_tuberculosis_complex		ERR176806
Mycobacterium_tuberculosis	European_American	Mycobacterium_tuberculosis_complex		ERR176807
Mycobacterium_tuberculosis	European_American	Mycobacterium_tuberculosis_complex		ERR176808
Mycobacterium_tuberculosis	European_American	Mycobacterium_tuberculosis_complex		ERR176809
Mycobacterium_tuberculosis	European_American	Mycobacterium_tuberculosis_complex		ERR176810
Mycobacterium_tuberculosis	European_American	Mycobacterium_tuberculosis_complex		ERR176811
Mycobacterium_tuberculosis	European_American	Mycobacterium_tuberculosis_complex		ERR176812
Mycobacterium_tuberculosis	East_Africa_Indian_ocean	Mycobacterium_tuberculosis_complex		ERR176813
Mycobacterium_tuberculosis	European_American	Mycobacterium_tuberculosis_complex		ERR176814
Mycobacterium_tuberculosis	European_American	Mycobacterium_tuberculosis_complex		ERR176815
Mycobacterium_tuberculosis	European_American	Mycobacterium_tuberculosis_complex		ERR176816
Mycobacterium_tuberculosis	European_American	Mycobacterium_tuberculosis_complex		ERR176817
Mycobacterium_tuberculosis	European_American	Mycobacterium_tuberculosis_complex		ERR176818
Mycobacterium_tuberculosis	East_Africa_Indian_ocean	Mycobacterium_tuberculosis_complex		ERR176819
Mycobacterium_tuberculosis	European_American	Mycobacterium_tuberculosis_complex		ERR176820
Mycobacterium_tuberculosis	European_American	Mycobacterium_tuberculosis_complex		ERR176821
Mycobacterium_tuberculosis	European_American	Mycobacterium_tuberculosis_complex		ERR176822
Mycobacterium_tuberculosis	East_Africa_Indian_ocean	Mycobacterium_tuberculosis_complex		ERR176823
Mycobacterium_tuberculosis	European_American	Mycobacterium_tuberculosis_complex		ERR176824
Mycobacterium_tuberculosis	Delhi_Central_Asia	Mycobacterium_tuberculosis_complex		ERR176825
Mycobacterium_tuberculosis	European_American	Mycobacterium_tuberculosis_complex		ERR176826
Mycobacterium_tuberculosis	East_Africa_Indian_ocean	Mycobacterium_tuberculosis_complex		ERR176827
Mycobacterium_tuberculosis	European_American	Mycobacterium_tuberculosis_complex		ERR176828
Mycobacterium_tuberculosis	European_American	Mycobacterium_tuberculosis_complex		ERR176829
Mycobacterium_tuberculosis	European_American	Mycobacterium_tuberculosis_complex		ERR181674
Mycobacterium_tuberculosis	European_American	Mycobacterium_tuberculosis_complex		ERR181675
Mycobacterium_tuberculosis	European_American	Mycobacterium_tuberculosis_complex		ERR181676
Mycobacterium_tuberculosis	European_American	Mycobacterium_tuberculosis_complex		ERR181677
Mycobacterium_tuberculosis	European_American	Mycobacterium_tuberculosis_complex		ERR181678
Mycobacterium_tuberculosis	European_American	Mycobacterium_tuberculosis_complex		ERR181679
Mycobacterium_tuberculosis	East_Africa_Indian_ocean	Mycobacterium_tuberculosis_complex		ERR181680
Mycobacterium_tuberculosis	European_American	Mycobacterium_tuberculosis_complex		ERR181681
Mycobacterium_tuberculosis	East_Africa_Indian_ocean	Mycobacterium_tuberculosis_complex		ERR181682
Mycobacterium_tuberculosis	Delhi_Central_Asia	Mycobacterium_tuberculosis_complex		ERR181683
Mycobacterium_tuberculosis	European_American	Mycobacterium_tuberculosis_complex		ERR181684
Mycobacterium_tuberculosis	European_American	Mycobacterium_tuberculosis_complex		ERR181685
Mycobacterium_tuberculosis	European_American	Mycobacterium_tuberculosis_complex		ERR181686
Mycobacterium_tuberculosis	East_Africa_Indian_ocean	Mycobacterium_tuberculosis_complex		ERR181687
Mycobacterium_tuberculosis	European_American	Mycobacterium_tuberculosis_complex		ERR181688
Mycobacterium_tuberculosis	European_American	Mycobacterium_tuberculosis_complex		ERR181689
Mycobacterium_tuberculosis	European_American	Mycobacterium_tuberculosis_complex		ERR181690
Mycobacterium_tuberculosis	European_American	Mycobacterium_tuberculosis_complex		ERR181691
Mycobacterium_tuberculosis	Delhi_Central_Asia	Mycobacterium_tuberculosis_complex		ERR181692
Mycobacterium_tuberculosis	Delhi_Central_Asia	Mycobacterium_tuberculosis_complex		ERR181693
Mycobacterium_tuberculosis	European_American	Mycobacterium_tuberculosis_complex		ERR181694
Mycobacterium_tuberculosis	European_American	Mycobacterium_tuberculosis_complex		ERR181695
Mycobacterium_tuberculosis	Beijing_East_Asia	Mycobacterium_tuberculosis_complex		ERR181696
Mycobacterium_tuberculosis	European_American	Mycobacterium_tuberculosis_complex		ERR181697
Mycobacterium_tuberculosis	European_American	Mycobacterium_tuberculosis_complex		ERR181698
Mycobacterium_tuberculosis	European_American	Mycobacterium_tuberculosis_complex		ERR181699
Mycobacterium_tuberculosis	European_American	Mycobacterium_tuberculosis_complex		ERR181700
Mycobacterium_tuberculosis	European_American	Mycobacterium_tuberculosis_complex		ERR181701
Mycobacterium_tuberculosis	European_American	Mycobacterium_tuberculosis_complex		ERR181702
Mycobacterium_tuberculosis	Delhi_Central_Asia	Mycobacterium_tuberculosis_complex		ERR181703
Mycobacterium_tuberculosis	European_American	Mycobacterium_tuberculosis_complex		ERR181704
Mycobacterium_tuberculosis	European_American	Mycobacterium_tuberculosis_complex		ERR181705
Mycobacterium_tuberculosis	European_American	Mycobacterium_tuberculosis_complex		ERR181706
Mycobacterium_tuberculosis	Delhi_Central_Asia	Mycobacterium_tuberculosis_complex		ERR181707
Mycobacterium_tuberculosis	East_Africa_Indian_ocean	Mycobacterium_tuberculosis_complex		ERR181708
Mycobacterium_tuberculosis	European_American	Mycobacterium_tuberculosis_complex		ERR181709
Mycobacterium_tuberculosis	European_American	Mycobacterium_tuberculosis_complex		ERR181710
Mycobacterium_tuberculosis	Delhi_Central_Asia	Mycobacterium_tuberculosis_complex		ERR181713
Mycobacterium_tuberculosis	European_American	Mycobacterium_tuberculosis_complex		ERR181714
Mycobacterium_tuberculosis	Delhi_Central_Asia	Mycobacterium_tuberculosis_complex		ERR181715
Mycobacterium_tuberculosis	European_American	Mycobacterium_tuberculosis_complex		ERR181716
Mycobacterium_tuberculosis	Delhi_Central_Asia	Mycobacterium_tuberculosis_complex		ERR181717
Mycobacterium_tuberculosis	Delhi_Central_Asia	Mycobacterium_tuberculosis_complex		ERR181718
Mycobacterium_tuberculosis	European_American	Mycobacterium_tuberculosis_complex		ERR181719
Mycobacterium_tuberculosis	European_American	Mycobacterium_tuberculosis_complex		ERR181720
Mycobacterium_tuberculosis	European_American	Mycobacterium_tuberculosis_complex		ERR181721
Mycobacterium_tuberculosis	Beijing_East_Asia	Mycobacterium_tuberculosis_complex		ERR181722
Mycobacterium_tuberculosis	East_Africa_Indian_ocean	Mycobacterium_tuberculosis_complex		ERR181723
Mycobacterium_tuberculosis	East_Africa_Indian_ocean	Mycobacterium_tuberculosis_complex		ERR181724
Mycobacterium_tuberculosis	East_Africa_Indian_ocean	Mycobacterium_tuberculosis_complex		ERR181725
Mycobacterium_tuberculosis	European_American	Mycobacterium_tuberculosis_complex		ERR181726
Mycobacterium_tuberculosis	European_American	Mycobacterium_tuberculosis_complex		ERR181727
Mycobacterium_tuberculosis	East_Africa_Indian_ocean	Mycobacterium_tuberculosis_complex		ERR181728
Mycobacterium_tuberculosis	European_American	Mycobacterium_tuberculosis_complex		ERR181729
Mycobacterium_tuberculosis	European_American	Mycobacterium_tuberculosis_complex		ERR181730
Mycobacterium_tuberculosis	European_American	Mycobacterium_tuberculosis_complex		ERR181731
Mycobacterium_tuberculosis	European_American	Mycobacterium_tuberculosis_complex		ERR181732
Mycobacterium_tuberculosis	European_American	Mycobacterium_tuberculosis_complex		ERR181733
Mycobacterium_tuberculosis	European_American	Mycobacterium_tuberculosis_complex		ERR181734
Mycobacterium_tuberculosis	Delhi_Central_Asia	Mycobacterium_tuberculosis_complex		ERR181736
Mycobacterium_tuberculosis	European_American	Mycobacterium_tuberculosis_complex		ERR181737
Mycobacterium_tuberculosis	European_American	Mycobacterium_tuberculosis_complex		ERR181738
Mycobacterium_tuberculosis	East_Africa_Indian_ocean	Mycobacterium_tuberculosis_complex		ERR181739
Mycobacterium_tuberculosis	European_American	Mycobacterium_tuberculosis_complex		ERR181740
Mycobacterium_tuberculosis	European_American	Mycobacterium_tuberculosis_complex		ERR181741
Mycobacterium_tuberculosis	European_American	Mycobacterium_tuberculosis_complex		ERR181743
Mycobacterium_tuberculosis	European_American	Mycobacterium_tuberculosis_complex		ERR181745
Mycobacterium_tuberculosis	European_American	Mycobacterium_tuberculosis_complex		ERR181746
Mycobacterium_tuberculosis	European_American	Mycobacterium_tuberculosis_complex		ERR181747
Mycobacterium_tuberculosis	European_American	Mycobacterium_tuberculosis_complex		ERR181748
Mycobacterium_tuberculosis	Delhi_Central_Asia	Mycobacterium_tuberculosis_complex		ERR181751
Mycobacterium_tuberculosis	East_Africa_Indian_ocean	Mycobacterium_tuberculosis_complex		ERR181752
Mycobacterium_tuberculosis	European_American	Mycobacterium_tuberculosis_complex		ERR181753
Mycobacterium_tuberculosis	European_American	Mycobacterium_tuberculosis_complex		ERR181754
Mycobacterium_tuberculosis	European_American	Mycobacterium_tuberculosis_complex		ERR181755
[truncated: 4,573 more rows]
