# Supplementary material for: A large scale evaluation of TBProfiler and Mykrobe for antibiotic resistance prediction in Mycobacterium tuberculosis
Source: PeerJ. 2019 May 1;7:e6857. doi: 10.7717/peerj.6857 (PMC6500375; doi:10.7717/peerj.6857)
Supplement: Supplemental Information 2 [file peerj-07-6857-s002.zip › supplementary-data/lineages_tbprofiler.csv]

strain_id	lineage	mixed_lineages	lineages_count	frac_min	frac_max
ERR025833	lineage3	FALSE	1	0,993224932249323	1
ERR025834	lineage3	FALSE	1	0,980769230769231	0,996845425867508
ERR025835	lineage3	FALSE	1	0,992636229749632	0,992636229749632
ERR025836	lineage3	FALSE	1	0,98876404494382	0,98876404494382
ERR025837	lineage4	FALSE	1	0,982332155477032	1
ERR025838	lineage4	FALSE	1	1	1
ERR025839	lineage2	FALSE	1	0,992167101827676	0,997237569060773
ERR025842	lineage4	FALSE	1	0,994402985074627	0,995215311004785
ERR025843	lineage4	FALSE	1	0,995305164319249	0,995798319327731
ERR025844	lineage4	FALSE	1	0,990253411306043	0,99437148217636
ERR025846	lineage4	FALSE	1	0,993693062368605	0,998073217726397
ERR025847	lineage4	FALSE	1	0,977777777777778	1
ERR025848	lineage4	FALSE	1	0,989847715736041	1
ERR036186	lineage2	FALSE	1	0,991379310344828	0,997179125528914
ERR036187	lineage4	FALSE	1	0,984126984126984	1
ERR036188	lineage4	FALSE	1	0,961538461538462	1
ERR036189	lineage4	FALSE	1	0,987394957983193	1
ERR036190	lineage4	FALSE	1	0,993827160493827	1
ERR036191	lineage4	FALSE	1	1	1
ERR036192	lineage4	FALSE	1	0,986301369863014	1
ERR036193	lineage3	FALSE	1	0,991735537190083	1
ERR036195	lineage3	FALSE	1	0,994814814814815	0,994814814814815
ERR036196	lineage4	FALSE	1	0,987421383647799	1
ERR036197	lineage3-lineage4	TRUE	2	0,0526315789473684	1
ERR036199	lineage4	FALSE	1	1	1
ERR036200	lineage4	FALSE	1	0,990384615384615	1
ERR036201	lineage1	FALSE	1	0,996072270227808	1
ERR036202	lineage4	FALSE	1	0,985714285714286	1
ERR036203	lineage4	FALSE	1	0,986842105263158	1
ERR036204	lineage4	FALSE	1	1	1
ERR036205	lineage4	FALSE	1	0,988372093023256	1
ERR036206	lineage4	FALSE	1	0,983870967741935	1
ERR036208	lineage4	FALSE	1	0,96969696969697	1
ERR036209	lineage3	FALSE	1	0,997854077253219	0,997854077253219
ERR036210	lineage3	FALSE	1	0,983516483516483	1
ERR036212	lineage4	FALSE	1	0,972789115646258	1
ERR036213	lineage1	FALSE	1	0,999376947040498	1
ERR036214	lineage4	FALSE	1	0,977142857142857	1
ERR036216	lineage3	FALSE	1	0,982708933717579	1
ERR036217	lineage1	FALSE	1	0,988915281076801	1
ERR036218	lineage3	FALSE	1	0,99645390070922	1
ERR036219	lineage4	FALSE	1	1	1
ERR036220	lineage4	FALSE	1	0,996644295302013	1
ERR036221	lineage4	FALSE	1	0,989247311827957	0,996447602131439
ERR036222	lineage1	FALSE	1	0,99645390070922	1
ERR036223	lineage1	FALSE	1	0,977911646586345	0,999118554429264
ERR036225	lineage4	FALSE	1	0,997058823529412	1
ERR036226	lineage4	FALSE	1	0,959349593495935	1
ERR036227	lineage4	FALSE	1	1	1
ERR036228	lineage4	FALSE	1	1	1
ERR036229	lineage4	FALSE	1	0,983985765124555	1
ERR036230	lineage1	FALSE	1	0,974576271186441	1
ERR036231	lineage4	FALSE	1	0,989795918367347	1
ERR036232	lineage4	FALSE	1	0,965811965811966	1
ERR036234	lineage4	FALSE	1	0,992805755395683	1
ERR036235	lineage2	FALSE	1	0,996153846153846	1
ERR036236	lineage1	FALSE	1	0,997607655502392	1
ERR036238	lineage4	FALSE	1	0,990566037735849	1
ERR036239	lineage4	FALSE	1	0,977272727272727	1
ERR036240	lineage4	FALSE	1	0,947368421052632	1
ERR036241	lineage4	FALSE	1	0,99618320610687	1
ERR036242	lineage4	FALSE	1	0,962162162162162	1
ERR036243	lineage3	FALSE	1	0,988603988603989	1
ERR036244	lineage4	FALSE	1	0,997816593886463	1
ERR036245	lineage4	FALSE	1	0,991150442477876	1
ERR036246	lineage4	FALSE	1	1	1
ERR036247	lineage4	FALSE	1	0,976470588235294	1
ERR036248	lineage4	FALSE	1	0,0775193798449612	1
ERR036249	lineage4	FALSE	1	0,991150442477876	1
ERR037467	lineage4	FALSE	1	0,986607142857143	0,996760259179266
ERR037468	lineage4	FALSE	1	0,998563218390805	1
ERR037470	lineage4	FALSE	1	0,973451327433628	1
ERR037471	lineage4	FALSE	1	0,975069252077562	0,99933110367893
ERR037472	lineage4	FALSE	1	0,985074626865672	1
ERR037473	lineage1	FALSE	1	0,996218487394958	0,998300633400278
ERR037474	lineage4	FALSE	1	0,984924623115578	1
ERR037475	lineage4	FALSE	1	0,980988593155893	1
ERR037476	lineage1	FALSE	1	0,996932515337423	1
ERR037477	lineage4	FALSE	1	0,993554327808471	0,998231653404067
ERR037478	lineage4	FALSE	1	0,98804780876494	0,998789346246973
ERR037479	lineage4	FALSE	1	0,976027397260274	1
ERR037480	lineage4	FALSE	1	0,987704918032787	1
ERR037481	lineage4	FALSE	1	0,998875140607424	1
ERR037482	lineage3	FALSE	1	0,997017151379567	0,997017151379567
ERR037483	lineage4	FALSE	1	0,982954545454545	0,996661101836394
ERR037484	lineage4	FALSE	1	1	1
ERR037485	lineage4	FALSE	1	0,98974358974359	1
ERR037486	lineage4	FALSE	1	0,99288256227758	1
ERR037487	lineage4	FALSE	1	0,994100294985251	1
ERR037488	lineage3	FALSE	1	0,994243851386709	0,994243851386709
ERR037489	lineage1	FALSE	1	0,985754985754986	0,996537396121884
ERR037490	lineage4	FALSE	1	0,995846313603323	1
ERR037491	lineage1	FALSE	1	0,992559523809524	0,997649133117837
ERR037492	lineage3	FALSE	1	0,988713318284424	1
ERR037493	lineage4	FALSE	1	0,989949748743719	0,995884773662551
ERR037494	lineage4	FALSE	1	0,989655172413793	1
ERR037495	lineage4	FALSE	1	0,987179487179487	0,997714285714286
ERR037496	lineage1	FALSE	1	0,977035490605428	0,997785160575858
ERR037497	lineage4	FALSE	1	0,978798586572438	1
ERR037498	lineage4	FALSE	1	0,996300863131936	1
ERR037499	lineage4	FALSE	1	0,975961538461538	1
ERR037500	lineage4	FALSE	1	0,979381443298969	1
ERR037502	lineage3	FALSE	1	0,980392156862745	0,99738356881214
ERR037503	lineage4	FALSE	1	0,985294117647059	0,997767857142857
ERR037504	lineage4	FALSE	1	1	1
ERR037505	lineage4	FALSE	1	0,985507246376812	0,998637602179837
ERR037506	lineage4	FALSE	1	0,993103448275862	1
ERR037507	lineage4	FALSE	1	0,984455958549223	0,998449612403101
ERR037508	lineage4	FALSE	1	0,98876404494382	1
ERR037509	lineage4	FALSE	1	0,990610328638498	1
ERR037510	lineage1	FALSE	1	0,996960486322188	1
ERR037511	lineage1	FALSE	1	0,992822966507177	1
ERR037512	lineage4	FALSE	1	0,971608832807571	0,99918500407498
ERR037513	lineage4	FALSE	1	0,965714285714286	1
ERR037514	lineage4	FALSE	1	0,974683544303797	0,998392282958199
ERR037515	lineage4	FALSE	1	0,972789115646258	1
ERR037516	lineage4	FALSE	1	0,991379310344828	0,99766081871345
ERR037517	lineage4	FALSE	1	0,996794871794872	0,998854524627721
ERR037518	lineage4	FALSE	1	0,971291866028708	1
ERR037519	lineage1	FALSE	1	0,996277915632754	1
ERR037520	lineage1	FALSE	1	0,998669328010645	1
ERR037521	lineage1	FALSE	1	0,996229971724788	1
ERR037522	lineage4	FALSE	1	0,973451327433628	1
ERR037523	lineage1	FALSE	1	0,997690531177829	0,998388829215897
ERR037524	lineage4	FALSE	1	0,983935742971888	0,998191681735985
ERR037525	lineage4	FALSE	1	0,989795918367347	1
ERR037526	lineage4	FALSE	1	0,995495495495496	1
ERR037527	lineage4	FALSE	1	0,961038961038961	0,998313659359191
ERR037528	lineage4	FALSE	1	0,988235294117647	1
ERR037530	lineage4	FALSE	1	0,983695652173913	1
ERR037531	lineage4	FALSE	1	0,995049504950495	1
ERR037532	lineage4	FALSE	1	0,987179487179487	0,998248686514886
ERR037533	lineage4	FALSE	1	0,995192307692308	0,997202797202797
ERR037534	lineage4	FALSE	1	0,994082840236686	1
ERR037535	lineage4	FALSE	1	0,989304812834225	0,99911190053286
ERR037536	lineage1	FALSE	1	0,994274809160305	0,99909338168631
ERR037537	lineage4	FALSE	1	0,995579133510168	1
ERR037538	lineage4	FALSE	1	0,990853658536585	1
ERR037539	lineage4	FALSE	1	0,993690851735016	1
ERR037540	lineage4	FALSE	1	1	1
ERR037541	lineage4	FALSE	1	0,985431841831426	1
ERR037542	lineage4	FALSE	1	0,980295566502463	1
ERR037543	lineage4	FALSE	1	0,996491228070175	1
ERR037544	lineage4	FALSE	1	0,996559633027523	1
ERR037545	lineage4	FALSE	1	0,974874371859296	1
ERR037546	lineage3	FALSE	1	0,99592771697633	0,99592771697633
ERR037547	lineage1-lineage4	TRUE	2	0,0903361344537815	0,924892703862661
ERR037548	lineage4	FALSE	1	0,99468085106383	1
ERR037549	lineage4	FALSE	1	0,985981308411215	0,9979633401222
ERR037550	lineage4	FALSE	1	0,996415770609319	1
ERR037551	lineage2	FALSE	1	0,995175438596491	0,998871331828442
ERR037552	lineage4	FALSE	1	0,99238578680203	0,997938144329897
ERR037553	lineage4	FALSE	1	0,9875	0,997204100652377
ERR037554	lineage4	FALSE	1	0,989583333333333	1
ERR037555	lineage1	FALSE	1	0,995594713656388	1
ERR038254	lineage4	FALSE	1	0,99749373433584	1
ERR038255	lineage4	FALSE	1	0,996323529411765	0,998738965952081
ERR038256	lineage4	FALSE	1	0,995934959349594	0,999044890162369
ERR038257	lineage4	FALSE	1	0,991869918699187	1
ERR038258	lineage1	FALSE	1	0,978349120433018	0,998428167243005
ERR038259	lineage1	FALSE	1	0,982300884955752	0,996171967020024
ERR038260	lineage3	FALSE	1	0,989247311827957	0,996710526315789
ERR038261	lineage3	FALSE	1	0,982456140350877	0,997198879551821
ERR038262	lineage3	FALSE	1	0,989130434782609	1
ERR038263	lineage3	FALSE	1	0,994897959183674	1
ERR038264	lineage3	FALSE	1	0,984873949579832	0,998187467633351
ERR038265	lineage3	FALSE	1	0,992831541218638	0,993333333333333
ERR038266	lineage3	FALSE	1	0,974358974358974	0,99629477151091
ERR038269	lineage3	FALSE	1	0,985915492957746	1
ERR038270	lineage3	FALSE	1	0,984924623115578	1
ERR038271	lineage3	FALSE	1	0,991596638655462	0,99764468371467
ERR038272	lineage3	FALSE	1	0,985840707964602	1
ERR038273	lineage3	FALSE	1	0,991666666666667	1
ERR038274	lineage4	FALSE	1	0,990478576797795	0,998149861239593
ERR038275	lineage4	FALSE	1	0,992769744160178	0,994780793319415
ERR038276	lineage4	FALSE	1	0,991104133961277	1
ERR038277	lineage4	FALSE	1	0,993150684931507	0,998100664767331
ERR038278	lineage4	FALSE	1	0,99748743718593	1
ERR038279	lineage4	FALSE	1	0,991662034463591	1
ERR038280	lineage3	FALSE	1	0,996480250293312	0,996480250293312
ERR038281	lineage4	FALSE	1	0,987970711297071	0,99781181619256
ERR038282	lineage4	FALSE	1	0,994117647058824	0,997271487039563
ERR038283	lineage4	FALSE	1	0,998816568047337	1
ERR038284	lineage4	FALSE	1	0,988721804511278	1
ERR038285	lineage4	FALSE	1	0,994809688581315	1
ERR038286	lineage4	FALSE	1	0,990580847723705	0,998940677966102
ERR038287	lineage3	FALSE	1	0,999462076385153	0,999462076385153
ERR038288	lineage3	FALSE	1	0,997069167643611	0,997069167643611
ERR038290	lineage4	FALSE	1	0,995081967213115	1
ERR038291	lineage4	FALSE	1	0,997836668469443	0,99860529986053
ERR038292	lineage4	FALSE	1	0,997648165569144	0,999025341130604
ERR038293	lineage4	FALSE	1	0,988700564971751	0,996086105675147
ERR038294	lineage4	FALSE	1	0,991360691144708	1
ERR038295	lineage4	FALSE	1	0,988479262672811	1
ERR038296	lineage4	FALSE	1	0,985882352941176	0,99702823179792
ERR038298	lineage3	FALSE	1	0,986962190352021	0,997311827956989
ERR038299	lineage3	FALSE	1	0,9888	1
ERR038300	lineage3	FALSE	1	0,981481481481482	0,996510468594217
ERR038736	lineage4	FALSE	1	0,98936170212766	0,996533795493934
ERR038739	lineage4	FALSE	1	0,994967287367891	0,998215348007139
ERR038740	lineage4	FALSE	1	0,996676360614873	0,999383096853794
ERR038741	lineage4	FALSE	1	0,994374120956399	0,997142857142857
ERR038742	lineage4	FALSE	1	0,992063492063492	0,997429305912596
ERR038743	lineage3	FALSE	1	0,996450939457203	0,996450939457203
ERR038744	lineage4	FALSE	1	0,986984815618221	1
ERR038745	lineage4	FALSE	1	0,975047984644914	0,997780244173141
ERR038746	lineage2	FALSE	1	0,995424504321301	0,998646820027064
ERR038747	lineage4	FALSE	1	0,996996996996997	0,997979797979798
ERR038748	lineage4	FALSE	1	0,99305957200694	0,999088422971741
ERR038749	lineage4	FALSE	1	0,99452269170579	0,99818676337262
ERR038750	lineage4	FALSE	1	0,993050193050193	0,999059266227658
ERR038751	lineage4	FALSE	1	0,994014365522745	0,997448979591837
ERR038752	lineage3	FALSE	1	0,991534391534391	0,996988707653701
ERR038753	lineage3	FALSE	1	0,99125	0,99905303030303
ERR038754	lineage4	FALSE	1	0,990138067061144	0,999241274658574
ERR038755	lineage4	FALSE	1	0,992501973164957	0,999141630901288
ERR039323	lineage3	FALSE	1	0,988262910798122	1
ERR039324	lineage3	FALSE	1	0,990740740740741	0,99873257287706
ERR039325	lineage4	FALSE	1	0,994565217391304	0,996794871794872
ERR039326	lineage4	FALSE	1	0,996658711217184	0,998278829604131
ERR039327	lineage4	FALSE	1	0,997536945812808	1
ERR039328	lineage4	FALSE	1	0,994227994227994	1
ERR039329	lineage4	FALSE	1	0,994818652849741	1
ERR039330	lineage4	FALSE	1	0,984962406015038	1
ERR039331	lineage3	FALSE	1	0,99944382647386	0,99944382647386
ERR039332	lineage3	FALSE	1	0,998355263157895	0,998355263157895
ERR039333	lineage3	FALSE	1	0,998759305210918	0,998759305210918
ERR039334	lineage3	FALSE	1	0,997722095671982	0,997722095671982
ERR039335	lineage4	FALSE	1	0,992384299941418	1
ERR039336	lineage4	FALSE	1	0,994742376445847	1
ERR039337	lineage4	FALSE	1	0,995038340099233	0,998896247240618
ERR039338	lineage4	FALSE	1	0,994332818134982	1
ERR039339	lineage4	FALSE	1	1	1
ERR039340	lineage4	FALSE	1	0,995839112343967	1
ERR039341	lineage4	FALSE	1	1	1
ERR039342	lineage4	FALSE	1	0,998800959232614	1
ERR039343	lineage4	FALSE	1	0,9880810488677	1
ERR039344	lineage4	FALSE	1	0,996219281663516	1
ERR039345	lineage4	FALSE	1	0,997446373850868	1
ERR039346	lineage4	FALSE	1	0,994568906992532	1
ERR040086	lineage3	FALSE	1	0,970114942528736	0,99197592778335
ERR040087	lineage3	FALSE	1	0,980582524271845	0,99180607715944
ERR040088	lineage3	FALSE	1	0,986342943854325	1
ERR040089	lineage3	FALSE	1	0,979635584137192	0,995652173913044
ERR040090	lineage3	FALSE	1	0,973913043478261	0,993230537796164
ERR040091	lineage3	FALSE	1	0,972318339100346	1
ERR040093	lineage3	FALSE	1	0,986315789473684	1
ERR040094	lineage4	FALSE	1	0,996963562753036	0,997101449275362
ERR040095	lineage4	FALSE	1	0,993079584775087	0,993865030674847
ERR040096	lineage4	FALSE	1	0,991951710261569	0,996402877697842
ERR040097	lineage4	FALSE	1	0,993548387096774	0,996651785714286
ERR040098	lineage4	FALSE	1	0,992307692307692	0,995884773662551
ERR040099	lineage4	FALSE	1	0,993220338983051	0,995876288659794
ERR040100	lineage4	FALSE	1	0,996685082872928	1
ERR040101	lineage4	FALSE	1	0,997867803837953	1
ERR040102	lineage4	FALSE	1	0,996732026143791	0,996742671009772
ERR040103	lineage4	FALSE	1	0,99866844207723	1
ERR040104	lineage4	FALSE	1	0,996487119437939	1
ERR040105	lineage4	FALSE	1	0,996969696969697	0,996978851963746
ERR040106	lineage3	FALSE	1	0,930124223602484	0,963855421686747
ERR040107	lineage3	FALSE	1	0,978021978021978	0,99187892211148
ERR040108	lineage3	FALSE	1	0,958132045088567	0,98729674796748
ERR040109	lineage4	FALSE	1	0,996108949416342	1
ERR040112	lineage4	FALSE	1	0,986254295532646	0,996945010183299
ERR040114	lineage3	FALSE	1	0,972477064220184	1
ERR040115	lineage4	FALSE	1	0,985157699443414	1
ERR040118	lineage3	FALSE	1	0,9932	0,9932
ERR040119	lineage3	FALSE	1	0,987623762376238	1
ERR040120	lineage4	FALSE	1	0,984189723320158	1
ERR040121	lineage1	FALSE	1	0,992356687898089	0,996956632006087
ERR040122	lineage4	FALSE	1	0,989090909090909	0,992087042532146
ERR040123	lineage3	FALSE	1	0,987124463519313	0,993781094527363
ERR040124	lineage4	FALSE	1	0,983783783783784	0,996461429582449
ERR040125	lineage4	FALSE	1	0,992753623188406	0,998552821997106
ERR040126	lineage3	FALSE	1	0,979768786127168	0,993888242142026
ERR040127	lineage4	FALSE	1	0,993394308943089	0,998281786941581
ERR040128	lineage4	FALSE	1	0,979915433403805	0,998931623931624
ERR040129	lineage3	FALSE	1	0,991445427728614	0,991445427728614
ERR040130	lineage4	FALSE	1	0,972375690607735	0,996948893974066
ERR040131	lineage4	FALSE	1	0,994119952959624	0,997025580011898
ERR040132	lineage4	FALSE	1	0,989769820971867	0,995094031071137
ERR040133	lineage3	FALSE	1	0,975490196078431	0,993569131832797
ERR040134	lineage4	FALSE	1	0,993150684931507	0,99921875
ERR040135	lineage4	FALSE	1	0,990727862772369	0,999021526418787
ERR040136	lineage3	FALSE	1	0,994018205461638	0,994018205461638
ERR040137	lineage4	FALSE	1	0,987093443469282	0,997076023391813
ERR040138	lineage4	FALSE	1	0,985029940119761	0,997032640949555
ERR040140	lineage3	FALSE	1	0,993851829080848	0,993851829080848
ERR040141	lineage3	FALSE	1	0,994650022291574	0,994650022291574
ERR040142	lineage4	FALSE	1	0,981981981981982	1
ERR046729	lineage3	FALSE	1	0,99017199017199	1
ERR046730	lineage3	FALSE	1	0,992248062015504	0,997400668399554
ERR046732	lineage4	FALSE	1	0,994832041343669	1
ERR046733	lineage4	FALSE	1	0,992805755395683	1
ERR046734	lineage4	FALSE	1	0,987341772151899	1
ERR046735	lineage4	FALSE	1	0,994871794871795	1
ERR046736	lineage4	FALSE	1	0,995405819295559	1
ERR046737	lineage4	FALSE	1	0,996723996723997	1
ERR046738	lineage4	FALSE	1	0,995738636363636	1
ERR046739	lineage4	FALSE	1	0,99646017699115	1
ERR046741	lineage4	FALSE	1	0,993764614185503	0,996992481203008
ERR046743	lineage4	FALSE	1	0,994011976047904	1
ERR046744	lineage4	FALSE	1	0,99673735725938	1
ERR046745	lineage4	FALSE	1	0,99265306122449	0,996747967479675
ERR046746	lineage4	FALSE	1	0,996265172735761	1
ERR046747	lineageBOV-lineageBOV_AFRI	TRUE	2	0,993566176470588	0,99616122840691
ERR046748	lineageBOV-lineageBOV_AFRI	TRUE	2	0,997918112421929	1
ERR046749	lineageBOV-lineageBOV_AFRI	TRUE	2	0,991416309012876	0,996937212863706
ERR046751	lineage4	FALSE	1	0,997159090909091	1
ERR046752	lineage4	FALSE	1	0,993670886075949	1
ERR046753	lineage4	FALSE	1	0,996466431095406	1
ERR046754	lineage4	FALSE	1	0,988439306358382	1
ERR046755	lineage4	FALSE	1	0,9984	1
ERR046756	lineage4	FALSE	1	0,994871794871795	1
ERR046758	lineage4	FALSE	1	0,998493975903614	1
ERR046759	lineage4	FALSE	1	1	1
ERR046760	lineage4	FALSE	1	0,994082840236686	1
ERR046761	lineage4	FALSE	1	0,997448979591837	1
ERR046762	lineage4	FALSE	1	0,993288590604027	0,996710526315789
ERR046763	lineage4	FALSE	1	0,998223801065719	1
ERR046764	lineage4	FALSE	1	0,994818652849741	1
ERR046765	lineage4	FALSE	1	0,994565217391304	0,995664739884393
ERR046766	lineage4	FALSE	1	1	1
ERR046767	lineage4	FALSE	1	0,99837925445705	1
ERR046768	lineage4	FALSE	1	0,995073891625616	0,997668997668998
ERR046769	lineage3	FALSE	1	0,978947368421053	0,99316531396839
ERR046770	lineage3	FALSE	1	0,991803278688525	1
ERR046771	lineage3	FALSE	1	0,985915492957746	1
ERR046772	lineage3	FALSE	1	0,994301994301994	1
ERR046773	lineage3	FALSE	1	0,978835978835979	1
ERR046775	lineage3	FALSE	1	0,988317757009346	0,995624696159455
ERR046776	lineage4	FALSE	1	0,995639534883721	1
ERR046777	lineage4	FALSE	1	0,994845360824742	0,998272884283247
ERR046778	lineage4	FALSE	1	1	1
ERR046779	lineage3	FALSE	1	0,996290408055114	0,996290408055114
ERR046780	lineage3	FALSE	1	0,99626400996264	0,99626400996264
ERR046781	lineage4	FALSE	1	0,990604026845638	1
ERR046782	lineage4	FALSE	1	0,993890020366599	1
ERR046783	lineage4	FALSE	1	0,990727532097004	1
ERR046784	lineage4	FALSE	1	0,990235964198535	0,998461538461539
ERR046785	lineage4	FALSE	1	0,992673992673993	0,996204933586338
ERR046786	lineage4	FALSE	1	0,984427141268076	0,997881355932203
ERR046788	lineage4	FALSE	1	0,991853360488798	1
ERR046789	lineage4	FALSE	1	0,992125984251969	1
ERR046791	lineage4	FALSE	1	0,991329479768786	1
ERR046792	lineage4	FALSE	1	0,988725065047702	1
ERR046794	lineage4	FALSE	1	0,995172413793103	1
ERR046795	lineage4	FALSE	1	0,987092391304348	1
ERR046796	lineage4	FALSE	1	0,995594713656388	0,99867197875166
ERR046797	lineage4	FALSE	1	0,987910189982729	0,998376623376623
ERR046798	lineage4	FALSE	1	0,996644295302013	1
ERR046799	lineage4	FALSE	1	0,987692307692308	1
ERR046800	lineage4	FALSE	1	0,994326241134752	0,997093023255814
ERR046819	lineage4	FALSE	1	0,987261146496815	1
ERR046820	lineage4	FALSE	1	0,991031390134529	0,998613037447989
ERR046821	lineage4	FALSE	1	0,989247311827957	0,996918335901387
ERR046822	lineage4	FALSE	1	0,993181818181818	1
ERR046823	lineage1	FALSE	1	0,983498349834984	0,996361746361746
ERR046824	lineage1	FALSE	1	0,973033707865169	0,997700394218134
ERR046825	lineage4	FALSE	1	0,991266375545852	1
ERR046831	lineage4	FALSE	1	1	1
ERR046832	lineage1	FALSE	1	0,992977528089888	0,997442455242967
ERR046833	lineage4	FALSE	1	0,984848484848485	0,995689655172414
ERR046834	lineage4	FALSE	1	0,992555831265509	1
ERR046837	lineage4	FALSE	1	0,995495495495496	1
ERR046838	lineage4	FALSE	1	0,995798319327731	1
ERR046839	lineage4	FALSE	1	0,991304347826087	1
ERR046840	lineage4	FALSE	1	0,995677233429395	0,997993981945838
ERR046841	lineage4	FALSE	1	0,996078431372549	1
ERR046842	lineage4	FALSE	1	0,994791666666667	0,998717948717949
ERR046843	lineage4	FALSE	1	0,992345163535143	0,99749373433584
ERR046844	lineage1	FALSE	1	0,978835978835979	0,990355329949239
ERR046845	lineage3	FALSE	1	0,987755102040816	1
ERR046846	lineage3	FALSE	1	0,997753818508536	0,997753818508536
ERR046847	lineage3	FALSE	1	0,994169096209913	1
ERR046849	lineage1	FALSE	1	0,997512437810945	0,999041686631528
ERR046850	lineage1	FALSE	1	0,975	0,995174567130287
ERR046851	lineage4	FALSE	1	0,989473684210526	1
ERR046852	lineage4	FALSE	1	0,98999165971643	0,996031746031746
ERR046853	lineage4	FALSE	1	0,990689013035382	1
ERR046854	lineage3	FALSE	1	0,987012987012987	0,996405032953865
ERR046855	lineage1	FALSE	1	0,994366197183099	1
ERR046857	lineage3	FALSE	1	0,995680345572354	1
ERR046858	lineage3	FALSE	1	0,993827160493827	1
ERR046859	lineage4	FALSE	1	0,993506493506494	1
ERR046860	lineage3	FALSE	1	0,992125984251969	1
ERR046861	lineage3	FALSE	1	0,975	0,993197278911565
ERR046862	lineage3	FALSE	1	0,998385794995964	0,998385794995964
ERR046863	lineage3	FALSE	1	0,999343401181878	0,999343401181878
ERR046864	lineage4	FALSE	1	0,994356659142212	0,996894409937888
ERR046865	lineage4	FALSE	1	1	1
ERR046866	lineage3	FALSE	1	0,989090909090909	0,998770743700061
ERR046867	lineage3	FALSE	1	0,996207332490518	1
ERR046869	lineage4	FALSE	1	0,992283950617284	1
ERR046871	lineage4	FALSE	1	0,973684210526316	1
ERR046872	lineage4	FALSE	1	0,993630573248408	1
ERR046873	lineage4	FALSE	1	0,988416988416988	1
ERR046874	lineage4	FALSE	1	0,993119266055046	1
ERR046875	lineage4	FALSE	1	0,991341991341991	0,998964803312629
ERR046876	lineage4	FALSE	1	0,995664739884393	1
ERR046877	lineage4	FALSE	1	0,995495495495496	1
ERR046878	lineage4	FALSE	1	0,989847715736041	0,998425196850394
ERR046879	lineage4	FALSE	1	1	1
ERR046880	lineage1	FALSE	1	0,995614035087719	0,995841995841996
ERR046881	lineage1	FALSE	1	0,990762124711316	0,995923913043478
ERR046882	lineage3	FALSE	1	0,999325691166554	0,999325691166554
ERR046883	lineage3	FALSE	1	0,996614759647935	0,996614759647935
ERR046884	lineage4	FALSE	1	0,98876404494382	1
ERR046885	lineage4	FALSE	1	0,977443609022556	1
ERR046887	lineage4	FALSE	1	0,994505494505495	1
ERR046888	lineage4	FALSE	1	0,994736842105263	0,998489425981873
ERR046889	lineage3	FALSE	1	0,980728051391863	1
ERR046890	lineage4	FALSE	1	0,996219281663516	1
ERR046891	lineage1	FALSE	1	0,993769470404984	0,996578272027374
ERR046893	lineage1	FALSE	1	0,987477638640429	0,996596324029952
ERR046894	lineage4	FALSE	1	0,993759750390016	1
ERR046895	lineage3	FALSE	1	0,998616395710827	0,998616395710827
ERR046897	lineage4	FALSE	1	0,990498812351544	1
ERR046898	lineage1	FALSE	1	0,970873786407767	0,996674057649667
ERR046901	lineage4	FALSE	1	0,989147286821705	0,998702983138781
ERR046903	lineage4	FALSE	1	0,995412844036697	0,998575498575499
ERR046904	lineage4	FALSE	1	0,991803278688525	1
ERR046905	lineage1	FALSE	1	0,997524752475248	0,998823529411765
ERR046907	lineage1	FALSE	1	0,997067448680352	0,998416468725257
ERR046908	lineage4	FALSE	1	0,982429335370512	1
ERR046910	lineage4	FALSE	1	0,98989898989899	1
ERR046911	lineage4	FALSE	1	0,994531784005468	1
ERR046912	lineage4	FALSE	1	0,995154451847365	0,997742663656885
ERR046913	lineage4	FALSE	1	0,995744680851064	1
ERR046914	lineage3	FALSE	1	0,933333333333333	1
ERR046915	lineage1	FALSE	1	0,988071570576541	1
ERR046916	lineage4	FALSE	1	0,989045383411581	0,994334277620397
ERR046917	lineage4	FALSE	1	0,990224828934506	1
ERR046918	lineage5	FALSE	1	0,993559467582653	0,993559467582653
ERR046919	lineage4	FALSE	1	0,990275526742301	1
ERR046920	lineage4	FALSE	1	0,995884773662551	0,998806682577566
ERR046921	lineage3	FALSE	1	0,997732426303855	1
ERR046922	lineage4	FALSE	1	0,995037220843672	1
ERR046923	lineage4	FALSE	1	0,996655518394649	1
ERR046924	lineage4	FALSE	1	0,988636363636364	1
ERR046925	lineage4	FALSE	1	0,991869918699187	1
ERR046926	lineage4	FALSE	1	1	1
ERR046928	lineage4	FALSE	1	0,996389891696751	1
ERR046929	lineage4	FALSE	1	0,981366459627329	0,997867803837953
ERR046930	lineage4	FALSE	1	0,99830220713073	1
ERR046932	lineage4	FALSE	1	0,99746835443038	1
ERR046933	lineage5	FALSE	1	0,996790757381258	0,996790757381258
ERR046936	lineage3	FALSE	1	0,990875912408759	1
ERR046937	lineage4	FALSE	1	0,996742671009772	1
ERR046938	lineage2	FALSE	1	0,991341991341991	1
ERR046939	lineage3	FALSE	1	0,995945945945946	1
ERR046940	lineage3	FALSE	1	0,980392156862745	0,996320147194112
ERR046941	lineage3	FALSE	1	0,996560196560197	1
ERR046942	lineage3	FALSE	1	0,992443324937028	1
ERR046943	lineage4	FALSE	1	0,993103448275862	1
ERR046945	lineage1	FALSE	1	0,968819599109131	0,996590355577204
ERR046946	lineage4	FALSE	1	0,994535519125683	1
ERR046947	lineage2	FALSE	1	0,995127892813642	1
ERR046948	lineage4	FALSE	1	0,993288590604027	1
ERR046949	lineage2	FALSE	1	0,998522895125554	1
ERR046950	lineage4	FALSE	1	0,998559077809798	1
ERR046951	lineage4	FALSE	1	1	1
ERR046952	lineage4	FALSE	1	1	1
ERR046953	lineage4	FALSE	1	0,998220640569395	1
ERR046954	lineageBOV-lineageBOV_AFRI	TRUE	2	0,996296296296296	0,997101449275362
ERR046957	lineage4	FALSE	1	0,997555012224939	1
ERR046958	lineage4	FALSE	1	0,997826086956522	1
ERR046959	lineage4	FALSE	1	1	1
ERR046960	lineage4	FALSE	1	0,995176848874598	1
ERR046961	lineageBOV-lineageBOV_AFRI	TRUE	2	0,995359628770302	0,998919502971367
ERR046963	lineage2	FALSE	1	1	1
ERR046964	lineage4	FALSE	1	0,991959798994975	0,996197718631179
ERR046965	lineage3	FALSE	1	0,995575221238938	1
ERR046966	lineage2	FALSE	1	0,996350364963504	0,997422680412371
ERR046967	lineage2	FALSE	1	0,996894409937888	1
ERR046968	lineage3	FALSE	1	0,997685185185185	1
ERR046969	lineage3	FALSE	1	0,997245179063361	1
ERR046970	lineage3	FALSE	1	0,995929443690638	1
ERR046971	lineage4	FALSE	1	0,995215311004785	1
ERR046972	lineage4	FALSE	1	0,993957703927492	1
ERR046974	lineage4	FALSE	1	1	1
ERR046975	lineage4	FALSE	1	0,998506348020911	1
ERR046980	lineage4	FALSE	1	0,992217898832685	1
ERR046981	lineage4	FALSE	1	0,996436208125445	1
ERR046982	lineage3	FALSE	1	0,987341772151899	1
ERR046983	lineage3	FALSE	1	0,980263157894737	1
ERR046986	lineage4	FALSE	1	0,997821350762527	1
ERR046988	lineage4	FALSE	1	0,984962406015038	1
ERR046989	lineageBOV-lineageBOV_AFRI	TRUE	2	0,996339677891654	0,996805111821086
ERR046990	lineage4	FALSE	1	0,991071428571429	1
ERR046991	lineage4	FALSE	1	0,997830802603037	1
ERR046992	lineage4	FALSE	1	0,992753623188406	1
ERR046993	lineage4	FALSE	1	0,996666666666667	1
ERR046994	lineage4	FALSE	1	0,992592592592593	1
ERR046995	lineage4	FALSE	1	1	1
ERR046996	lineage4	FALSE	1	0,987679671457906	1
ERR046997	lineage4	FALSE	1	1	1
ERR046998	lineage4	FALSE	1	0,990476190476191	1
ERR046999	lineage4	FALSE	1	1	1
ERR047000	lineage4	FALSE	1	0,992715920915713	1
ERR047002	lineage1	FALSE	1	0,997874601487779	1
ERR047003	lineage2	FALSE	1	0,997340425531915	1
ERR047004	lineage4	FALSE	1	0,996400287976962	1
ERR047005	lineage4	FALSE	1	1	1
ERR047006	lineage4	FALSE	1	1	1
ERR047007	lineage4	FALSE	1	0,972789115646258	0,997652582159624
ERR047008	lineage4	FALSE	1	0,997867803837953	1
ERR047009	lineage4	FALSE	1	1	1
ERR047010	lineage4	FALSE	1	0,991596638655462	1
ERR047011	lineage4	FALSE	1	0,993377483443709	1
ERR047012	lineage4	FALSE	1	0,992700729927007	1
ERR047013	lineage4	FALSE	1	0,995708154506438	1
ERR047014	lineage4	FALSE	1	0,996894409937888	1
ERR047016	lineage4	FALSE	1	0,99537037037037	1
ERR072019	lineage4	FALSE	1	1	1
ERR072020	lineage4	FALSE	1	0,995839112343967	1
ERR072021	lineage3	FALSE	1	0,998885172798216	0,998885172798216
ERR072022	lineage3	FALSE	1	0,997350993377483	0,997350993377483
ERR072023	lineage3	FALSE	1	0,997695852534562	0,997695852534562
ERR072024	lineage3	FALSE	1	0,997797356828194	0,997797356828194
ERR072025	lineage3	FALSE	1	0,994441356309061	1
ERR072026	lineage3	FALSE	1	0,996381182147165	0,996381182147165
ERR072027	lineage2	FALSE	1	0,997747747747748	1
ERR072028	lineage4	FALSE	1	0,997076023391813	1
ERR072029	lineage3	FALSE	1	0,998839907192575	1
ERR072030	lineage4	FALSE	1	0,975903614457831	0,996389891696751
ERR072031	lineage3	FALSE	1	1	1
ERR072032	lineage3	FALSE	1	0,998614958448753	0,998614958448753
ERR072034	lineage4	FALSE	1	0,998384491114701	1
ERR072035	lineage4	FALSE	1	1	1
ERR072036	lineage4	FALSE	1	0,990740740740741	1
ERR072037	lineage4	FALSE	1	0,993220338983051	1
ERR072038	lineage4	FALSE	1	0,997569866342649	1
ERR072039	lineage4	FALSE	1	1	1
ERR072040	lineage3	FALSE	1	0,998859749144812	0,998859749144812
ERR072041	lineage4	FALSE	1	1	1
ERR072042	lineage4	FALSE	1	0,996632996632997	1
ERR072044	lineage4	FALSE	1	1	1
ERR072045	lineage4	FALSE	1	0,99	1
ERR072046	lineage4	FALSE	1	1	1
ERR072047	lineage4	FALSE	1	1	1
ERR072048	lineage4	FALSE	1	0,996699669966997	1
ERR072050	lineage4	FALSE	1	0,98989898989899	0,993355481727575
ERR072051	lineage4	FALSE	1	0,989583333333333	1
ERR072065	lineage3	FALSE	1	0,994350282485876	1
ERR072072	lineage3	FALSE	1	0,996051332675222	1
ERR072077	lineage3	FALSE	1	0,993865030674847	1
ERR072080	lineage3	FALSE	1	0,993630573248408	1
ERR072087	lineage4	FALSE	1	0,995607613469985	1
ERR072089	lineage4	FALSE	1	0,993630573248408	1
ERR072094	lineage3	FALSE	1	0,993311036789298	1
ERR072095	lineage4	FALSE	1	0,998525073746313	1
ERR072096	lineage4	FALSE	1	0,996581196581197	1
ERR1034618	lineage4	FALSE	1	1	1
ERR1034619	lineage4	FALSE	1	0,998467824310521	1
ERR1034620	lineage4	FALSE	1	1	1
ERR1034621	lineage4	FALSE	1	0,997063142437592	1
ERR1034622	lineage4	FALSE	1	1	1
ERR1034623	lineage4	FALSE	1	0,997439180537772	1
ERR1034624	lineage4	FALSE	1	0,998463901689708	1
ERR1034626	lineage4	FALSE	1	0,998498498498498	1
ERR1034627	lineage4	FALSE	1	0,998682476943347	1
ERR1034628	lineage4	FALSE	1	1	1
ERR1034631	lineage4	FALSE	1	0,996969696969697	1
ERR1034635	lineage4	FALSE	1	0,998672859986729	1
ERR1034636	lineage4	FALSE	1	0,996282527881041	1
ERR1034649	lineage4	FALSE	1	1	1
ERR1034650	lineage4	FALSE	1	0,998410174880763	1
ERR1034651	lineage4	FALSE	1	1	1
ERR1034668	lineage4	FALSE	1	0,99496644295302	0,998989898989899
ERR1034669	lineage4	FALSE	1	0,997265562168248	0,999414176918571
ERR1034670	lineage4	FALSE	1	0,993377483443709	1
ERR1034671	lineage4	FALSE	1	0,997206703910615	1
ERR1034672	lineage4	FALSE	1	0,987421383647799	0,997762863534676
ERR1034673	lineage4	FALSE	1	0,99647266313933	1
ERR1034674	lineage4	FALSE	1	0,976525821596244	0,998054474708171
ERR1034675	lineage4	FALSE	1	0,995203836930456	1
ERR1034676	lineage4	FALSE	1	0,995192307692308	0,996575342465753
ERR1034677	lineage4	FALSE	1	0,991379310344828	1
ERR1034678	lineage4	FALSE	1	0,993333333333333	1
ERR1034679	lineage4	FALSE	1	1	1
ERR1034680	lineage4	FALSE	1	0,0950570342205323	1
ERR1034681	lineage4	FALSE	1	1	1
ERR1034682	lineage4	FALSE	1	1	1
ERR1034683	lineage4	FALSE	1	0,991935483870968	1
ERR1034684	lineage4	FALSE	1	0,993333333333333	1
ERR1034685	lineage3	FALSE	1	0,979591836734694	0,998473282442748
ERR1034688	lineage4	FALSE	1	0,995180722891566	1
ERR1034690	lineage3	FALSE	1	1	1
ERR1034716	lineage4	FALSE	1	0,996023856858847	0,999512195121951
ERR1034717	lineage2	FALSE	1	0,998	0,999202233745513
ERR1034718	lineage4	FALSE	1	0,993593476994758	0,997511199601792
ERR1034721	lineage4	FALSE	1	0,998563218390805	1
ERR1034723	lineage4	FALSE	1	0,992105263157895	0,998588567395907
ERR1034724	lineage4	FALSE	1	0,994832041343669	0,997716894977169
ERR1034725	lineage4	FALSE	1	0,998030203545634	1
ERR1034726	lineage4	FALSE	1	0,992207792207792	0,995563442768412
ERR1034727	lineage4	FALSE	1	0,992395437262357	0,998876404494382
ERR1034728	lineage4	FALSE	1	0,997389033942559	0,999161073825503
ERR1034729	lineage4	FALSE	1	0,995708154506438	1
ERR1034730	lineage4	FALSE	1	1	1
ERR1034731	lineage4	FALSE	1	0,995098039215686	1
ERR1034732	lineage4	FALSE	1	0,997371879106439	1
ERR1034733	lineage4	FALSE	1	0,992647058823529	1
ERR1034734	lineage4	FALSE	1	0,995203836930456	1
ERR1034735	lineage4	FALSE	1	0,999255952380952	1
ERR1034736	lineage4	FALSE	1	0,999286733238231	1
ERR1034737	lineage4	FALSE	1	0,999457111834962	0,999457111834962
ERR1034738	lineage2	FALSE	1	0,996025437201908	0,998473282442748
ERR1034739	lineage4	FALSE	1	0,999322951929587	1
ERR1034740	lineage4	FALSE	1	0,998095238095238	0,998095238095238
ERR1034742	lineage4	FALSE	1	0,994505494505495	1
ERR1034743	lineage4	FALSE	1	0,995934959349594	1
ERR1034744	lineage4	FALSE	1	0,993103448275862	1
ERR1034745	lineage4	FALSE	1	0,99814126394052	1
ERR1034746	lineage4	FALSE	1	0,991561181434599	1
ERR1034747	lineage4	FALSE	1	0,998626373626374	1
ERR1034748	lineage4	FALSE	1	0,996336996336996	0,998606271777003
ERR1034749	lineage4	FALSE	1	0,996499416569428	1
ERR1034750	lineage4	FALSE	1	0,997153024911032	1
ERR1034751	lineage2	FALSE	1	0,997940570756105	0,999630450849963
ERR1034752	lineage4	FALSE	1	0,997122302158273	0,998851894374282
ERR1034753	lineage4	FALSE	1	0,99802371541502	0,999328408327737
ERR1034754	lineage2	FALSE	1	0,996827914353688	0,999176615891313
ERR1034755	lineage4	FALSE	1	0,999384615384615	0,999384615384615
ERR1034756	lineage4	FALSE	1	0,998904109589041	0,998904109589041
ERR1034758	lineage4	FALSE	1	0,995215311004785	0,99935107073329
ERR1034759	lineage4	FALSE	1	0,998011928429423	1
ERR1034760	lineage4	FALSE	1	0,997156398104265	1
ERR1034761	lineage4	FALSE	1	0,99250936329588	1
ERR1034762	lineage4	FALSE	1	0,990384615384615	1
ERR1034763	lineage4	FALSE	1	0,996974281391831	0,998503740648379
ERR1034764	lineage4	FALSE	1	0,995614035087719	1
ERR1034765	lineage4	FALSE	1	0,983957219251337	1
ERR1034766	lineage4	FALSE	1	0,987096774193548	1
ERR1034767	lineage4	FALSE	1	0,995771670190275	1
ERR1034768	lineage4	FALSE	1	0,994694960212202	1
ERR1034769	lineage4	FALSE	1	0,992079207920792	1
ERR1034770	lineage4	FALSE	1	0,993630573248408	0,9979633401222
ERR1034771	lineage4	FALSE	1	0,993243243243243	1
ERR1034772	lineage4	FALSE	1	1	1
ERR1034773	lineage4	FALSE	1	0,993492407809111	1
ERR1034774	lineage4	FALSE	1	0,991416309012876	1
ERR1034777	lineage4	FALSE	1	0,994736842105263	0,995833333333333
ERR1034778	lineage4	FALSE	1	0,994708994708995	1
ERR1034779	lineage4	FALSE	1	0,997354497354497	1
ERR1034780	lineage4	FALSE	1	0,996268656716418	1
ERR1034781	lineage4	FALSE	1	0,996055226824458	1
ERR1034782	lineage4	FALSE	1	0,992831541218638	1
ERR1034783	lineage4	FALSE	1	0,99537037037037	1
ERR1034784	lineage4	FALSE	1	0,99136786188579	0,999459751485683
ERR1034785	lineage4	FALSE	1	0,99609375	0,998722044728435
ERR1034786	lineage4	FALSE	1	0,99803536345776	1
ERR1034787	lineage2	FALSE	1	0,997241379310345	1
ERR1034788	lineage4	FALSE	1	0,9968	1
ERR1034789	lineage4	FALSE	1	0,997368421052632	1
ERR1034790	lineage4	FALSE	1	0,998170173833486	1
ERR1034792	lineage4	FALSE	1	1	1
ERR1034794	lineage4	FALSE	1	0,99890170236134	1
ERR1034795	lineage4	FALSE	1	0,98876404494382	1
ERR1034796	lineage4	FALSE	1	0,99492385786802	1
ERR1034797	lineage4	FALSE	1	0,988668555240793	1
ERR1034798	lineage4	FALSE	1	0,995575221238938	0,999525166191833
ERR1034799	lineage4	FALSE	1	0,997150997150997	1
ERR1034800	lineage4	FALSE	1	0,998065764023211	1
ERR1034801	lineage2	FALSE	1	0,997429305912596	1
ERR1034802	lineage4	FALSE	1	0,993762993762994	1
ERR1034811	lineage4	FALSE	1	1	1
ERR1034812	lineage4	FALSE	1	0,997975708502024	1
ERR1034813	lineage4	FALSE	1	0,998540145985401	1
ERR1034814	lineage4	FALSE	1	0,997214484679666	1
ERR1034815	lineage4	FALSE	1	1	1
ERR1034816	lineage4	FALSE	1	1	1
ERR1034817	lineage4	FALSE	1	0,998690242305174	1
ERR1034819	lineage2	FALSE	1	1	1
ERR1034820	lineage4	FALSE	1	0,997850386930353	1
ERR1034821	lineage4	FALSE	1	0,993827160493827	1
ERR1034822	lineage4	FALSE	1	0,997716894977169	0,999649122807018
ERR1034823	lineage4	FALSE	1	0,99738219895288	1
ERR1034824	lineage4	FALSE	1	0,992700729927007	1
ERR1034825	lineage4	FALSE	1	0,993865030674847	1
ERR1034826	lineage2	FALSE	1	0,993355481727575	1
ERR1034827	lineage4	FALSE	1	0,998715753424658	0,999395405078597
ERR1034828	lineage4	FALSE	1	0,998703823720026	1
ERR1034829	lineage4	FALSE	1	0,997512437810945	1
ERR1034831	lineage4	FALSE	1	0,993258426966292	1
ERR1034832	lineage4	FALSE	1	1	1
ERR1034833	lineage4	FALSE	1	1	1
ERR1034834	lineage4	FALSE	1	0,996124031007752	1
ERR1034835	lineage4	FALSE	1	0,997198879551821	1
ERR1034836	lineage4	FALSE	1	1	1
ERR1034837	lineage4	FALSE	1	0,996938775510204	1
ERR1034838	lineage2	FALSE	1	0,995145631067961	1
ERR1034839	lineage4	FALSE	1	0,996632996632997	1
ERR1034840	lineage4	FALSE	1	0,989090909090909	1
ERR1034841	lineage4	FALSE	1	0,998245614035088	1
ERR1034842	lineage4	FALSE	1	0,995951417004049	1
ERR1034843	lineage4	FALSE	1	0,998171846435101	1
ERR1034844	lineage4	FALSE	1	0,997518610421836	1
ERR1034845	lineage4	FALSE	1	0,998319327731092	1
ERR1034846	lineage4	FALSE	1	0,996165644171779	1
ERR1034848	lineage4	FALSE	1	0,998357963875205	1
ERR1034849	lineage4	FALSE	1	0,997310020174849	1
ERR1034851	lineage4	FALSE	1	0,998666666666667	0,999002991026919
ERR1034852	lineage4	FALSE	1	1	1
ERR1034854	lineage4	FALSE	1	0,998006644518272	1
ERR1034855	lineage4	FALSE	1	0,999189627228525	1
ERR1034856	lineage2	FALSE	1	0,997191011235955	0,998957790515894
ERR1034857	lineage2	FALSE	1	0,998625901751975	1
ERR1034858	lineage4	FALSE	1	0,997991967871486	1
ERR1034859	lineage4	FALSE	1	0,996062992125984	1
ERR1034860	lineage4	FALSE	1	0,996862745098039	1
ERR1034861	lineage2	FALSE	1	0,996168582375479	0,998208955223881
ERR1034862	lineage4	FALSE	1	0,996105919003115	1
ERR1034863	lineage4	FALSE	1	0,997354497354497	1
ERR1034864	lineage4	FALSE	1	0,996747967479675	1
ERR1034865	lineage4	FALSE	1	0,998429730437058	1
ERR1034866	lineage4	FALSE	1	0,9984	1
ERR1034867	lineage4	FALSE	1	0,998468606431853	1
ERR1034868	lineage4	FALSE	1	0,99746835443038	1
ERR1034869	lineage4	FALSE	1	0,989583333333333	0,997282608695652
ERR1034870	lineage4	FALSE	1	0,99749373433584	1
ERR1034871	lineage4	FALSE	1	1	1
ERR1034872	lineage4	FALSE	1	0,96031746031746	0,99438202247191
ERR1034873	lineage4	FALSE	1	0,994827586206897	1
ERR1034874	lineage4	FALSE	1	0,992467043314501	1
ERR1034875	lineage4	FALSE	1	0,977777777777778	1
ERR1034876	lineage2	FALSE	1	0,997594501718213	1
ERR1034877	lineage2	FALSE	1	0,992447129909366	0,998702983138781
ERR1034878	lineage4	FALSE	1	0,999088838268793	1
ERR1034879	lineage4	FALSE	1	0,998641304347826	1
ERR1034880	lineage2	FALSE	1	0,998511904761905	0,999738288406176
ERR1034881	lineage4	FALSE	1	0,994011976047904	1
ERR1034882	lineage4	FALSE	1	0,998054474708171	1
ERR1034883	lineage4	FALSE	1	0,997073884418434	0,998459167950693
ERR1034885	lineage4	FALSE	1	0,997645673925839	1
ERR1034886	lineage4	FALSE	1	0,997821350762527	1
ERR1034887	lineage4	FALSE	1	0,998102466793169	1
ERR1034888	lineage4	FALSE	1	0,995024875621891	1
ERR1034889	lineage4	FALSE	1	0,996078431372549	1
ERR1034890	lineage4	FALSE	1	0,998389694041868	1
ERR1034891	lineage4	FALSE	1	0,998380129589633	0,999296270232231
ERR1034892	lineage4	FALSE	1	0,997630331753555	1
ERR1034893	lineage2	FALSE	1	0,988171064604186	0,994417306350314
ERR1034894	lineage4	FALSE	1	0,997620464009518	1
ERR1034895	lineage4	FALSE	1	0,996402877697842	1
ERR1034896	lineage4	FALSE	1	0,995934959349594	1
ERR1034897	lineage4	FALSE	1	0,997799779977998	1
ERR1034898	lineage4	FALSE	1	0,998531571218796	1
ERR1034899	lineage4	FALSE	1	0,998032786885246	1
ERR1034900	lineage4	FALSE	1	0,995833333333333	1
ERR1034901	lineage4	FALSE	1	0,987341772151899	1
ERR1034902	lineage4	FALSE	1	1	1
ERR1034903	lineage4	FALSE	1	0,998019801980198	1
ERR1034904	lineage4	FALSE	1	0,995522388059702	1
ERR1034905	lineage4	FALSE	1	0,9985935302391	0,999521759923482
ERR1034906	lineage4	FALSE	1	0,998248686514886	0,999491094147583
ERR1034907	lineage4	FALSE	1	0,99009900990099	1
ERR1034908	lineage4	FALSE	1	1	1
ERR1034909	lineage4	FALSE	1	1	1
ERR1034910	lineage4	FALSE	1	0,995283018867924	1
ERR1034912	lineage2	FALSE	1	0,992176386913229	0,996060776589758
ERR1034913	lineage4	FALSE	1	0,990384615384615	0,992300288739172
ERR1034914	lineage2	FALSE	1	0,996124031007752	0,998
ERR1034915	lineage4	FALSE	1	0,997584541062802	1
ERR1034916	lineage4	FALSE	1	0,992932862190813	1
ERR1034917	lineage4	FALSE	1	0,996357012750455	1
ERR1034918	lineage2	FALSE	1	0,995503597122302	1
ERR1034919	lineage4	FALSE	1	0,984615384615385	0,9958071278826
ERR1034920	lineage4	FALSE	1	0,988142292490119	1
ERR1034921	lineage4	FALSE	1	0,988700564971751	1
ERR1034922	lineage4	FALSE	1	0,997171145685997	1
ERR1034923	lineage4	FALSE	1	0,995495495495496	1
ERR1034924	lineage4	FALSE	1	0,991452991452991	1
ERR1034926	lineage4	FALSE	1	0,996683250414594	1
ERR1034927	lineage4	FALSE	1	0,98989898989899	1
ERR1034928	lineage4	FALSE	1	0,987951807228916	1
ERR1034929	lineage4	FALSE	1	0,996323529411765	1
ERR1034930	lineage4	FALSE	1	1	1
ERR1034931	lineage4	FALSE	1	0,997630331753555	1
ERR1034932	lineage4	FALSE	1	0,996447602131439	1
ERR1034934	lineage4	FALSE	1	0,996644295302013	1
ERR1034935	lineage3	FALSE	1	0,995302407516148	0,995302407516148
ERR1034936	lineage4	FALSE	1	0,996545768566494	1
ERR1034937	lineage4	FALSE	1	0,992458521870287	0,994791666666667
ERR1034938	lineage3	FALSE	1	0,993326978074357	0,993326978074357
ERR1034939	lineage4	FALSE	1	0,994047619047619	1
ERR1034940	lineage4	FALSE	1	0,994236311239193	0,997881355932203
ERR1034941	lineage4	FALSE	1	0,990846681922197	1
ERR1034942	lineage4	FALSE	1	0,989690721649485	1
ERR1034943	lineage4	FALSE	1	0,994638069705094	1
ERR1034944	lineage3	FALSE	1	0,985906470211403	0,990888382687927
ERR1034946	lineage4	FALSE	1	0,993589743589744	0,998003992015968
ERR1034947	lineage4	FALSE	1	0,99812382739212	1
ERR1034948	lineage4	FALSE	1	0,999146029035013	1
ERR1034949	lineage4	FALSE	1	0,994350282485876	0,998011928429423
ERR1034952	lineage4	FALSE	1	1	1
ERR1034953	lineage4	FALSE	1	0,996960486322188	1
ERR1034954	lineage3	FALSE	1	0,995741660752307	0,995741660752307
ERR1034955	lineage2	FALSE	1	0,996677740863787	1
ERR1034956	lineage4	FALSE	1	0,99009900990099	0,993579454253612
ERR1034957	lineage4	FALSE	1	0,984962406015038	0,995198079231693
ERR1034958	lineage2	FALSE	1	0,995689655172414	0,996794871794872
ERR1034959	lineage4	FALSE	1	0,987762237762238	1
ERR1034960	lineage4	FALSE	1	0,996794871794872	0,997029702970297
ERR1034961	lineage4	FALSE	1	0,98936170212766	0,996131528046422
ERR1034962	lineage4	FALSE	1	0,994285714285714	1
ERR1034963	lineage4	FALSE	1	0,988023952095808	1
ERR1034964	lineage4	FALSE	1	0,992700729927007	0,995192307692308
ERR1034966	lineage4	FALSE	1	0,995034756703079	1
ERR1034967	lineage4	FALSE	1	0,974554707379135	0,998223801065719
ERR1034968	lineage4	FALSE	1	0,996435643564356	0,999582405345212
ERR1034969	lineage4	FALSE	1	0,986842105263158	1
ERR1034970	lineage4	FALSE	1	0,990476190476191	0,995726495726496
ERR1034971	lineage4	FALSE	1	0,987730061349693	0,995762711864407
ERR1034972	lineage4	FALSE	1	1	1
ERR1034973	lineage4	FALSE	1	0,994871794871795	1
ERR1034974	lineage3	FALSE	1	0,994262295081967	0,994262295081967
ERR1034975	lineage4	FALSE	1	0,992125984251969	1
ERR1034976	lineage4	FALSE	1	0,983114446529081	1
ERR1034977	lineage2	FALSE	1	0,995768688293371	0,998687664041995
ERR1034978	lineage4	FALSE	1	0,993464052287582	1
ERR1034979	lineage4	FALSE	1	0,998087954110899	1
ERR1034980	lineage4	FALSE	1	0,997821350762527	1
ERR1034981	lineage4	FALSE	1	0,996363636363636	1
ERR1034982	lineage2	FALSE	1	0,993710691823899	1
ERR1034983	lineage3	FALSE	1	0,993543179983858	0,993543179983858
ERR1034984	lineage4	FALSE	1	0,993288590604027	1
ERR1034985	lineage2	FALSE	1	0,997652582159624	1
ERR1034987	lineage4	FALSE	1	0,992063492063492	1
ERR1034988	lineage4	FALSE	1	0,997596153846154	1
ERR1034989	lineage4	FALSE	1	0,997775305895439	1
ERR1034990	lineage4	FALSE	1	0,992578849721707	1
ERR1034991	lineage4	FALSE	1	0,99761620977354	1
ERR1034992	lineage4	FALSE	1	0,998	1
ERR1034993	lineage4	FALSE	1	0,997652582159624	1
ERR1034994	lineage2	FALSE	1	0,997703788748565	0,999101123595506
ERR1034995	lineage2	FALSE	1	0,994402985074627	0,998516320474777
ERR1034996	lineage4	FALSE	1	0,995989304812834	1
ERR1034997	lineage4	FALSE	1	0,987577639751553	1
ERR1034998	lineage4	FALSE	1	0,994657168299199	1
ERR1034999	lineage4	FALSE	1	0,990825688073395	1
ERR1035000	lineage4	FALSE	1	0,997093023255814	1
ERR1035001	lineage1	FALSE	1	0,994991652754591	0,996960486322188
ERR1035002	lineage4	FALSE	1	0,995141700404858	1
ERR1035004	lineage4	FALSE	1	0,991163475699558	1
ERR1035005	lineage4	FALSE	1	0,993157380254154	1
ERR1035006	lineage4	FALSE	1	0,987046632124352	1
ERR1035007	lineage2	FALSE	1	0,99734395750332	1
ERR1035008	lineage2	FALSE	1	0,996789727126806	1
ERR1035009	lineage4	FALSE	1	0,999448428019857	1
ERR1035010	lineage2	FALSE	1	0,996216897856242	1
ERR1035011	lineage4	FALSE	1	0,996153846153846	1
ERR1035012	lineage2	FALSE	1	0,998849252013809	1
ERR1035013	lineage2	FALSE	1	0,997229916897507	1
ERR1035014	lineage2	FALSE	1	0,996649916247906	0,998522895125554
ERR1035015	lineage2	FALSE	1	0,998630136986301	1
ERR1035016	lineage4	FALSE	1	0,986842105263158	1
ERR1035017	lineage4	FALSE	1	0,99799699549324	1
ERR1035018	lineage4	FALSE	1	0,991935483870968	1
ERR1035019	lineage2	FALSE	1	0,996626180836707	0,998660863742886
ERR1035020	lineage3	FALSE	1	0,998980632008155	0,998980632008155
ERR1035021	lineage4	FALSE	1	0,997481108312343	0,999065420560748
ERR1035022	lineage2	FALSE	1	0,99929228591649	1
ERR1035023	lineage2	FALSE	1	0,998927422238112	1
ERR1035024	lineage2	FALSE	1	0,999354283254412	0,999461931665321
ERR1035025	lineage2	FALSE	1	0,998482165443967	0,999765203099319
ERR1035026	lineage4	FALSE	1	0,99945295404814	1
ERR1035027	lineage2	FALSE	1	0,996232508073197	0,99820788530466
ERR1035028	lineage3	FALSE	1	0,998494947323156	0,998494947323156
ERR1035029	lineage4	FALSE	1	0,986899563318777	1
ERR1035030	lineage4	FALSE	1	0,997206703910615	0,999357326478149
ERR1035031	lineage2	FALSE	1	0,997002141327623	0,999236932468523
ERR1035032	lineage4	FALSE	1	0,995689655172414	0,999334664005323
ERR1035033	lineage4	FALSE	1	0,99621391386654	0,998624484181568
ERR1035034	lineage4	FALSE	1	0,997685185185185	1
ERR1035035	lineage2	FALSE	1	0,991266375545852	1
ERR1035036	lineage2	FALSE	1	0,998165698563131	0,999188092016238
ERR1035037	lineage4	FALSE	1	0,996532408642305	0,999120492524186
ERR1035038	lineage2	FALSE	1	0,997919143876338	0,999630860095976
ERR1035039	lineage4	FALSE	1	0,990963855421687	1
ERR1035040	lineage2	FALSE	1	0,996683250414594	0,999524714828897
ERR1035041	lineage2	FALSE	1	0,998139534883721	1
ERR1035042	lineage2	FALSE	1	0,99879843796936	0,999301187980433
ERR1035043	lineage2	FALSE	1	0,997292907417434	1
ERR1035044	lineage2	FALSE	1	0,994523548740416	1
ERR1035045	lineage2	FALSE	1	0,998475609756098	1
ERR1035047	lineage2	FALSE	1	0,998153562086475	0,998682228915663
ERR1035048	lineage4	FALSE	1	0,997624703087886	1
ERR1035049	lineage4	FALSE	1	0,996078431372549	0,999193548387097
ERR1035050	lineage2	FALSE	1	0,998173515981735	1
ERR1035051	lineage4	FALSE	1	0,997983870967742	0,999563318777293
ERR1035052	lineage4	FALSE	1	0,997860199714693	0,998766954377312
ERR1035053	lineage4	FALSE	1	0,997214484679666	1
ERR1035054	lineage4	FALSE	1	0,993258426966292	0,997894736842105
ERR1035055	lineage2	FALSE	1	0,995405819295559	1
ERR1035056	lineage4	FALSE	1	0,99781181619256	1
ERR1035057	lineage4	FALSE	1	0,995169082125604	1
ERR1035058	lineage2	FALSE	1	0,996497373029772	1
ERR1035059	lineage2-lineage4	TRUE	2	0,116788321167883	0,857142857142857
ERR1035060	lineage2	FALSE	1	0,991701244813278	1
ERR1035061	lineage4	FALSE	1	0,984444444444444	1
ERR1035062	lineage4	FALSE	1	0,99457111834962	1
ERR1035063	lineage4	FALSE	1	0,990990990990991	1
ERR1035064	lineage2	FALSE	1	0,996031746031746	0,999031007751938
ERR1035065	lineage2	FALSE	1	0,998420221169036	1
ERR1035066	lineage4	FALSE	1	0,99623352165725	1
ERR1035067	lineage2	FALSE	1	0,998809523809524	1
ERR1035068	lineage4	FALSE	1	0,990291262135922	1
ERR1035069	lineage2	FALSE	1	0,996655518394649	1
ERR1035071	lineage4	FALSE	1	0,981481481481482	0,996672212978369
ERR1035072	lineage4	FALSE	1	0,990881458966565	1
ERR1035073	lineage2	FALSE	1	0,991803278688525	1
ERR1035075	lineage2	FALSE	1	1	1
ERR1035076	lineage2	FALSE	1	0,997222222222222	1
ERR1035077	lineage2	FALSE	1	0,99203187250996	0,99670510708402
ERR1035078	lineage2	FALSE	1	0,99910071942446	1
ERR1035079	lineage2	FALSE	1	0,997668997668998	0,999056603773585
ERR1035080	lineage4	FALSE	1	0,9979633401222	1
ERR1035081	lineage2	FALSE	1	0,998846929950995	1
ERR1035082	lineage2	FALSE	1	0,995575221238938	1
ERR1035083	lineage4	FALSE	1	1	1
ERR1035084	lineage2	FALSE	1	0,997647058823529	1
ERR1035085	lineage2	FALSE	1	0,99802371541502	1
ERR1035086	lineage2	FALSE	1	1	1
ERR1035087	lineage2	FALSE	1	0,995867768595041	1
ERR1035088	lineage2	FALSE	1	0,994117647058824	1
ERR1035089	lineage2	FALSE	1	0,997214484679666	1
ERR1035090	lineage2	FALSE	1	1	1
ERR1035092	lineage4	FALSE	1	0,978540772532189	0,987341772151899
ERR1035093	lineage1	FALSE	1	0,998495486459378	1
ERR1035094	lineage2	FALSE	1	0,99136690647482	1
ERR1035095	lineage1	FALSE	1	0,993548387096774	1
ERR1035099	lineage2	FALSE	1	0,993831640058055	0,995753715498938
ERR1035100	lineage2	FALSE	1	0,998305084745763	1
ERR1035101	lineage1	FALSE	1	0,995661605206074	1
ERR1035102	lineage1-lineage2	TRUE	2	0,0520191649555099	0,950588235294118
ERR1035103	lineage2	FALSE	1	0,994690265486726	1
ERR1035104	lineage4	FALSE	1	0,981627296587926	0,984924623115578
ERR1035105	lineage4	FALSE	1	1	1
ERR1035107	lineage2	FALSE	1	0,993914807302231	0,999303378613723
ERR1035108	lineage1	FALSE	1	0,994851994851995	0,997711670480549
ERR1035109	lineage4	FALSE	1	1	1
ERR1035110	lineage4	FALSE	1	0,993630573248408	1
ERR1035111	lineage1	FALSE	1	0,998527245949926	1
ERR1035112	lineage4	FALSE	1	0,999254287844892	1
ERR1035114	lineage2	FALSE	1	0,998188405797101	1
ERR1035115	lineage1	FALSE	1	0,997959183673469	0,999620924943139
ERR1035116	lineage1	FALSE	1	0,998451532982347	1
ERR1035117	lineage2	FALSE	1	0,987261146496815	0,995121951219512
ERR1035118	lineage1	FALSE	1	0,994965839626034	1
ERR1035119	lineage1	FALSE	1	0,999811213894657	1
ERR1035120	lineage1	FALSE	1	0,998456790123457	1
ERR1035121	lineage4	FALSE	1	0,998886414253898	1
ERR1035123	lineage1	FALSE	1	0,998927038626609	1
ERR1035124	lineage2	FALSE	1	1	1
ERR1035125	lineage4	FALSE	1	0,983914209115281	0,995475113122172
ERR1035126	lineage1	FALSE	1	0,997155049786629	1
ERR1035127	lineage2	FALSE	1	0,998303647158609	1
ERR1035128	lineage1-lineage4	TRUE	2	0,0585365853658537	0,968277945619335
ERR1035129	lineage2	FALSE	1	0,999037536092397	1
ERR1035130	lineage1	FALSE	1	0,991850989522701	0,99390243902439
ERR1035131	lineage1	FALSE	1	0,997394136807818	0,999491353001017
ERR1035132	lineage2	FALSE	1	0,998468019915741	1
ERR1035133	lineage2	FALSE	1	0,995753715498938	1
ERR1035134	lineage1	FALSE	1	0,99825021872266	1
ERR1035135	lineage2	FALSE	1	0,994650363011081	0,99963503649635
ERR1035136	lineage1	FALSE	1	0,997067448680352	1
ERR1035137	lineage2	FALSE	1	0,998473282442748	1
ERR1035139	lineage2	FALSE	1	0,989949748743719	1
ERR1035140	lineage2	FALSE	1	1	1
ERR1035142	lineage4	FALSE	1	0,99290780141844	1
ERR1035143	lineage1	FALSE	1	0,997666277712952	1
ERR1035144	lineage3	FALSE	1	1	1
ERR1035145	lineage4	FALSE	1	1	1
ERR1035147	lineage4	FALSE	1	1	1
ERR1035148	lineage3	FALSE	1	1	1
ERR1035152	lineage3	FALSE	1	0,994832041343669	0,994832041343669
ERR1035153	lineage4	FALSE	1	0,96	0,971153846153846
ERR1035154	lineage4	FALSE	1	0,977777777777778	1
ERR1035155	lineage4	FALSE	1	0,997821350762527	1
ERR1035158	lineage4	FALSE	1	0,991379310344828	1
ERR1035159	lineage2	FALSE	1	0,99537037037037	1
ERR1035160	lineage3	FALSE	1	0,998626373626374	0,998626373626374
ERR1035161	lineage3	FALSE	1	1	1
ERR1035163	lineage4	FALSE	1	0,972222222222222	1
ERR1035165	lineage1	FALSE	1	0,978354978354978	1
ERR1035167	lineage3	FALSE	1	0,984375	1
ERR1035169	lineage2	FALSE	1	0,990476190476191	1
ERR1035170	lineage3	FALSE	1	0,997752808988764	0,997752808988764
ERR1035171	lineage1	FALSE	1	0,994366197183099	1
ERR1035172	lineage3	FALSE	1	0,998220640569395	1
ERR1035174	lineage4	FALSE	1	0,996598639455782	1
ERR1035175	lineage4	FALSE	1	1	1
ERR1035176	lineage4	FALSE	1	0,991935483870968	1
ERR1035177	lineage4	FALSE	1	0,985	1
ERR1035178	lineage4	FALSE	1	0,993421052631579	1
ERR1035179	lineage4	FALSE	1	0,996987951807229	1
ERR1035181	lineage4	FALSE	1	0,996389891696751	1
ERR1035191	lineage4	FALSE	1	0,988636363636364	0,996794871794872
ERR1035192	lineage4	FALSE	1	1	1
ERR1035193	lineage4	FALSE	1	0,996	1
ERR1035194	lineage4	FALSE	1	0,997229916897507	1
ERR1035196	lineage4	FALSE	1	1	1
ERR1035198	lineage4	FALSE	1	0,994318181818182	1
ERR1035199	lineage4	FALSE	1	0,994974874371859	1
ERR1035200	lineage4	FALSE	1	0,998425196850394	1
ERR1035202	lineage2	FALSE	1	0,990671641791045	0,996336996336996
ERR1035203	lineage4	FALSE	1	0,996108949416342	1
ERR1035204	lineage4	FALSE	1	0,98974358974359	1
ERR1035207	lineage4	FALSE	1	0,991869918699187	1
ERR1035208	lineage4	FALSE	1	0,998988877654196	1
ERR1035209	lineage4	FALSE	1	1	1
ERR1035210	lineage2	FALSE	1	0,982993197278912	0,997596153846154
ERR1035211	lineage4	FALSE	1	1	1
ERR1035213	lineage4	FALSE	1	0,994897959183674	1
ERR1035214	lineage4	FALSE	1	1	1
ERR1035215	lineage4	FALSE	1	0,998477929984779	1
ERR1035216	lineage4	FALSE	1	0,997677119628339	1
ERR1035217	lineage3	FALSE	1	0,994059405940594	0,994059405940594
ERR1035219	lineage4	FALSE	1	0,997929606625259	1
ERR1035221	lineage4	FALSE	1	0,995652173913044	1
ERR1035222	lineage4	FALSE	1	0,997395833333333	1
ERR1035224	lineage2	FALSE	1	0,986820428336079	0,990654205607477
ERR1035225	lineage4	FALSE	1	1	1
ERR1035226	lineage4	FALSE	1	0,993975903614458	1
ERR1035227	lineage2-lineage4	TRUE	2	0,0529061102831595	0,959770114942529
ERR1035228	lineage4	FALSE	1	0,995744680851064	1
ERR1035230	lineage4	FALSE	1	0,982456140350877	1
ERR1035231	lineage4	FALSE	1	0,99838351182057	0,998454404945904
ERR1035232	lineage4	FALSE	1	0,997306034482759	0,99965811965812
ERR1035234	lineage4	FALSE	1	0,994011976047904	1
ERR1035235	lineage4	FALSE	1	0,985549132947977	1
ERR1035236	lineage4	FALSE	1	0,985294117647059	1
ERR1035237	lineage4	FALSE	1	0,988095238095238	0,998430141287284
ERR1035238	lineage4	FALSE	1	0,996987951807229	1
ERR1035240	lineage4	FALSE	1	0,997032640949555	1
ERR1035241	lineage4	FALSE	1	0,998194945848375	1
ERR1035242	lineage2	FALSE	1	0,997701149425287	0,999322493224932
ERR1035243	lineage4	FALSE	1	0,995359628770302	1
ERR1035244	lineage4	FALSE	1	0,995732574679943	1
ERR1035245	lineage2	FALSE	1	0,996138996138996	1
ERR1035246	lineage4	FALSE	1	0,994047619047619	1
ERR1035247	lineage4	FALSE	1	0,99468085106383	1
ERR1035248	lineage4	FALSE	1	0,996376811594203	1
ERR1035249	lineage4	FALSE	1	1	1
ERR1035250	lineage4	FALSE	1	0,997782705099778	1
ERR1035251	lineage4	FALSE	1	0,997463002114165	0,99965034965035
ERR1035252	lineage4	FALSE	1	0,995515695067265	0,999322263639444
ERR1035253	lineage4	FALSE	1	0,997634069400631	0,999236835410837
ERR1035254	lineage4	FALSE	1	0,998763141620284	0,999755082047514
ERR1035255	lineage4	FALSE	1	0,997737556561086	1
ERR1035256	lineage4	FALSE	1	0,998148148148148	1
ERR1035257	lineage4	FALSE	1	0,996984924623116	0,999689633767846
ERR1035258	lineage4	FALSE	1	0,994082840236686	1
ERR1035259	lineage4	FALSE	1	0,989648033126294	1
ERR1035260	lineage4	FALSE	1	1	1
ERR1035261	lineage4	FALSE	1	0,989071038251366	1
ERR1035263	lineage4	FALSE	1	0,983739837398374	1
ERR1035264	lineage4	FALSE	1	0,996875	1
ERR1035265	lineage4	FALSE	1	0,99364406779661	1
ERR1035266	lineage4	FALSE	1	0,994623655913978	1
ERR1035267	lineage4	FALSE	1	1	1
ERR1035268	lineage4	FALSE	1	0,993788819875776	1
ERR1035269	lineage4	FALSE	1	1	1
ERR1035270	lineage4	FALSE	1	0,997326203208556	1
ERR1035271	lineage4	FALSE	1	1	1
ERR1035273	lineage4	FALSE	1	0,993150684931507	1
ERR1035276	lineage4	FALSE	1	1	1
ERR1035281	lineage4	FALSE	1	0,976190476190476	0,997159090909091
ERR1035282	lineage4	FALSE	1	0,997652582159624	1
ERR1035283	lineage4	FALSE	1	0,994565217391304	1
ERR1035284	lineage4	FALSE	1	0,982456140350877	0,996904024767802
ERR1035285	lineage4	FALSE	1	0,97979797979798	0,996753246753247
ERR1035287	lineage4	FALSE	1	0,990610328638498	1
ERR1035288	lineage4	FALSE	1	0,994428969359331	1
ERR1035289	lineage4	FALSE	1	0,978494623655914	0,997167138810198
ERR1035290	lineage4	FALSE	1	0,997260273972603	0,997354497354497
ERR1035292	lineage4	FALSE	1	1	1
ERR1035293	lineage4	FALSE	1	0,997762863534676	1
ERR1035294	lineage4	FALSE	1	0,99236641221374	1
ERR1035296	lineage4	FALSE	1	0,995762711864407	0,997402597402597
ERR1035297	lineage4	FALSE	1	0,998307952622673	1
ERR1035298	lineage4	FALSE	1	1	1
ERR1035299	lineage4	FALSE	1	0,991758241758242	1
ERR1035300	lineage4	FALSE	1	0,995708154506438	1
ERR1035301	lineage4	FALSE	1	0,991836734693878	0,997435897435897
ERR1035302	lineage4	FALSE	1	0,988888888888889	1
ERR1035304	lineage4	FALSE	1	0,989010989010989	0,996343692870201
ERR1035306	lineage4	FALSE	1	0,980169971671388	1
ERR1035307	lineage4	FALSE	1	1	1
ERR1035308	lineage4	FALSE	1	0,981220657276995	1
ERR1035309	lineage4	FALSE	1	1	1
ERR1035310	lineage4	FALSE	1	0,997206703910615	1
ERR1035311	lineage4	FALSE	1	0,995169082125604	1
ERR1035312	lineage4	FALSE	1	0,992	1
ERR1035313	lineage4	FALSE	1	1	1
ERR1035314	lineage4	FALSE	1	1	1
ERR1035315	lineage4	FALSE	1	0,9921875	0,997542997542998
ERR1035316	lineage4	FALSE	1	1	1
ERR1035317	lineage4	FALSE	1	0,990566037735849	1
ERR1035318	lineage4	FALSE	1	0,953051643192488	1
ERR1035319	lineage4	FALSE	1	0,0975609756097561	0,997876857749469
ERR1035320	lineage4	FALSE	1	0,997361477572559	1
ERR1035321	lineage4	FALSE	1	1	1
ERR1035322	lineage4	FALSE	1	0,996268656716418	1
ERR1035323	lineage4	FALSE	1	0,99748743718593	1
ERR1035324	lineage4	FALSE	1	1	1
ERR1035325	lineage4	FALSE	1	1	1
ERR1035326	lineage4	FALSE	1	0,989795918367347	1
ERR1035327	lineage4	FALSE	1	1	1
ERR1035328	lineage4	FALSE	1	0,997118155619596	1
ERR1035329	lineage4	FALSE	1	0,996551724137931	1
ERR1035330	lineage4	FALSE	1	1	1
ERR1035331	lineage4	FALSE	1	1	1
ERR1035332	lineage4	FALSE	1	0,994186046511628	1
ERR1035333	lineage4	FALSE	1	0,991525423728814	1
ERR1035334	lineage4	FALSE	1	1	1
ERR1035335	lineage4	FALSE	1	1	1
ERR1035336	lineage4	FALSE	1	0,971428571428571	1
ERR1035337	lineage4	FALSE	1	0,98780487804878	1
ERR1035338	lineage4	FALSE	1	0,998790810157195	1
ERR1035339	lineage4	FALSE	1	0,992673992673993	1
ERR1035340	lineage4	FALSE	1	1	1
ERR1035341	lineage4	FALSE	1	0,948051948051948	1
ERR1035342	lineage4	FALSE	1	0,991031390134529	1
ERR1035343	lineage4	FALSE	1	0,981818181818182	1
ERR1035344	lineage4	FALSE	1	0,989690721649485	1
ERR1035345	lineage4	FALSE	1	1	1
ERR1035346	lineage4	FALSE	1	1	1
ERR1035347	lineage4	FALSE	1	0,997596153846154	1
ERR1035348	lineage4	FALSE	1	1	1
ERR1035349	lineage4	FALSE	1	1	1
ERR1035350	lineage4	FALSE	1	0,996805111821086	1
ERR1035351	lineage4	FALSE	1	0,996350364963504	1
ERR1035352	lineage4	FALSE	1	0,984375	1
ERR1035353	lineage4	FALSE	1	0,08	0,995726495726496
ERR1035355	lineage4	FALSE	1	1	1
ERR1035356	lineage4	FALSE	1	0,99	1
ERR1035357	lineage4	FALSE	1	0,99748743718593	1
ERR1035358	lineage4	FALSE	1	0,993951612903226	1
ERR1035359	lineage4	FALSE	1	0,993288590604027	1
ERR1035361	lineage4	FALSE	1	0,985915492957746	1
ERR1035362	lineage4	FALSE	1	1	1
ERR1035363	lineage4	FALSE	1	0,986486486486487	0,994444444444444
ERR1035364	lineage4	FALSE	1	0,995249406175772	0,995337995337995
ERR1036274	lineage4	FALSE	1	1	1
ERR1036275	lineage4	FALSE	1	0,997695852534562	1
ERR1036276	lineage4	FALSE	1	0,997995188452286	0,999436936936937
ERR1036277	lineage2	FALSE	1	0,997389033942559	1
ERR1036278	lineage4	FALSE	1	0,997670807453416	1
ERR1036279	lineage2	FALSE	1	0,999337894504524	1
ERR1036280	lineage4	FALSE	1	0,998522895125554	0,999584372402328
ERR1036281	lineage4	FALSE	1	0,998013245033113	1
ERR1036282	lineage4	FALSE	1	0,994285714285714	1
ERR1036283	lineage4	FALSE	1	0,998280309544282	1
ERR1036284	lineage4	FALSE	1	0,997942386831276	1
ERR1036285	lineage4	FALSE	1	0,996554694229113	1
ERR1036286	lineage2	FALSE	1	0,996521739130435	0,997782705099778
ERR1036287	lineage2	FALSE	1	0,983914209115281	0,989868287740628
ERR1036288	lineage4	FALSE	1	0,992465753424657	1
ERR1036289	lineage4	FALSE	1	0,9985935302391	1
ERR1036290	lineage4	FALSE	1	0,998447204968944	0,99944382647386
ERR1036291	lineage4	FALSE	1	0,997613365155131	1
ERR1036292	lineage2	FALSE	1	0,998938428874735	1
ERR1036293	lineage4	FALSE	1	0,99645390070922	1
ERR1036294	lineage4	FALSE	1	0,997950819672131	1
ERR1036295	lineage4	FALSE	1	0,997347480106101	1
ERR1036296	lineage4	FALSE	1	1	1
ERR1036297	lineage4	FALSE	1	0,997885835095137	0,999202869669191
ERR1036298	lineage4	FALSE	1	0,988235294117647	1
ERR1213824	lineage4	FALSE	1	0,991087344028521	0,998148148148148
ERR1213825	lineage4	FALSE	1	0,977272727272727	1
ERR1213826	lineage4	FALSE	1	0,957142857142857	0,996666666666667
ERR1213827	lineage2	FALSE	1	0,995288574793875	0,99614890885751
ERR1213828	lineage2	FALSE	1	0,993865030674847	0,997429305912596
ERR1213829	lineage4	FALSE	1	0,975206611570248	0,995249406175772
ERR1213830	lineage2	FALSE	1	0,986198243412798	0,993055555555556
ERR1213831	lineage2	FALSE	1	0,997289972899729	0,999016715830875
ERR1213832	lineage2	FALSE	1	0,985365853658537	0,998198198198198
ERR1213833	lineage3	FALSE	1	0,991185112634672	0,991185112634672
ERR1213834	lineage2	FALSE	1	0,958698372966208	0,982269503546099
ERR1213835	lineage2	FALSE	1	0,988853503184713	0,993079584775087
ERR1213836	lineage2	FALSE	1	0,994356659142212	1
ERR1213837	lineage4	FALSE	1	0,995689655172414	1
ERR1213838	lineage4	FALSE	1	0,989010989010989	0,994791666666667
ERR1213839	lineage4	FALSE	1	0,985443959243086	1
ERR1213840	lineage2	FALSE	1	0,994974874371859	0,998211091234347
ERR1213841	lineage4	FALSE	1	0,988172043010753	0,995555555555556
ERR1213842	lineage4	FALSE	1	1	1
ERR1213843	lineage4	FALSE	1	0,994047619047619	0,994047619047619
ERR1213844	lineage4	FALSE	1	0,985981308411215	0,996835443037975
ERR1213845	lineage4	FALSE	1	0,992805755395683	0,996932515337423
ERR1213846	lineage2	FALSE	1	0,992094861660079	0,995230524642289
ERR1213847	lineage2	FALSE	1	0,989270386266094	1
ERR1213848	lineage4	FALSE	1	1	1
ERR1213849	lineage2	FALSE	1	0,994605529332434	0,99692118226601
ERR1213850	lineage4	FALSE	1	0,96875	1
ERR1213851	lineage2	FALSE	1	0,993138936535163	1
ERR1213852	lineage4	FALSE	1	0,986531986531986	0,997191011235955
ERR1213853	lineage2	FALSE	1	0,995584988962472	0,997787610619469
ERR1213854	lineage4	FALSE	1	0,990430622009569	1
ERR1213855	lineage2	FALSE	1	0,993252361673414	0,996563573883162
ERR1213856	lineage2	FALSE	1	0,992761116856256	1
ERR1213857	lineage2	FALSE	1	0,989550679205852	0,994493392070485
ERR1213858	lineage2	FALSE	1	0,98876404494382	0,994117647058824
ERR1213859	lineage2	FALSE	1	0,994736842105263	0,995786516853933
ERR1213860	lineage2	FALSE	1	0,176282051282051	0,99405646359584
ERR1213861	lineage4	FALSE	1	1	1
ERR1213862	lineage4	FALSE	1	0,993548387096774	0,993548387096774
ERR1213863	lineage4	FALSE	1	0,997647058823529	1
ERR1213864	lineage2	FALSE	1	0,991459627329193	0,998139534883721
ERR1213865	lineage2	FALSE	1	0,978984238178634	0,99851411589896
ERR1213866	lineage4	FALSE	1	0,974137931034483	1
ERR1213867	lineage4	FALSE	1	0,941176470588235	0,995024875621891
ERR1213868	lineage4	FALSE	1	0,96969696969697	1
ERR1213869	lineage4	FALSE	1	0,971887550200803	0,989247311827957
ERR1213870	lineage4	FALSE	1	0,966666666666667	1
ERR1213871	lineage4	FALSE	1	0,953846153846154	1
ERR1213872	lineage4	FALSE	1	0,926174496644295	1
ERR1213873	lineage4	FALSE	1	0,983606557377049	1
ERR1213874	lineage2-lineage4	TRUE	2	0,0684931506849315	1
ERR1213877	lineage4	FALSE	1	0,962162162162162	0,998091603053435
ERR1213878	lineage4	FALSE	1	0,152542372881356	1
ERR1213879	lineage4	FALSE	1	0,0615384615384615	0,992537313432836
ERR1213880	lineage2	FALSE	1	0,970198675496689	0,981818181818182
ERR1213881	lineage4	FALSE	1	0,979057591623037	1
ERR1213882	lineage4	FALSE	1	0,980728051391863	0,996466431095406
ERR1213883	lineage4	FALSE	1	0,993079584775087	1
ERR1213884	lineage1	FALSE	1	0,984528301886792	0,990079365079365
ERR1213885	lineage4	FALSE	1	0,988888888888889	1
ERR1213886	lineage2	FALSE	1	0,990818030050084	0,995511669658887
ERR1213887	lineage2	FALSE	1	0,995867768595041	1
ERR1213888	lineage4	FALSE	1	0,968085106382979	0,998175182481752
ERR1213889	lineage4	FALSE	1	0,982817869415808	1
ERR1213890	lineage4	FALSE	1	0,973333333333333	1
ERR1213891	lineage4	FALSE	1	0,984210526315789	0,998137802607076
ERR1213892	lineage4	FALSE	1	0,990476190476191	0,994871794871795
ERR1213893	lineage2	FALSE	1	0,973607038123167	0,997311827956989
ERR1213894	lineage4	FALSE	1	0,984679665738162	1
ERR1213895	lineage4	FALSE	1	0,981481481481482	0,995762711864407
ERR1213896	lineage4	FALSE	1	0,961904761904762	0,995983935742972
ERR1213897	lineage2	FALSE	1	0,986111111111111	0,994327390599676
ERR1213898	lineage4	FALSE	1	0,986455981941309	0,995215311004785
ERR1213899	lineage4	FALSE	1	0,982142857142857	0,996265172735761
ERR1213900	lineage4	FALSE	1	0,97979797979798	0,996437054631829
ERR1213901	lineage2	FALSE	1	0,969668246445498	0,979614949037373
ERR1213902	lineage4	FALSE	1	0,977346278317152	1
ERR1213903	lineage4	FALSE	1	0,983193277310924	1
ERR1213904	lineage4	FALSE	1	0,980769230769231	1
ERR1213905	lineage4	FALSE	1	0,978354978354978	1
ERR1213906	lineage4	FALSE	1	0,984848484848485	1
ERR1213907	lineage1-lineage4	TRUE	2	0,0556900726392252	0,957317073170732
ERR1213908	lineage1	FALSE	1	0,982303955586398	0,990033222591362
ERR1213909	lineage1	FALSE	1	0,980462390100944	0,989473684210526
ERR1213910	lineage1	FALSE	1	0,984338747099768	0,987244897959184
ERR1213911	lineage4	FALSE	1	0,978552278820375	1
ERR1213912	lineage4	FALSE	1	0,982758620689655	1
ERR1213913	lineage4	FALSE	1	0,980769230769231	1
ERR1213914	lineage4	FALSE	1	0,974137931034483	1
ERR1213915	lineage4	FALSE	1	0,982683982683983	1
ERR1213916	lineage4	FALSE	1	0,98125	0,994428969359331
ERR1213917	lineage3	FALSE	1	0,958100558659218	0,958100558659218
ERR1213918	lineage4	FALSE	1	0,891472868217054	0,964646464646465
ERR1213919	lineage4	FALSE	1	0,986885245901639	1
ERR1213920	lineage4	FALSE	1	0,996212121212121	1
ERR1213921	lineage1	FALSE	1	0,950413223140496	0,982352941176471
ERR1213922	lineage4	FALSE	1	0,975609756097561	0,998220640569395
ERR1213923	lineage4	FALSE	1	0,995073891625616	1
ERR1213924	lineage4	FALSE	1	0,996415770609319	1
ERR1213925	lineage4	FALSE	1	0,99203187250996	0,997840172786177
ERR1213926	lineage4	FALSE	1	0,0518518518518519	0,997584541062802
ERR1213927	lineage4	FALSE	1	0,994736842105263	1
ERR1213928	lineage4	FALSE	1	0,975460122699387	1
ERR1213929	lineage2	FALSE	1	0,991705069124424	0,998191681735985
ERR1213930	lineage4	FALSE	1	0,91358024691358	0,998102466793169
ERR1213931	lineage4	FALSE	1	0,0512445095168375	0,998080614203455
ERR1213932	lineage4	FALSE	1	1	1
ERR1213933	lineage4	FALSE	1	0,978723404255319	1
ERR1213934	lineage4	FALSE	1	0,989010989010989	0,997058823529412
ERR1213935	lineage4	FALSE	1	0,103448275862069	0,994884910485934
ERR1213936	lineage4	FALSE	1	0,97244094488189	0,99630314232902
ERR1213937	lineage4	FALSE	1	0,108958837772397	1
ERR1213938	lineage4	FALSE	1	0,976470588235294	0,990712074303406
ERR1213939	lineage2-lineage4	TRUE	2	0,0835509138381201	0,89171974522293
ERR1213940	lineage4	FALSE	1	0,102702702702703	0,995762711864407
ERR1213941	lineage4	FALSE	1	0,990359333917616	0,998632634457612
ERR1213942	lineage4	FALSE	1	0,997260273972603	0,998454404945904
ERR1213943	lineage4	FALSE	1	0,990825688073395	0,996960486322188
ERR1213944	lineage4	FALSE	1	0,99625468164794	1
ERR1213945	lineage4	FALSE	1	0,994929006085193	0,998117469879518
ERR1213946	lineage3	FALSE	1	0,990478457510117	0,990478457510117
ERR1213947	lineage1	FALSE	1	0,988326848249027	0,993995381062356
ERR1213948	lineage1	FALSE	1	0,995930548019533	0,996178343949045
ERR1213949	lineage1	FALSE	1	0,997840514062994	0,999140154772141
ERR1213950	lineage4	FALSE	1	0,994565217391304	1
ERR124640	lineage1	FALSE	1	0,996973032471106	1
ERR124641	lineage4	FALSE	1	0,998427672955975	1
ERR124643	lineage4	FALSE	1	0,998633879781421	1
ERR124647	lineage4	FALSE	1	1	1
ERR124649	lineage4	FALSE	1	0,998666666666667	1
ERR124650	lineage4	FALSE	1	0,99749373433584	1
ERR126598	lineage3	FALSE	1	0,993197278911565	1
ERR126599	lineage4	FALSE	1	0,995833333333333	0,998815165876777
ERR126601	lineage4	FALSE	1	0,991291727140784	0,998652291105121
ERR126602	lineage1	FALSE	1	0,99612287503728	0,997045790251108
ERR126604	lineage3	FALSE	1	0,990521327014218	0,995664739884393
ERR126605	lineage1	FALSE	1	0,963594994311718	0,996557659208262
ERR126607	lineage1	FALSE	1	0,964203233256351	0,993516517443655
ERR126609	lineage4	FALSE	1	0,996865203761755	1
ERR126610	lineage4	FALSE	1	0,984615384615385	1
ERR126612	lineage4	FALSE	1	0,998198198198198	1
ERR126616	lineage3	FALSE	1	0,989881956155143	1
ERR126617	lineage3	FALSE	1	0,997885835095137	1
ERR126619	lineage4	FALSE	1	0,98792270531401	1
ERR126620	lineage3	FALSE	1	0,982791586998088	1
ERR126623	lineage4	FALSE	1	0,97752808988764	1
ERR126624	lineage4	FALSE	1	0,995515695067265	0,998793727382388
ERR126626	lineage4	FALSE	1	0,995850622406639	1
ERR126627	lineage4	FALSE	1	0,99288256227758	1
ERR126628	lineage4	FALSE	1	0,979838709677419	0,998618784530387
ERR126630	lineage4	FALSE	1	0,991189427312775	1
ERR126631	lineage1	FALSE	1	0,988142292490119	0,993398392652124
ERR126632	lineage4	FALSE	1	0,991836734693878	1
ERR126633	lineage3	FALSE	1	0,994530537830447	0,994530537830447
ERR126635	lineage4	FALSE	1	0,976744186046512	0,994633273703041
ERR126636	lineage1	FALSE	1	0,9581589958159	0,997500694251597
ERR126637	lineage4	FALSE	1	0,982698961937716	1
ERR126638	lineage4	FALSE	1	0,997757847533632	1
ERR126639	lineage1	FALSE	1	0,957160342717258	0,961897915168943
ERR126640	lineage3	FALSE	1	0,990769230769231	1
ERR126642	lineage4	FALSE	1	0,995	0,996825396825397
ERR161012	lineage4	FALSE	1	0,963503649635037	0,975391498881432
ERR161013	lineage4	FALSE	1	0,991803278688525	1
ERR161015	lineage4	FALSE	1	0,995133819951338	1
ERR161016	lineage4	FALSE	1	0,976027397260274	1
ERR161018	lineage4	FALSE	1	0,964285714285714	0,985994397759104
ERR161019	lineage4	FALSE	1	1	1
ERR161021	lineage4	FALSE	1	0,986394557823129	1
ERR161022	lineage4	FALSE	1	0,99203187250996	1
ERR161023	lineage4	FALSE	1	0,979452054794521	0,983568075117371
ERR161024	lineage1-lineage4	TRUE	2	0,0657276995305164	0,941747572815534
ERR161025	lineage4	FALSE	1	0,983333333333333	1
ERR161026	lineage1-lineage4	TRUE	2	0,0697674418604651	0,860250494396836
ERR161027	lineage1-lineage4	TRUE	2	0,0569105691056911	0,938775510204082
ERR161028	lineage4	FALSE	1	0,987012987012987	1
ERR161029	lineage4	FALSE	1	0,976190476190476	0,996515679442509
ERR161030	lineage4	FALSE	1	0,993610223642173	1
ERR161031	lineage1	FALSE	1	0,98804780876494	1
ERR161032	lineage4	FALSE	1	1	1
ERR161035	lineage4	FALSE	1	0,967551622418879	0,994186046511628
ERR161036	lineage4	FALSE	1	0,991071428571429	1
ERR161038	lineage4	FALSE	1	0,984375	0,995475113122172
ERR161041	lineage4	FALSE	1	0,989583333333333	1
ERR161042	lineage4	FALSE	1	0,973913043478261	0,994169096209913
ERR161043	lineage4	FALSE	1	0,982300884955752	1
ERR161047	lineage4	FALSE	1	0,969879518072289	0,99815157116451
ERR161049	lineage2-lineage4	TRUE	2	0,0924731182795699	0,92962962962963
ERR161050	lineage2-lineage4	TRUE	2	0,224489795918367	0,734177215189873
ERR161052	lineage4	FALSE	1	0,990783410138249	1
ERR161053	lineage3	FALSE	1	0,998430141287284	0,998430141287284
ERR161055	lineage4	FALSE	1	0,0568181818181818	0,995689655172414
ERR161056	lineage4	FALSE	1	0,993670886075949	1
ERR161058	lineage4	FALSE	1	0,987012987012987	1
ERR161059	lineage1	FALSE	1	0,918625678119349	0,9601108033241
ERR161060	lineage4	FALSE	1	0,994071146245059	1
ERR161061	lineage3	FALSE	1	0,992295839753467	0,992295839753467
ERR161062	lineage3	FALSE	1	0,985898942420682	0,985898942420682
ERR161063	lineage1	FALSE	1	0,950617283950617	0,982832618025751
ERR161064	lineage3	FALSE	1	0,948275862068966	0,991228070175439
ERR161065	lineage3	FALSE	1	0,99738219895288	1
ERR161066	lineage4	FALSE	1	0,990291262135922	1
ERR161068	lineage4	FALSE	1	0,993055555555556	1
ERR161069	lineage4	FALSE	1	0,967032967032967	1
ERR161070	lineage4	FALSE	1	0,939024390243902	0,993150684931507
ERR161071	lineage3-lineageBOV-lineageBOV_AFRI	TRUE	3	0,111764705882353	0,87531328320802
ERR161072	lineage3	FALSE	1	0,993185689948893	0,993185689948893
ERR161073	lineage4	FALSE	1	0,992337164750958	1
ERR161074	lineage4	FALSE	1	0,963855421686747	0,983221476510067
ERR161075	lineage4	FALSE	1	0,953488372093023	0,988235294117647
ERR161076	lineage4	FALSE	1	0,983606557377049	1
ERR161077	lineage1-lineage4	TRUE	2	0,162393162393162	0,838709677419355
ERR161079	lineage3-lineage4	TRUE	2	0,0502092050209205	0,973747016706444
ERR161080	lineage4	FALSE	1	0,96551724137931	0,996987951807229
ERR161081	lineage4	FALSE	1	0,962962962962963	1
ERR161082	lineage3	FALSE	1	0,986440677966102	1
ERR161083	lineage3	FALSE	1	0,978021978021978	0,996996996996997
ERR161084	lineage3-lineage4	TRUE	2	0,0831353919239905	0,905172413793103
ERR161085	lineage1	FALSE	1	0,941284403669725	0,96875
ERR161086	lineage3	FALSE	1	0,959459459459459	0,988571428571429
ERR161088	lineage1	FALSE	1	0,880597014925373	0,978146853146853
ERR161089	lineage1	FALSE	1	0,991266375545852	1
ERR161090	lineage4	FALSE	1	0,920138888888889	0,983193277310924
ERR161091	lineage4	FALSE	1	0,95	0,986301369863014
ERR161092	lineage4	FALSE	1	0,974358974358974	0,996845425867508
ERR161093	lineage4	FALSE	1	0,991869918699187	0,994778067885117
ERR161094	lineage4	FALSE	1	0,982558139534884	1
ERR161095	lineage4	FALSE	1	0,99236641221374	1
ERR161096	lineage4	FALSE	1	0,983050847457627	1
ERR161097	lineage4	FALSE	1	0,976510067114094	0,98394495412844
ERR161098	lineage4	FALSE	1	0,966666666666667	0,987551867219917
ERR161099	lineage3-lineage4	TRUE	2	0,055045871559633	0,924092409240924
ERR161100	lineage1	FALSE	1	0,974248927038627	0,99468085106383
ERR161101	lineage4	FALSE	1	0,957746478873239	1
ERR161102	lineage4	FALSE	1	0,937062937062937	1
ERR161103	lineage4	FALSE	1	0,99009900990099	0,996677740863787
ERR161104	lineage4	FALSE	1	0,98019801980198	1
ERR161105	lineage4	FALSE	1	0,992805755395683	1
ERR161106	lineage1	FALSE	1	0,995689655172414	0,996910401647786
ERR161107	lineage3	FALSE	1	0,982142857142857	0,995412844036697
ERR161108	lineage4	FALSE	1	0,05	0,994047619047619
ERR161109	lineage4	FALSE	1	1	1
ERR161110	lineage4	FALSE	1	0,996904024767802	1
ERR161111	lineage4	FALSE	1	0,992217898832685	1
ERR161113	lineage4	FALSE	1	0,98780487804878	1
ERR161114	lineage4	FALSE	1	0,970873786407767	1
ERR161115	lineage4	FALSE	1	0,990384615384615	1
ERR161116	lineage4	FALSE	1	1	1
ERR161117	lineage4	FALSE	1	0,995633187772926	1
ERR161118	lineage3-lineage4	TRUE	2	0,0508474576271186	0,958620689655172
ERR161119	lineage4	FALSE	1	0,988372093023256	1
ERR161120	lineage4	FALSE	1	0,978723404255319	1
ERR161122	lineage1-lineage4	TRUE	2	0,0676328502415459	0,914191419141914
ERR161123	lineage1-lineage4	TRUE	2	0,1438127090301	0,817558299039781
ERR161127	lineage4	FALSE	1	1	1
ERR161128	lineage4	FALSE	1	0,993006993006993	1
ERR161129	lineage1	FALSE	1	0,965909090909091	1
ERR161130	lineage4	FALSE	1	0,98780487804878	1
ERR161131	lineage1	FALSE	1	0,975757575757576	0,995426829268293
ERR161132	lineage4	FALSE	1	0,995762711864407	1
ERR161133	lineage1	FALSE	1	0,996031746031746	1
ERR161134	lineage4	FALSE	1	0,948717948717949	0,989247311827957
ERR161135	lineage4	FALSE	1	0,9875	1
ERR161136	lineage4	FALSE	1	1	1
ERR161137	lineage4	FALSE	1	0,994791666666667	1
ERR161138	lineage1	FALSE	1	0,954838709677419	0,984446477584629
ERR161139	lineage4	FALSE	1	0,957746478873239	1
ERR161141	lineage4	FALSE	1	0,921686746987952	1
ERR161142	lineage4	FALSE	1	0,996108949416342	1
ERR161143	lineage4	FALSE	1	0,987012987012987	1
ERR161144	lineage1	FALSE	1	0,970491803278689	0,99660152931181
ERR161145	lineage3	FALSE	1	0,997138769670958	1
ERR161146	lineage4	FALSE	1	0,987951807228916	1
ERR161147	lineage4	FALSE	1	0,995670995670996	1
ERR161148	lineage4	FALSE	1	0,989473684210526	1
ERR161149	lineage4	FALSE	1	0,888888888888889	1
ERR161150	lineage4	FALSE	1	0,827956989247312	1
ERR161151	lineage4	FALSE	1	0,989583333333333	1
ERR161152	lineage4	FALSE	1	0,994623655913978	1
ERR161153	lineage4	FALSE	1	0,987012987012987	1
ERR161154	lineage4	FALSE	1	0,960629921259842	1
ERR161156	lineage4	FALSE	1	0,98876404494382	1
ERR161157	lineage4	FALSE	1	0,996108949416342	1
ERR161158	lineage4	FALSE	1	0,980769230769231	1
ERR161159	lineage4	FALSE	1	0,986301369863014	0,995305164319249
ERR161160	lineage4	FALSE	1	0,987012987012987	1
ERR161161	lineage1	FALSE	1	0,986486486486487	0,997156398104265
ERR161162	lineage4	FALSE	1	0,985714285714286	1
ERR161163	lineage4	FALSE	1	1	1
ERR161164	lineage4	FALSE	1	0,986842105263158	1
ERR161165	lineage4	FALSE	1	1	1
ERR161166	lineage4	FALSE	1	1	1
ERR161167	lineage3	FALSE	1	0,961538461538462	0,997126436781609
ERR161168	lineage4	FALSE	1	0,971014492753623	1
ERR161169	lineage3	FALSE	1	0,996941896024465	1
ERR161171	lineage4	FALSE	1	0,928571428571429	0,995145631067961
ERR161172	lineage4	FALSE	1	0,985507246376812	1
ERR161175	lineage4	FALSE	1	0,94	1
ERR161176	lineage4	FALSE	1	0,142857142857143	1
ERR161177	lineage4	FALSE	1	0,949579831932773	1
ERR161178	lineage4	FALSE	1	0,986111111111111	1
ERR161179	lineage4	FALSE	1	0,995176848874598	1
ERR161180	lineage1	FALSE	1	0,973214285714286	0,993212669683258
ERR161181	lineage1	FALSE	1	0,985964912280702	1
ERR161182	lineage4	FALSE	1	0,994413407821229	1
ERR161183	lineage4	FALSE	1	0,962025316455696	1
ERR161185	lineage4	FALSE	1	1	1
ERR161186	lineage4	FALSE	1	0,99009900990099	1
ERR161187	lineage4	FALSE	1	0,958904109589041	0,995901639344262
ERR161188	lineage4	FALSE	1	0,984189723320158	1
ERR161189	lineage4	FALSE	1	1	1
ERR161190	lineage1	FALSE	1	0,99644128113879	1
ERR161191	lineage4	FALSE	1	1	1
ERR161192	lineage3	FALSE	1	0,982456140350877	0,992526158445441
ERR161193	lineage4	FALSE	1	0,973782771535581	1
ERR161194	lineage2-lineage4	TRUE	2	0,10955710955711	0,934782608695652
ERR161195	lineage4	FALSE	1	0,05	1
ERR161197	lineage4	FALSE	1	0,994082840236686	1
ERR161198	lineage3	FALSE	1	0,983606557377049	0,997289972899729
ERR161199	lineage3	FALSE	1	0,997405966277562	1
ERR161200	lineage3	FALSE	1	0,995867768595041	1
ERR161201	lineage1	FALSE	1	0,996354799513973	1
ERR161203	lineage4	FALSE	1	0,995169082125604	1
ERR163928	lineage4	FALSE	1	0,931034482758621	1
ERR163929	lineage4	FALSE	1	0,994436717663421	1
ERR163930	lineage4	FALSE	1	0,988652482269504	1
ERR163931	lineage4	FALSE	1	0,98936170212766	1
ERR163932	lineage1-lineage4	TRUE	2	0,0505050505050505	0,973684210526316
ERR163933	lineage4	FALSE	1	1	1
ERR163934	lineage4	FALSE	1	0,982608695652174	0,997737556561086
ERR163936	lineage4	FALSE	1	0,994623655913978	1
ERR163937	lineage4	FALSE	1	0,992063492063492	1
ERR163938	lineage4	FALSE	1	0,951807228915663	0,975903614457831
ERR163939	lineage3	FALSE	1	0,947845804988662	0,967213114754098
ERR163940	lineage1-lineage4	TRUE	2	0,0694586312563841	0,936883629191322
ERR163941	lineage4	FALSE	1	0,958762886597938	1
ERR163942	lineage4	FALSE	1	0,0641025641025641	0,990963855421687
ERR163943	lineage1-lineage4	TRUE	2	0,05	0,871212121212121
ERR163944	lineage4	FALSE	1	0,992831541218638	0,997747747747748
ERR163945	lineage3	FALSE	1	0,984976525821596	0,984976525821596
ERR163946	lineage4	FALSE	1	0,992826398852224	1
ERR163949	lineage4	FALSE	1	0,970588235294118	0,982517482517482
ERR163950	lineage4	FALSE	1	0,995893223819302	1
ERR163953	lineage4	FALSE	1	0,994444444444444	1
ERR163954	lineage1	FALSE	1	0,959044368600683	0,994791666666667
ERR163955	lineage4	FALSE	1	0,971014492753623	1
ERR163956	lineage4	FALSE	1	0,995744680851064	1
ERR163957	lineage4	FALSE	1	0,970588235294118	1
ERR163958	lineage4	FALSE	1	0,968253968253968	0,995594713656388
ERR163959	lineage2	FALSE	1	0,984709480122324	0,989304812834225
ERR163960	lineage4	FALSE	1	0,974358974358974	1
ERR163961	lineage3	FALSE	1	0,996168582375479	0,996168582375479
ERR163962	lineage1	FALSE	1	0,945378151260504	0,974098057354302
ERR163963	lineage1	FALSE	1	0,962174940898345	0,9833984375
ERR163967	lineage4	FALSE	1	0,992094861660079	1
ERR163968	lineage4	FALSE	1	0,981818181818182	1
ERR163969	lineage4	FALSE	1	1	1
ERR163970	lineage4	FALSE	1	0,948387096774194	0,993939393939394
ERR163971	lineage4	FALSE	1	0,921875	0,947368421052632
ERR163972	lineage1	FALSE	1	0,996621621621622	1
ERR163973	lineage3	FALSE	1	0,991596638655462	1
ERR163974	lineage3	FALSE	1	0,973684210526316	0,994778067885117
ERR163975	lineage4	FALSE	1	0,994459833795014	1
ERR163976	lineage3	FALSE	1	0,994199535962877	0,994199535962877
ERR163977	lineage4	FALSE	1	0,988222698072805	1
ERR163978	lineage3	FALSE	1	0,98019801980198	1
ERR163979	lineage4	FALSE	1	0,977099236641221	1
ERR163980	lineage1	FALSE	1	0,994117647058824	1
ERR163981	lineage4	FALSE	1	1	1
ERR163982	lineage1	FALSE	1	0,994280266920877	1
ERR163983	lineage4	FALSE	1	0,9875	1
ERR163984	lineage4	FALSE	1	0,988235294117647	1
ERR163985	lineage4	FALSE	1	0,951923076923077	0,981220657276995
ERR163986	lineage4	FALSE	1	0,937759336099585	0,964285714285714
ERR163987	lineage4	FALSE	1	0,990588235294118	0,998281786941581
ERR163989	lineage4	FALSE	1	0,993788819875776	1
ERR163990	lineage2	FALSE	1	0,962406015037594	0,975675675675676
ERR163991	lineage4	FALSE	1	0,975903614457831	0,996644295302013
ERR163992	lineage4	FALSE	1	0,974025974025974	0,995901639344262
ERR163993	lineage4	FALSE	1	0,977941176470588	0,995910020449898
ERR163995	lineage4	FALSE	1	0,917647058823529	0,993031358885017
ERR163996	lineage4	FALSE	1	0,0504201680672269	1
ERR163997	lineage4	FALSE	1	0,982142857142857	1
ERR163998	lineage4	FALSE	1	0,973684210526316	1
ERR163999	lineage4	FALSE	1	0,986301369863014	1
ERR164000	lineage1	FALSE	1	0,992700729927007	1
ERR164001	lineage4	FALSE	1	0,996	1
ERR164002	lineage1	FALSE	1	0,993449781659389	1
ERR164003	lineage4	FALSE	1	0,976377952755906	1
ERR164005	lineage1	FALSE	1	0,990654205607477	1
ERR164006	lineage4	FALSE	1	0,982881597717546	0,988732394366197
ERR164007	lineage4	FALSE	1	0,89873417721519	0,957627118644068
ERR164008	lineage4	FALSE	1	0,990654205607477	1
ERR164009	lineage4	FALSE	1	0,995157384987893	1
ERR164010	lineage4	FALSE	1	0,988721804511278	1
ERR164011	lineage3	FALSE	1	0,991735537190083	0,997159090909091
ERR164012	lineage4	FALSE	1	0,981621621621622	0,996598639455782
ERR164013	lineage4	FALSE	1	0,959677419354839	0,997442455242967
ERR164014	lineage4	FALSE	1	0,965189873417722	0,997395833333333
ERR164015	lineage4	FALSE	1	0,926829268292683	1
ERR164016	lineage4	FALSE	1	0,984126984126984	1
ERR164017	lineage4	FALSE	1	0,99236641221374	1
ERR164018	lineage4	FALSE	1	0,982035928143713	1
ERR164019	lineage1	FALSE	1	0,988235294117647	0,997986577181208
ERR164020	lineage4	FALSE	1	0,962962962962963	0,997536945812808
ERR164022	lineage4	FALSE	1	0,990196078431373	1
ERR164023	lineage4	FALSE	1	0,997282608695652	1
ERR176447	lineage4	FALSE	1	0,98	1
ERR176448	lineage4	FALSE	1	0,965116279069767	1
ERR176449	lineage4	FALSE	1	1	1
ERR176451	lineage4	FALSE	1	0,996894409937888	1
ERR176452	lineage4	FALSE	1	0,981818181818182	1
ERR176453	lineage1	FALSE	1	0,967105263157895	0,996905393457118
ERR176454	lineage4	FALSE	1	0,989690721649485	0,99581589958159
ERR176455	lineage3	FALSE	1	0,982035928143713	1
ERR176456	lineage1	FALSE	1	0,97134670487106	0,980392156862745
ERR176457	lineage4	FALSE	1	0,996336996336996	1
ERR176458	lineage4	FALSE	1	0,126865671641791	1
ERR176459	lineage4	FALSE	1	1	1
ERR176460	lineage1-lineage4	TRUE	2	0,0502408809359945	0,989247311827957
ERR176461	lineage4	FALSE	1	1	1
ERR176462	lineage4	FALSE	1	0,995	1
ERR176463	lineage4	FALSE	1	0,967032967032967	1
ERR176464	lineage3	FALSE	1	0,989208633093525	1
ERR176465	lineage4	FALSE	1	1	1
ERR176466	lineage3	FALSE	1	0,987577639751553	1
ERR176467	lineage4	FALSE	1	0,964285714285714	0,981927710843373
ERR176468	lineage4	FALSE	1	1	1
ERR176469	lineage4	FALSE	1	0,986301369863014	1
ERR176470	lineage4	FALSE	1	0,984848484848485	1
ERR176471	lineage3	FALSE	1	0,977157360406091	1
ERR176472	lineage4	FALSE	1	0,994285714285714	1
ERR176473	lineage4	FALSE	1	0,98	1
ERR176474	lineage4	FALSE	1	0,994505494505495	1
ERR176476	lineage1	FALSE	1	0,948936170212766	0,978483606557377
ERR176477	lineage4	FALSE	1	0,985294117647059	1
ERR176478	lineage4	FALSE	1	0,993865030674847	1
ERR176479	lineage3	FALSE	1	0,968627450980392	0,97875166002656
ERR176480	lineage4	FALSE	1	0,974358974358974	1
ERR176481	lineage3	FALSE	1	0,988950276243094	1
ERR176483	lineage1	FALSE	1	0,978861788617886	1
ERR176484	lineage4	FALSE	1	0,974683544303797	1
ERR176485	lineage1	FALSE	1	0,993993993993994	1
ERR176486	lineage4	FALSE	1	0,984	1
ERR176487	lineage4	FALSE	1	0,983606557377049	1
ERR176488	lineage4	FALSE	1	0,986111111111111	0,995850622406639
ERR176489	lineage4	FALSE	1	0,936585365853659	0,974683544303797
ERR176490	lineage1	FALSE	1	0,996050032916392	1
ERR176491	lineage1	FALSE	1	0,991735537190083	0,995906432748538
ERR176492	lineage4	FALSE	1	0,983606557377049	1
ERR176493	lineage4	FALSE	1	0,991304347826087	1
ERR176494	lineage4	FALSE	1	0,99236641221374	1
ERR176495	lineage4	FALSE	1	0,989847715736041	1
ERR176496	lineage4	FALSE	1	0,965909090909091	1
ERR176497	lineage3	FALSE	1	0,961538461538462	0,978523489932886
ERR176498	lineage3	FALSE	1	0,997198879551821	0,997198879551821
ERR176499	lineage4	FALSE	1	1	1
ERR176500	lineage4	FALSE	1	0,977443609022556	1
ERR176501	lineage4	FALSE	1	0,996309963099631	1
ERR176502	lineage4	FALSE	1	0,993569131832797	1
ERR176503	lineage4	FALSE	1	1	1
ERR176504	lineage3	FALSE	1	0,989949748743719	1
ERR176505	lineage4	FALSE	1	0,996815286624204	1
ERR176506	lineage4	FALSE	1	0,991596638655462	1
ERR176507	lineage4	FALSE	1	0,99601593625498	1
ERR176508	lineage4	FALSE	1	0,951612903225806	0,99609375
ERR176509	lineage4	FALSE	1	0,98019801980198	0,996742671009772
ERR176510	lineage4	FALSE	1	0,986547085201794	1
ERR176511	lineage4	FALSE	1	0,982300884955752	0,995412844036697
ERR176512	lineage4	FALSE	1	0,99375	1
ERR176513	lineage4	FALSE	1	0,990740740740741	1
ERR176514	lineage4	FALSE	1	0,985507246376812	1
ERR176515	lineage4	FALSE	1	0,937777777777778	1
ERR176519	lineage4	FALSE	1	0,996212121212121	1
ERR176520	lineage4	FALSE	1	0,989583333333333	1
ERR176521	lineage4	FALSE	1	0,9375	1
ERR176522	lineage4	FALSE	1	0,964426877470356	1
ERR176523	lineage3	FALSE	1	0,99672131147541	0,99672131147541
ERR176524	lineage1-lineage4	TRUE	2	0,051948051948052	0,98046875
ERR176525	lineage4	FALSE	1	0,963636363636364	0,992424242424242
ERR176526	lineage4	FALSE	1	0,98326359832636	1
ERR176527	lineage4	FALSE	1	1	1
ERR176528	lineage3	FALSE	1	0,985714285714286	0,997172478793591
ERR176529	lineage4	FALSE	1	0,996655518394649	1
ERR176530	lineage4	FALSE	1	0,977777777777778	1
ERR176531	lineage4	FALSE	1	0,0674157303370786	0,975206611570248
ERR176532	lineage4	FALSE	1	0,961538461538462	1
ERR176533	lineage4	FALSE	1	0,0821917808219178	1
ERR176534	lineage4	FALSE	1	0,991416309012876	1
ERR176535	lineage4	FALSE	1	0,993589743589744	1
ERR176536	lineage4	FALSE	1	0,959558823529412	1
ERR176537	lineage4	FALSE	1	1	1
ERR176538	lineage4	FALSE	1	1	1
ERR176539	lineage4	FALSE	1	1	1
ERR176540	lineage4	FALSE	1	0,988095238095238	1
ERR176541	lineage4	FALSE	1	0,990476190476191	1
ERR176542	lineage4	FALSE	1	0,97212543554007	1
ERR176543	lineage4	FALSE	1	0,973333333333333	1
ERR176544	lineage4	FALSE	1	0,967391304347826	1
ERR176545	lineage4	FALSE	1	0,995305164319249	1
ERR176546	lineage4	FALSE	1	0,91	1
ERR176548	lineage4	FALSE	1	0,989690721649485	1
ERR176549	lineage2-lineage4	TRUE	2	0,051948051948052	1
ERR176550	lineage4	FALSE	1	1	1
ERR176551	lineage4	FALSE	1	1	1
ERR176552	lineage4	FALSE	1	0,970099667774086	0,997772828507795
ERR176553	lineage4	FALSE	1	0,975391498881432	0,985751295336788
ERR176555	lineage4	FALSE	1	0,988095238095238	1
ERR176557	lineage1-lineage4	TRUE	2	0,054858934169279	0,960960960960961
ERR176558	lineage4	FALSE	1	0,995951417004049	1
ERR176559	lineage4	FALSE	1	0,988888888888889	1
ERR176561	lineage4	FALSE	1	0,992248062015504	1
ERR176562	lineage4	FALSE	1	0,973333333333333	1
ERR176563	lineage4	FALSE	1	0,9875	1
ERR176564	lineage1	FALSE	1	0,971794871794872	0,997476340694006
ERR176565	lineage4	FALSE	1	0,939393939393939	1
ERR176566	lineage4	FALSE	1	0,990740740740741	1
ERR176567	lineage4	FALSE	1	0,978260869565217	1
ERR176569	lineage4	FALSE	1	0,996466431095406	1
ERR176570	lineage1	FALSE	1	0,967136150234742	0,998968008255934
ERR176571	lineage4	FALSE	1	0,994818652849741	1
ERR176572	lineage4	FALSE	1	0,985915492957746	1
ERR176573	lineage4	FALSE	1	0,9644128113879	1
ERR176574	lineage4	FALSE	1	0,99618320610687	1
ERR176575	lineage4	FALSE	1	0,975961538461538	0,991379310344828
ERR176576	lineage3	FALSE	1	0,968992248062015	0,968992248062015
ERR176577	lineage3	FALSE	1	0,985166872682324	1
ERR176578	lineage4	FALSE	1	0,982758620689655	1
ERR176579	lineage4	FALSE	1	0,989690721649485	0,996539792387543
ERR176581	lineage4	FALSE	1	1	1
ERR176582	lineage4	FALSE	1	0,96551724137931	0,995391705069124
ERR176583	lineage4	FALSE	1	0,99290780141844	1
ERR176584	lineage4	FALSE	1	0,936708860759494	1
ERR176585	lineage4	FALSE	1	0,997041420118343	1
ERR176586	lineage4	FALSE	1	0,979166666666667	0,994152046783626
ERR176587	lineage4	FALSE	1	0,994334277620397	1
ERR176588	lineage1	FALSE	1	0,997824510514866	1
ERR176589	lineage4	FALSE	1	0,968287526427061	1
ERR176590	lineage4	FALSE	1	1	1
ERR176591	lineage4	FALSE	1	0,983606557377049	1
ERR176592	lineage4	FALSE	1	0,997455470737914	1
ERR176593	lineage4	FALSE	1	0,985714285714286	0,997455470737914
ERR176594	lineage4	FALSE	1	1	1
ERR176595	lineage4	FALSE	1	0,996621621621622	1
ERR176596	lineage4	FALSE	1	0,982456140350877	1
ERR176597	lineage1	FALSE	1	0,987437185929648	1
ERR176598	lineage4	FALSE	1	0,992982456140351	1
ERR176599	lineage4	FALSE	1	0,955223880597015	1
ERR176600	lineage1-lineage3	TRUE	2	0,05	0,954545454545455
ERR176601	lineage3	FALSE	1	0,988372093023256	0,99625468164794
ERR176602	lineage1	FALSE	1	0,988372093023256	0,996805111821086
ERR176603	lineage3	FALSE	1	0,998266897746967	1
ERR176604	lineage1-lineage4	TRUE	2	0,0849673202614379	0,968421052631579
ERR176605	lineage4	FALSE	1	0,996551724137931	1
ERR176606	lineage2	FALSE	1	0,9921875	1
ERR176607	lineage4	FALSE	1	0,969230769230769	1
ERR176608	lineage4	FALSE	1	0,990196078431373	1
ERR176609	lineage4	FALSE	1	0,976047904191617	1
ERR176610	lineage4	FALSE	1	0,0545454545454545	0,987012987012987
ERR176611	lineage2-lineage4	TRUE	2	0,0873362445414847	0,931428571428571
ERR176612	lineage4	FALSE	1	0,983606557377049	1
ERR176613	lineage4	FALSE	1	0,951492537313433	0,976744186046512
ERR176614	lineage4	FALSE	1	0,988888888888889	1
ERR176615	lineage4	FALSE	1	0,987012987012987	1
ERR176617	lineage4	FALSE	1	0,98	1
ERR176618	lineage1	FALSE	1	0,97212543554007	0,97979797979798
ERR176619	lineage4	FALSE	1	0,956521739130435	1
ERR176620	lineage4	FALSE	1	0,417322834645669	1
ERR176621	lineage4	FALSE	1	0,0543478260869565	1
ERR176622	lineage1	FALSE	1	0,972428419936373	0,985915492957746
ERR176623	lineage4	FALSE	1	0,989247311827957	1
ERR176624	lineage4	FALSE	1	0,984732824427481	1
ERR176625	lineage4	FALSE	1	0,984615384615385	1
ERR176626	lineage4	FALSE	1	0,993630573248408	1
ERR176627	lineage4	FALSE	1	0,958333333333333	0,991803278688525
ERR176628	lineage4	FALSE	1	0,973614775725594	0,99645390070922
ERR176629	lineage4	FALSE	1	0,954545454545455	0,995110024449878
ERR176630	lineage1	FALSE	1	0,986842105263158	1
ERR176631	lineage1-lineage4	TRUE	2	0,0576271186440678	0,955684007707129
ERR176632	lineage4	FALSE	1	0,985507246376812	1
ERR176633	lineage4	FALSE	1	0,996212121212121	1
ERR176634	lineage4	FALSE	1	0,994708994708995	1
ERR176635	lineage4	FALSE	1	0,988439306358382	1
ERR176636	lineage4	FALSE	1	0,99236641221374	0,997549019607843
ERR176637	lineage1	FALSE	1	0,96875	0,998983739837398
ERR176638	lineage4	FALSE	1	0,939759036144578	1
ERR176639	lineage4	FALSE	1	1	1
ERR176640	lineage4	FALSE	1	1	1
ERR176641	lineage2	FALSE	1	0,991525423728814	1
ERR176642	lineage4	FALSE	1	0,964912280701754	1
ERR176644	lineage4	FALSE	1	0,959390862944162	1
ERR176645	lineage4	FALSE	1	1	1
ERR176646	lineage3	FALSE	1	0,997804610318331	0,997804610318331
ERR176647	lineage4	FALSE	1	0,989010989010989	1
ERR176648	lineage3	FALSE	1	0,972543352601156	1
ERR176650	lineage3-lineage4	TRUE	2	0,0746268656716418	0,983606557377049
ERR176652	lineage1-lineage4	TRUE	2	0,0588235294117647	0,972222222222222
ERR176653	lineage1-lineage4	TRUE	2	0,0510688836104513	0,955974842767296
ERR176654	lineage1	FALSE	1	1	1
ERR176655	lineage4	FALSE	1	0,0540540540540541	0,993103448275862
ERR176656	lineage4	FALSE	1	0,984126984126984	1
ERR176657	lineage3	FALSE	1	0,948717948717949	1
ERR176659	lineage4	FALSE	1	0,958333333333333	1
ERR176660	lineage4	FALSE	1	1	1
ERR176661	lineage1	FALSE	1	0,98780487804878	1
ERR176662	lineage3	FALSE	1	0,975	0,996296296296296
ERR176663	lineage4	FALSE	1	0,991228070175439	1
ERR176665	lineage4	FALSE	1	0,990909090909091	1
ERR176666	lineage4	FALSE	1	0,974576271186441	1
ERR176667	lineage4	FALSE	1	0,992063492063492	1
ERR176669	lineage4	FALSE	1	0,96875	1
ERR176671	lineage4	FALSE	1	0,977011494252874	1
ERR176672	lineage4	FALSE	1	0,977272727272727	1
ERR176673	lineage4	FALSE	1	0,995884773662551	1
ERR176674	lineage3	FALSE	1	0,990566037735849	1
ERR176675	lineage1-lineage4	TRUE	2	0,0821917808219178	1
ERR176677	lineage1	FALSE	1	0,997393570807993	1
ERR176678	lineage4	FALSE	1	1	1
ERR176679	lineage4	FALSE	1	1	1
ERR176680	lineage4	FALSE	1	0,982905982905983	1
ERR176681	lineage4	FALSE	1	0,99	1
ERR176682	lineage4	FALSE	1	0,980519480519481	1
ERR176683	lineage4	FALSE	1	1	1
ERR176684	lineage4	FALSE	1	0,98	1
ERR176685	lineage4	FALSE	1	1	1
ERR176686	lineage4	FALSE	1	0,995951417004049	1
ERR176688	lineage4	FALSE	1	0,941176470588235	1
ERR176689	lineage1	FALSE	1	0,970059880239521	0,985294117647059
ERR176690	lineage4	FALSE	1	1	1
ERR176692	lineage4	FALSE	1	1	1
ERR176693	lineage4	FALSE	1	1	1
ERR176694	lineage4	FALSE	1	1	1
ERR176695	lineage4	FALSE	1	0,995555555555556	1
ERR176696	lineage4	FALSE	1	1	1
ERR176697	lineage4	FALSE	1	0,996503496503496	1
ERR176698	lineage4	FALSE	1	0,986842105263158	1
ERR176699	lineage4	FALSE	1	1	1
ERR176700	lineage4	FALSE	1	0,9765625	1
ERR176701	lineage4	FALSE	1	0,102941176470588	0,993548387096774
ERR176703	lineage4	FALSE	1	0,928571428571429	1
ERR176705	lineage4	FALSE	1	0,965909090909091	0,990909090909091
ERR176706	lineage4	FALSE	1	0,921052631578947	1
ERR176707	lineage4	FALSE	1	0,975609756097561	1
ERR176708	lineage4	FALSE	1	0,993243243243243	1
ERR176710	lineage4	FALSE	1	1	1
ERR176711	lineage4	FALSE	1	1	1
ERR176712	lineage1	FALSE	1	0,995384615384615	1
ERR176713	lineage1-lineage4	TRUE	2	0,0533333333333333	0,962785114045618
ERR176714	lineage4	FALSE	1	0,973913043478261	1
ERR176715	lineage4	FALSE	1	1	1
ERR176716	lineage3	FALSE	1	0,983833718244804	0,983833718244804
ERR176717	lineage4	FALSE	1	0,948051948051948	0,985507246376812
ERR176718	lineage2	FALSE	1	0,971631205673759	0,978436657681941
ERR176719	lineage4	FALSE	1	1	1
ERR176720	lineage4	FALSE	1	0,988636363636364	1
ERR176721	lineage4	FALSE	1	0,993377483443709	1
ERR176722	lineage4	FALSE	1	0,988235294117647	1
ERR176723	lineage1-lineage4	TRUE	2	0,055045871559633	0,958974358974359
ERR176724	lineage4	FALSE	1	0,957746478873239	0,991561181434599
ERR176725	lineage4	FALSE	1	0,910543130990415	0,963302752293578
ERR176726	lineage1	FALSE	1	0,991935483870968	0,998853211009174
ERR176727	lineage4	FALSE	1	0,988505747126437	1
ERR176728	lineage4	FALSE	1	0,99236641221374	1
ERR176729	lineage4	FALSE	1	1	1
ERR176730	lineage4	FALSE	1	0,986842105263158	1
ERR176731	lineage3-lineage4	TRUE	2	0,0576923076923077	1
ERR176732	lineage4	FALSE	1	0,985294117647059	1
ERR176733	lineage4	FALSE	1	0,934210526315789	1
ERR176734	lineage4	FALSE	1	0,921232876712329	0,96969696969697
ERR176735	lineage1	FALSE	1	0,996	1
ERR176736	lineage4	FALSE	1	0,988235294117647	1
ERR176737	lineage4	FALSE	1	1	1
ERR176738	lineage3-lineage4	TRUE	2	0,0597014925373134	0,96969696969697
ERR176739	lineage4	FALSE	1	0,991489361702128	1
ERR176742	lineage4	FALSE	1	0,993464052287582	1
ERR176743	lineage4	FALSE	1	0,995049504950495	1
ERR176744	lineage4	FALSE	1	0,994535519125683	1
ERR176745	lineage4	FALSE	1	0,990740740740741	1
ERR176746	lineage4	FALSE	1	0,979166666666667	1
ERR176747	lineage1	FALSE	1	0,996666666666667	1
ERR176748	lineage4	FALSE	1	0,925619834710744	0,975609756097561
ERR176749	lineage4	FALSE	1	0,942028985507246	0,983568075117371
ERR176750	lineage4	FALSE	1	1	1
ERR176752	lineage4	FALSE	1	0,983050847457627	1
ERR176753	lineage4	FALSE	1	0,990476190476191	1
ERR176754	lineage4	FALSE	1	0,994444444444444	1
ERR176755	lineage4	FALSE	1	0,971830985915493	1
ERR176756	lineage4	FALSE	1	1	1
ERR176757	lineage1	FALSE	1	0,968303293971411	0,973529411764706
ERR176758	lineage4	FALSE	1	0,993975903614458	1
ERR176759	lineage2	FALSE	1	0,99814126394052	1
ERR176760	lineage4	FALSE	1	0,991525423728814	1
ERR176761	lineage4	FALSE	1	1	1
ERR176762	lineage4	FALSE	1	1	1
ERR176764	lineage4	FALSE	1	0,989690721649485	1
ERR176765	lineage4	FALSE	1	1	1
ERR176767	lineage4	FALSE	1	0,992	1
ERR176768	lineage4	FALSE	1	1	1
ERR176769	lineage4	FALSE	1	0,996415770609319	1
ERR176770	lineage1	FALSE	1	0,995692749461594	1
ERR176772	lineage4	FALSE	1	0,986301369863014	1
ERR176773	lineage4	FALSE	1	0,986486486486487	1
ERR176774	lineage4	FALSE	1	0,976744186046512	1
ERR176775	lineage1	FALSE	1	0,997837837837838	1
ERR176776	lineage4	FALSE	1	0,992779783393502	1
ERR176777	lineage4	FALSE	1	0,953125	1
ERR176782	lineage4	FALSE	1	0,988549618320611	1
ERR176783	lineage4	FALSE	1	1	1
ERR176784	lineage4	FALSE	1	0,98780487804878	1
ERR176785	lineage3	FALSE	1	0,992138364779874	0,992138364779874
ERR176786	lineage4	FALSE	1	0,994791666666667	1
ERR176787	lineage4	FALSE	1	1	1
ERR176788	lineage1	FALSE	1	0,985074626865672	0,998729351969504
ERR176789	lineage4	FALSE	1	1	1
ERR176790	lineage4	FALSE	1	0,97	1
ERR176791	lineage3	FALSE	1	0,978260869565217	1
ERR176794	lineage2	FALSE	1	0,983606557377049	0,996932515337423
ERR176795	lineage1	FALSE	1	0,991694352159468	0,997642899233942
ERR176796	lineage1	FALSE	1	0,950354609929078	0,976109215017065
ERR176797	lineage4	FALSE	1	0,976470588235294	1
ERR176798	lineage4	FALSE	1	0,987012987012987	1
ERR176799	lineage2	FALSE	1	0,953678474114441	0,983498349834984
ERR176800	lineage1	FALSE	1	0,99009900990099	0,999010880316518
ERR176801	lineage4	FALSE	1	0,975	0,994708994708995
ERR176802	lineage4	FALSE	1	0,967213114754098	1
ERR176803	lineage4	FALSE	1	0,990384615384615	1
ERR176804	lineage4	FALSE	1	0,989010989010989	1
ERR176805	lineage4	FALSE	1	0,996753246753247	1
ERR176806	lineage4	FALSE	1	0,981132075471698	1
ERR176807	lineage1-lineage4	TRUE	2	0,0617977528089888	0,96969696969697
ERR176808	lineage4	FALSE	1	0,982758620689655	1
ERR176809	lineage4	FALSE	1	0,972602739726027	1
ERR176810	lineage4	FALSE	1	0,962962962962963	1
ERR176811	lineage4	FALSE	1	1	1
ERR176812	lineage4	FALSE	1	0,952380952380952	0,982142857142857
ERR176813	lineage1-lineage4	TRUE	2	0,0517241379310345	0,95446584938704
ERR176814	lineage4	FALSE	1	0,988700564971751	1
ERR176815	lineage4	FALSE	1	0,991735537190083	1
ERR176816	lineage4	FALSE	1	0,994152046783626	1
ERR176817	lineage4	FALSE	1	0,95959595959596	1
ERR176818	lineage4	FALSE	1	0,972727272727273	0,997830802603037
ERR176819	lineage1	FALSE	1	0,955615332885003	0,962616822429907
ERR176820	lineage4	FALSE	1	0,990384615384615	1
ERR176821	lineage4	FALSE	1	0,991452991452991	1
ERR176822	lineage4	FALSE	1	0,996078431372549	1
ERR176823	lineage1	FALSE	1	0,96218487394958	0,998745294855709
ERR176824	lineage4	FALSE	1	0,997198879551821	1
ERR176825	lineage3	FALSE	1	0,993614303959132	0,993614303959132
ERR176826	lineage4	FALSE	1	0,973684210526316	1
ERR176827	lineage1	FALSE	1	0,996637848222863	1
ERR176828	lineage4	FALSE	1	0,989583333333333	1
ERR176829	lineage4	FALSE	1	0,991596638655462	1
ERR181674	lineage4	FALSE	1	0,958762886597938	0,994252873563218
ERR181675	lineage4	FALSE	1	0,980769230769231	1
ERR181676	lineage4	FALSE	1	0,991596638655462	1
ERR181677	lineage4	FALSE	1	0,986842105263158	1
ERR181678	lineage4	FALSE	1	0,962264150943396	1
ERR181679	lineage4	FALSE	1	0,98974358974359	1
ERR181680	lineage1	FALSE	1	0,96986301369863	0,97710843373494
ERR181681	lineage4	FALSE	1	0,991803278688525	0,997319034852547
ERR181682	lineage1	FALSE	1	0,995744680851064	1
ERR181683	lineage3	FALSE	1	0,985915492957746	0,993031358885017
ERR181684	lineage4	FALSE	1	0,957894736842105	0,998307952622673
ERR181685	lineage4	FALSE	1	0,983739837398374	1
ERR181686	lineage3-lineage4	TRUE	2	0,0625	0,900552486187845
ERR181687	lineage1	FALSE	1	0,97841726618705	0,998130841121495
ERR181688	lineage4	FALSE	1	0,0945945945945946	1
ERR181689	lineage4	FALSE	1	0,1	1
ERR181690	lineage4	FALSE	1	0,98936170212766	1
ERR181691	lineage4	FALSE	1	0,983606557377049	0,992424242424242
ERR181692	lineage3	FALSE	1	0,992957746478873	1
ERR181693	lineage3	FALSE	1	0,991489361702128	1
ERR181694	lineage4	FALSE	1	0,939024390243902	0,99622641509434
ERR181695	lineage3-lineage4	TRUE	2	0,0626780626780627	0,973856209150327
ERR181696	lineage2	FALSE	1	0,995454545454545	1
ERR181697	lineage4	FALSE	1	1	1
ERR181698	lineage4	FALSE	1	0,992840095465394	1
ERR181699	lineage4	FALSE	1	0,995	1
ERR181700	lineage4	FALSE	1	0,0512820512820513	1
ERR181701	lineage4	FALSE	1	0,983783783783784	1
ERR181702	lineage4	FALSE	1	0,986486486486487	1
ERR181703	lineage3	FALSE	1	0,990280777537797	0,990280777537797
ERR181704	lineage4	FALSE	1	0,994550408719346	0,994550408719346
ERR181705	lineage1-lineage4	TRUE	2	0,12751677852349	0,884444444444444
ERR181706	lineage4	FALSE	1	0,989010989010989	1
ERR181707	lineage3	FALSE	1	0,973684210526316	0,990762124711316
ERR181708	lineage1-lineage4	TRUE	2	0,0604534005037783	0,949275362318841
ERR181709	lineage4	FALSE	1	0,994186046511628	1
ERR181710	lineage4	FALSE	1	0,969230769230769	1
ERR181713	lineage3	FALSE	1	0,978947368421053	1
ERR181714	lineage4	FALSE	1	0,942148760330578	1
ERR181715	lineage3	FALSE	1	0,957142857142857	0,980456026058632
ERR181716	lineage4	FALSE	1	0,973684210526316	0,991596638655462
ERR181717	lineage3	FALSE	1	0,992576882290562	1
ERR181718	lineage3	FALSE	1	0,985915492957746	0,997297297297297
ERR181719	lineage4	FALSE	1	1	1
ERR181720	lineage4	FALSE	1	0,99	1
ERR181721	lineage4	FALSE	1	0,992307692307692	1
ERR181722	lineage2	FALSE	1	0,997549019607843	1
ERR181723	lineage1	FALSE	1	0,957219251336898	0,991967871485944
ERR181724	lineage1	FALSE	1	0,981012658227848	0,994743758212878
ERR181725	lineage1	FALSE	1	0,947115384615385	0,988671472708548
ERR181726	lineage4	FALSE	1	0,987341772151899	1
ERR181727	lineage4	FALSE	1	0,987012987012987	1
ERR181728	lineage1	FALSE	1	0,995412844036697	1
ERR181729	lineage4	FALSE	1	0,993939393939394	1
ERR181730	lineage4	FALSE	1	1	1
ERR181731	lineage4	FALSE	1	0,980769230769231	1
ERR181732	lineage4	FALSE	1	0,989528795811518	1
ERR181733	lineage4	FALSE	1	0,990291262135922	1
ERR181734	lineage4	FALSE	1	1	1
ERR181736	lineage3	FALSE	1	0,973484848484849	0,984126984126984
ERR181737	lineage4	FALSE	1	0,98314606741573	1
ERR181738	lineage4	FALSE	1	0,981132075471698	1
ERR181739	lineage1	FALSE	1	0,995644599303136	1
ERR181740	lineage4	FALSE	1	0,995327102803738	1
ERR181741	lineage4	FALSE	1	0,964912280701754	1
ERR181743	lineage4	FALSE	1	0,988235294117647	1
ERR181745	lineage4	FALSE	1	0,973063973063973	1
ERR181746	lineage4	FALSE	1	0,986301369863014	1
ERR181747	lineage4	FALSE	1	1	1
ERR181748	lineage4	FALSE	1	0,986666666666667	1
ERR181751	lineage3	FALSE	1	0,997872340425532	0,997872340425532
ERR181752	lineage1	FALSE	1	0,980295566502463	0,984375
ERR181753	lineage4	FALSE	1	0,935779816513762	1
ERR181754	lineage4	FALSE	1	0,98019801980198	1
ERR181755	lineage4	FALSE	1	0,986301369863014	1
ERR181756	lineage4	FALSE	1	0,987261146496815	1
ERR181757	lineage4	FALSE	1	0,991071428571429	1
[truncated: 4,572 more rows]
