# Supplementary material for: A large scale evaluation of TBProfiler and Mykrobe for antibiotic resistance prediction in Mycobacterium tuberculosis
Source: PeerJ. 2019 May 1;7:e6857. doi: 10.7717/peerj.6857 (PMC6500375; doi:10.7717/peerj.6857)
Supplement: Supplemental Information 2 [file peerj-07-6857-s002.zip › supplementary-data/lineages_tbprofiler_detailed.csv]

spoligotype	rd	lin	frac	family	strain_id	lineage_level	lineage_main	lineages_count	lineages_ids	mixed_lineages	frac_min	frac_max
CAS	RD750	lineage3	0,993224932249323	East-African-Indian	ERR025833	1	lineage3	1	lineage3	FALSE	0,993224932249323	1
Non-CAS1-Delhi	RD750	lineage3.1	1	East-African-Indian	ERR025833	2	lineage3	1	lineage3	FALSE	0,993224932249323	1
CAS1-Kili	RD750	lineage3.1.1	0,996551724137931	East-African-Indian	ERR025833	3	lineage3	1	lineage3	FALSE	0,993224932249323	1
CAS	RD750	lineage3	0,996845425867508	East-African-Indian	ERR025834	1	lineage3	1	lineage3	FALSE	0,980769230769231	0,996845425867508
Non-CAS1-Delhi	RD750	lineage3.1	0,980769230769231	East-African-Indian	ERR025834	2	lineage3	1	lineage3	FALSE	0,980769230769231	0,996845425867508
CAS1-Kili	RD750	lineage3.1.1	0,991935483870968	East-African-Indian	ERR025834	3	lineage3	1	lineage3	FALSE	0,980769230769231	0,996845425867508
CAS	RD750	lineage3	0,992636229749632	East-African-Indian	ERR025835	1	lineage3	1	lineage3	FALSE	0,992636229749632	0,992636229749632
CAS	RD750	lineage3	0,98876404494382	East-African-Indian	ERR025836	1	lineage3	1	lineage3	FALSE	0,98876404494382	0,98876404494382
LAM;T;S;X;H	None	lineage4	0,982332155477032	Euro-American	ERR025837	1	lineage4	1	lineage4	FALSE	0,982332155477032	1
T1;T2;T3;T5	RD219	lineage4.8	1	Euro-American (mainly T)	ERR025837	2	lineage4	1	lineage4	FALSE	0,982332155477032	1
LAM;T;S;X;H	None	lineage4	1	Euro-American	ERR025838	1	lineage4	1	lineage4	FALSE	1	1
T1;T2;T3;T5	RD219	lineage4.8	1	Euro-American (mainly T)	ERR025838	2	lineage4	1	lineage4	FALSE	1	1
Beijing	RD105	lineage2	0,992167101827676	East-Asian	ERR025839	1	lineage2	1	lineage2	FALSE	0,992167101827676	0,997237569060773
Beijing-RD207	RD105;RD207	lineage2.2	0,997237569060773	East-Asian (Beijing)	ERR025839	2	lineage2	1	lineage2	FALSE	0,992167101827676	0,997237569060773
Beijing-RD181	RD105;RD207;RD181	lineage2.2.1	0,992248062015504	East-Asian (Beijing)	ERR025839	3	lineage2	1	lineage2	FALSE	0,992167101827676	0,997237569060773
LAM;T;S;X;H	None	lineage4	0,994402985074627	Euro-American	ERR025842	1	lineage4	1	lineage4	FALSE	0,994402985074627	0,995215311004785
H;T;LAM	None	lineage4.2	0,995215311004785	Euro-American	ERR025842	2	lineage4	1	lineage4	FALSE	0,994402985074627	0,995215311004785
T;LAM7-TUR	None	lineage4.2.2	0,994614003590664	Euro-American (Ural)	ERR025842	3	lineage4	1	lineage4	FALSE	0,994402985074627	0,995215311004785
LAM;T;S;X;H	None	lineage4	0,995535714285714	Euro-American	ERR025843	1	lineage4	1	lineage4	FALSE	0,995305164319249	0,995798319327731
H;T;LAM	None	lineage4.2	0,995798319327731	Euro-American	ERR025843	2	lineage4	1	lineage4	FALSE	0,995305164319249	0,995798319327731
T;LAM7-TUR	None	lineage4.2.2	0,995305164319249	Euro-American (Ural)	ERR025843	3	lineage4	1	lineage4	FALSE	0,995305164319249	0,995798319327731
LAM;T;S;X;H	None	lineage4	0,990253411306043	Euro-American	ERR025844	1	lineage4	1	lineage4	FALSE	0,990253411306043	0,99437148217636
H;T;LAM	None	lineage4.2	0,993012422360248	Euro-American	ERR025844	2	lineage4	1	lineage4	FALSE	0,990253411306043	0,99437148217636
T;LAM7-TUR	None	lineage4.2.2	0,99437148217636	Euro-American (Ural)	ERR025844	3	lineage4	1	lineage4	FALSE	0,990253411306043	0,99437148217636
LAM;T;S;X;H	None	lineage4	0,996138996138996	Euro-American	ERR025846	1	lineage4	1	lineage4	FALSE	0,993693062368605	0,998073217726397
H;T;LAM	None	lineage4.2	0,993693062368605	Euro-American	ERR025846	2	lineage4	1	lineage4	FALSE	0,993693062368605	0,998073217726397
T;LAM7-TUR	None	lineage4.2.2	0,998073217726397	Euro-American (Ural)	ERR025846	3	lineage4	1	lineage4	FALSE	0,993693062368605	0,998073217726397
LAM;T;S;X;H	None	lineage4	1	Euro-American	ERR025847	1	lineage4	1	lineage4	FALSE	0,977777777777778	1
T;X;H	None	lineage4.1	0,977777777777778	Euro-American	ERR025847	2	lineage4	1	lineage4	FALSE	0,977777777777778	1
T;H	None	lineage4.1.2	1	Euro-American (X-type)	ERR025847	3	lineage4	1	lineage4	FALSE	0,977777777777778	1
T1;H1	RD182	lineage4.1.2.1	1	Euro-American (X-type)	ERR025847	4	lineage4	1	lineage4	FALSE	0,977777777777778	1
LAM;T;S;X;H	None	lineage4	0,994428969359331	Euro-American	ERR025848	1	lineage4	1	lineage4	FALSE	0,989847715736041	1
T;X;H	None	lineage4.1	0,992647058823529	Euro-American	ERR025848	2	lineage4	1	lineage4	FALSE	0,989847715736041	1
T;H	None	lineage4.1.2	1	Euro-American (X-type)	ERR025848	3	lineage4	1	lineage4	FALSE	0,989847715736041	1
T1;H1	RD182	lineage4.1.2.1	0,989847715736041	Euro-American (X-type)	ERR025848	4	lineage4	1	lineage4	FALSE	0,989847715736041	1
Beijing	RD105	lineage2	0,997179125528914	East-Asian	ERR036186	1	lineage2	1	lineage2	FALSE	0,991379310344828	0,997179125528914
Beijing-RD207	RD105;RD207	lineage2.2	0,996415770609319	East-Asian (Beijing)	ERR036186	2	lineage2	1	lineage2	FALSE	0,991379310344828	0,997179125528914
Beijing-RD181	RD105;RD207;RD181	lineage2.2.1	0,991379310344828	East-Asian (Beijing)	ERR036186	3	lineage2	1	lineage2	FALSE	0,991379310344828	0,997179125528914
LAM;T;S;X;H	None	lineage4	0,99780701754386	Euro-American	ERR036187	1	lineage4	1	lineage4	FALSE	0,984126984126984	1
mainly-LAM	None	lineage4.3	1	Euro-American (LAM)	ERR036187	2	lineage4	1	lineage4	FALSE	0,984126984126984	1
LAM	RD174	lineage4.3.4	1	Euro-American (LAM)	ERR036187	3	lineage4	1	lineage4	FALSE	0,984126984126984	1
LAM1;LAM2	RD174	lineage4.3.4.1	0,984126984126984	Euro-American (LAM)	ERR036187	4	lineage4	1	lineage4	FALSE	0,984126984126984	1
LAM;T;S;X;H	None	lineage4	1	Euro-American	ERR036188	1	lineage4	1	lineage4	FALSE	0,961538461538462	1
mainly-LAM	None	lineage4.3	0,991228070175439	Euro-American (LAM)	ERR036188	2	lineage4	1	lineage4	FALSE	0,961538461538462	1
LAM	RD174	lineage4.3.4	0,996815286624204	Euro-American (LAM)	ERR036188	3	lineage4	1	lineage4	FALSE	0,961538461538462	1
LAM1;LAM4;LAM11	RD174	lineage4.3.4.2	0,994652406417112	Euro-American (LAM)	ERR036188	4	lineage4	1	lineage4	FALSE	0,961538461538462	1
LAM11	RD174	lineage4.3.4.2.1	0,961538461538462	Euro-American (LAM)	ERR036188	5	lineage4	1	lineage4	FALSE	0,961538461538462	1
LAM;T;S;X;H	None	lineage4	0,998142989786444	Euro-American	ERR036189	1	lineage4	1	lineage4	FALSE	0,987394957983193	1
mainly-LAM	None	lineage4.3	1	Euro-American (LAM)	ERR036189	2	lineage4	1	lineage4	FALSE	0,987394957983193	1
LAM	RD174	lineage4.3.4	0,99375	Euro-American (LAM)	ERR036189	3	lineage4	1	lineage4	FALSE	0,987394957983193	1
LAM1;LAM4;LAM11	RD174	lineage4.3.4.2	0,998477929984779	Euro-American (LAM)	ERR036189	4	lineage4	1	lineage4	FALSE	0,987394957983193	1
LAM11	RD174	lineage4.3.4.2.1	0,987394957983193	Euro-American (LAM)	ERR036189	5	lineage4	1	lineage4	FALSE	0,987394957983193	1
LAM;T;S;X;H	None	lineage4	0,99800796812749	Euro-American	ERR036190	1	lineage4	1	lineage4	FALSE	0,993827160493827	1
mainly-LAM	None	lineage4.3	0,993827160493827	Euro-American (LAM)	ERR036190	2	lineage4	1	lineage4	FALSE	0,993827160493827	1
LAM3	None	lineage4.3.2	1	Euro-American (LAM)	ERR036190	3	lineage4	1	lineage4	FALSE	0,993827160493827	1
LAM3	RD761	lineage4.3.2.1	0,994307400379507	Euro-American (LAM)	ERR036190	4	lineage4	1	lineage4	FALSE	0,993827160493827	1
LAM;T;S;X;H	None	lineage4	1	Euro-American	ERR036191	1	lineage4	1	lineage4	FALSE	1	1
T1	None	lineage4.9	1	Euro-American (H37Rv-like)	ERR036191	2	lineage4	1	lineage4	FALSE	1	1
LAM;T;S;X;H	None	lineage4	1	Euro-American	ERR036192	1	lineage4	1	lineage4	FALSE	0,986301369863014	1
mainly-LAM	None	lineage4.3	0,994475138121547	Euro-American (LAM)	ERR036192	2	lineage4	1	lineage4	FALSE	0,986301369863014	1
LAM	RD174	lineage4.3.4	0,994642857142857	Euro-American (LAM)	ERR036192	3	lineage4	1	lineage4	FALSE	0,986301369863014	1
LAM1;LAM4;LAM11	RD174	lineage4.3.4.2	0,997361477572559	Euro-American (LAM)	ERR036192	4	lineage4	1	lineage4	FALSE	0,986301369863014	1
LAM11	RD174	lineage4.3.4.2.1	0,986301369863014	Euro-American (LAM)	ERR036192	5	lineage4	1	lineage4	FALSE	0,986301369863014	1
CAS	RD750	lineage3	0,998209489704566	East-African-Indian	ERR036193	1	lineage3	1	lineage3	FALSE	0,991735537190083	1
Non-CAS1-Delhi	RD750	lineage3.1	1	East-African-Indian	ERR036193	2	lineage3	1	lineage3	FALSE	0,991735537190083	1
CAS1-Kili	RD750	lineage3.1.1	0,991735537190083	East-African-Indian	ERR036193	3	lineage3	1	lineage3	FALSE	0,991735537190083	1
CAS	RD750	lineage3	0,994814814814815	East-African-Indian	ERR036195	1	lineage3	1	lineage3	FALSE	0,994814814814815	0,994814814814815
LAM;T;S;X;H	None	lineage4	0,997674418604651	Euro-American	ERR036196	1	lineage4	1	lineage4	FALSE	0,987421383647799	1
mainly-LAM	None	lineage4.3	1	Euro-American (LAM)	ERR036196	2	lineage4	1	lineage4	FALSE	0,987421383647799	1
LAM	RD174	lineage4.3.4	0,997590361445783	Euro-American (LAM)	ERR036196	3	lineage4	1	lineage4	FALSE	0,987421383647799	1
LAM1;LAM2	RD174	lineage4.3.4.1	0,987421383647799	Euro-American (LAM)	ERR036196	4	lineage4	1	lineage4	FALSE	0,987421383647799	1
Non-CAS1-Delhi	RD750	lineage3.1	0,0526315789473684	East-African-Indian	ERR036197	2	lineage3	2	lineage3-lineage4	TRUE	0,0526315789473684	1
LAM;T;S;X;H	None	lineage4	1	Euro-American	ERR036197	1	lineage4	2	lineage3-lineage4	TRUE	0,0526315789473684	1
mainly-LAM	None	lineage4.3	0,990476190476191	Euro-American (LAM)	ERR036197	2	lineage4	2	lineage3-lineage4	TRUE	0,0526315789473684	1
LAM	RD174	lineage4.3.4	0,996805111821086	Euro-American (LAM)	ERR036197	3	lineage4	2	lineage3-lineage4	TRUE	0,0526315789473684	1
LAM1;LAM4;LAM11	RD174	lineage4.3.4.2	0,98876404494382	Euro-American (LAM)	ERR036197	4	lineage4	2	lineage3-lineage4	TRUE	0,0526315789473684	1
LAM11	RD174	lineage4.3.4.2.1	0,97	Euro-American (LAM)	ERR036197	5	lineage4	2	lineage3-lineage4	TRUE	0,0526315789473684	1
LAM;T;S;X;H	None	lineage4	1	Euro-American	ERR036199	1	lineage4	1	lineage4	FALSE	1	1
mainly-LAM	None	lineage4.3	1	Euro-American (LAM)	ERR036199	2	lineage4	1	lineage4	FALSE	1	1
LAM	RD174	lineage4.3.4	1	Euro-American (LAM)	ERR036199	3	lineage4	1	lineage4	FALSE	1	1
LAM1;LAM4;LAM11	RD174	lineage4.3.4.2	1	Euro-American (LAM)	ERR036199	4	lineage4	1	lineage4	FALSE	1	1
LAM11	RD174	lineage4.3.4.2.1	1	Euro-American (LAM)	ERR036199	5	lineage4	1	lineage4	FALSE	1	1
LAM;T;S;X;H	None	lineage4	1	Euro-American	ERR036200	1	lineage4	1	lineage4	FALSE	0,990384615384615	1
T;X;H	None	lineage4.1	0,991935483870968	Euro-American	ERR036200	2	lineage4	1	lineage4	FALSE	0,990384615384615	1
T;H	None	lineage4.1.2	0,990384615384615	Euro-American (X-type)	ERR036200	3	lineage4	1	lineage4	FALSE	0,990384615384615	1
EAI	RD239	lineage1	0,996072270227808	Indo-Oceanic	ERR036201	1	lineage1	1	lineage1	FALSE	0,996072270227808	1
EAI3;EAI4;EAI5;EAI6	RD239	lineage1.1	1	Indo-Oceanic	ERR036201	2	lineage1	1	lineage1	FALSE	0,996072270227808	1
EAI6	RD239	lineage1.1.3	1	Indo-Oceanic	ERR036201	3	lineage1	1	lineage1	FALSE	0,996072270227808	1
LAM;T;S;X;H	None	lineage4	0,996300863131936	Euro-American	ERR036202	1	lineage4	1	lineage4	FALSE	0,985714285714286	1
mainly-LAM	None	lineage4.3	1	Euro-American (LAM)	ERR036202	2	lineage4	1	lineage4	FALSE	0,985714285714286	1
LAM	RD174	lineage4.3.4	0,998722860791826	Euro-American (LAM)	ERR036202	3	lineage4	1	lineage4	FALSE	0,985714285714286	1
LAM1;LAM4;LAM11	RD174	lineage4.3.4.2	1	Euro-American (LAM)	ERR036202	4	lineage4	1	lineage4	FALSE	0,985714285714286	1
LAM11	RD174	lineage4.3.4.2.1	0,985714285714286	Euro-American (LAM)	ERR036202	5	lineage4	1	lineage4	FALSE	0,985714285714286	1
LAM;T;S;X;H	None	lineage4	1	Euro-American	ERR036203	1	lineage4	1	lineage4	FALSE	0,986842105263158	1
mainly-LAM	None	lineage4.3	1	Euro-American (LAM)	ERR036203	2	lineage4	1	lineage4	FALSE	0,986842105263158	1
LAM	RD174	lineage4.3.4	0,996515679442509	Euro-American (LAM)	ERR036203	3	lineage4	1	lineage4	FALSE	0,986842105263158	1
LAM1;LAM4;LAM11	RD174	lineage4.3.4.2	1	Euro-American (LAM)	ERR036203	4	lineage4	1	lineage4	FALSE	0,986842105263158	1
LAM11	RD174	lineage4.3.4.2.1	0,986842105263158	Euro-American (LAM)	ERR036203	5	lineage4	1	lineage4	FALSE	0,986842105263158	1
LAM;T;S;X;H	None	lineage4	1	Euro-American	ERR036204	1	lineage4	1	lineage4	FALSE	1	1
T1;T2;T3;T5	RD219	lineage4.8	1	Euro-American (mainly T)	ERR036204	2	lineage4	1	lineage4	FALSE	1	1
LAM;T;S;X;H	None	lineage4	1	Euro-American	ERR036205	1	lineage4	1	lineage4	FALSE	0,988372093023256	1
S;T	None	lineage4.4	1	Euro-American	ERR036205	2	lineage4	1	lineage4	FALSE	0,988372093023256	1
S;T	None	lineage4.4.1	0,988372093023256	Euro-American (S-type)	ERR036205	3	lineage4	1	lineage4	FALSE	0,988372093023256	1
T1	None	lineage4.4.1.2	0,996113989637306	Euro-American	ERR036205	4	lineage4	1	lineage4	FALSE	0,988372093023256	1
LAM;T;S;X;H	None	lineage4	1	Euro-American	ERR036206	1	lineage4	1	lineage4	FALSE	0,983870967741935	1
mainly-LAM	None	lineage4.3	1	Euro-American (LAM)	ERR036206	2	lineage4	1	lineage4	FALSE	0,983870967741935	1
LAM	RD174	lineage4.3.4	0,997876857749469	Euro-American (LAM)	ERR036206	3	lineage4	1	lineage4	FALSE	0,983870967741935	1
LAM1;LAM4;LAM11	RD174	lineage4.3.4.2	0,996932515337423	Euro-American (LAM)	ERR036206	4	lineage4	1	lineage4	FALSE	0,983870967741935	1
LAM11	RD174	lineage4.3.4.2.1	0,983870967741935	Euro-American (LAM)	ERR036206	5	lineage4	1	lineage4	FALSE	0,983870967741935	1
LAM;T;S;X;H	None	lineage4	1	Euro-American	ERR036208	1	lineage4	1	lineage4	FALSE	0,96969696969697	1
mainly-LAM	None	lineage4.3	1	Euro-American (LAM)	ERR036208	2	lineage4	1	lineage4	FALSE	0,96969696969697	1
LAM	RD174	lineage4.3.4	0,992156862745098	Euro-American (LAM)	ERR036208	3	lineage4	1	lineage4	FALSE	0,96969696969697	1
LAM1;LAM4;LAM11	RD174	lineage4.3.4.2	1	Euro-American (LAM)	ERR036208	4	lineage4	1	lineage4	FALSE	0,96969696969697	1
LAM11	RD174	lineage4.3.4.2.1	0,96969696969697	Euro-American (LAM)	ERR036208	5	lineage4	1	lineage4	FALSE	0,96969696969697	1
CAS	RD750	lineage3	0,997854077253219	East-African-Indian	ERR036209	1	lineage3	1	lineage3	FALSE	0,997854077253219	0,997854077253219
CAS	RD750	lineage3	0,998496240601504	East-African-Indian	ERR036210	1	lineage3	1	lineage3	FALSE	0,983516483516483	1
Non-CAS1-Delhi	RD750	lineage3.1	1	East-African-Indian	ERR036210	2	lineage3	1	lineage3	FALSE	0,983516483516483	1
CAS1-Kili	RD750	lineage3.1.1	0,983516483516483	East-African-Indian	ERR036210	3	lineage3	1	lineage3	FALSE	0,983516483516483	1
LAM;T;S;X;H	None	lineage4	0,998148148148148	Euro-American	ERR036212	1	lineage4	1	lineage4	FALSE	0,972789115646258	1
mainly-LAM	None	lineage4.3	1	Euro-American (LAM)	ERR036212	2	lineage4	1	lineage4	FALSE	0,972789115646258	1
LAM	RD174	lineage4.3.4	1	Euro-American (LAM)	ERR036212	3	lineage4	1	lineage4	FALSE	0,972789115646258	1
LAM1;LAM4;LAM11	RD174	lineage4.3.4.2	1	Euro-American (LAM)	ERR036212	4	lineage4	1	lineage4	FALSE	0,972789115646258	1
LAM11	RD174	lineage4.3.4.2.1	0,972789115646258	Euro-American (LAM)	ERR036212	5	lineage4	1	lineage4	FALSE	0,972789115646258	1
EAI	RD239	lineage1	0,999376947040498	Indo-Oceanic	ERR036213	1	lineage1	1	lineage1	FALSE	0,999376947040498	1
EAI3;EAI4;EAI5;EAI6	RD239	lineage1.1	1	Indo-Oceanic	ERR036213	2	lineage1	1	lineage1	FALSE	0,999376947040498	1
EAI6	RD239	lineage1.1.3	1	Indo-Oceanic	ERR036213	3	lineage1	1	lineage1	FALSE	0,999376947040498	1
LAM;T;S;X;H	None	lineage4	0,99851411589896	Euro-American	ERR036214	1	lineage4	1	lineage4	FALSE	0,977142857142857	1
mainly-LAM	None	lineage4.3	1	Euro-American (LAM)	ERR036214	2	lineage4	1	lineage4	FALSE	0,977142857142857	1
LAM	RD174	lineage4.3.4	0,996789727126806	Euro-American (LAM)	ERR036214	3	lineage4	1	lineage4	FALSE	0,977142857142857	1
LAM1;LAM4;LAM11	RD174	lineage4.3.4.2	1	Euro-American (LAM)	ERR036214	4	lineage4	1	lineage4	FALSE	0,977142857142857	1
LAM11	RD174	lineage4.3.4.2.1	0,977142857142857	Euro-American (LAM)	ERR036214	5	lineage4	1	lineage4	FALSE	0,977142857142857	1
CAS	RD750	lineage3	0,993772241992883	East-African-Indian	ERR036216	1	lineage3	1	lineage3	FALSE	0,982708933717579	1
Non-CAS1-Delhi	RD750	lineage3.1	1	East-African-Indian	ERR036216	2	lineage3	1	lineage3	FALSE	0,982708933717579	1
CAS1-Kili	RD750	lineage3.1.1	0,982708933717579	East-African-Indian	ERR036216	3	lineage3	1	lineage3	FALSE	0,982708933717579	1
EAI	RD239	lineage1	0,988915281076801	Indo-Oceanic	ERR036217	1	lineage1	1	lineage1	FALSE	0,988915281076801	1
EAI3;EAI4;EAI5;EAI6	RD239	lineage1.1	0,992094861660079	Indo-Oceanic	ERR036217	2	lineage1	1	lineage1	FALSE	0,988915281076801	1
EAI6	RD239	lineage1.1.3	1	Indo-Oceanic	ERR036217	3	lineage1	1	lineage1	FALSE	0,988915281076801	1
CAS	RD750	lineage3	1	East-African-Indian	ERR036218	1	lineage3	1	lineage3	FALSE	0,99645390070922	1
Non-CAS1-Delhi	RD750	lineage3.1	1	East-African-Indian	ERR036218	2	lineage3	1	lineage3	FALSE	0,99645390070922	1
CAS1-Kili	RD750	lineage3.1.1	0,99645390070922	East-African-Indian	ERR036218	3	lineage3	1	lineage3	FALSE	0,99645390070922	1
LAM;T;S;X;H	None	lineage4	1	Euro-American	ERR036219	1	lineage4	1	lineage4	FALSE	1	1
T1	None	lineage4.9	1	Euro-American (H37Rv-like)	ERR036219	2	lineage4	1	lineage4	FALSE	1	1
LAM;T;S;X;H	None	lineage4	0,996644295302013	Euro-American	ERR036220	1	lineage4	1	lineage4	FALSE	0,996644295302013	1
mainly-LAM	None	lineage4.3	1	Euro-American (LAM)	ERR036220	2	lineage4	1	lineage4	FALSE	0,996644295302013	1
LAM	RD174	lineage4.3.4	1	Euro-American (LAM)	ERR036220	3	lineage4	1	lineage4	FALSE	0,996644295302013	1
LAM1;LAM4;LAM11	RD174	lineage4.3.4.2	1	Euro-American (LAM)	ERR036220	4	lineage4	1	lineage4	FALSE	0,996644295302013	1
LAM11	RD174	lineage4.3.4.2.1	1	Euro-American (LAM)	ERR036220	5	lineage4	1	lineage4	FALSE	0,996644295302013	1
LAM;T;S;X;H	None	lineage4	0,996268656716418	Euro-American	ERR036221	1	lineage4	1	lineage4	FALSE	0,989247311827957	0,996447602131439
T;X;H	None	lineage4.1	0,989247311827957	Euro-American	ERR036221	2	lineage4	1	lineage4	FALSE	0,989247311827957	0,996447602131439
X1;X2;X3	None	lineage4.1.1	0,993710691823899	Euro-American (X-type)	ERR036221	3	lineage4	1	lineage4	FALSE	0,989247311827957	0,996447602131439
X1;X3	RD193	lineage4.1.1.3	0,996447602131439	Euro-American (Haarlem)	ERR036221	4	lineage4	1	lineage4	FALSE	0,989247311827957	0,996447602131439
EAI	RD239	lineage1	0,998753117206983	Indo-Oceanic	ERR036222	1	lineage1	1	lineage1	FALSE	0,99645390070922	1
EAI3;EAI4;EAI5;EAI6	RD239	lineage1.1	0,99645390070922	Indo-Oceanic	ERR036222	2	lineage1	1	lineage1	FALSE	0,99645390070922	1
EAI6	RD239	lineage1.1.3	1	Indo-Oceanic	ERR036222	3	lineage1	1	lineage1	FALSE	0,99645390070922	1
EAI	RD239	lineage1	0,999118554429264	Indo-Oceanic	ERR036223	1	lineage1	1	lineage1	FALSE	0,977911646586345	0,999118554429264
EAI1	RD239	lineage1.2.2	0,977911646586345	Indo-Oceanic	ERR036223	3	lineage1	1	lineage1	FALSE	0,977911646586345	0,999118554429264
LAM;T;S;X;H	None	lineage4	1	Euro-American	ERR036225	1	lineage4	1	lineage4	FALSE	0,997058823529412	1
mainly-LAM	None	lineage4.3	1	Euro-American (LAM)	ERR036225	2	lineage4	1	lineage4	FALSE	0,997058823529412	1
LAM	RD174	lineage4.3.4	0,997058823529412	Euro-American (LAM)	ERR036225	3	lineage4	1	lineage4	FALSE	0,997058823529412	1
LAM1;LAM4;LAM11	RD174	lineage4.3.4.2	1	Euro-American (LAM)	ERR036225	4	lineage4	1	lineage4	FALSE	0,997058823529412	1
LAM11	RD174	lineage4.3.4.2.1	1	Euro-American (LAM)	ERR036225	5	lineage4	1	lineage4	FALSE	0,997058823529412	1
LAM;T;S;X;H	None	lineage4	0,997481108312343	Euro-American	ERR036226	1	lineage4	1	lineage4	FALSE	0,959349593495935	1
mainly-LAM	None	lineage4.3	1	Euro-American (LAM)	ERR036226	2	lineage4	1	lineage4	FALSE	0,959349593495935	1
LAM	RD174	lineage4.3.4	1	Euro-American (LAM)	ERR036226	3	lineage4	1	lineage4	FALSE	0,959349593495935	1
LAM1;LAM4;LAM11	RD174	lineage4.3.4.2	0,996108949416342	Euro-American (LAM)	ERR036226	4	lineage4	1	lineage4	FALSE	0,959349593495935	1
LAM11	RD174	lineage4.3.4.2.1	0,959349593495935	Euro-American (LAM)	ERR036226	5	lineage4	1	lineage4	FALSE	0,959349593495935	1
LAM;T;S;X;H	None	lineage4	1	Euro-American	ERR036227	1	lineage4	1	lineage4	FALSE	1	1
T1;T5	None	lineage4.7	1	Euro-American (mainly T)	ERR036227	2	lineage4	1	lineage4	FALSE	1	1
LAM;T;S;X;H	None	lineage4	1	Euro-American	ERR036228	1	lineage4	1	lineage4	FALSE	1	1
mainly-LAM	None	lineage4.3	1	Euro-American (LAM)	ERR036228	2	lineage4	1	lineage4	FALSE	1	1
LAM	RD174	lineage4.3.4	1	Euro-American (LAM)	ERR036228	3	lineage4	1	lineage4	FALSE	1	1
LAM1;LAM4;LAM11	RD174	lineage4.3.4.2	1	Euro-American (LAM)	ERR036228	4	lineage4	1	lineage4	FALSE	1	1
LAM11	RD174	lineage4.3.4.2.1	1	Euro-American (LAM)	ERR036228	5	lineage4	1	lineage4	FALSE	1	1
LAM;T;S;X;H	None	lineage4	1	Euro-American	ERR036229	1	lineage4	1	lineage4	FALSE	0,983985765124555	1
S;T	None	lineage4.4	1	Euro-American	ERR036229	2	lineage4	1	lineage4	FALSE	0,983985765124555	1
S;T	None	lineage4.4.1	0,983985765124555	Euro-American (S-type)	ERR036229	3	lineage4	1	lineage4	FALSE	0,983985765124555	1
T1	None	lineage4.4.1.2	0,995934959349594	Euro-American	ERR036229	4	lineage4	1	lineage4	FALSE	0,983985765124555	1
EAI	RD239	lineage1	0,998050682261209	Indo-Oceanic	ERR036230	1	lineage1	1	lineage1	FALSE	0,974576271186441	1
EAI3;EAI4;EAI5;EAI6	RD239	lineage1.1	1	Indo-Oceanic	ERR036230	2	lineage1	1	lineage1	FALSE	0,974576271186441	1
EAI6	RD239	lineage1.1.3	0,974576271186441	Indo-Oceanic	ERR036230	3	lineage1	1	lineage1	FALSE	0,974576271186441	1
LAM;T;S;X;H	None	lineage4	1	Euro-American	ERR036231	1	lineage4	1	lineage4	FALSE	0,989795918367347	1
mainly-LAM	None	lineage4.3	1	Euro-American (LAM)	ERR036231	2	lineage4	1	lineage4	FALSE	0,989795918367347	1
LAM	RD174	lineage4.3.4	1	Euro-American (LAM)	ERR036231	3	lineage4	1	lineage4	FALSE	0,989795918367347	1
LAM1;LAM4;LAM11	RD174	lineage4.3.4.2	1	Euro-American (LAM)	ERR036231	4	lineage4	1	lineage4	FALSE	0,989795918367347	1
LAM11	RD174	lineage4.3.4.2.1	0,989795918367347	Euro-American (LAM)	ERR036231	5	lineage4	1	lineage4	FALSE	0,989795918367347	1
LAM;T;S;X;H	None	lineage4	0,995959595959596	Euro-American	ERR036232	1	lineage4	1	lineage4	FALSE	0,965811965811966	1
mainly-LAM	None	lineage4.3	1	Euro-American (LAM)	ERR036232	2	lineage4	1	lineage4	FALSE	0,965811965811966	1
LAM	RD174	lineage4.3.4	0,995594713656388	Euro-American (LAM)	ERR036232	3	lineage4	1	lineage4	FALSE	0,965811965811966	1
LAM1;LAM4;LAM11	RD174	lineage4.3.4.2	1	Euro-American (LAM)	ERR036232	4	lineage4	1	lineage4	FALSE	0,965811965811966	1
LAM11	RD174	lineage4.3.4.2.1	0,965811965811966	Euro-American (LAM)	ERR036232	5	lineage4	1	lineage4	FALSE	0,965811965811966	1
LAM;T;S;X;H	None	lineage4	0,997118155619596	Euro-American	ERR036234	1	lineage4	1	lineage4	FALSE	0,992805755395683	1
mainly-LAM	None	lineage4.3	1	Euro-American (LAM)	ERR036234	2	lineage4	1	lineage4	FALSE	0,992805755395683	1
LAM;T	RD115	lineage4.3.3	0,992805755395683	Euro-American (LAM)	ERR036234	3	lineage4	1	lineage4	FALSE	0,992805755395683	1
Beijing	RD105	lineage2	1	East-Asian	ERR036235	1	lineage2	1	lineage2	FALSE	0,996153846153846	1
Beijing-RD207	RD105;RD207	lineage2.2	1	East-Asian (Beijing)	ERR036235	2	lineage2	1	lineage2	FALSE	0,996153846153846	1
Beijing-RD181	RD105;RD207;RD181	lineage2.2.1	0,996153846153846	East-Asian (Beijing)	ERR036235	3	lineage2	1	lineage2	FALSE	0,996153846153846	1
EAI	RD239	lineage1	0,998155832180728	Indo-Oceanic	ERR036236	1	lineage1	1	lineage1	FALSE	0,997607655502392	1
EAI3;EAI4;EAI5;EAI6	RD239	lineage1.1	0,997607655502392	Indo-Oceanic	ERR036236	2	lineage1	1	lineage1	FALSE	0,997607655502392	1
EAI6	RD239	lineage1.1.3	1	Indo-Oceanic	ERR036236	3	lineage1	1	lineage1	FALSE	0,997607655502392	1
LAM;T;S;X;H	None	lineage4	1	Euro-American	ERR036238	1	lineage4	1	lineage4	FALSE	0,990566037735849	1
mainly-LAM	None	lineage4.3	1	Euro-American (LAM)	ERR036238	2	lineage4	1	lineage4	FALSE	0,990566037735849	1
LAM	RD174	lineage4.3.4	0,996960486322188	Euro-American (LAM)	ERR036238	3	lineage4	1	lineage4	FALSE	0,990566037735849	1
LAM1;LAM4;LAM11	RD174	lineage4.3.4.2	0,990654205607477	Euro-American (LAM)	ERR036238	4	lineage4	1	lineage4	FALSE	0,990566037735849	1
LAM11	RD174	lineage4.3.4.2.1	0,990566037735849	Euro-American (LAM)	ERR036238	5	lineage4	1	lineage4	FALSE	0,990566037735849	1
LAM;T;S;X;H	None	lineage4	0,996894409937888	Euro-American	ERR036239	1	lineage4	1	lineage4	FALSE	0,977272727272727	1
mainly-LAM	None	lineage4.3	1	Euro-American (LAM)	ERR036239	2	lineage4	1	lineage4	FALSE	0,977272727272727	1
LAM	RD174	lineage4.3.4	1	Euro-American (LAM)	ERR036239	3	lineage4	1	lineage4	FALSE	0,977272727272727	1
LAM1;LAM4;LAM11	RD174	lineage4.3.4.2	1	Euro-American (LAM)	ERR036239	4	lineage4	1	lineage4	FALSE	0,977272727272727	1
LAM11	RD174	lineage4.3.4.2.1	0,977272727272727	Euro-American (LAM)	ERR036239	5	lineage4	1	lineage4	FALSE	0,977272727272727	1
LAM;T;S;X;H	None	lineage4	1	Euro-American	ERR036240	1	lineage4	1	lineage4	FALSE	0,947368421052632	1
mainly-LAM	None	lineage4.3	1	Euro-American (LAM)	ERR036240	2	lineage4	1	lineage4	FALSE	0,947368421052632	1
LAM	RD174	lineage4.3.4	1	Euro-American (LAM)	ERR036240	3	lineage4	1	lineage4	FALSE	0,947368421052632	1
LAM1;LAM4;LAM11	RD174	lineage4.3.4.2	1	Euro-American (LAM)	ERR036240	4	lineage4	1	lineage4	FALSE	0,947368421052632	1
LAM11	RD174	lineage4.3.4.2.1	0,947368421052632	Euro-American (LAM)	ERR036240	5	lineage4	1	lineage4	FALSE	0,947368421052632	1
LAM;T;S;X;H	None	lineage4	0,99618320610687	Euro-American	ERR036241	1	lineage4	1	lineage4	FALSE	0,99618320610687	1
mainly-LAM	None	lineage4.3	1	Euro-American (LAM)	ERR036241	2	lineage4	1	lineage4	FALSE	0,99618320610687	1
LAM	RD174	lineage4.3.4	0,996575342465753	Euro-American (LAM)	ERR036241	3	lineage4	1	lineage4	FALSE	0,99618320610687	1
LAM1;LAM4;LAM11	RD174	lineage4.3.4.2	1	Euro-American (LAM)	ERR036241	4	lineage4	1	lineage4	FALSE	0,99618320610687	1
LAM11	RD174	lineage4.3.4.2.1	1	Euro-American (LAM)	ERR036241	5	lineage4	1	lineage4	FALSE	0,99618320610687	1
LAM;T;S;X;H	None	lineage4	0,998281786941581	Euro-American	ERR036242	1	lineage4	1	lineage4	FALSE	0,962162162162162	1
mainly-LAM	None	lineage4.3	0,962162162162162	Euro-American (LAM)	ERR036242	2	lineage4	1	lineage4	FALSE	0,962162162162162	1
LAM	RD174	lineage4.3.4	0,998307952622673	Euro-American (LAM)	ERR036242	3	lineage4	1	lineage4	FALSE	0,962162162162162	1
LAM1;LAM4;LAM11	RD174	lineage4.3.4.2	1	Euro-American (LAM)	ERR036242	4	lineage4	1	lineage4	FALSE	0,962162162162162	1
LAM11	RD174	lineage4.3.4.2.1	0,993827160493827	Euro-American (LAM)	ERR036242	5	lineage4	1	lineage4	FALSE	0,962162162162162	1
CAS	RD750	lineage3	0,99912739965096	East-African-Indian	ERR036243	1	lineage3	1	lineage3	FALSE	0,988603988603989	1
Non-CAS1-Delhi	RD750	lineage3.1	1	East-African-Indian	ERR036243	2	lineage3	1	lineage3	FALSE	0,988603988603989	1
CAS1-Kili	RD750	lineage3.1.1	0,988603988603989	East-African-Indian	ERR036243	3	lineage3	1	lineage3	FALSE	0,988603988603989	1
LAM;T;S;X;H	None	lineage4	0,997821350762527	Euro-American	ERR036244	1	lineage4	1	lineage4	FALSE	0,997816593886463	1
mainly-LAM	None	lineage4.3	1	Euro-American (LAM)	ERR036244	2	lineage4	1	lineage4	FALSE	0,997816593886463	1
LAM	RD174	lineage4.3.4	0,997816593886463	Euro-American (LAM)	ERR036244	3	lineage4	1	lineage4	FALSE	0,997816593886463	1
LAM1;LAM4;LAM11	RD174	lineage4.3.4.2	1	Euro-American (LAM)	ERR036244	4	lineage4	1	lineage4	FALSE	0,997816593886463	1
LAM11	RD174	lineage4.3.4.2.1	1	Euro-American (LAM)	ERR036244	5	lineage4	1	lineage4	FALSE	0,997816593886463	1
LAM;T;S;X;H	None	lineage4	1	Euro-American	ERR036245	1	lineage4	1	lineage4	FALSE	0,991150442477876	1
mainly-LAM	None	lineage4.3	1	Euro-American (LAM)	ERR036245	2	lineage4	1	lineage4	FALSE	0,991150442477876	1
LAM	RD174	lineage4.3.4	1	Euro-American (LAM)	ERR036245	3	lineage4	1	lineage4	FALSE	0,991150442477876	1
LAM1;LAM4;LAM11	RD174	lineage4.3.4.2	0,996031746031746	Euro-American (LAM)	ERR036245	4	lineage4	1	lineage4	FALSE	0,991150442477876	1
LAM11	RD174	lineage4.3.4.2.1	0,991150442477876	Euro-American (LAM)	ERR036245	5	lineage4	1	lineage4	FALSE	0,991150442477876	1
LAM;T;S;X;H	None	lineage4	1	Euro-American	ERR036246	1	lineage4	1	lineage4	FALSE	1	1
mainly-LAM	None	lineage4.3	1	Euro-American (LAM)	ERR036246	2	lineage4	1	lineage4	FALSE	1	1
LAM	RD174	lineage4.3.4	1	Euro-American (LAM)	ERR036246	3	lineage4	1	lineage4	FALSE	1	1
LAM1;LAM4;LAM11	RD174	lineage4.3.4.2	1	Euro-American (LAM)	ERR036246	4	lineage4	1	lineage4	FALSE	1	1
LAM11	RD174	lineage4.3.4.2.1	1	Euro-American (LAM)	ERR036246	5	lineage4	1	lineage4	FALSE	1	1
LAM;T;S;X;H	None	lineage4	1	Euro-American	ERR036247	1	lineage4	1	lineage4	FALSE	0,976470588235294	1
mainly-LAM	None	lineage4.3	1	Euro-American (LAM)	ERR036247	2	lineage4	1	lineage4	FALSE	0,976470588235294	1
LAM	RD174	lineage4.3.4	0,996774193548387	Euro-American (LAM)	ERR036247	3	lineage4	1	lineage4	FALSE	0,976470588235294	1
LAM1;LAM4;LAM11	RD174	lineage4.3.4.2	1	Euro-American (LAM)	ERR036247	4	lineage4	1	lineage4	FALSE	0,976470588235294	1
LAM11	RD174	lineage4.3.4.2.1	0,976470588235294	Euro-American (LAM)	ERR036247	5	lineage4	1	lineage4	FALSE	0,976470588235294	1
LAM;T;S;X;H	None	lineage4	1	Euro-American	ERR036248	1	lineage4	1	lineage4	FALSE	0,0775193798449612	1
mainly-LAM	None	lineage4.3	0,0775193798449612	Euro-American (LAM)	ERR036248	2	lineage4	1	lineage4	FALSE	0,0775193798449612	1
LAM	RD174	lineage4.3.4	0,0810810810810811	Euro-American (LAM)	ERR036248	3	lineage4	1	lineage4	FALSE	0,0775193798449612	1
LAM1;LAM4;LAM11	RD174	lineage4.3.4.2	0,0984251968503937	Euro-American (LAM)	ERR036248	4	lineage4	1	lineage4	FALSE	0,0775193798449612	1
LAM11	RD174	lineage4.3.4.2.1	0,157894736842105	Euro-American (LAM)	ERR036248	5	lineage4	1	lineage4	FALSE	0,0775193798449612	1
T1;T2;T3;T5	RD219	lineage4.8	0,910714285714286	Euro-American (mainly T)	ERR036248	2	lineage4	1	lineage4	FALSE	0,0775193798449612	1
LAM;T;S;X;H	None	lineage4	0,991304347826087	Euro-American	ERR036249	1	lineage4	1	lineage4	FALSE	0,991150442477876	1
T;X;H	None	lineage4.1	0,991150442477876	Euro-American	ERR036249	2	lineage4	1	lineage4	FALSE	0,991150442477876	1
T;H	None	lineage4.1.2	1	Euro-American (X-type)	ERR036249	3	lineage4	1	lineage4	FALSE	0,991150442477876	1
T1;H1	RD182	lineage4.1.2.1	1	Euro-American (X-type)	ERR036249	4	lineage4	1	lineage4	FALSE	0,991150442477876	1
LAM;T;S;X;H	None	lineage4	0,996760259179266	Euro-American	ERR037467	1	lineage4	1	lineage4	FALSE	0,986607142857143	0,996760259179266
mainly-LAM	None	lineage4.3	0,993055555555556	Euro-American (LAM)	ERR037467	2	lineage4	1	lineage4	FALSE	0,986607142857143	0,996760259179266
LAM	RD174	lineage4.3.4	0,992814371257485	Euro-American (LAM)	ERR037467	3	lineage4	1	lineage4	FALSE	0,986607142857143	0,996760259179266
LAM1;LAM4;LAM11	RD174	lineage4.3.4.2	0,994241842610365	Euro-American (LAM)	ERR037467	4	lineage4	1	lineage4	FALSE	0,986607142857143	0,996760259179266
LAM11	RD174	lineage4.3.4.2.1	0,986607142857143	Euro-American (LAM)	ERR037467	5	lineage4	1	lineage4	FALSE	0,986607142857143	0,996760259179266
LAM;T;S;X;H	None	lineage4	0,998563218390805	Euro-American	ERR037468	1	lineage4	1	lineage4	FALSE	0,998563218390805	1
T1	None	lineage4.9	1	Euro-American (H37Rv-like)	ERR037468	2	lineage4	1	lineage4	FALSE	0,998563218390805	1
LAM;T;S;X;H	None	lineage4	0,996789727126806	Euro-American	ERR037470	1	lineage4	1	lineage4	FALSE	0,973451327433628	1
mainly-LAM	None	lineage4.3	1	Euro-American (LAM)	ERR037470	2	lineage4	1	lineage4	FALSE	0,973451327433628	1
LAM	RD174	lineage4.3.4	0,991666666666667	Euro-American (LAM)	ERR037470	3	lineage4	1	lineage4	FALSE	0,973451327433628	1
LAM1;LAM4;LAM11	RD174	lineage4.3.4.2	1	Euro-American (LAM)	ERR037470	4	lineage4	1	lineage4	FALSE	0,973451327433628	1
LAM11	RD174	lineage4.3.4.2.1	0,973451327433628	Euro-American (LAM)	ERR037470	5	lineage4	1	lineage4	FALSE	0,973451327433628	1
LAM;T;S;X;H	None	lineage4	0,99933110367893	Euro-American	ERR037471	1	lineage4	1	lineage4	FALSE	0,975069252077562	0,99933110367893
mainly-LAM	None	lineage4.3	0,995670995670996	Euro-American (LAM)	ERR037471	2	lineage4	1	lineage4	FALSE	0,975069252077562	0,99933110367893
LAM	RD174	lineage4.3.4	0,992682926829268	Euro-American (LAM)	ERR037471	3	lineage4	1	lineage4	FALSE	0,975069252077562	0,99933110367893
LAM1;LAM4;LAM11	RD174	lineage4.3.4.2	0,994252873563218	Euro-American (LAM)	ERR037471	4	lineage4	1	lineage4	FALSE	0,975069252077562	0,99933110367893
LAM11	RD174	lineage4.3.4.2.1	0,975069252077562	Euro-American (LAM)	ERR037471	5	lineage4	1	lineage4	FALSE	0,975069252077562	0,99933110367893
LAM;T;S;X;H	None	lineage4	0,995862068965517	Euro-American	ERR037472	1	lineage4	1	lineage4	FALSE	0,985074626865672	1
mainly-LAM	None	lineage4.3	1	Euro-American (LAM)	ERR037472	2	lineage4	1	lineage4	FALSE	0,985074626865672	1
LAM	RD174	lineage4.3.4	0,995475113122172	Euro-American (LAM)	ERR037472	3	lineage4	1	lineage4	FALSE	0,985074626865672	1
LAM1;LAM4;LAM11	RD174	lineage4.3.4.2	0,993548387096774	Euro-American (LAM)	ERR037472	4	lineage4	1	lineage4	FALSE	0,985074626865672	1
LAM11	RD174	lineage4.3.4.2.1	0,985074626865672	Euro-American (LAM)	ERR037472	5	lineage4	1	lineage4	FALSE	0,985074626865672	1
EAI	RD239	lineage1	0,998300633400278	Indo-Oceanic	ERR037473	1	lineage1	1	lineage1	FALSE	0,996218487394958	0,998300633400278
EAI3;EAI4;EAI5;EAI6	RD239	lineage1.1	0,997538966365874	Indo-Oceanic	ERR037473	2	lineage1	1	lineage1	FALSE	0,996218487394958	0,998300633400278
EAI3;EAI5	RD239	lineage1.1.2	0,996218487394958	Indo-Oceanic	ERR037473	3	lineage1	1	lineage1	FALSE	0,996218487394958	0,998300633400278
LAM;T;S;X;H	None	lineage4	0,99859747545582	Euro-American	ERR037474	1	lineage4	1	lineage4	FALSE	0,984924623115578	1
mainly-LAM	None	lineage4.3	0,988929889298893	Euro-American (LAM)	ERR037474	2	lineage4	1	lineage4	FALSE	0,984924623115578	1
LAM	RD174	lineage4.3.4	0,995658465991317	Euro-American (LAM)	ERR037474	3	lineage4	1	lineage4	FALSE	0,984924623115578	1
LAM1;LAM4;LAM11	RD174	lineage4.3.4.2	1	Euro-American (LAM)	ERR037474	4	lineage4	1	lineage4	FALSE	0,984924623115578	1
LAM11	RD174	lineage4.3.4.2.1	0,984924623115578	Euro-American (LAM)	ERR037474	5	lineage4	1	lineage4	FALSE	0,984924623115578	1
LAM;T;S;X;H	None	lineage4	0,997163120567376	Euro-American	ERR037475	1	lineage4	1	lineage4	FALSE	0,980988593155893	1
mainly-LAM	None	lineage4.3	1	Euro-American (LAM)	ERR037475	2	lineage4	1	lineage4	FALSE	0,980988593155893	1
LAM	RD174	lineage4.3.4	1	Euro-American (LAM)	ERR037475	3	lineage4	1	lineage4	FALSE	0,980988593155893	1
LAM1;LAM4;LAM11	RD174	lineage4.3.4.2	1	Euro-American (LAM)	ERR037475	4	lineage4	1	lineage4	FALSE	0,980988593155893	1
LAM11	RD174	lineage4.3.4.2.1	0,980988593155893	Euro-American (LAM)	ERR037475	5	lineage4	1	lineage4	FALSE	0,980988593155893	1
EAI	RD239	lineage1	0,997726626882637	Indo-Oceanic	ERR037476	1	lineage1	1	lineage1	FALSE	0,996932515337423	1
EAI3;EAI4;EAI5;EAI6	RD239	lineage1.1	0,996932515337423	Indo-Oceanic	ERR037476	2	lineage1	1	lineage1	FALSE	0,996932515337423	1
EAI6	RD239	lineage1.1.3	1	Indo-Oceanic	ERR037476	3	lineage1	1	lineage1	FALSE	0,996932515337423	1
LAM;T;S;X;H	None	lineage4	0,998231653404067	Euro-American	ERR037477	1	lineage4	1	lineage4	FALSE	0,993554327808471	0,998231653404067
T;LAM	None	lineage4.6	0,994708994708995	Euro-American	ERR037477	2	lineage4	1	lineage4	FALSE	0,993554327808471	0,998231653404067
T2	RD724	lineage4.6.1	0,994760969220694	Euro-American (Uganda)	ERR037477	3	lineage4	1	lineage4	FALSE	0,993554327808471	0,998231653404067
T2	RD724	lineage4.6.1.2	0,993554327808471	Euro-American	ERR037477	4	lineage4	1	lineage4	FALSE	0,993554327808471	0,998231653404067
LAM;T;S;X;H	None	lineage4	0,998789346246973	Euro-American	ERR037478	1	lineage4	1	lineage4	FALSE	0,98804780876494	0,998789346246973
mainly-LAM	None	lineage4.3	0,99645390070922	Euro-American (LAM)	ERR037478	2	lineage4	1	lineage4	FALSE	0,98804780876494	0,998789346246973
LAM	RD174	lineage4.3.4	0,995459704880817	Euro-American (LAM)	ERR037478	3	lineage4	1	lineage4	FALSE	0,98804780876494	0,998789346246973
LAM1;LAM4;LAM11	RD174	lineage4.3.4.2	0,993839835728953	Euro-American (LAM)	ERR037478	4	lineage4	1	lineage4	FALSE	0,98804780876494	0,998789346246973
LAM11	RD174	lineage4.3.4.2.1	0,98804780876494	Euro-American (LAM)	ERR037478	5	lineage4	1	lineage4	FALSE	0,98804780876494	0,998789346246973
LAM;T;S;X;H	None	lineage4	0,995862068965517	Euro-American	ERR037479	1	lineage4	1	lineage4	FALSE	0,976027397260274	1
mainly-LAM	None	lineage4.3	0,995121951219512	Euro-American (LAM)	ERR037479	2	lineage4	1	lineage4	FALSE	0,976027397260274	1
LAM	RD174	lineage4.3.4	0,99501246882793	Euro-American (LAM)	ERR037479	3	lineage4	1	lineage4	FALSE	0,976027397260274	1
LAM1;LAM4;LAM11	RD174	lineage4.3.4.2	1	Euro-American (LAM)	ERR037479	4	lineage4	1	lineage4	FALSE	0,976027397260274	1
LAM11	RD174	lineage4.3.4.2.1	0,976027397260274	Euro-American (LAM)	ERR037479	5	lineage4	1	lineage4	FALSE	0,976027397260274	1
LAM;T;S;X;H	None	lineage4	1	Euro-American	ERR037480	1	lineage4	1	lineage4	FALSE	0,987704918032787	1
mainly-LAM	None	lineage4.3	1	Euro-American (LAM)	ERR037480	2	lineage4	1	lineage4	FALSE	0,987704918032787	1
LAM	RD174	lineage4.3.4	0,993622448979592	Euro-American (LAM)	ERR037480	3	lineage4	1	lineage4	FALSE	0,987704918032787	1
LAM1;LAM4;LAM11	RD174	lineage4.3.4.2	1	Euro-American (LAM)	ERR037480	4	lineage4	1	lineage4	FALSE	0,987704918032787	1
LAM11	RD174	lineage4.3.4.2.1	0,987704918032787	Euro-American (LAM)	ERR037480	5	lineage4	1	lineage4	FALSE	0,987704918032787	1
LAM;T;S;X;H	None	lineage4	0,998875140607424	Euro-American	ERR037481	1	lineage4	1	lineage4	FALSE	0,998875140607424	1
T;X;H	None	lineage4.1	1	Euro-American	ERR037481	2	lineage4	1	lineage4	FALSE	0,998875140607424	1
T;H	None	lineage4.1.2	1	Euro-American (X-type)	ERR037481	3	lineage4	1	lineage4	FALSE	0,998875140607424	1
CAS	RD750	lineage3	0,997017151379567	East-African-Indian	ERR037482	1	lineage3	1	lineage3	FALSE	0,997017151379567	0,997017151379567
LAM;T;S;X;H	None	lineage4	0,996282527881041	Euro-American	ERR037483	1	lineage4	1	lineage4	FALSE	0,982954545454545	0,996661101836394
mainly-LAM	None	lineage4.3	0,995515695067265	Euro-American (LAM)	ERR037483	2	lineage4	1	lineage4	FALSE	0,982954545454545	0,996661101836394
LAM	RD174	lineage4.3.4	0,996661101836394	Euro-American (LAM)	ERR037483	3	lineage4	1	lineage4	FALSE	0,982954545454545	0,996661101836394
LAM1;LAM4;LAM11	RD174	lineage4.3.4.2	0,994011976047904	Euro-American (LAM)	ERR037483	4	lineage4	1	lineage4	FALSE	0,982954545454545	0,996661101836394
LAM11	RD174	lineage4.3.4.2.1	0,982954545454545	Euro-American (LAM)	ERR037483	5	lineage4	1	lineage4	FALSE	0,982954545454545	0,996661101836394
LAM;T;S;X;H	None	lineage4	1	Euro-American	ERR037484	1	lineage4	1	lineage4	FALSE	1	1
T1;T2;T3;T5	RD219	lineage4.8	1	Euro-American (mainly T)	ERR037484	2	lineage4	1	lineage4	FALSE	1	1
LAM;T;S;X;H	None	lineage4	0,99866844207723	Euro-American	ERR037485	1	lineage4	1	lineage4	FALSE	0,98974358974359	1
mainly-LAM	None	lineage4.3	1	Euro-American (LAM)	ERR037485	2	lineage4	1	lineage4	FALSE	0,98974358974359	1
LAM	RD174	lineage4.3.4	0,998657718120805	Euro-American (LAM)	ERR037485	3	lineage4	1	lineage4	FALSE	0,98974358974359	1
LAM1;LAM4;LAM11	RD174	lineage4.3.4.2	1	Euro-American (LAM)	ERR037485	4	lineage4	1	lineage4	FALSE	0,98974358974359	1
LAM11	RD174	lineage4.3.4.2.1	0,98974358974359	Euro-American (LAM)	ERR037485	5	lineage4	1	lineage4	FALSE	0,98974358974359	1
LAM;T;S;X;H	None	lineage4	0,998766954377312	Euro-American	ERR037486	1	lineage4	1	lineage4	FALSE	0,99288256227758	1
mainly-LAM	None	lineage4.3	1	Euro-American (LAM)	ERR037486	2	lineage4	1	lineage4	FALSE	0,99288256227758	1
LAM	RD174	lineage4.3.4	0,997512437810945	Euro-American (LAM)	ERR037486	3	lineage4	1	lineage4	FALSE	0,99288256227758	1
LAM1;LAM4;LAM11	RD174	lineage4.3.4.2	0,997607655502392	Euro-American (LAM)	ERR037486	4	lineage4	1	lineage4	FALSE	0,99288256227758	1
LAM11	RD174	lineage4.3.4.2.1	0,99288256227758	Euro-American (LAM)	ERR037486	5	lineage4	1	lineage4	FALSE	0,99288256227758	1
LAM;T;S;X;H	None	lineage4	1	Euro-American	ERR037487	1	lineage4	1	lineage4	FALSE	0,994100294985251	1
mainly-LAM	None	lineage4.3	0,996062992125984	Euro-American (LAM)	ERR037487	2	lineage4	1	lineage4	FALSE	0,994100294985251	1
LAM	RD174	lineage4.3.4	0,997524752475248	Euro-American (LAM)	ERR037487	3	lineage4	1	lineage4	FALSE	0,994100294985251	1
LAM1;LAM4;LAM11	RD174	lineage4.3.4.2	0,994454713493531	Euro-American (LAM)	ERR037487	4	lineage4	1	lineage4	FALSE	0,994100294985251	1
LAM11	RD174	lineage4.3.4.2.1	0,994100294985251	Euro-American (LAM)	ERR037487	5	lineage4	1	lineage4	FALSE	0,994100294985251	1
CAS	RD750	lineage3	0,994243851386709	East-African-Indian	ERR037488	1	lineage3	1	lineage3	FALSE	0,994243851386709	0,994243851386709
EAI	RD239	lineage1	0,996537396121884	Indo-Oceanic	ERR037489	1	lineage1	1	lineage1	FALSE	0,985754985754986	0,996537396121884
EAI1	RD239	lineage1.2.2	0,985754985754986	Indo-Oceanic	ERR037489	3	lineage1	1	lineage1	FALSE	0,985754985754986	0,996537396121884
LAM;T;S;X;H	None	lineage4	0,997818974918212	Euro-American	ERR037490	1	lineage4	1	lineage4	FALSE	0,995846313603323	1
mainly-LAM	None	lineage4.3	1	Euro-American (LAM)	ERR037490	2	lineage4	1	lineage4	FALSE	0,995846313603323	1
LAM	RD174	lineage4.3.4	0,995846313603323	Euro-American (LAM)	ERR037490	3	lineage4	1	lineage4	FALSE	0,995846313603323	1
LAM1;LAM4;LAM11	RD174	lineage4.3.4.2	0,996309963099631	Euro-American (LAM)	ERR037490	4	lineage4	1	lineage4	FALSE	0,995846313603323	1
LAM11	RD174	lineage4.3.4.2.1	1	Euro-American (LAM)	ERR037490	5	lineage4	1	lineage4	FALSE	0,995846313603323	1
EAI	RD239	lineage1	0,997649133117837	Indo-Oceanic	ERR037491	1	lineage1	1	lineage1	FALSE	0,992559523809524	0,997649133117837
EAI3;EAI4;EAI5;EAI6	RD239	lineage1.1	0,992559523809524	Indo-Oceanic	ERR037491	2	lineage1	1	lineage1	FALSE	0,992559523809524	0,997649133117837
EAI3;EAI5	RD239	lineage1.1.2	0,994470774091627	Indo-Oceanic	ERR037491	3	lineage1	1	lineage1	FALSE	0,992559523809524	0,997649133117837
CAS	RD750	lineage3	0,997280497280497	East-African-Indian	ERR037492	1	lineage3	1	lineage3	FALSE	0,988713318284424	1
Non-CAS1-Delhi	RD750	lineage3.1	1	East-African-Indian	ERR037492	2	lineage3	1	lineage3	FALSE	0,988713318284424	1
CAS1-Kili	RD750	lineage3.1.1	0,988713318284424	East-African-Indian	ERR037492	3	lineage3	1	lineage3	FALSE	0,988713318284424	1
LAM;T;S;X;H	None	lineage4	0,995419847328244	Euro-American	ERR037493	1	lineage4	1	lineage4	FALSE	0,989949748743719	0,995884773662551
mainly-LAM	None	lineage4.3	0,989949748743719	Euro-American (LAM)	ERR037493	2	lineage4	1	lineage4	FALSE	0,989949748743719	0,995884773662551
LAM	RD174	lineage4.3.4	0,995412844036697	Euro-American (LAM)	ERR037493	3	lineage4	1	lineage4	FALSE	0,989949748743719	0,995884773662551
LAM1;LAM4;LAM11	RD174	lineage4.3.4.2	0,994884910485934	Euro-American (LAM)	ERR037493	4	lineage4	1	lineage4	FALSE	0,989949748743719	0,995884773662551
LAM11	RD174	lineage4.3.4.2.1	0,995884773662551	Euro-American (LAM)	ERR037493	5	lineage4	1	lineage4	FALSE	0,989949748743719	0,995884773662551
LAM;T;S;X;H	None	lineage4	0,998677248677249	Euro-American	ERR037494	1	lineage4	1	lineage4	FALSE	0,989655172413793	1
mainly-LAM	None	lineage4.3	1	Euro-American (LAM)	ERR037494	2	lineage4	1	lineage4	FALSE	0,989655172413793	1
LAM	RD174	lineage4.3.4	0,998616874135546	Euro-American (LAM)	ERR037494	3	lineage4	1	lineage4	FALSE	0,989655172413793	1
LAM1;LAM2	RD174	lineage4.3.4.1	0,989655172413793	Euro-American (LAM)	ERR037494	4	lineage4	1	lineage4	FALSE	0,989655172413793	1
LAM;T;S;X;H	None	lineage4	0,997714285714286	Euro-American	ERR037495	1	lineage4	1	lineage4	FALSE	0,987179487179487	0,997714285714286
T1	None	lineage4.9	0,987179487179487	Euro-American (H37Rv-like)	ERR037495	2	lineage4	1	lineage4	FALSE	0,987179487179487	0,997714285714286
EAI	RD239	lineage1	0,997785160575858	Indo-Oceanic	ERR037496	1	lineage1	1	lineage1	FALSE	0,977035490605428	0,997785160575858
EAI1	RD239	lineage1.2.2	0,977035490605428	Indo-Oceanic	ERR037496	3	lineage1	1	lineage1	FALSE	0,977035490605428	0,997785160575858
LAM;T;S;X;H	None	lineage4	0,998800959232614	Euro-American	ERR037497	1	lineage4	1	lineage4	FALSE	0,978798586572438	1
mainly-LAM	None	lineage4.3	0,996212121212121	Euro-American (LAM)	ERR037497	2	lineage4	1	lineage4	FALSE	0,978798586572438	1
LAM	RD174	lineage4.3.4	0,997465145754119	Euro-American (LAM)	ERR037497	3	lineage4	1	lineage4	FALSE	0,978798586572438	1
LAM1;LAM4;LAM11	RD174	lineage4.3.4.2	1	Euro-American (LAM)	ERR037497	4	lineage4	1	lineage4	FALSE	0,978798586572438	1
LAM11	RD174	lineage4.3.4.2.1	0,978798586572438	Euro-American (LAM)	ERR037497	5	lineage4	1	lineage4	FALSE	0,978798586572438	1
LAM;T;S;X;H	None	lineage4	0,99880810488677	Euro-American	ERR037498	1	lineage4	1	lineage4	FALSE	0,996300863131936	1
mainly-LAM	None	lineage4.3	1	Euro-American (LAM)	ERR037498	2	lineage4	1	lineage4	FALSE	0,996300863131936	1
LAM	RD174	lineage4.3.4	0,996300863131936	Euro-American (LAM)	ERR037498	3	lineage4	1	lineage4	FALSE	0,996300863131936	1
LAM1;LAM2	RD174	lineage4.3.4.1	0,996941896024465	Euro-American (LAM)	ERR037498	4	lineage4	1	lineage4	FALSE	0,996300863131936	1
LAM;T;S;X;H	None	lineage4	1	Euro-American	ERR037499	1	lineage4	1	lineage4	FALSE	0,975961538461538	1
mainly-LAM	None	lineage4.3	0,98936170212766	Euro-American (LAM)	ERR037499	2	lineage4	1	lineage4	FALSE	0,975961538461538	1
LAM	RD174	lineage4.3.4	0,997252747252747	Euro-American (LAM)	ERR037499	3	lineage4	1	lineage4	FALSE	0,975961538461538	1
LAM1;LAM4;LAM11	RD174	lineage4.3.4.2	0,995157384987893	Euro-American (LAM)	ERR037499	4	lineage4	1	lineage4	FALSE	0,975961538461538	1
LAM11	RD174	lineage4.3.4.2.1	0,975961538461538	Euro-American (LAM)	ERR037499	5	lineage4	1	lineage4	FALSE	0,975961538461538	1
LAM;T;S;X;H	None	lineage4	0,998194945848375	Euro-American	ERR037500	1	lineage4	1	lineage4	FALSE	0,979381443298969	1
mainly-LAM	None	lineage4.3	0,995555555555556	Euro-American (LAM)	ERR037500	2	lineage4	1	lineage4	FALSE	0,979381443298969	1
LAM	RD174	lineage4.3.4	1	Euro-American (LAM)	ERR037500	3	lineage4	1	lineage4	FALSE	0,979381443298969	1
LAM1;LAM4;LAM11	RD174	lineage4.3.4.2	1	Euro-American (LAM)	ERR037500	4	lineage4	1	lineage4	FALSE	0,979381443298969	1
LAM11	RD174	lineage4.3.4.2.1	0,979381443298969	Euro-American (LAM)	ERR037500	5	lineage4	1	lineage4	FALSE	0,979381443298969	1
CAS	RD750	lineage3	0,99738356881214	East-African-Indian	ERR037502	1	lineage3	1	lineage3	FALSE	0,980392156862745	0,99738356881214
Non-CAS1-Delhi	RD750	lineage3.1	0,980392156862745	East-African-Indian	ERR037502	2	lineage3	1	lineage3	FALSE	0,980392156862745	0,99738356881214
CAS1-Kili	RD750	lineage3.1.1	0,98876404494382	East-African-Indian	ERR037502	3	lineage3	1	lineage3	FALSE	0,980392156862745	0,99738356881214
LAM;T;S;X;H	None	lineage4	0,997435897435897	Euro-American	ERR037503	1	lineage4	1	lineage4	FALSE	0,985294117647059	0,997767857142857
mainly-LAM	None	lineage4.3	0,995762711864407	Euro-American (LAM)	ERR037503	2	lineage4	1	lineage4	FALSE	0,985294117647059	0,997767857142857
LAM	RD174	lineage4.3.4	0,991304347826087	Euro-American (LAM)	ERR037503	3	lineage4	1	lineage4	FALSE	0,985294117647059	0,997767857142857
LAM1;LAM4;LAM11	RD174	lineage4.3.4.2	0,997767857142857	Euro-American (LAM)	ERR037503	4	lineage4	1	lineage4	FALSE	0,985294117647059	0,997767857142857
LAM11	RD174	lineage4.3.4.2.1	0,985294117647059	Euro-American (LAM)	ERR037503	5	lineage4	1	lineage4	FALSE	0,985294117647059	0,997767857142857
LAM;T;S;X;H	None	lineage4	1	Euro-American	ERR037504	1	lineage4	1	lineage4	FALSE	1	1
T1	None	lineage4.9	1	Euro-American (H37Rv-like)	ERR037504	2	lineage4	1	lineage4	FALSE	1	1
LAM;T;S;X;H	None	lineage4	0,998637602179837	Euro-American	ERR037505	1	lineage4	1	lineage4	FALSE	0,985507246376812	0,998637602179837
mainly-LAM	None	lineage4.3	0,995918367346939	Euro-American (LAM)	ERR037505	2	lineage4	1	lineage4	FALSE	0,985507246376812	0,998637602179837
LAM	RD174	lineage4.3.4	0,995967741935484	Euro-American (LAM)	ERR037505	3	lineage4	1	lineage4	FALSE	0,985507246376812	0,998637602179837
LAM1;LAM4;LAM11	RD174	lineage4.3.4.2	0,998015873015873	Euro-American (LAM)	ERR037505	4	lineage4	1	lineage4	FALSE	0,985507246376812	0,998637602179837
LAM11	RD174	lineage4.3.4.2.1	0,985507246376812	Euro-American (LAM)	ERR037505	5	lineage4	1	lineage4	FALSE	0,985507246376812	0,998637602179837
LAM;T;S;X;H	None	lineage4	1	Euro-American	ERR037506	1	lineage4	1	lineage4	FALSE	0,993103448275862	1
mainly-LAM	None	lineage4.3	0,994736842105263	Euro-American (LAM)	ERR037506	2	lineage4	1	lineage4	FALSE	0,993103448275862	1
LAM	RD174	lineage4.3.4	1	Euro-American (LAM)	ERR037506	3	lineage4	1	lineage4	FALSE	0,993103448275862	1
LAM1;LAM4;LAM11	RD174	lineage4.3.4.2	0,997267759562842	Euro-American (LAM)	ERR037506	4	lineage4	1	lineage4	FALSE	0,993103448275862	1
LAM11	RD174	lineage4.3.4.2.1	0,993103448275862	Euro-American (LAM)	ERR037506	5	lineage4	1	lineage4	FALSE	0,993103448275862	1
LAM;T;S;X;H	None	lineage4	0,998449612403101	Euro-American	ERR037507	1	lineage4	1	lineage4	FALSE	0,984455958549223	0,998449612403101
T1	None	lineage4.9	0,984455958549223	Euro-American (H37Rv-like)	ERR037507	2	lineage4	1	lineage4	FALSE	0,984455958549223	0,998449612403101
LAM;T;S;X;H	None	lineage4	1	Euro-American	ERR037508	1	lineage4	1	lineage4	FALSE	0,98876404494382	1
mainly-LAM	None	lineage4.3	1	Euro-American (LAM)	ERR037508	2	lineage4	1	lineage4	FALSE	0,98876404494382	1
LAM	RD174	lineage4.3.4	0,992042440318302	Euro-American (LAM)	ERR037508	3	lineage4	1	lineage4	FALSE	0,98876404494382	1
LAM1;LAM4;LAM11	RD174	lineage4.3.4.2	1	Euro-American (LAM)	ERR037508	4	lineage4	1	lineage4	FALSE	0,98876404494382	1
LAM11	RD174	lineage4.3.4.2.1	0,98876404494382	Euro-American (LAM)	ERR037508	5	lineage4	1	lineage4	FALSE	0,98876404494382	1
LAM;T;S;X;H	None	lineage4	1	Euro-American	ERR037509	1	lineage4	1	lineage4	FALSE	0,990610328638498	1
T1	None	lineage4.9	0,990610328638498	Euro-American (H37Rv-like)	ERR037509	2	lineage4	1	lineage4	FALSE	0,990610328638498	1
EAI	RD239	lineage1	0,997448979591837	Indo-Oceanic	ERR037510	1	lineage1	1	lineage1	FALSE	0,996960486322188	1
EAI3;EAI4;EAI5;EAI6	RD239	lineage1.1	0,996960486322188	Indo-Oceanic	ERR037510	2	lineage1	1	lineage1	FALSE	0,996960486322188	1
EAI6	RD239	lineage1.1.3	1	Indo-Oceanic	ERR037510	3	lineage1	1	lineage1	FALSE	0,996960486322188	1
EAI	RD239	lineage1	0,99812734082397	Indo-Oceanic	ERR037511	1	lineage1	1	lineage1	FALSE	0,992822966507177	1
EAI3;EAI4;EAI5;EAI6	RD239	lineage1.1	0,992822966507177	Indo-Oceanic	ERR037511	2	lineage1	1	lineage1	FALSE	0,992822966507177	1
EAI6	RD239	lineage1.1.3	1	Indo-Oceanic	ERR037511	3	lineage1	1	lineage1	FALSE	0,992822966507177	1
LAM;T;S;X;H	None	lineage4	0,99918500407498	Euro-American	ERR037512	1	lineage4	1	lineage4	FALSE	0,971608832807571	0,99918500407498
mainly-LAM	None	lineage4.3	0,9975	Euro-American (LAM)	ERR037512	2	lineage4	1	lineage4	FALSE	0,971608832807571	0,99918500407498
LAM	RD174	lineage4.3.4	0,997137404580153	Euro-American (LAM)	ERR037512	3	lineage4	1	lineage4	FALSE	0,971608832807571	0,99918500407498
LAM1;LAM4;LAM11	RD174	lineage4.3.4.2	0,995447647951442	Euro-American (LAM)	ERR037512	4	lineage4	1	lineage4	FALSE	0,971608832807571	0,99918500407498
LAM11	RD174	lineage4.3.4.2.1	0,971608832807571	Euro-American (LAM)	ERR037512	5	lineage4	1	lineage4	FALSE	0,971608832807571	0,99918500407498
LAM;T;S;X;H	None	lineage4	0,997685185185185	Euro-American	ERR037513	1	lineage4	1	lineage4	FALSE	0,965714285714286	1
mainly-LAM	None	lineage4.3	1	Euro-American (LAM)	ERR037513	2	lineage4	1	lineage4	FALSE	0,965714285714286	1
LAM	RD174	lineage4.3.4	0,992937853107345	Euro-American (LAM)	ERR037513	3	lineage4	1	lineage4	FALSE	0,965714285714286	1
LAM1;LAM4;LAM11	RD174	lineage4.3.4.2	0,998204667863555	Euro-American (LAM)	ERR037513	4	lineage4	1	lineage4	FALSE	0,965714285714286	1
LAM11	RD174	lineage4.3.4.2.1	0,965714285714286	Euro-American (LAM)	ERR037513	5	lineage4	1	lineage4	FALSE	0,965714285714286	1
LAM;T;S;X;H	None	lineage4	0,997586484312148	Euro-American	ERR037514	1	lineage4	1	lineage4	FALSE	0,974683544303797	0,998392282958199
mainly-LAM	None	lineage4.3	0,996621621621622	Euro-American (LAM)	ERR037514	2	lineage4	1	lineage4	FALSE	0,974683544303797	0,998392282958199
LAM	RD174	lineage4.3.4	0,996932515337423	Euro-American (LAM)	ERR037514	3	lineage4	1	lineage4	FALSE	0,974683544303797	0,998392282958199
LAM1;LAM4;LAM11	RD174	lineage4.3.4.2	0,998392282958199	Euro-American (LAM)	ERR037514	4	lineage4	1	lineage4	FALSE	0,974683544303797	0,998392282958199
LAM11	RD174	lineage4.3.4.2.1	0,974683544303797	Euro-American (LAM)	ERR037514	5	lineage4	1	lineage4	FALSE	0,974683544303797	0,998392282958199
LAM;T;S;X;H	None	lineage4	0,999059266227658	Euro-American	ERR037515	1	lineage4	1	lineage4	FALSE	0,972789115646258	1
mainly-LAM	None	lineage4.3	1	Euro-American (LAM)	ERR037515	2	lineage4	1	lineage4	FALSE	0,972789115646258	1
LAM	RD174	lineage4.3.4	0,995059288537549	Euro-American (LAM)	ERR037515	3	lineage4	1	lineage4	FALSE	0,972789115646258	1
LAM1;LAM4;LAM11	RD174	lineage4.3.4.2	0,998477929984779	Euro-American (LAM)	ERR037515	4	lineage4	1	lineage4	FALSE	0,972789115646258	1
LAM11	RD174	lineage4.3.4.2.1	0,972789115646258	Euro-American (LAM)	ERR037515	5	lineage4	1	lineage4	FALSE	0,972789115646258	1
LAM;T;S;X;H	None	lineage4	0,99766081871345	Euro-American	ERR037516	1	lineage4	1	lineage4	FALSE	0,991379310344828	0,99766081871345
mainly-LAM	None	lineage4.3	0,993650793650794	Euro-American (LAM)	ERR037516	2	lineage4	1	lineage4	FALSE	0,991379310344828	0,99766081871345
LAM	RD174	lineage4.3.4	0,997214484679666	Euro-American (LAM)	ERR037516	3	lineage4	1	lineage4	FALSE	0,991379310344828	0,99766081871345
LAM1;LAM2	RD174	lineage4.3.4.1	0,991379310344828	Euro-American (LAM)	ERR037516	4	lineage4	1	lineage4	FALSE	0,991379310344828	0,99766081871345
LAM;T;S;X;H	None	lineage4	0,998854524627721	Euro-American	ERR037517	1	lineage4	1	lineage4	FALSE	0,996794871794872	0,998854524627721
T1	None	lineage4.9	0,996794871794872	Euro-American (H37Rv-like)	ERR037517	2	lineage4	1	lineage4	FALSE	0,996794871794872	0,998854524627721
LAM;T;S;X;H	None	lineage4	0,997063142437592	Euro-American	ERR037518	1	lineage4	1	lineage4	FALSE	0,971291866028708	1
mainly-LAM	None	lineage4.3	1	Euro-American (LAM)	ERR037518	2	lineage4	1	lineage4	FALSE	0,971291866028708	1
LAM	RD174	lineage4.3.4	0,995670995670996	Euro-American (LAM)	ERR037518	3	lineage4	1	lineage4	FALSE	0,971291866028708	1
LAM1;LAM4;LAM11	RD174	lineage4.3.4.2	1	Euro-American (LAM)	ERR037518	4	lineage4	1	lineage4	FALSE	0,971291866028708	1
LAM11	RD174	lineage4.3.4.2.1	0,971291866028708	Euro-American (LAM)	ERR037518	5	lineage4	1	lineage4	FALSE	0,971291866028708	1
EAI	RD239	lineage1	0,997393797237425	Indo-Oceanic	ERR037519	1	lineage1	1	lineage1	FALSE	0,996277915632754	1
EAI3;EAI4;EAI5;EAI6	RD239	lineage1.1	0,996277915632754	Indo-Oceanic	ERR037519	2	lineage1	1	lineage1	FALSE	0,996277915632754	1
EAI6	RD239	lineage1.1.3	1	Indo-Oceanic	ERR037519	3	lineage1	1	lineage1	FALSE	0,996277915632754	1
EAI	RD239	lineage1	0,998669328010645	Indo-Oceanic	ERR037520	1	lineage1	1	lineage1	FALSE	0,998669328010645	1
EAI3;EAI4;EAI5;EAI6	RD239	lineage1.1	0,998829039812646	Indo-Oceanic	ERR037520	2	lineage1	1	lineage1	FALSE	0,998669328010645	1
EAI6	RD239	lineage1.1.3	1	Indo-Oceanic	ERR037520	3	lineage1	1	lineage1	FALSE	0,998669328010645	1
EAI	RD239	lineage1	0,997658079625293	Indo-Oceanic	ERR037521	1	lineage1	1	lineage1	FALSE	0,996229971724788	1
EAI3;EAI4;EAI5;EAI6	RD239	lineage1.1	0,996229971724788	Indo-Oceanic	ERR037521	2	lineage1	1	lineage1	FALSE	0,996229971724788	1
EAI6	RD239	lineage1.1.3	1	Indo-Oceanic	ERR037521	3	lineage1	1	lineage1	FALSE	0,996229971724788	1
LAM;T;S;X;H	None	lineage4	0,99679743795036	Euro-American	ERR037522	1	lineage4	1	lineage4	FALSE	0,973451327433628	1
mainly-LAM	None	lineage4.3	1	Euro-American (LAM)	ERR037522	2	lineage4	1	lineage4	FALSE	0,973451327433628	1
LAM	RD174	lineage4.3.4	0,992850759606792	Euro-American (LAM)	ERR037522	3	lineage4	1	lineage4	FALSE	0,973451327433628	1
LAM1;LAM4;LAM11	RD174	lineage4.3.4.2	0,995884773662551	Euro-American (LAM)	ERR037522	4	lineage4	1	lineage4	FALSE	0,973451327433628	1
LAM11	RD174	lineage4.3.4.2.1	0,973451327433628	Euro-American (LAM)	ERR037522	5	lineage4	1	lineage4	FALSE	0,973451327433628	1
EAI	RD239	lineage1	0,998388829215897	Indo-Oceanic	ERR037523	1	lineage1	1	lineage1	FALSE	0,997690531177829	0,998388829215897
EAI3;EAI4;EAI5;EAI6	RD239	lineage1.1	0,998109640831758	Indo-Oceanic	ERR037523	2	lineage1	1	lineage1	FALSE	0,997690531177829	0,998388829215897
EAI6	RD239	lineage1.1.3	0,997690531177829	Indo-Oceanic	ERR037523	3	lineage1	1	lineage1	FALSE	0,997690531177829	0,998388829215897
LAM;T;S;X;H	None	lineage4	0,995305164319249	Euro-American	ERR037524	1	lineage4	1	lineage4	FALSE	0,983935742971888	0,998191681735985
mainly-LAM	None	lineage4.3	0,99375	Euro-American (LAM)	ERR037524	2	lineage4	1	lineage4	FALSE	0,983935742971888	0,998191681735985
LAM	RD174	lineage4.3.4	0,998191681735985	Euro-American (LAM)	ERR037524	3	lineage4	1	lineage4	FALSE	0,983935742971888	0,998191681735985
LAM1;LAM4;LAM11	RD174	lineage4.3.4.2	0,997326203208556	Euro-American (LAM)	ERR037524	4	lineage4	1	lineage4	FALSE	0,983935742971888	0,998191681735985
LAM11	RD174	lineage4.3.4.2.1	0,983935742971888	Euro-American (LAM)	ERR037524	5	lineage4	1	lineage4	FALSE	0,983935742971888	0,998191681735985
LAM;T;S;X;H	None	lineage4	1	Euro-American	ERR037525	1	lineage4	1	lineage4	FALSE	0,989795918367347	1
mainly-LAM	None	lineage4.3	1	Euro-American (LAM)	ERR037525	2	lineage4	1	lineage4	FALSE	0,989795918367347	1
LAM	RD174	lineage4.3.4	1	Euro-American (LAM)	ERR037525	3	lineage4	1	lineage4	FALSE	0,989795918367347	1
LAM1;LAM4;LAM11	RD174	lineage4.3.4.2	0,996960486322188	Euro-American (LAM)	ERR037525	4	lineage4	1	lineage4	FALSE	0,989795918367347	1
LAM11	RD174	lineage4.3.4.2.1	0,989795918367347	Euro-American (LAM)	ERR037525	5	lineage4	1	lineage4	FALSE	0,989795918367347	1
LAM;T;S;X;H	None	lineage4	1	Euro-American	ERR037526	1	lineage4	1	lineage4	FALSE	0,995495495495496	1
T1	None	lineage4.9	0,995495495495496	Euro-American (H37Rv-like)	ERR037526	2	lineage4	1	lineage4	FALSE	0,995495495495496	1
LAM;T;S;X;H	None	lineage4	0,998313659359191	Euro-American	ERR037527	1	lineage4	1	lineage4	FALSE	0,961038961038961	0,998313659359191
mainly-LAM	None	lineage4.3	0,995454545454545	Euro-American (LAM)	ERR037527	2	lineage4	1	lineage4	FALSE	0,961038961038961	0,998313659359191
LAM	RD174	lineage4.3.4	0,996527777777778	Euro-American (LAM)	ERR037527	3	lineage4	1	lineage4	FALSE	0,961038961038961	0,998313659359191
LAM1;LAM4;LAM11	RD174	lineage4.3.4.2	0,994845360824742	Euro-American (LAM)	ERR037527	4	lineage4	1	lineage4	FALSE	0,961038961038961	0,998313659359191
LAM11	RD174	lineage4.3.4.2.1	0,961038961038961	Euro-American (LAM)	ERR037527	5	lineage4	1	lineage4	FALSE	0,961038961038961	0,998313659359191
LAM;T;S;X;H	None	lineage4	1	Euro-American	ERR037528	1	lineage4	1	lineage4	FALSE	0,988235294117647	1
mainly-LAM	None	lineage4.3	1	Euro-American (LAM)	ERR037528	2	lineage4	1	lineage4	FALSE	0,988235294117647	1
LAM	RD174	lineage4.3.4	0,998430141287284	Euro-American (LAM)	ERR037528	3	lineage4	1	lineage4	FALSE	0,988235294117647	1
LAM1;LAM4;LAM11	RD174	lineage4.3.4.2	0,99780701754386	Euro-American (LAM)	ERR037528	4	lineage4	1	lineage4	FALSE	0,988235294117647	1
LAM11	RD174	lineage4.3.4.2.1	0,988235294117647	Euro-American (LAM)	ERR037528	5	lineage4	1	lineage4	FALSE	0,988235294117647	1
LAM;T;S;X;H	None	lineage4	0,998449612403101	Euro-American	ERR037530	1	lineage4	1	lineage4	FALSE	0,983695652173913	1
mainly-LAM	None	lineage4.3	1	Euro-American (LAM)	ERR037530	2	lineage4	1	lineage4	FALSE	0,983695652173913	1
LAM	RD174	lineage4.3.4	0,996860282574568	Euro-American (LAM)	ERR037530	3	lineage4	1	lineage4	FALSE	0,983695652173913	1
LAM1;LAM4;LAM11	RD174	lineage4.3.4.2	0,997435897435897	Euro-American (LAM)	ERR037530	4	lineage4	1	lineage4	FALSE	0,983695652173913	1
LAM11	RD174	lineage4.3.4.2.1	0,983695652173913	Euro-American (LAM)	ERR037530	5	lineage4	1	lineage4	FALSE	0,983695652173913	1
LAM;T;S;X;H	None	lineage4	0,998324958123953	Euro-American	ERR037531	1	lineage4	1	lineage4	FALSE	0,995049504950495	1
mainly-LAM	None	lineage4.3	0,995049504950495	Euro-American (LAM)	ERR037531	2	lineage4	1	lineage4	FALSE	0,995049504950495	1
LAM3	None	lineage4.3.2	1	Euro-American (LAM)	ERR037531	3	lineage4	1	lineage4	FALSE	0,995049504950495	1
LAM3	RD761	lineage4.3.2.1	0,995330739299611	Euro-American (LAM)	ERR037531	4	lineage4	1	lineage4	FALSE	0,995049504950495	1
LAM;T;S;X;H	None	lineage4	0,997679814385151	Euro-American	ERR037532	1	lineage4	1	lineage4	FALSE	0,987179487179487	0,998248686514886
mainly-LAM	None	lineage4.3	0,996655518394649	Euro-American (LAM)	ERR037532	2	lineage4	1	lineage4	FALSE	0,987179487179487	0,998248686514886
LAM	RD174	lineage4.3.4	0,996515679442509	Euro-American (LAM)	ERR037532	3	lineage4	1	lineage4	FALSE	0,987179487179487	0,998248686514886
LAM1;LAM4;LAM11	RD174	lineage4.3.4.2	0,998248686514886	Euro-American (LAM)	ERR037532	4	lineage4	1	lineage4	FALSE	0,987179487179487	0,998248686514886
LAM11	RD174	lineage4.3.4.2.1	0,987179487179487	Euro-American (LAM)	ERR037532	5	lineage4	1	lineage4	FALSE	0,987179487179487	0,998248686514886
LAM;T;S;X;H	None	lineage4	0,997202797202797	Euro-American	ERR037533	1	lineage4	1	lineage4	FALSE	0,995192307692308	0,997202797202797
T1;T5	None	lineage4.7	0,995192307692308	Euro-American (mainly T)	ERR037533	2	lineage4	1	lineage4	FALSE	0,995192307692308	0,997202797202797
LAM;T;S;X;H	None	lineage4	1	Euro-American	ERR037534	1	lineage4	1	lineage4	FALSE	0,994082840236686	1
mainly-LAM	None	lineage4.3	1	Euro-American (LAM)	ERR037534	2	lineage4	1	lineage4	FALSE	0,994082840236686	1
LAM	RD174	lineage4.3.4	0,994082840236686	Euro-American (LAM)	ERR037534	3	lineage4	1	lineage4	FALSE	0,994082840236686	1
LAM1;LAM4;LAM11	RD174	lineage4.3.4.2	1	Euro-American (LAM)	ERR037534	4	lineage4	1	lineage4	FALSE	0,994082840236686	1
LAM11	RD174	lineage4.3.4.2.1	1	Euro-American (LAM)	ERR037534	5	lineage4	1	lineage4	FALSE	0,994082840236686	1
LAM;T;S;X;H	None	lineage4	0,99911190053286	Euro-American	ERR037535	1	lineage4	1	lineage4	FALSE	0,989304812834225	0,99911190053286
mainly-LAM	None	lineage4.3	0,997601918465228	Euro-American (LAM)	ERR037535	2	lineage4	1	lineage4	FALSE	0,989304812834225	0,99911190053286
LAM	RD174	lineage4.3.4	0,998102466793169	Euro-American (LAM)	ERR037535	3	lineage4	1	lineage4	FALSE	0,989304812834225	0,99911190053286
LAM1;LAM4;LAM11	RD174	lineage4.3.4.2	0,99584487534626	Euro-American (LAM)	ERR037535	4	lineage4	1	lineage4	FALSE	0,989304812834225	0,99911190053286
LAM11	RD174	lineage4.3.4.2.1	0,989304812834225	Euro-American (LAM)	ERR037535	5	lineage4	1	lineage4	FALSE	0,989304812834225	0,99911190053286
EAI	RD239	lineage1	0,99909338168631	Indo-Oceanic	ERR037536	1	lineage1	1	lineage1	FALSE	0,994274809160305	0,99909338168631
EAI3;EAI4;EAI5;EAI6	RD239	lineage1.1	0,994842037395229	Indo-Oceanic	ERR037536	2	lineage1	1	lineage1	FALSE	0,994274809160305	0,99909338168631
EAI6	RD239	lineage1.1.3	0,994274809160305	Indo-Oceanic	ERR037536	3	lineage1	1	lineage1	FALSE	0,994274809160305	0,99909338168631
LAM;T;S;X;H	None	lineage4	0,995860927152318	Euro-American	ERR037537	1	lineage4	1	lineage4	FALSE	0,995579133510168	1
mainly-LAM	None	lineage4.3	1	Euro-American (LAM)	ERR037537	2	lineage4	1	lineage4	FALSE	0,995579133510168	1
LAM	RD174	lineage4.3.4	0,995579133510168	Euro-American (LAM)	ERR037537	3	lineage4	1	lineage4	FALSE	0,995579133510168	1
LAM1;LAM4;LAM11	RD174	lineage4.3.4.2	0,998639455782313	Euro-American (LAM)	ERR037537	4	lineage4	1	lineage4	FALSE	0,995579133510168	1
LAM11	RD174	lineage4.3.4.2.1	1	Euro-American (LAM)	ERR037537	5	lineage4	1	lineage4	FALSE	0,995579133510168	1
LAM;T;S;X;H	None	lineage4	0,998902305159166	Euro-American	ERR037538	1	lineage4	1	lineage4	FALSE	0,990853658536585	1
mainly-LAM	None	lineage4.3	1	Euro-American (LAM)	ERR037538	2	lineage4	1	lineage4	FALSE	0,990853658536585	1
LAM	RD174	lineage4.3.4	0,996385542168675	Euro-American (LAM)	ERR037538	3	lineage4	1	lineage4	FALSE	0,990853658536585	1
LAM1;LAM4;LAM11	RD174	lineage4.3.4.2	1	Euro-American (LAM)	ERR037538	4	lineage4	1	lineage4	FALSE	0,990853658536585	1
LAM11	RD174	lineage4.3.4.2.1	0,990853658536585	Euro-American (LAM)	ERR037538	5	lineage4	1	lineage4	FALSE	0,990853658536585	1
LAM;T;S;X;H	None	lineage4	0,999082568807339	Euro-American	ERR037539	1	lineage4	1	lineage4	FALSE	0,993690851735016	1
mainly-LAM	None	lineage4.3	0,993690851735016	Euro-American (LAM)	ERR037539	2	lineage4	1	lineage4	FALSE	0,993690851735016	1
LAM	RD174	lineage4.3.4	0,995717344753747	Euro-American (LAM)	ERR037539	3	lineage4	1	lineage4	FALSE	0,993690851735016	1
LAM1;LAM4;LAM11	RD174	lineage4.3.4.2	0,996825396825397	Euro-American (LAM)	ERR037539	4	lineage4	1	lineage4	FALSE	0,993690851735016	1
LAM11	RD174	lineage4.3.4.2.1	1	Euro-American (LAM)	ERR037539	5	lineage4	1	lineage4	FALSE	0,993690851735016	1
LAM;T;S;X;H	None	lineage4	1	Euro-American	ERR037540	1	lineage4	1	lineage4	FALSE	1	1
T1;T2;T3;T5	RD219	lineage4.8	1	Euro-American (mainly T)	ERR037540	2	lineage4	1	lineage4	FALSE	1	1
LAM;T;S;X;H	None	lineage4	1	Euro-American	ERR037541	1	lineage4	1	lineage4	FALSE	0,985431841831426	1
S;T	None	lineage4.4	1	Euro-American	ERR037541	2	lineage4	1	lineage4	FALSE	0,985431841831426	1
S;T	None	lineage4.4.1	0,985431841831426	Euro-American (S-type)	ERR037541	3	lineage4	1	lineage4	FALSE	0,985431841831426	1
T1	None	lineage4.4.1.2	0,995468277945619	Euro-American	ERR037541	4	lineage4	1	lineage4	FALSE	0,985431841831426	1
LAM;T;S;X;H	None	lineage4	0,99868073878628	Euro-American	ERR037542	1	lineage4	1	lineage4	FALSE	0,980295566502463	1
mainly-LAM	None	lineage4.3	0,996478873239437	Euro-American (LAM)	ERR037542	2	lineage4	1	lineage4	FALSE	0,980295566502463	1
LAM	RD174	lineage4.3.4	0,998697916666667	Euro-American (LAM)	ERR037542	3	lineage4	1	lineage4	FALSE	0,980295566502463	1
LAM1;LAM4;LAM11	RD174	lineage4.3.4.2	1	Euro-American (LAM)	ERR037542	4	lineage4	1	lineage4	FALSE	0,980295566502463	1
LAM11	RD174	lineage4.3.4.2.1	0,980295566502463	Euro-American (LAM)	ERR037542	5	lineage4	1	lineage4	FALSE	0,980295566502463	1
LAM;T;S;X;H	None	lineage4	1	Euro-American	ERR037543	1	lineage4	1	lineage4	FALSE	0,996491228070175	1
T1;T2;T3;T5	RD219	lineage4.8	0,996491228070175	Euro-American (mainly T)	ERR037543	2	lineage4	1	lineage4	FALSE	0,996491228070175	1
LAM;T;S;X;H	None	lineage4	0,996559633027523	Euro-American	ERR037544	1	lineage4	1	lineage4	FALSE	0,996559633027523	1
T;X;H	None	lineage4.1	1	Euro-American	ERR037544	2	lineage4	1	lineage4	FALSE	0,996559633027523	1
T;H	None	lineage4.1.2	1	Euro-American (X-type)	ERR037544	3	lineage4	1	lineage4	FALSE	0,996559633027523	1
LAM;T;S;X;H	None	lineage4	0,996350364963504	Euro-American	ERR037545	1	lineage4	1	lineage4	FALSE	0,974874371859296	1
mainly-LAM	None	lineage4.3	1	Euro-American (LAM)	ERR037545	2	lineage4	1	lineage4	FALSE	0,974874371859296	1
LAM	RD174	lineage4.3.4	0,997405966277562	Euro-American (LAM)	ERR037545	3	lineage4	1	lineage4	FALSE	0,974874371859296	1
LAM1;LAM4;LAM11	RD174	lineage4.3.4.2	1	Euro-American (LAM)	ERR037545	4	lineage4	1	lineage4	FALSE	0,974874371859296	1
LAM11	RD174	lineage4.3.4.2.1	0,974874371859296	Euro-American (LAM)	ERR037545	5	lineage4	1	lineage4	FALSE	0,974874371859296	1
CAS	RD750	lineage3	0,99592771697633	East-African-Indian	ERR037546	1	lineage3	1	lineage3	FALSE	0,99592771697633	0,99592771697633
EAI	RD239	lineage1	0,114862025493767	Indo-Oceanic	ERR037547	1	lineage1	2	lineage1-lineage4	TRUE	0,0903361344537815	0,924892703862661
EAI3;EAI4;EAI5;EAI6	RD239	lineage1.1	0,0964095744680851	Indo-Oceanic	ERR037547	2	lineage1	2	lineage1-lineage4	TRUE	0,0903361344537815	0,924892703862661
EAI6	RD239	lineage1.1.3	0,0903361344537815	Indo-Oceanic	ERR037547	3	lineage1	2	lineage1-lineage4	TRUE	0,0903361344537815	0,924892703862661
LAM;T;S;X;H	None	lineage4	0,898767034393251	Euro-American	ERR037547	1	lineage4	2	lineage1-lineage4	TRUE	0,0903361344537815	0,924892703862661
mainly-LAM	None	lineage4.3	0,924892703862661	Euro-American (LAM)	ERR037547	2	lineage4	2	lineage1-lineage4	TRUE	0,0903361344537815	0,924892703862661
LAM	RD174	lineage4.3.4	0,889072847682119	Euro-American (LAM)	ERR037547	3	lineage4	2	lineage1-lineage4	TRUE	0,0903361344537815	0,924892703862661
LAM1;LAM2	RD174	lineage4.3.4.1	0,900249376558603	Euro-American (LAM)	ERR037547	4	lineage4	2	lineage1-lineage4	TRUE	0,0903361344537815	0,924892703862661
LAM;T;S;X;H	None	lineage4	1	Euro-American	ERR037548	1	lineage4	1	lineage4	FALSE	0,99468085106383	1
mainly-LAM	None	lineage4.3	0,996742671009772	Euro-American (LAM)	ERR037548	2	lineage4	1	lineage4	FALSE	0,99468085106383	1
LAM	RD174	lineage4.3.4	0,997546012269939	Euro-American (LAM)	ERR037548	3	lineage4	1	lineage4	FALSE	0,99468085106383	1
LAM1;LAM4;LAM11	RD174	lineage4.3.4.2	0,99468085106383	Euro-American (LAM)	ERR037548	4	lineage4	1	lineage4	FALSE	0,99468085106383	1
LAM11	RD174	lineage4.3.4.2.1	0,995348837209302	Euro-American (LAM)	ERR037548	5	lineage4	1	lineage4	FALSE	0,99468085106383	1
LAM;T;S;X;H	None	lineage4	0,9979633401222	Euro-American	ERR037549	1	lineage4	1	lineage4	FALSE	0,985981308411215	0,9979633401222
mainly-LAM	None	lineage4.3	0,996845425867508	Euro-American (LAM)	ERR037549	2	lineage4	1	lineage4	FALSE	0,985981308411215	0,9979633401222
LAM	RD174	lineage4.3.4	0,995310668229777	Euro-American (LAM)	ERR037549	3	lineage4	1	lineage4	FALSE	0,985981308411215	0,9979633401222
LAM1;LAM4;LAM11	RD174	lineage4.3.4.2	0,992700729927007	Euro-American (LAM)	ERR037549	4	lineage4	1	lineage4	FALSE	0,985981308411215	0,9979633401222
LAM11	RD174	lineage4.3.4.2.1	0,985981308411215	Euro-American (LAM)	ERR037549	5	lineage4	1	lineage4	FALSE	0,985981308411215	0,9979633401222
LAM;T;S;X;H	None	lineage4	0,996415770609319	Euro-American	ERR037550	1	lineage4	1	lineage4	FALSE	0,996415770609319	1
T1;T2;T3;T5	RD219	lineage4.8	1	Euro-American (mainly T)	ERR037550	2	lineage4	1	lineage4	FALSE	0,996415770609319	1
Beijing	RD105	lineage2	0,995175438596491	East-Asian	ERR037551	1	lineage2	1	lineage2	FALSE	0,995175438596491	0,998871331828442
Beijing-RD207	RD105;RD207	lineage2.2	0,998871331828442	East-Asian (Beijing)	ERR037551	2	lineage2	1	lineage2	FALSE	0,995175438596491	0,998871331828442
Beijing-RD181	RD105;RD207;RD181	lineage2.2.1	0,998708010335917	East-Asian (Beijing)	ERR037551	3	lineage2	1	lineage2	FALSE	0,995175438596491	0,998871331828442
LAM;T;S;X;H	None	lineage4	0,997263273125342	Euro-American	ERR037552	1	lineage4	1	lineage4	FALSE	0,99238578680203	0,997938144329897
mainly-LAM	None	lineage4.3	0,997938144329897	Euro-American (LAM)	ERR037552	2	lineage4	1	lineage4	FALSE	0,99238578680203	0,997938144329897
LAM	RD174	lineage4.3.4	0,99340804218853	Euro-American (LAM)	ERR037552	3	lineage4	1	lineage4	FALSE	0,99238578680203	0,997938144329897
LAM1;LAM4;LAM11	RD174	lineage4.3.4.2	0,995550611790879	Euro-American (LAM)	ERR037552	4	lineage4	1	lineage4	FALSE	0,99238578680203	0,997938144329897
LAM11	RD174	lineage4.3.4.2.1	0,99238578680203	Euro-American (LAM)	ERR037552	5	lineage4	1	lineage4	FALSE	0,99238578680203	0,997938144329897
LAM;T;S;X;H	None	lineage4	0,997204100652377	Euro-American	ERR037553	1	lineage4	1	lineage4	FALSE	0,9875	0,997204100652377
mainly-LAM	None	lineage4.3	0,996794871794872	Euro-American (LAM)	ERR037553	2	lineage4	1	lineage4	FALSE	0,9875	0,997204100652377
LAM	RD174	lineage4.3.4	0,995628415300546	Euro-American (LAM)	ERR037553	3	lineage4	1	lineage4	FALSE	0,9875	0,997204100652377
LAM1;LAM4;LAM11	RD174	lineage4.3.4.2	0,996376811594203	Euro-American (LAM)	ERR037553	4	lineage4	1	lineage4	FALSE	0,9875	0,997204100652377
LAM11	RD174	lineage4.3.4.2.1	0,9875	Euro-American (LAM)	ERR037553	5	lineage4	1	lineage4	FALSE	0,9875	0,997204100652377
LAM;T;S;X;H	None	lineage4	0,997870830376153	Euro-American	ERR037554	1	lineage4	1	lineage4	FALSE	0,989583333333333	1
mainly-LAM	None	lineage4.3	1	Euro-American (LAM)	ERR037554	2	lineage4	1	lineage4	FALSE	0,989583333333333	1
LAM	RD174	lineage4.3.4	0,989583333333333	Euro-American (LAM)	ERR037554	3	lineage4	1	lineage4	FALSE	0,989583333333333	1
LAM1;LAM4;LAM11	RD174	lineage4.3.4.2	0,996462264150943	Euro-American (LAM)	ERR037554	4	lineage4	1	lineage4	FALSE	0,989583333333333	1
LAM11	RD174	lineage4.3.4.2.1	0,98989898989899	Euro-American (LAM)	ERR037554	5	lineage4	1	lineage4	FALSE	0,989583333333333	1
EAI	RD239	lineage1	0,996336996336996	Indo-Oceanic	ERR037555	1	lineage1	1	lineage1	FALSE	0,995594713656388	1
EAI3;EAI4;EAI5;EAI6	RD239	lineage1.1	0,995594713656388	Indo-Oceanic	ERR037555	2	lineage1	1	lineage1	FALSE	0,995594713656388	1
EAI6	RD239	lineage1.1.3	1	Indo-Oceanic	ERR037555	3	lineage1	1	lineage1	FALSE	0,995594713656388	1
LAM;T;S;X;H	None	lineage4	0,99749373433584	Euro-American	ERR038254	1	lineage4	1	lineage4	FALSE	0,99749373433584	1
T1;T2;T3;T5	RD219	lineage4.8	1	Euro-American (mainly T)	ERR038254	2	lineage4	1	lineage4	FALSE	0,99749373433584	1
LAM;T;S;X;H	None	lineage4	0,998738965952081	Euro-American	ERR038255	1	lineage4	1	lineage4	FALSE	0,996323529411765	0,998738965952081
T1;T2;T3;T5	RD219	lineage4.8	0,996323529411765	Euro-American (mainly T)	ERR038255	2	lineage4	1	lineage4	FALSE	0,996323529411765	0,998738965952081
LAM;T;S;X;H	None	lineage4	0,999044890162369	Euro-American	ERR038256	1	lineage4	1	lineage4	FALSE	0,995934959349594	0,999044890162369
T;X;H	None	lineage4.1	0,996951219512195	Euro-American	ERR038256	2	lineage4	1	lineage4	FALSE	0,995934959349594	0,999044890162369
X1;X2;X3	None	lineage4.1.1	0,995943204868154	Euro-American (X-type)	ERR038256	3	lineage4	1	lineage4	FALSE	0,995934959349594	0,999044890162369
X1;X3	RD193	lineage4.1.1.3	0,995934959349594	Euro-American (Haarlem)	ERR038256	4	lineage4	1	lineage4	FALSE	0,995934959349594	0,999044890162369
LAM;T;S;X;H	None	lineage4	1	Euro-American	ERR038257	1	lineage4	1	lineage4	FALSE	0,991869918699187	1
T;X;H	None	lineage4.1	1	Euro-American	ERR038257	2	lineage4	1	lineage4	FALSE	0,991869918699187	1
X1;X2;X3	None	lineage4.1.1	0,992805755395683	Euro-American (X-type)	ERR038257	3	lineage4	1	lineage4	FALSE	0,991869918699187	1
X1;X3	RD193	lineage4.1.1.3	0,991869918699187	Euro-American (Haarlem)	ERR038257	4	lineage4	1	lineage4	FALSE	0,991869918699187	1
EAI	RD239	lineage1	0,998428167243005	Indo-Oceanic	ERR038258	1	lineage1	1	lineage1	FALSE	0,978349120433018	0,998428167243005
EAI1	RD239	lineage1.2.2	0,978349120433018	Indo-Oceanic	ERR038258	3	lineage1	1	lineage1	FALSE	0,978349120433018	0,998428167243005
EAI	RD239	lineage1	0,996171967020024	Indo-Oceanic	ERR038259	1	lineage1	1	lineage1	FALSE	0,982300884955752	0,996171967020024
EAI1	RD239	lineage1.2.2	0,982300884955752	Indo-Oceanic	ERR038259	3	lineage1	1	lineage1	FALSE	0,982300884955752	0,996171967020024
CAS	RD750	lineage3	0,996432393863717	East-African-Indian	ERR038260	1	lineage3	1	lineage3	FALSE	0,989247311827957	0,996710526315789
Non-CAS1-Delhi	RD750	lineage3.1	0,99236641221374	East-African-Indian	ERR038260	2	lineage3	1	lineage3	FALSE	0,989247311827957	0,996710526315789
CAS;CAS2	RD750	lineage3.1.2	0,996710526315789	East-African-Indian	ERR038260	3	lineage3	1	lineage3	FALSE	0,989247311827957	0,996710526315789
CAS2	RD750	lineage3.1.2.1	0,989247311827957	East-African-Indian	ERR038260	4	lineage3	1	lineage3	FALSE	0,989247311827957	0,996710526315789
CAS	RD750	lineage3	0,996374184191443	East-African-Indian	ERR038261	1	lineage3	1	lineage3	FALSE	0,982456140350877	0,997198879551821
Non-CAS1-Delhi	RD750	lineage3.1	0,982456140350877	East-African-Indian	ERR038261	2	lineage3	1	lineage3	FALSE	0,982456140350877	0,997198879551821
CAS;CAS2	RD750	lineage3.1.2	0,997198879551821	East-African-Indian	ERR038261	3	lineage3	1	lineage3	FALSE	0,982456140350877	0,997198879551821
CAS2	RD750	lineage3.1.2.1	0,987179487179487	East-African-Indian	ERR038261	4	lineage3	1	lineage3	FALSE	0,982456140350877	0,997198879551821
CAS	RD750	lineage3	0,99786552828175	East-African-Indian	ERR038262	1	lineage3	1	lineage3	FALSE	0,989130434782609	1
Non-CAS1-Delhi	RD750	lineage3.1	0,99009900990099	East-African-Indian	ERR038262	2	lineage3	1	lineage3	FALSE	0,989130434782609	1
CAS;CAS2	RD750	lineage3.1.2	1	East-African-Indian	ERR038262	3	lineage3	1	lineage3	FALSE	0,989130434782609	1
CAS2	RD750	lineage3.1.2.1	0,989130434782609	East-African-Indian	ERR038262	4	lineage3	1	lineage3	FALSE	0,989130434782609	1
CAS	RD750	lineage3	0,997149837133551	East-African-Indian	ERR038263	1	lineage3	1	lineage3	FALSE	0,994897959183674	1
Non-CAS1-Delhi	RD750	lineage3.1	1	East-African-Indian	ERR038263	2	lineage3	1	lineage3	FALSE	0,994897959183674	1
CAS;CAS2	RD750	lineage3.1.2	0,99800796812749	East-African-Indian	ERR038263	3	lineage3	1	lineage3	FALSE	0,994897959183674	1
CAS2	RD750	lineage3.1.2.1	0,994897959183674	East-African-Indian	ERR038263	4	lineage3	1	lineage3	FALSE	0,994897959183674	1
CAS	RD750	lineage3	0,998187467633351	East-African-Indian	ERR038264	1	lineage3	1	lineage3	FALSE	0,984873949579832	0,998187467633351
Non-CAS1-Delhi	RD750	lineage3.1	0,994413407821229	East-African-Indian	ERR038264	2	lineage3	1	lineage3	FALSE	0,984873949579832	0,998187467633351
CAS1-Kili	RD750	lineage3.1.1	0,984873949579832	East-African-Indian	ERR038264	3	lineage3	1	lineage3	FALSE	0,984873949579832	0,998187467633351
CAS	RD750	lineage3	0,993272655322517	East-African-Indian	ERR038265	1	lineage3	1	lineage3	FALSE	0,992831541218638	0,993333333333333
Non-CAS1-Delhi	RD750	lineage3.1	0,993333333333333	East-African-Indian	ERR038265	2	lineage3	1	lineage3	FALSE	0,992831541218638	0,993333333333333
CAS1-Kili	RD750	lineage3.1.1	0,992831541218638	East-African-Indian	ERR038265	3	lineage3	1	lineage3	FALSE	0,992831541218638	0,993333333333333
CAS	RD750	lineage3	0,99629477151091	East-African-Indian	ERR038266	1	lineage3	1	lineage3	FALSE	0,974358974358974	0,99629477151091
Non-CAS1-Delhi	RD750	lineage3.1	0,974358974358974	East-African-Indian	ERR038266	2	lineage3	1	lineage3	FALSE	0,974358974358974	0,99629477151091
CAS1-Kili	RD750	lineage3.1.1	0,98989898989899	East-African-Indian	ERR038266	3	lineage3	1	lineage3	FALSE	0,974358974358974	0,99629477151091
CAS	RD750	lineage3	0,99711260827719	East-African-Indian	ERR038269	1	lineage3	1	lineage3	FALSE	0,985915492957746	1
Non-CAS1-Delhi	RD750	lineage3.1	1	East-African-Indian	ERR038269	2	lineage3	1	lineage3	FALSE	0,985915492957746	1
CAS1-Kili	RD750	lineage3.1.1	0,985915492957746	East-African-Indian	ERR038269	3	lineage3	1	lineage3	FALSE	0,985915492957746	1
CAS	RD750	lineage3	0,995215311004785	East-African-Indian	ERR038270	1	lineage3	1	lineage3	FALSE	0,984924623115578	1
Non-CAS1-Delhi	RD750	lineage3.1	1	East-African-Indian	ERR038270	2	lineage3	1	lineage3	FALSE	0,984924623115578	1
CAS1-Kili	RD750	lineage3.1.1	0,984924623115578	East-African-Indian	ERR038270	3	lineage3	1	lineage3	FALSE	0,984924623115578	1
CAS	RD750	lineage3	0,99764468371467	East-African-Indian	ERR038271	1	lineage3	1	lineage3	FALSE	0,991596638655462	0,99764468371467
Non-CAS1-Delhi	RD750	lineage3.1	0,991596638655462	East-African-Indian	ERR038271	2	lineage3	1	lineage3	FALSE	0,991596638655462	0,99764468371467
CAS1-Kili	RD750	lineage3.1.1	0,994011976047904	East-African-Indian	ERR038271	3	lineage3	1	lineage3	FALSE	0,991596638655462	0,99764468371467
CAS	RD750	lineage3	0,997379149679674	East-African-Indian	ERR038272	1	lineage3	1	lineage3	FALSE	0,985840707964602	1
Non-CAS1-Delhi	RD750	lineage3.1	1	East-African-Indian	ERR038272	2	lineage3	1	lineage3	FALSE	0,985840707964602	1
CAS1-Kili	RD750	lineage3.1.1	0,985840707964602	East-African-Indian	ERR038272	3	lineage3	1	lineage3	FALSE	0,985840707964602	1
CAS	RD750	lineage3	0,996854246766865	East-African-Indian	ERR038273	1	lineage3	1	lineage3	FALSE	0,991666666666667	1
Non-CAS1-Delhi	RD750	lineage3.1	1	East-African-Indian	ERR038273	2	lineage3	1	lineage3	FALSE	0,991666666666667	1
CAS1-Kili	RD750	lineage3.1.1	0,991666666666667	East-African-Indian	ERR038273	3	lineage3	1	lineage3	FALSE	0,991666666666667	1
LAM;T;S;X;H	None	lineage4	0,998149861239593	Euro-American	ERR038274	1	lineage4	1	lineage4	FALSE	0,990478576797795	0,998149861239593
T;X;H	None	lineage4.1	0,995873452544704	Euro-American	ERR038274	2	lineage4	1	lineage4	FALSE	0,990478576797795	0,998149861239593
X1;X2;X3	None	lineage4.1.1	0,990846681922197	Euro-American (X-type)	ERR038274	3	lineage4	1	lineage4	FALSE	0,990478576797795	0,998149861239593
X1;X3	RD193	lineage4.1.1.3	0,990478576797795	Euro-American (Haarlem)	ERR038274	4	lineage4	1	lineage4	FALSE	0,990478576797795	0,998149861239593
LAM;T;S;X;H	None	lineage4	0,994780793319415	Euro-American	ERR038275	1	lineage4	1	lineage4	FALSE	0,992769744160178	0,994780793319415
T;X;H	None	lineage4.1	0,993788819875776	Euro-American	ERR038275	2	lineage4	1	lineage4	FALSE	0,992769744160178	0,994780793319415
X1;X2;X3	None	lineage4.1.1	0,993023255813953	Euro-American (X-type)	ERR038275	3	lineage4	1	lineage4	FALSE	0,992769744160178	0,994780793319415
X1;X3	RD193	lineage4.1.1.3	0,992769744160178	Euro-American (Haarlem)	ERR038275	4	lineage4	1	lineage4	FALSE	0,992769744160178	0,994780793319415
LAM;T;S;X;H	None	lineage4	0,993927125506073	Euro-American	ERR038276	1	lineage4	1	lineage4	FALSE	0,991104133961277	1
T;X;H	None	lineage4.1	1	Euro-American	ERR038276	2	lineage4	1	lineage4	FALSE	0,991104133961277	1
X1;X2;X3	None	lineage4.1.1	0,998161764705882	Euro-American (X-type)	ERR038276	3	lineage4	1	lineage4	FALSE	0,991104133961277	1
X1;X3	RD193	lineage4.1.1.3	0,991104133961277	Euro-American (Haarlem)	ERR038276	4	lineage4	1	lineage4	FALSE	0,991104133961277	1
LAM;T;S;X;H	None	lineage4	0,998100664767331	Euro-American	ERR038277	1	lineage4	1	lineage4	FALSE	0,993150684931507	0,998100664767331
T;X;H	None	lineage4.1	0,997395833333333	Euro-American	ERR038277	2	lineage4	1	lineage4	FALSE	0,993150684931507	0,998100664767331
X1;X2;X3	None	lineage4.1.1	0,993150684931507	Euro-American (X-type)	ERR038277	3	lineage4	1	lineage4	FALSE	0,993150684931507	0,998100664767331
LAM;T;S;X;H	None	lineage4	1	Euro-American	ERR038278	1	lineage4	1	lineage4	FALSE	0,99748743718593	1
T;X;H	None	lineage4.1	1	Euro-American	ERR038278	2	lineage4	1	lineage4	FALSE	0,99748743718593	1
X1;X2;X3	None	lineage4.1.1	0,99748743718593	Euro-American (X-type)	ERR038278	3	lineage4	1	lineage4	FALSE	0,99748743718593	1
LAM;T;S;X;H	None	lineage4	1	Euro-American	ERR038279	1	lineage4	1	lineage4	FALSE	0,991662034463591	1
T;X;H	None	lineage4.1	1	Euro-American	ERR038279	2	lineage4	1	lineage4	FALSE	0,991662034463591	1
X1;X2;X3	None	lineage4.1.1	0,994897959183674	Euro-American (X-type)	ERR038279	3	lineage4	1	lineage4	FALSE	0,991662034463591	1
X1;X3	RD193	lineage4.1.1.3	0,991662034463591	Euro-American (Haarlem)	ERR038279	4	lineage4	1	lineage4	FALSE	0,991662034463591	1
CAS	RD750	lineage3	0,996480250293312	East-African-Indian	ERR038280	1	lineage3	1	lineage3	FALSE	0,996480250293312	0,996480250293312
LAM;T;S;X;H	None	lineage4	0,99781181619256	Euro-American	ERR038281	1	lineage4	1	lineage4	FALSE	0,987970711297071	0,99781181619256
T;X;H	None	lineage4.1	0,996309963099631	Euro-American	ERR038281	2	lineage4	1	lineage4	FALSE	0,987970711297071	0,99781181619256
X1;X2;X3	None	lineage4.1.1	0,992625368731563	Euro-American (X-type)	ERR038281	3	lineage4	1	lineage4	FALSE	0,987970711297071	0,99781181619256
X1;X3	RD193	lineage4.1.1.3	0,987970711297071	Euro-American (Haarlem)	ERR038281	4	lineage4	1	lineage4	FALSE	0,987970711297071	0,99781181619256
LAM;T;S;X;H	None	lineage4	0,997271487039563	Euro-American	ERR038282	1	lineage4	1	lineage4	FALSE	0,994117647058824	0,997271487039563
S;T	None	lineage4.4	0,996316758747698	Euro-American	ERR038282	2	lineage4	1	lineage4	FALSE	0,994117647058824	0,997271487039563
S;T	None	lineage4.4.1	0,994117647058824	Euro-American (S-type)	ERR038282	3	lineage4	1	lineage4	FALSE	0,994117647058824	0,997271487039563
T1	None	lineage4.4.1.2	0,994378306878307	Euro-American	ERR038282	4	lineage4	1	lineage4	FALSE	0,994117647058824	0,997271487039563
LAM;T;S;X;H	None	lineage4	0,998816568047337	Euro-American	ERR038283	1	lineage4	1	lineage4	FALSE	0,998816568047337	1
T1;T2;T3;T5	RD219	lineage4.8	1	Euro-American (mainly T)	ERR038283	2	lineage4	1	lineage4	FALSE	0,998816568047337	1
LAM;T;S;X;H	None	lineage4	1	Euro-American	ERR038284	1	lineage4	1	lineage4	FALSE	0,988721804511278	1
T1;T2;T3;T5	RD219	lineage4.8	0,988721804511278	Euro-American (mainly T)	ERR038284	2	lineage4	1	lineage4	FALSE	0,988721804511278	1
LAM;T;S;X;H	None	lineage4	0,996216897856242	Euro-American	ERR038285	1	lineage4	1	lineage4	FALSE	0,994809688581315	1
T;X;H	None	lineage4.1	1	Euro-American	ERR038285	2	lineage4	1	lineage4	FALSE	0,994809688581315	1
X1;X2;X3	None	lineage4.1.1	0,994809688581315	Euro-American (X-type)	ERR038285	3	lineage4	1	lineage4	FALSE	0,994809688581315	1
X1;X3	RD193	lineage4.1.1.3	0,995288574793875	Euro-American (Haarlem)	ERR038285	4	lineage4	1	lineage4	FALSE	0,994809688581315	1
LAM;T;S;X;H	None	lineage4	0,998940677966102	Euro-American	ERR038286	1	lineage4	1	lineage4	FALSE	0,990580847723705	0,998940677966102
T;X;H	None	lineage4.1	0,996825396825397	Euro-American	ERR038286	2	lineage4	1	lineage4	FALSE	0,990580847723705	0,998940677966102
X1;X2;X3	None	lineage4.1.1	0,990580847723705	Euro-American (X-type)	ERR038286	3	lineage4	1	lineage4	FALSE	0,990580847723705	0,998940677966102
X1;X3	RD193	lineage4.1.1.3	0,991609858416361	Euro-American (Haarlem)	ERR038286	4	lineage4	1	lineage4	FALSE	0,990580847723705	0,998940677966102
CAS	RD750	lineage3	0,999462076385153	East-African-Indian	ERR038287	1	lineage3	1	lineage3	FALSE	0,999462076385153	0,999462076385153
CAS	RD750	lineage3	0,997069167643611	East-African-Indian	ERR038288	1	lineage3	1	lineage3	FALSE	0,997069167643611	0,997069167643611
LAM;T;S;X;H	None	lineage4	0,99636803874092	Euro-American	ERR038290	1	lineage4	1	lineage4	FALSE	0,995081967213115	1
mainly-LAM	None	lineage4.3	1	Euro-American (LAM)	ERR038290	2	lineage4	1	lineage4	FALSE	0,995081967213115	1
LAM;T	RD115	lineage4.3.3	0,995081967213115	Euro-American (LAM)	ERR038290	3	lineage4	1	lineage4	FALSE	0,995081967213115	1
LAM;T;S;X;H	None	lineage4	0,998575498575499	Euro-American	ERR038291	1	lineage4	1	lineage4	FALSE	0,997836668469443	0,99860529986053
H;T;LAM	None	lineage4.2	0,997836668469443	Euro-American	ERR038291	2	lineage4	1	lineage4	FALSE	0,997836668469443	0,99860529986053
T;LAM7-TUR	None	lineage4.2.2	0,99860529986053	Euro-American (Ural)	ERR038291	3	lineage4	1	lineage4	FALSE	0,997836668469443	0,99860529986053
LAM;T;S;X;H	None	lineage4	0,998858447488584	Euro-American	ERR038292	1	lineage4	1	lineage4	FALSE	0,997648165569144	0,999025341130604
H;T;LAM	None	lineage4.2	0,997648165569144	Euro-American	ERR038292	2	lineage4	1	lineage4	FALSE	0,997648165569144	0,999025341130604
T;LAM7-TUR	None	lineage4.2.2	0,999025341130604	Euro-American (Ural)	ERR038292	3	lineage4	1	lineage4	FALSE	0,997648165569144	0,999025341130604
LAM;T;S;X;H	None	lineage4	0,994020926756353	Euro-American	ERR038293	1	lineage4	1	lineage4	FALSE	0,988700564971751	0,996086105675147
mainly-LAM	None	lineage4.3	0,988700564971751	Euro-American (LAM)	ERR038293	2	lineage4	1	lineage4	FALSE	0,988700564971751	0,996086105675147
LAM;T	RD115	lineage4.3.3	0,996086105675147	Euro-American (LAM)	ERR038293	3	lineage4	1	lineage4	FALSE	0,988700564971751	0,996086105675147
LAM;T;S;X;H	None	lineage4	0,998542274052478	Euro-American	ERR038294	1	lineage4	1	lineage4	FALSE	0,991360691144708	1
T;X;H	None	lineage4.1	1	Euro-American	ERR038294	2	lineage4	1	lineage4	FALSE	0,991360691144708	1
X1;X2;X3	None	lineage4.1.1	0,99438202247191	Euro-American (X-type)	ERR038294	3	lineage4	1	lineage4	FALSE	0,991360691144708	1
X1;X3	RD193	lineage4.1.1.3	0,991360691144708	Euro-American (Haarlem)	ERR038294	4	lineage4	1	lineage4	FALSE	0,991360691144708	1
LAM;T;S;X;H	None	lineage4	0,997392438070404	Euro-American	ERR038295	1	lineage4	1	lineage4	FALSE	0,988479262672811	1
T;X;H	None	lineage4.1	1	Euro-American	ERR038295	2	lineage4	1	lineage4	FALSE	0,988479262672811	1
X1;X2;X3	None	lineage4.1.1	0,988479262672811	Euro-American (X-type)	ERR038295	3	lineage4	1	lineage4	FALSE	0,988479262672811	1
X1;X3	RD193	lineage4.1.1.3	0,992227979274611	Euro-American (Haarlem)	ERR038295	4	lineage4	1	lineage4	FALSE	0,988479262672811	1
LAM;T;S;X;H	None	lineage4	0,99702823179792	Euro-American	ERR038296	1	lineage4	1	lineage4	FALSE	0,985882352941176	0,99702823179792
T;X;H	None	lineage4.1	0,995689655172414	Euro-American	ERR038296	2	lineage4	1	lineage4	FALSE	0,985882352941176	0,99702823179792
X1;X2;X3	None	lineage4.1.1	0,994459833795014	Euro-American (X-type)	ERR038296	3	lineage4	1	lineage4	FALSE	0,985882352941176	0,99702823179792
X1;X3	RD193	lineage4.1.1.3	0,985882352941176	Euro-American (Haarlem)	ERR038296	4	lineage4	1	lineage4	FALSE	0,985882352941176	0,99702823179792
CAS	RD750	lineage3	0,997311827956989	East-African-Indian	ERR038298	1	lineage3	1	lineage3	FALSE	0,986962190352021	0,997311827956989
Non-CAS1-Delhi	RD750	lineage3.1	0,99	East-African-Indian	ERR038298	2	lineage3	1	lineage3	FALSE	0,986962190352021	0,997311827956989
CAS1-Kili	RD750	lineage3.1.1	0,986962190352021	East-African-Indian	ERR038298	3	lineage3	1	lineage3	FALSE	0,986962190352021	0,997311827956989
CAS	RD750	lineage3	0,997368421052632	East-African-Indian	ERR038299	1	lineage3	1	lineage3	FALSE	0,9888	1
Non-CAS1-Delhi	RD750	lineage3.1	1	East-African-Indian	ERR038299	2	lineage3	1	lineage3	FALSE	0,9888	1
CAS1-Kili	RD750	lineage3.1.1	0,9888	East-African-Indian	ERR038299	3	lineage3	1	lineage3	FALSE	0,9888	1
CAS	RD750	lineage3	0,996510468594217	East-African-Indian	ERR038300	1	lineage3	1	lineage3	FALSE	0,981481481481482	0,996510468594217
Non-CAS1-Delhi	RD750	lineage3.1	0,988636363636364	East-African-Indian	ERR038300	2	lineage3	1	lineage3	FALSE	0,981481481481482	0,996510468594217
CAS1-Kili	RD750	lineage3.1.1	0,981481481481482	East-African-Indian	ERR038300	3	lineage3	1	lineage3	FALSE	0,981481481481482	0,996510468594217
LAM;T;S;X;H	None	lineage4	0,996533795493934	Euro-American	ERR038736	1	lineage4	1	lineage4	FALSE	0,98936170212766	0,996533795493934
mainly-LAM	None	lineage4.3	0,995098039215686	Euro-American (LAM)	ERR038736	2	lineage4	1	lineage4	FALSE	0,98936170212766	0,996533795493934
LAM	RD174	lineage4.3.4	0,996131528046422	Euro-American (LAM)	ERR038736	3	lineage4	1	lineage4	FALSE	0,98936170212766	0,996533795493934
LAM1;LAM4;LAM11	RD174	lineage4.3.4.2	0,98936170212766	Euro-American (LAM)	ERR038736	4	lineage4	1	lineage4	FALSE	0,98936170212766	0,996533795493934
LAM;T;S;X;H	None	lineage4	0,998215348007139	Euro-American	ERR038739	1	lineage4	1	lineage4	FALSE	0,994967287367891	0,998215348007139
T;LAM	None	lineage4.6	0,994978028876334	Euro-American	ERR038739	2	lineage4	1	lineage4	FALSE	0,994967287367891	0,998215348007139
T2	RD724	lineage4.6.1	0,994967287367891	Euro-American (Uganda)	ERR038739	3	lineage4	1	lineage4	FALSE	0,994967287367891	0,998215348007139
T2	RD724	lineage4.6.1.2	0,996514575411914	Euro-American	ERR038739	4	lineage4	1	lineage4	FALSE	0,994967287367891	0,998215348007139
LAM;T;S;X;H	None	lineage4	0,999214454045562	Euro-American	ERR038740	1	lineage4	1	lineage4	FALSE	0,996676360614873	0,999383096853794
T;LAM	None	lineage4.6	0,998453209590101	Euro-American	ERR038740	2	lineage4	1	lineage4	FALSE	0,996676360614873	0,999383096853794
T2	RD724	lineage4.6.1	0,999383096853794	Euro-American (Uganda)	ERR038740	3	lineage4	1	lineage4	FALSE	0,996676360614873	0,999383096853794
T2	RD724	lineage4.6.1.2	0,996676360614873	Euro-American	ERR038740	4	lineage4	1	lineage4	FALSE	0,996676360614873	0,999383096853794
LAM;T;S;X;H	None	lineage4	0,994374120956399	Euro-American	ERR038741	1	lineage4	1	lineage4	FALSE	0,994374120956399	0,997142857142857
H;T;LAM	None	lineage4.2	0,997137950772753	Euro-American	ERR038741	2	lineage4	1	lineage4	FALSE	0,994374120956399	0,997142857142857
T;LAM7-TUR	None	lineage4.2.2	0,997142857142857	Euro-American (Ural)	ERR038741	3	lineage4	1	lineage4	FALSE	0,994374120956399	0,997142857142857
LAM;T;S;X;H	None	lineage4	0,997429305912596	Euro-American	ERR038742	1	lineage4	1	lineage4	FALSE	0,992063492063492	0,997429305912596
T1;T2;T3;T5	RD219	lineage4.8	0,992063492063492	Euro-American (mainly T)	ERR038742	2	lineage4	1	lineage4	FALSE	0,992063492063492	0,997429305912596
CAS	RD750	lineage3	0,996450939457203	East-African-Indian	ERR038743	1	lineage3	1	lineage3	FALSE	0,996450939457203	0,996450939457203
LAM;T;S;X;H	None	lineage4	0,99630314232902	Euro-American	ERR038744	1	lineage4	1	lineage4	FALSE	0,986984815618221	1
mainly-LAM	None	lineage4.3	0,994011976047904	Euro-American (LAM)	ERR038744	2	lineage4	1	lineage4	FALSE	0,986984815618221	1
LAM	RD174	lineage4.3.4	0,986984815618221	Euro-American (LAM)	ERR038744	3	lineage4	1	lineage4	FALSE	0,986984815618221	1
LAM1;LAM4;LAM11	RD174	lineage4.3.4.2	1	Euro-American (LAM)	ERR038744	4	lineage4	1	lineage4	FALSE	0,986984815618221	1
LAM11	RD174	lineage4.3.4.2.1	1	Euro-American (LAM)	ERR038744	5	lineage4	1	lineage4	FALSE	0,986984815618221	1
LAM;T;S;X;H	None	lineage4	0,997780244173141	Euro-American	ERR038745	1	lineage4	1	lineage4	FALSE	0,975047984644914	0,997780244173141
mainly-LAM	None	lineage4.3	0,99644128113879	Euro-American (LAM)	ERR038745	2	lineage4	1	lineage4	FALSE	0,975047984644914	0,997780244173141
LAM	RD174	lineage4.3.4	0,995321637426901	Euro-American (LAM)	ERR038745	3	lineage4	1	lineage4	FALSE	0,975047984644914	0,997780244173141
LAM1;LAM4;LAM11	RD174	lineage4.3.4.2	0,996389891696751	Euro-American (LAM)	ERR038745	4	lineage4	1	lineage4	FALSE	0,975047984644914	0,997780244173141
LAM11	RD174	lineage4.3.4.2.1	0,975047984644914	Euro-American (LAM)	ERR038745	5	lineage4	1	lineage4	FALSE	0,975047984644914	0,997780244173141
Beijing	RD105	lineage2	0,995424504321301	East-Asian	ERR038746	1	lineage2	1	lineage2	FALSE	0,995424504321301	0,998646820027064
Beijing-RD207	RD105;RD207	lineage2.2	0,996305418719212	East-Asian (Beijing)	ERR038746	2	lineage2	1	lineage2	FALSE	0,995424504321301	0,998646820027064
Beijing-RD181	RD105;RD207;RD181	lineage2.2.1	0,998646820027064	East-Asian (Beijing)	ERR038746	3	lineage2	1	lineage2	FALSE	0,995424504321301	0,998646820027064
LAM;T;S;X;H	None	lineage4	0,997979797979798	Euro-American	ERR038747	1	lineage4	1	lineage4	FALSE	0,996996996996997	0,997979797979798
T1;T2;T3;T5	RD219	lineage4.8	0,996996996996997	Euro-American (mainly T)	ERR038747	2	lineage4	1	lineage4	FALSE	0,996996996996997	0,997979797979798
LAM;T;S;X;H	None	lineage4	0,997760358342665	Euro-American	ERR038748	1	lineage4	1	lineage4	FALSE	0,99305957200694	0,999088422971741
T;LAM	None	lineage4.6	0,998787878787879	Euro-American	ERR038748	2	lineage4	1	lineage4	FALSE	0,99305957200694	0,999088422971741
T2	RD724	lineage4.6.1	0,999088422971741	Euro-American (Uganda)	ERR038748	3	lineage4	1	lineage4	FALSE	0,99305957200694	0,999088422971741
T2	RD724	lineage4.6.1.2	0,99305957200694	Euro-American	ERR038748	4	lineage4	1	lineage4	FALSE	0,99305957200694	0,999088422971741
LAM;T;S;X;H	None	lineage4	0,99818676337262	Euro-American	ERR038749	1	lineage4	1	lineage4	FALSE	0,99452269170579	0,99818676337262
T;LAM	None	lineage4.6	0,997987927565392	Euro-American	ERR038749	2	lineage4	1	lineage4	FALSE	0,99452269170579	0,99818676337262
T2	RD724	lineage4.6.1	0,99452269170579	Euro-American (Uganda)	ERR038749	3	lineage4	1	lineage4	FALSE	0,99452269170579	0,99818676337262
T2	RD724	lineage4.6.1.2	0,996923076923077	Euro-American	ERR038749	4	lineage4	1	lineage4	FALSE	0,99452269170579	0,99818676337262
LAM;T;S;X;H	None	lineage4	0,999059266227658	Euro-American	ERR038750	1	lineage4	1	lineage4	FALSE	0,993050193050193	0,999059266227658
T;LAM	None	lineage4.6	0,996299722479186	Euro-American	ERR038750	2	lineage4	1	lineage4	FALSE	0,993050193050193	0,999059266227658
T2	RD724	lineage4.6.1	0,993050193050193	Euro-American (Uganda)	ERR038750	3	lineage4	1	lineage4	FALSE	0,993050193050193	0,999059266227658
T2	RD724	lineage4.6.1.2	0,995145631067961	Euro-American	ERR038750	4	lineage4	1	lineage4	FALSE	0,993050193050193	0,999059266227658
LAM;T;S;X;H	None	lineage4	0,997448979591837	Euro-American	ERR038751	1	lineage4	1	lineage4	FALSE	0,994014365522745	0,997448979591837
T;X;H	None	lineage4.1	0,994778067885117	Euro-American	ERR038751	2	lineage4	1	lineage4	FALSE	0,994014365522745	0,997448979591837
X1;X2;X3	None	lineage4.1.1	0,997113997113997	Euro-American (X-type)	ERR038751	3	lineage4	1	lineage4	FALSE	0,994014365522745	0,997448979591837
X1;X3	RD193	lineage4.1.1.3	0,994014365522745	Euro-American (Haarlem)	ERR038751	4	lineage4	1	lineage4	FALSE	0,994014365522745	0,997448979591837
CAS	RD750	lineage3	0,996988707653701	East-African-Indian	ERR038752	1	lineage3	1	lineage3	FALSE	0,991534391534391	0,996988707653701
Non-CAS1-Delhi	RD750	lineage3.1	0,994736842105263	East-African-Indian	ERR038752	2	lineage3	1	lineage3	FALSE	0,991534391534391	0,996988707653701
CAS;CAS2	RD750	lineage3.1.2	0,991534391534391	East-African-Indian	ERR038752	3	lineage3	1	lineage3	FALSE	0,991534391534391	0,996988707653701
CAS2	RD750	lineage3.1.2.1	0,995664739884393	East-African-Indian	ERR038752	4	lineage3	1	lineage3	FALSE	0,991534391534391	0,996988707653701
CAS	RD750	lineage3	0,995729971533144	East-African-Indian	ERR038753	1	lineage3	1	lineage3	FALSE	0,99125	0,99905303030303
Non-CAS1-Delhi	RD750	lineage3.1	0,995305164319249	East-African-Indian	ERR038753	2	lineage3	1	lineage3	FALSE	0,99125	0,99905303030303
CAS;CAS2	RD750	lineage3.1.2	0,99905303030303	East-African-Indian	ERR038753	3	lineage3	1	lineage3	FALSE	0,99125	0,99905303030303
CAS2	RD750	lineage3.1.2.1	0,99125	East-African-Indian	ERR038753	4	lineage3	1	lineage3	FALSE	0,99125	0,99905303030303
LAM;T;S;X;H	None	lineage4	0,999241274658574	Euro-American	ERR038754	1	lineage4	1	lineage4	FALSE	0,990138067061144	0,999241274658574
S;T	None	lineage4.4	0,995645863570392	Euro-American	ERR038754	2	lineage4	1	lineage4	FALSE	0,990138067061144	0,999241274658574
S;T	None	lineage4.4.1	0,990138067061144	Euro-American (S-type)	ERR038754	3	lineage4	1	lineage4	FALSE	0,990138067061144	0,999241274658574
S;Orphans	None	lineage4.4.1.1	0,996718621821165	Euro-American	ERR038754	4	lineage4	1	lineage4	FALSE	0,990138067061144	0,999241274658574
LAM;T;S;X;H	None	lineage4	0,999141630901288	Euro-American	ERR038755	1	lineage4	1	lineage4	FALSE	0,992501973164957	0,999141630901288
T;X;H	None	lineage4.1	0,997175141242938	Euro-American	ERR038755	2	lineage4	1	lineage4	FALSE	0,992501973164957	0,999141630901288
X1;X2;X3	None	lineage4.1.1	0,994350282485876	Euro-American (X-type)	ERR038755	3	lineage4	1	lineage4	FALSE	0,992501973164957	0,999141630901288
X1;X3	RD193	lineage4.1.1.3	0,992501973164957	Euro-American (Haarlem)	ERR038755	4	lineage4	1	lineage4	FALSE	0,992501973164957	0,999141630901288
CAS	RD750	lineage3	0,999074930619796	East-African-Indian	ERR039323	1	lineage3	1	lineage3	FALSE	0,988262910798122	1
Non-CAS1-Delhi	RD750	lineage3.1	1	East-African-Indian	ERR039323	2	lineage3	1	lineage3	FALSE	0,988262910798122	1
CAS1-Kili	RD750	lineage3.1.1	0,988262910798122	East-African-Indian	ERR039323	3	lineage3	1	lineage3	FALSE	0,988262910798122	1
CAS	RD750	lineage3	0,99873257287706	East-African-Indian	ERR039324	1	lineage3	1	lineage3	FALSE	0,990740740740741	0,99873257287706
Non-CAS1-Delhi	RD750	lineage3.1	0,990740740740741	East-African-Indian	ERR039324	2	lineage3	1	lineage3	FALSE	0,990740740740741	0,99873257287706
CAS;CAS2	RD750	lineage3.1.2	0,998242530755712	East-African-Indian	ERR039324	3	lineage3	1	lineage3	FALSE	0,990740740740741	0,99873257287706
CAS	RD750	lineage3.1.2.2	0,995779543197617	East-African-Indian	ERR039324	4	lineage3	1	lineage3	FALSE	0,990740740740741	0,99873257287706
LAM;T;S;X;H	None	lineage4	0,996794871794872	Euro-American	ERR039325	1	lineage4	1	lineage4	FALSE	0,994565217391304	0,996794871794872
T;X;H	None	lineage4.1	0,994565217391304	Euro-American	ERR039325	2	lineage4	1	lineage4	FALSE	0,994565217391304	0,996794871794872
X1;X2;X3	None	lineage4.1.1	0,994722955145119	Euro-American (X-type)	ERR039325	3	lineage4	1	lineage4	FALSE	0,994565217391304	0,996794871794872
X2	RD183	lineage4.1.1.1	0,996214988644966	Euro-American (X-type)	ERR039325	4	lineage4	1	lineage4	FALSE	0,994565217391304	0,996794871794872
LAM;T;S;X;H	None	lineage4	0,998198198198198	Euro-American	ERR039326	1	lineage4	1	lineage4	FALSE	0,996658711217184	0,998278829604131
T;X;H	None	lineage4.1	0,998278829604131	Euro-American	ERR039326	2	lineage4	1	lineage4	FALSE	0,996658711217184	0,998278829604131
X1;X2;X3	None	lineage4.1.1	0,997767857142857	Euro-American (X-type)	ERR039326	3	lineage4	1	lineage4	FALSE	0,996658711217184	0,998278829604131
X2	RD183	lineage4.1.1.1	0,996658711217184	Euro-American (X-type)	ERR039326	4	lineage4	1	lineage4	FALSE	0,996658711217184	0,998278829604131
LAM;T;S;X;H	None	lineage4	0,998535871156662	Euro-American	ERR039327	1	lineage4	1	lineage4	FALSE	0,997536945812808	1
T;X;H	None	lineage4.1	1	Euro-American	ERR039327	2	lineage4	1	lineage4	FALSE	0,997536945812808	1
X1;X2;X3	None	lineage4.1.1	0,997536945812808	Euro-American (X-type)	ERR039327	3	lineage4	1	lineage4	FALSE	0,997536945812808	1
X2	RD183	lineage4.1.1.1	0,998658618376928	Euro-American (X-type)	ERR039327	4	lineage4	1	lineage4	FALSE	0,997536945812808	1
LAM;T;S;X;H	None	lineage4	0,998589562764457	Euro-American	ERR039328	1	lineage4	1	lineage4	FALSE	0,994227994227994	1
T;X;H	None	lineage4.1	1	Euro-American	ERR039328	2	lineage4	1	lineage4	FALSE	0,994227994227994	1
X1;X2;X3	None	lineage4.1.1	1	Euro-American (X-type)	ERR039328	3	lineage4	1	lineage4	FALSE	0,994227994227994	1
X2	RD183	lineage4.1.1.1	0,994227994227994	Euro-American (X-type)	ERR039328	4	lineage4	1	lineage4	FALSE	0,994227994227994	1
LAM;T;S;X;H	None	lineage4	1	Euro-American	ERR039329	1	lineage4	1	lineage4	FALSE	0,994818652849741	1
T;X;H	None	lineage4.1	1	Euro-American	ERR039329	2	lineage4	1	lineage4	FALSE	0,994818652849741	1
X1;X2;X3	None	lineage4.1.1	0,994818652849741	Euro-American (X-type)	ERR039329	3	lineage4	1	lineage4	FALSE	0,994818652849741	1
X2	RD183	lineage4.1.1.1	0,997239475500345	Euro-American (X-type)	ERR039329	4	lineage4	1	lineage4	FALSE	0,994818652849741	1
LAM;T;S;X;H	None	lineage4	0,998313659359191	Euro-American	ERR039330	1	lineage4	1	lineage4	FALSE	0,984962406015038	1
mainly-LAM	None	lineage4.3	1	Euro-American (LAM)	ERR039330	2	lineage4	1	lineage4	FALSE	0,984962406015038	1
LAM	RD174	lineage4.3.4	0,998589562764457	Euro-American (LAM)	ERR039330	3	lineage4	1	lineage4	FALSE	0,984962406015038	1
LAM1;LAM4;LAM11	RD174	lineage4.3.4.2	0,9923273657289	Euro-American (LAM)	ERR039330	4	lineage4	1	lineage4	FALSE	0,984962406015038	1
LAM11	RD174	lineage4.3.4.2.1	0,984962406015038	Euro-American (LAM)	ERR039330	5	lineage4	1	lineage4	FALSE	0,984962406015038	1
CAS	RD750	lineage3	0,99944382647386	East-African-Indian	ERR039331	1	lineage3	1	lineage3	FALSE	0,99944382647386	0,99944382647386
CAS	RD750	lineage3	0,998355263157895	East-African-Indian	ERR039332	1	lineage3	1	lineage3	FALSE	0,998355263157895	0,998355263157895
CAS	RD750	lineage3	0,998759305210918	East-African-Indian	ERR039333	1	lineage3	1	lineage3	FALSE	0,998759305210918	0,998759305210918
CAS	RD750	lineage3	0,997722095671982	East-African-Indian	ERR039334	1	lineage3	1	lineage3	FALSE	0,997722095671982	0,997722095671982
LAM;T;S;X;H	None	lineage4	0,998456790123457	Euro-American	ERR039335	1	lineage4	1	lineage4	FALSE	0,992384299941418	1
mainly-LAM	None	lineage4.3	1	Euro-American (LAM)	ERR039335	2	lineage4	1	lineage4	FALSE	0,992384299941418	1
LAM9	None	lineage4.3.1	0,992384299941418	Euro-American (LAM)	ERR039335	3	lineage4	1	lineage4	FALSE	0,992384299941418	1
LAM;T;S;X;H	None	lineage4	0,996571428571429	Euro-American	ERR039336	1	lineage4	1	lineage4	FALSE	0,994742376445847	1
mainly-LAM	None	lineage4.3	1	Euro-American (LAM)	ERR039336	2	lineage4	1	lineage4	FALSE	0,994742376445847	1
LAM9	None	lineage4.3.1	0,994742376445847	Euro-American (LAM)	ERR039336	3	lineage4	1	lineage4	FALSE	0,994742376445847	1
LAM;T;S;X;H	None	lineage4	0,998896247240618	Euro-American	ERR039337	1	lineage4	1	lineage4	FALSE	0,995038340099233	0,998896247240618
mainly-LAM	None	lineage4.3	0,996960486322188	Euro-American (LAM)	ERR039337	2	lineage4	1	lineage4	FALSE	0,995038340099233	0,998896247240618
LAM9	None	lineage4.3.1	0,995038340099233	Euro-American (LAM)	ERR039337	3	lineage4	1	lineage4	FALSE	0,995038340099233	0,998896247240618
LAM;T;S;X;H	None	lineage4	0,997432605905006	Euro-American	ERR039338	1	lineage4	1	lineage4	FALSE	0,994332818134982	1
mainly-LAM	None	lineage4.3	1	Euro-American (LAM)	ERR039338	2	lineage4	1	lineage4	FALSE	0,994332818134982	1
LAM9	None	lineage4.3.1	0,994332818134982	Euro-American (LAM)	ERR039338	3	lineage4	1	lineage4	FALSE	0,994332818134982	1
LAM;T;S;X;H	None	lineage4	1	Euro-American	ERR039339	1	lineage4	1	lineage4	FALSE	1	1
T1;T2;T3;T5	RD219	lineage4.8	1	Euro-American (mainly T)	ERR039339	2	lineage4	1	lineage4	FALSE	1	1
LAM;T;S;X;H	None	lineage4	0,995839112343967	Euro-American	ERR039340	1	lineage4	1	lineage4	FALSE	0,995839112343967	1
T1;T2;T3;T5	RD219	lineage4.8	1	Euro-American (mainly T)	ERR039340	2	lineage4	1	lineage4	FALSE	0,995839112343967	1
LAM;T;S;X;H	None	lineage4	1	Euro-American	ERR039341	1	lineage4	1	lineage4	FALSE	1	1
T1;T2;T3;T5	RD219	lineage4.8	1	Euro-American (mainly T)	ERR039341	2	lineage4	1	lineage4	FALSE	1	1
LAM;T;S;X;H	None	lineage4	0,998800959232614	Euro-American	ERR039342	1	lineage4	1	lineage4	FALSE	0,998800959232614	1
T1;T2;T3;T5	RD219	lineage4.8	1	Euro-American (mainly T)	ERR039342	2	lineage4	1	lineage4	FALSE	0,998800959232614	1
LAM;T;S;X;H	None	lineage4	1	Euro-American	ERR039343	1	lineage4	1	lineage4	FALSE	0,9880810488677	1
S;T	None	lineage4.4	0,996978851963746	Euro-American	ERR039343	2	lineage4	1	lineage4	FALSE	0,9880810488677	1
S;T	None	lineage4.4.1	0,9880810488677	Euro-American (S-type)	ERR039343	3	lineage4	1	lineage4	FALSE	0,9880810488677	1
T1	None	lineage4.4.1.2	0,996846669294442	Euro-American	ERR039343	4	lineage4	1	lineage4	FALSE	0,9880810488677	1
LAM;T;S;X;H	None	lineage4	0,998904709748083	Euro-American	ERR039344	1	lineage4	1	lineage4	FALSE	0,996219281663516	1
T;X;H	None	lineage4.1	1	Euro-American	ERR039344	2	lineage4	1	lineage4	FALSE	0,996219281663516	1
T;H	None	lineage4.1.2	1	Euro-American (X-type)	ERR039344	3	lineage4	1	lineage4	FALSE	0,996219281663516	1
T1;H1	RD182	lineage4.1.2.1	0,996219281663516	Euro-American (X-type)	ERR039344	4	lineage4	1	lineage4	FALSE	0,996219281663516	1
LAM;T;S;X;H	None	lineage4	1	Euro-American	ERR039345	1	lineage4	1	lineage4	FALSE	0,997446373850868	1
H;T;LAM	None	lineage4.2	0,997446373850868	Euro-American	ERR039345	2	lineage4	1	lineage4	FALSE	0,997446373850868	1
T;LAM7-TUR	None	lineage4.2.2	0,998780487804878	Euro-American (Ural)	ERR039345	3	lineage4	1	lineage4	FALSE	0,997446373850868	1
LAM;T;S;X;H	None	lineage4	0,998589562764457	Euro-American	ERR039346	1	lineage4	1	lineage4	FALSE	0,994568906992532	1
T;X;H	None	lineage4.1	1	Euro-American	ERR039346	2	lineage4	1	lineage4	FALSE	0,994568906992532	1
X1;X2;X3	None	lineage4.1.1	0,994871794871795	Euro-American (X-type)	ERR039346	3	lineage4	1	lineage4	FALSE	0,994568906992532	1
X1;X3	RD193	lineage4.1.1.3	0,994568906992532	Euro-American (Haarlem)	ERR039346	4	lineage4	1	lineage4	FALSE	0,994568906992532	1
CAS	RD750	lineage3	0,99197592778335	East-African-Indian	ERR040086	1	lineage3	1	lineage3	FALSE	0,970114942528736	0,99197592778335
Non-CAS1-Delhi	RD750	lineage3.1	0,984848484848485	East-African-Indian	ERR040086	2	lineage3	1	lineage3	FALSE	0,970114942528736	0,99197592778335
CAS1-Kili	RD750	lineage3.1.1	0,970114942528736	East-African-Indian	ERR040086	3	lineage3	1	lineage3	FALSE	0,970114942528736	0,99197592778335
CAS	RD750	lineage3	0,99180607715944	East-African-Indian	ERR040087	1	lineage3	1	lineage3	FALSE	0,980582524271845	0,99180607715944
Non-CAS1-Delhi	RD750	lineage3.1	0,985401459854015	East-African-Indian	ERR040087	2	lineage3	1	lineage3	FALSE	0,980582524271845	0,99180607715944
CAS1-Kili	RD750	lineage3.1.1	0,980582524271845	East-African-Indian	ERR040087	3	lineage3	1	lineage3	FALSE	0,980582524271845	0,99180607715944
CAS	RD750	lineage3	0,9943032427695	East-African-Indian	ERR040088	1	lineage3	1	lineage3	FALSE	0,986342943854325	1
Non-CAS1-Delhi	RD750	lineage3.1	1	East-African-Indian	ERR040088	2	lineage3	1	lineage3	FALSE	0,986342943854325	1
CAS1-Kili	RD750	lineage3.1.1	0,986342943854325	East-African-Indian	ERR040088	3	lineage3	1	lineage3	FALSE	0,986342943854325	1
CAS	RD750	lineage3	0,995652173913044	East-African-Indian	ERR040089	1	lineage3	1	lineage3	FALSE	0,979635584137192	0,995652173913044
Non-CAS1-Delhi	RD750	lineage3.1	0,992700729927007	East-African-Indian	ERR040089	2	lineage3	1	lineage3	FALSE	0,979635584137192	0,995652173913044
CAS1-Kili	RD750	lineage3.1.1	0,979635584137192	East-African-Indian	ERR040089	3	lineage3	1	lineage3	FALSE	0,979635584137192	0,995652173913044
CAS	RD750	lineage3	0,993230537796164	East-African-Indian	ERR040090	1	lineage3	1	lineage3	FALSE	0,973913043478261	0,993230537796164
Non-CAS1-Delhi	RD750	lineage3.1	0,973913043478261	East-African-Indian	ERR040090	2	lineage3	1	lineage3	FALSE	0,973913043478261	0,993230537796164
CAS1-Kili	RD750	lineage3.1.1	0,977611940298508	East-African-Indian	ERR040090	3	lineage3	1	lineage3	FALSE	0,973913043478261	0,993230537796164
CAS	RD750	lineage3	0,991260014566642	East-African-Indian	ERR040091	1	lineage3	1	lineage3	FALSE	0,972318339100346	1
Non-CAS1-Delhi	RD750	lineage3.1	1	East-African-Indian	ERR040091	2	lineage3	1	lineage3	FALSE	0,972318339100346	1
CAS1-Kili	RD750	lineage3.1.1	0,972318339100346	East-African-Indian	ERR040091	3	lineage3	1	lineage3	FALSE	0,972318339100346	1
CAS	RD750	lineage3	0,995293379353624	East-African-Indian	ERR040093	1	lineage3	1	lineage3	FALSE	0,986315789473684	1
Non-CAS1-Delhi	RD750	lineage3.1	1	East-African-Indian	ERR040093	2	lineage3	1	lineage3	FALSE	0,986315789473684	1
CAS1-Kili	RD750	lineage3.1.1	0,986315789473684	East-African-Indian	ERR040093	3	lineage3	1	lineage3	FALSE	0,986315789473684	1
LAM;T;S;X;H	None	lineage4	0,996963562753036	Euro-American	ERR040094	1	lineage4	1	lineage4	FALSE	0,996963562753036	0,997101449275362
T1;T2;T3;T5	RD219	lineage4.8	0,997101449275362	Euro-American (mainly T)	ERR040094	2	lineage4	1	lineage4	FALSE	0,996963562753036	0,997101449275362
LAM;T;S;X;H	None	lineage4	0,993865030674847	Euro-American	ERR040095	1	lineage4	1	lineage4	FALSE	0,993079584775087	0,993865030674847
T1;T2;T3;T5	RD219	lineage4.8	0,993079584775087	Euro-American (mainly T)	ERR040095	2	lineage4	1	lineage4	FALSE	0,993079584775087	0,993865030674847
LAM;T;S;X;H	None	lineage4	0,991951710261569	Euro-American	ERR040096	1	lineage4	1	lineage4	FALSE	0,991951710261569	0,996402877697842
T1;T2;T3;T5	RD219	lineage4.8	0,996402877697842	Euro-American (mainly T)	ERR040096	2	lineage4	1	lineage4	FALSE	0,991951710261569	0,996402877697842
LAM;T;S;X;H	None	lineage4	0,996651785714286	Euro-American	ERR040097	1	lineage4	1	lineage4	FALSE	0,993548387096774	0,996651785714286
T1;T2;T3;T5	RD219	lineage4.8	0,993548387096774	Euro-American (mainly T)	ERR040097	2	lineage4	1	lineage4	FALSE	0,993548387096774	0,996651785714286
LAM;T;S;X;H	None	lineage4	0,992307692307692	Euro-American	ERR040098	1	lineage4	1	lineage4	FALSE	0,992307692307692	0,995884773662551
T1;T2;T3;T5	RD219	lineage4.8	0,995884773662551	Euro-American (mainly T)	ERR040098	2	lineage4	1	lineage4	FALSE	0,992307692307692	0,995884773662551
LAM;T;S;X;H	None	lineage4	0,995876288659794	Euro-American	ERR040099	1	lineage4	1	lineage4	FALSE	0,993220338983051	0,995876288659794
T1;T2;T3;T5	RD219	lineage4.8	0,993220338983051	Euro-American (mainly T)	ERR040099	2	lineage4	1	lineage4	FALSE	0,993220338983051	0,995876288659794
LAM;T;S;X;H	None	lineage4	0,996685082872928	Euro-American	ERR040100	1	lineage4	1	lineage4	FALSE	0,996685082872928	1
T1;T2;T3;T5	RD219	lineage4.8	1	Euro-American (mainly T)	ERR040100	2	lineage4	1	lineage4	FALSE	0,996685082872928	1
LAM;T;S;X;H	None	lineage4	0,997867803837953	Euro-American	ERR040101	1	lineage4	1	lineage4	FALSE	0,997867803837953	1
T1;T2;T3;T5	RD219	lineage4.8	1	Euro-American (mainly T)	ERR040101	2	lineage4	1	lineage4	FALSE	0,997867803837953	1
LAM;T;S;X;H	None	lineage4	0,996742671009772	Euro-American	ERR040102	1	lineage4	1	lineage4	FALSE	0,996732026143791	0,996742671009772
T1;T2;T3;T5	RD219	lineage4.8	0,996732026143791	Euro-American (mainly T)	ERR040102	2	lineage4	1	lineage4	FALSE	0,996732026143791	0,996742671009772
LAM;T;S;X;H	None	lineage4	0,99866844207723	Euro-American	ERR040103	1	lineage4	1	lineage4	FALSE	0,99866844207723	1
T1;T2;T3;T5	RD219	lineage4.8	1	Euro-American (mainly T)	ERR040103	2	lineage4	1	lineage4	FALSE	0,99866844207723	1
LAM;T;S;X;H	None	lineage4	0,996487119437939	Euro-American	ERR040104	1	lineage4	1	lineage4	FALSE	0,996487119437939	1
T1;T2;T3;T5	RD219	lineage4.8	1	Euro-American (mainly T)	ERR040104	2	lineage4	1	lineage4	FALSE	0,996487119437939	1
LAM;T;S;X;H	None	lineage4	0,996978851963746	Euro-American	ERR040105	1	lineage4	1	lineage4	FALSE	0,996969696969697	0,996978851963746
T1;T2;T3;T5	RD219	lineage4.8	0,996969696969697	Euro-American (mainly T)	ERR040105	2	lineage4	1	lineage4	FALSE	0,996969696969697	0,996978851963746
CAS	RD750	lineage3	0,952918097106425	East-African-Indian	ERR040106	1	lineage3	1	lineage3	FALSE	0,930124223602484	0,963855421686747
Non-CAS1-Delhi	RD750	lineage3.1	0,963855421686747	East-African-Indian	ERR040106	2	lineage3	1	lineage3	FALSE	0,930124223602484	0,963855421686747
CAS1-Kili	RD750	lineage3.1.1	0,930124223602484	East-African-Indian	ERR040106	3	lineage3	1	lineage3	FALSE	0,930124223602484	0,963855421686747
CAS	RD750	lineage3	0,99187892211148	East-African-Indian	ERR040107	1	lineage3	1	lineage3	FALSE	0,978021978021978	0,99187892211148
Non-CAS1-Delhi	RD750	lineage3.1	0,978021978021978	East-African-Indian	ERR040107	2	lineage3	1	lineage3	FALSE	0,978021978021978	0,99187892211148
CAS1-Kili	RD750	lineage3.1.1	0,982630272952854	East-African-Indian	ERR040107	3	lineage3	1	lineage3	FALSE	0,978021978021978	0,99187892211148
CAS	RD750	lineage3	0,98729674796748	East-African-Indian	ERR040108	1	lineage3	1	lineage3	FALSE	0,958132045088567	0,98729674796748
Non-CAS1-Delhi	RD750	lineage3.1	0,96969696969697	East-African-Indian	ERR040108	2	lineage3	1	lineage3	FALSE	0,958132045088567	0,98729674796748
CAS1-Kili	RD750	lineage3.1.1	0,958132045088567	East-African-Indian	ERR040108	3	lineage3	1	lineage3	FALSE	0,958132045088567	0,98729674796748
LAM;T;S;X;H	None	lineage4	0,996706915477497	Euro-American	ERR040109	1	lineage4	1	lineage4	FALSE	0,996108949416342	1
T;X;H	None	lineage4.1	1	Euro-American	ERR040109	2	lineage4	1	lineage4	FALSE	0,996108949416342	1
X1;X2;X3	None	lineage4.1.1	0,996146435452794	Euro-American (X-type)	ERR040109	3	lineage4	1	lineage4	FALSE	0,996108949416342	1
X2	RD183	lineage4.1.1.1	0,996108949416342	Euro-American (X-type)	ERR040109	4	lineage4	1	lineage4	FALSE	0,996108949416342	1
LAM;T;S;X;H	None	lineage4	0,996945010183299	Euro-American	ERR040112	1	lineage4	1	lineage4	FALSE	0,986254295532646	0,996945010183299
mainly-LAM	None	lineage4.3	0,996923076923077	Euro-American (LAM)	ERR040112	2	lineage4	1	lineage4	FALSE	0,986254295532646	0,996945010183299
LAM	RD174	lineage4.3.4	0,993204983012458	Euro-American (LAM)	ERR040112	3	lineage4	1	lineage4	FALSE	0,986254295532646	0,996945010183299
LAM1;LAM4;LAM11	RD174	lineage4.3.4.2	0,996638655462185	Euro-American (LAM)	ERR040112	4	lineage4	1	lineage4	FALSE	0,986254295532646	0,996945010183299
LAM11	RD174	lineage4.3.4.2.1	0,986254295532646	Euro-American (LAM)	ERR040112	5	lineage4	1	lineage4	FALSE	0,986254295532646	0,996945010183299
CAS	RD750	lineage3	0,992268041237113	East-African-Indian	ERR040114	1	lineage3	1	lineage3	FALSE	0,972477064220184	1
Non-CAS1-Delhi	RD750	lineage3.1	1	East-African-Indian	ERR040114	2	lineage3	1	lineage3	FALSE	0,972477064220184	1
CAS;CAS2	RD750	lineage3.1.2	0,988524590163934	East-African-Indian	ERR040114	3	lineage3	1	lineage3	FALSE	0,972477064220184	1
CAS2	RD750	lineage3.1.2.1	0,972477064220184	East-African-Indian	ERR040114	4	lineage3	1	lineage3	FALSE	0,972477064220184	1
LAM;T;S;X;H	None	lineage4	0,997053045186641	Euro-American	ERR040115	1	lineage4	1	lineage4	FALSE	0,985157699443414	1
T;X;H	None	lineage4.1	1	Euro-American	ERR040115	2	lineage4	1	lineage4	FALSE	0,985157699443414	1
X1;X2;X3	None	lineage4.1.1	0,995588235294118	Euro-American (X-type)	ERR040115	3	lineage4	1	lineage4	FALSE	0,985157699443414	1
X1;X3	RD193	lineage4.1.1.3	0,985157699443414	Euro-American (Haarlem)	ERR040115	4	lineage4	1	lineage4	FALSE	0,985157699443414	1
CAS	RD750	lineage3	0,9932	East-African-Indian	ERR040118	1	lineage3	1	lineage3	FALSE	0,9932	0,9932
CAS	RD750	lineage3	0,996599924442765	East-African-Indian	ERR040119	1	lineage3	1	lineage3	FALSE	0,987623762376238	1
Non-CAS1-Delhi	RD750	lineage3.1	1	East-African-Indian	ERR040119	2	lineage3	1	lineage3	FALSE	0,987623762376238	1
CAS;CAS2	RD750	lineage3.1.2	0,992660550458716	East-African-Indian	ERR040119	3	lineage3	1	lineage3	FALSE	0,987623762376238	1
CAS2	RD750	lineage3.1.2.1	0,987623762376238	East-African-Indian	ERR040119	4	lineage3	1	lineage3	FALSE	0,987623762376238	1
LAM;T;S;X;H	None	lineage4	0,991425509110397	Euro-American	ERR040120	1	lineage4	1	lineage4	FALSE	0,984189723320158	1
mainly-LAM	None	lineage4.3	1	Euro-American (LAM)	ERR040120	2	lineage4	1	lineage4	FALSE	0,984189723320158	1
LAM	RD174	lineage4.3.4	0,996763754045307	Euro-American (LAM)	ERR040120	3	lineage4	1	lineage4	FALSE	0,984189723320158	1
LAM1;LAM4;LAM11	RD174	lineage4.3.4.2	0,99644128113879	Euro-American (LAM)	ERR040120	4	lineage4	1	lineage4	FALSE	0,984189723320158	1
LAM11	RD174	lineage4.3.4.2.1	0,984189723320158	Euro-American (LAM)	ERR040120	5	lineage4	1	lineage4	FALSE	0,984189723320158	1
EAI	RD239	lineage1	0,996956632006087	Indo-Oceanic	ERR040121	1	lineage1	1	lineage1	FALSE	0,992356687898089	0,996956632006087
EAI3;EAI4;EAI5;EAI6	RD239	lineage1.1	0,992356687898089	Indo-Oceanic	ERR040121	2	lineage1	1	lineage1	FALSE	0,992356687898089	0,996956632006087
EAI3;EAI5	RD239	lineage1.1.2	0,993451211525868	Indo-Oceanic	ERR040121	3	lineage1	1	lineage1	FALSE	0,992356687898089	0,996956632006087
LAM;T;S;X;H	None	lineage4	0,992087042532146	Euro-American	ERR040122	1	lineage4	1	lineage4	FALSE	0,989090909090909	0,992087042532146
T1;T2;T3;T5	RD219	lineage4.8	0,989090909090909	Euro-American (mainly T)	ERR040122	2	lineage4	1	lineage4	FALSE	0,989090909090909	0,992087042532146
CAS	RD750	lineage3	0,992434124706496	East-African-Indian	ERR040123	1	lineage3	1	lineage3	FALSE	0,987124463519313	0,993781094527363
Non-CAS1-Delhi	RD750	lineage3.1	0,987124463519313	East-African-Indian	ERR040123	2	lineage3	1	lineage3	FALSE	0,987124463519313	0,993781094527363
CAS;CAS2	RD750	lineage3.1.2	0,993781094527363	East-African-Indian	ERR040123	3	lineage3	1	lineage3	FALSE	0,987124463519313	0,993781094527363
CAS2	RD750	lineage3.1.2.1	0,98936170212766	East-African-Indian	ERR040123	4	lineage3	1	lineage3	FALSE	0,987124463519313	0,993781094527363
LAM;T;S;X;H	None	lineage4	0,996461429582449	Euro-American	ERR040124	1	lineage4	1	lineage4	FALSE	0,983783783783784	0,996461429582449
S;T	None	lineage4.4	0,988785046728972	Euro-American	ERR040124	2	lineage4	1	lineage4	FALSE	0,983783783783784	0,996461429582449
S;T	None	lineage4.4.1	0,983783783783784	Euro-American (S-type)	ERR040124	3	lineage4	1	lineage4	FALSE	0,983783783783784	0,996461429582449
S;Orphans	None	lineage4.4.1.1	0,991895803183792	Euro-American	ERR040124	4	lineage4	1	lineage4	FALSE	0,983783783783784	0,996461429582449
LAM;T;S;X;H	None	lineage4	0,992753623188406	Euro-American	ERR040125	1	lineage4	1	lineage4	FALSE	0,992753623188406	0,998552821997106
T;LAM	None	lineage4.6	0,998552821997106	Euro-American	ERR040125	2	lineage4	1	lineage4	FALSE	0,992753623188406	0,998552821997106
T2	RD724	lineage4.6.1	0,99579073962718	Euro-American (Uganda)	ERR040125	3	lineage4	1	lineage4	FALSE	0,992753623188406	0,998552821997106
T2	RD724	lineage4.6.1.2	0,99475851740921	Euro-American	ERR040125	4	lineage4	1	lineage4	FALSE	0,992753623188406	0,998552821997106
CAS	RD750	lineage3	0,993888242142026	East-African-Indian	ERR040126	1	lineage3	1	lineage3	FALSE	0,979768786127168	0,993888242142026
Non-CAS1-Delhi	RD750	lineage3.1	0,993006993006993	East-African-Indian	ERR040126	2	lineage3	1	lineage3	FALSE	0,979768786127168	0,993888242142026
CAS1-Kili	RD750	lineage3.1.1	0,979768786127168	East-African-Indian	ERR040126	3	lineage3	1	lineage3	FALSE	0,979768786127168	0,993888242142026
LAM;T;S;X;H	None	lineage4	0,998281786941581	Euro-American	ERR040127	1	lineage4	1	lineage4	FALSE	0,993394308943089	0,998281786941581
T;LAM	None	lineage4.6	0,995318352059925	Euro-American	ERR040127	2	lineage4	1	lineage4	FALSE	0,993394308943089	0,998281786941581
T2	RD724	lineage4.6.1	0,995069843878389	Euro-American (Uganda)	ERR040127	3	lineage4	1	lineage4	FALSE	0,993394308943089	0,998281786941581
T2	RD724	lineage4.6.1.2	0,993394308943089	Euro-American	ERR040127	4	lineage4	1	lineage4	FALSE	0,993394308943089	0,998281786941581
LAM;T;S;X;H	None	lineage4	0,998931623931624	Euro-American	ERR040128	1	lineage4	1	lineage4	FALSE	0,979915433403805	0,998931623931624
S;T	None	lineage4.4	0,987468671679198	Euro-American	ERR040128	2	lineage4	1	lineage4	FALSE	0,979915433403805	0,998931623931624
S;T	None	lineage4.4.1	0,979915433403805	Euro-American (S-type)	ERR040128	3	lineage4	1	lineage4	FALSE	0,979915433403805	0,998931623931624
S;Orphans	None	lineage4.4.1.1	0,991628296358309	Euro-American	ERR040128	4	lineage4	1	lineage4	FALSE	0,979915433403805	0,998931623931624
CAS	RD750	lineage3	0,991445427728614	East-African-Indian	ERR040129	1	lineage3	1	lineage3	FALSE	0,991445427728614	0,991445427728614
LAM;T;S;X;H	None	lineage4	0,996948893974066	Euro-American	ERR040130	1	lineage4	1	lineage4	FALSE	0,972375690607735	0,996948893974066
S;T	None	lineage4.4	0,988416988416988	Euro-American	ERR040130	2	lineage4	1	lineage4	FALSE	0,972375690607735	0,996948893974066
S;T	None	lineage4.4.1	0,972375690607735	Euro-American (S-type)	ERR040130	3	lineage4	1	lineage4	FALSE	0,972375690607735	0,996948893974066
S;Orphans	None	lineage4.4.1.1	0,99373508353222	Euro-American	ERR040130	4	lineage4	1	lineage4	FALSE	0,972375690607735	0,996948893974066
LAM;T;S;X;H	None	lineage4	0,994256999282125	Euro-American	ERR040131	1	lineage4	1	lineage4	FALSE	0,994119952959624	0,997025580011898
T;LAM	None	lineage4.6	0,994868035190616	Euro-American	ERR040131	2	lineage4	1	lineage4	FALSE	0,994119952959624	0,997025580011898
T2	RD724	lineage4.6.1	0,997025580011898	Euro-American (Uganda)	ERR040131	3	lineage4	1	lineage4	FALSE	0,994119952959624	0,997025580011898
T2	RD724	lineage4.6.1.2	0,994119952959624	Euro-American	ERR040131	4	lineage4	1	lineage4	FALSE	0,994119952959624	0,997025580011898
LAM;T;S;X;H	None	lineage4	0,995094031071137	Euro-American	ERR040132	1	lineage4	1	lineage4	FALSE	0,989769820971867	0,995094031071137
mainly-LAM	None	lineage4.3	0,992840095465394	Euro-American (LAM)	ERR040132	2	lineage4	1	lineage4	FALSE	0,989769820971867	0,995094031071137
LAM;T	RD115	lineage4.3.3	0,989769820971867	Euro-American (LAM)	ERR040132	3	lineage4	1	lineage4	FALSE	0,989769820971867	0,995094031071137
CAS	RD750	lineage3	0,993569131832797	East-African-Indian	ERR040133	1	lineage3	1	lineage3	FALSE	0,975490196078431	0,993569131832797
Non-CAS1-Delhi	RD750	lineage3.1	0,975490196078431	East-African-Indian	ERR040133	2	lineage3	1	lineage3	FALSE	0,975490196078431	0,993569131832797
CAS1-Kili	RD750	lineage3.1.1	0,976054732041049	East-African-Indian	ERR040133	3	lineage3	1	lineage3	FALSE	0,975490196078431	0,993569131832797
LAM;T;S;X;H	None	lineage4	0,99921875	Euro-American	ERR040134	1	lineage4	1	lineage4	FALSE	0,993150684931507	0,99921875
mainly-LAM	None	lineage4.3	0,993181818181818	Euro-American (LAM)	ERR040134	2	lineage4	1	lineage4	FALSE	0,993150684931507	0,99921875
LAM	RD174	lineage4.3.4	0,995388162951576	Euro-American (LAM)	ERR040134	3	lineage4	1	lineage4	FALSE	0,993150684931507	0,99921875
LAM1;LAM4;LAM11	RD174	lineage4.3.4.2	0,99741935483871	Euro-American (LAM)	ERR040134	4	lineage4	1	lineage4	FALSE	0,993150684931507	0,99921875
LAM11	RD174	lineage4.3.4.2.1	0,993150684931507	Euro-American (LAM)	ERR040134	5	lineage4	1	lineage4	FALSE	0,993150684931507	0,99921875
LAM;T;S;X;H	None	lineage4	0,995331465919701	Euro-American	ERR040135	1	lineage4	1	lineage4	FALSE	0,990727862772369	0,999021526418787
T;LAM	None	lineage4.6	0,999021526418787	Euro-American	ERR040135	2	lineage4	1	lineage4	FALSE	0,990727862772369	0,999021526418787
T2	RD724	lineage4.6.1	0,992057188244639	Euro-American (Uganda)	ERR040135	3	lineage4	1	lineage4	FALSE	0,990727862772369	0,999021526418787
T2	RD724	lineage4.6.1.2	0,990727862772369	Euro-American	ERR040135	4	lineage4	1	lineage4	FALSE	0,990727862772369	0,999021526418787
CAS	RD750	lineage3	0,994018205461638	East-African-Indian	ERR040136	1	lineage3	1	lineage3	FALSE	0,994018205461638	0,994018205461638
LAM;T;S;X;H	None	lineage4	0,996884735202492	Euro-American	ERR040137	1	lineage4	1	lineage4	FALSE	0,987093443469282	0,997076023391813
T;X;H	None	lineage4.1	0,997076023391813	Euro-American	ERR040137	2	lineage4	1	lineage4	FALSE	0,987093443469282	0,997076023391813
X1;X2;X3	None	lineage4.1.1	0,988990825688073	Euro-American (X-type)	ERR040137	3	lineage4	1	lineage4	FALSE	0,987093443469282	0,997076023391813
X1;X3	RD193	lineage4.1.1.3	0,987093443469282	Euro-American (Haarlem)	ERR040137	4	lineage4	1	lineage4	FALSE	0,987093443469282	0,997076023391813
LAM;T;S;X;H	None	lineage4	0,997032640949555	Euro-American	ERR040138	1	lineage4	1	lineage4	FALSE	0,985029940119761	0,997032640949555
T1	None	lineage4.9	0,985029940119761	Euro-American (H37Rv-like)	ERR040138	2	lineage4	1	lineage4	FALSE	0,985029940119761	0,997032640949555
CAS	RD750	lineage3	0,993851829080848	East-African-Indian	ERR040140	1	lineage3	1	lineage3	FALSE	0,993851829080848	0,993851829080848
CAS	RD750	lineage3	0,994650022291574	East-African-Indian	ERR040141	1	lineage3	1	lineage3	FALSE	0,994650022291574	0,994650022291574
LAM;T;S;X;H	None	lineage4	0,997977755308392	Euro-American	ERR040142	1	lineage4	1	lineage4	FALSE	0,981981981981982	1
mainly-LAM	None	lineage4.3	1	Euro-American (LAM)	ERR040142	2	lineage4	1	lineage4	FALSE	0,981981981981982	1
LAM	RD174	lineage4.3.4	0,991161616161616	Euro-American (LAM)	ERR040142	3	lineage4	1	lineage4	FALSE	0,981981981981982	1
LAM1;LAM4;LAM11	RD174	lineage4.3.4.2	0,997987927565392	Euro-American (LAM)	ERR040142	4	lineage4	1	lineage4	FALSE	0,981981981981982	1
LAM11	RD174	lineage4.3.4.2.1	0,981981981981982	Euro-American (LAM)	ERR040142	5	lineage4	1	lineage4	FALSE	0,981981981981982	1
CAS	RD750	lineage3	0,995192307692308	East-African-Indian	ERR046729	1	lineage3	1	lineage3	FALSE	0,99017199017199	1
Non-CAS1-Delhi	RD750	lineage3.1	1	East-African-Indian	ERR046729	2	lineage3	1	lineage3	FALSE	0,99017199017199	1
CAS1-Kili	RD750	lineage3.1.1	0,99017199017199	East-African-Indian	ERR046729	3	lineage3	1	lineage3	FALSE	0,99017199017199	1
CAS	RD750	lineage3	0,997400668399554	East-African-Indian	ERR046730	1	lineage3	1	lineage3	FALSE	0,992248062015504	0,997400668399554
Non-CAS1-Delhi	RD750	lineage3.1	0,992248062015504	East-African-Indian	ERR046730	2	lineage3	1	lineage3	FALSE	0,992248062015504	0,997400668399554
CAS;CAS2	RD750	lineage3.1.2	0,993736951983299	East-African-Indian	ERR046730	3	lineage3	1	lineage3	FALSE	0,992248062015504	0,997400668399554
CAS	RD750	lineage3.1.2.2	0,99481609479141	East-African-Indian	ERR046730	4	lineage3	1	lineage3	FALSE	0,992248062015504	0,997400668399554
LAM;T;S;X;H	None	lineage4	1	Euro-American	ERR046732	1	lineage4	1	lineage4	FALSE	0,994832041343669	1
mainly-LAM	None	lineage4.3	1	Euro-American (LAM)	ERR046732	2	lineage4	1	lineage4	FALSE	0,994832041343669	1
LAM	RD174	lineage4.3.4	0,994832041343669	Euro-American (LAM)	ERR046732	3	lineage4	1	lineage4	FALSE	0,994832041343669	1
LAM1;LAM4;LAM11	RD174	lineage4.3.4.2	1	Euro-American (LAM)	ERR046732	4	lineage4	1	lineage4	FALSE	0,994832041343669	1
LAM11	RD174	lineage4.3.4.2.1	1	Euro-American (LAM)	ERR046732	5	lineage4	1	lineage4	FALSE	0,994832041343669	1
LAM;T;S;X;H	None	lineage4	0,998442367601246	Euro-American	ERR046733	1	lineage4	1	lineage4	FALSE	0,992805755395683	1
T;X;H	None	lineage4.1	1	Euro-American	ERR046733	2	lineage4	1	lineage4	FALSE	0,992805755395683	1
X1;X2;X3	None	lineage4.1.1	0,992805755395683	Euro-American (X-type)	ERR046733	3	lineage4	1	lineage4	FALSE	0,992805755395683	1
X2	RD183	lineage4.1.1.1	0,993777777777778	Euro-American (X-type)	ERR046733	4	lineage4	1	lineage4	FALSE	0,992805755395683	1
LAM;T;S;X;H	None	lineage4	0,998577524893314	Euro-American	ERR046734	1	lineage4	1	lineage4	FALSE	0,987341772151899	1
T;X;H	None	lineage4.1	1	Euro-American	ERR046734	2	lineage4	1	lineage4	FALSE	0,987341772151899	1
X1;X2;X3	None	lineage4.1.1	0,987341772151899	Euro-American (X-type)	ERR046734	3	lineage4	1	lineage4	FALSE	0,987341772151899	1
X2	RD183	lineage4.1.1.1	0,996053670086819	Euro-American (X-type)	ERR046734	4	lineage4	1	lineage4	FALSE	0,987341772151899	1
LAM;T;S;X;H	None	lineage4	0,995081967213115	Euro-American	ERR046735	1	lineage4	1	lineage4	FALSE	0,994871794871795	1
T;X;H	None	lineage4.1	1	Euro-American	ERR046735	2	lineage4	1	lineage4	FALSE	0,994871794871795	1
X1;X2;X3	None	lineage4.1.1	0,99604743083004	Euro-American (X-type)	ERR046735	3	lineage4	1	lineage4	FALSE	0,994871794871795	1
X2	RD183	lineage4.1.1.1	0,994871794871795	Euro-American (X-type)	ERR046735	4	lineage4	1	lineage4	FALSE	0,994871794871795	1
LAM;T;S;X;H	None	lineage4	1	Euro-American	ERR046736	1	lineage4	1	lineage4	FALSE	0,995405819295559	1
T;X;H	None	lineage4.1	1	Euro-American	ERR046736	2	lineage4	1	lineage4	FALSE	0,995405819295559	1
X1;X2;X3	None	lineage4.1.1	1	Euro-American (X-type)	ERR046736	3	lineage4	1	lineage4	FALSE	0,995405819295559	1
X2	RD183	lineage4.1.1.1	0,995405819295559	Euro-American (X-type)	ERR046736	4	lineage4	1	lineage4	FALSE	0,995405819295559	1
LAM;T;S;X;H	None	lineage4	0,996870109546166	Euro-American	ERR046737	1	lineage4	1	lineage4	FALSE	0,996723996723997	1
T;X;H	None	lineage4.1	1	Euro-American	ERR046737	2	lineage4	1	lineage4	FALSE	0,996723996723997	1
X1;X2;X3	None	lineage4.1.1	0,996753246753247	Euro-American (X-type)	ERR046737	3	lineage4	1	lineage4	FALSE	0,996723996723997	1
X2	RD183	lineage4.1.1.1	0,996723996723997	Euro-American (X-type)	ERR046737	4	lineage4	1	lineage4	FALSE	0,996723996723997	1
LAM;T;S;X;H	None	lineage4	0,995738636363636	Euro-American	ERR046738	1	lineage4	1	lineage4	FALSE	0,995738636363636	1
T;X;H	None	lineage4.1	1	Euro-American	ERR046738	2	lineage4	1	lineage4	FALSE	0,995738636363636	1
X1;X2;X3	None	lineage4.1.1	0,996551724137931	Euro-American (X-type)	ERR046738	3	lineage4	1	lineage4	FALSE	0,995738636363636	1
X2	RD183	lineage4.1.1.1	0,997502081598668	Euro-American (X-type)	ERR046738	4	lineage4	1	lineage4	FALSE	0,995738636363636	1
LAM;T;S;X;H	None	lineage4	1	Euro-American	ERR046739	1	lineage4	1	lineage4	FALSE	0,99646017699115	1
T;X;H	None	lineage4.1	1	Euro-American	ERR046739	2	lineage4	1	lineage4	FALSE	0,99646017699115	1
X1;X2;X3	None	lineage4.1.1	1	Euro-American (X-type)	ERR046739	3	lineage4	1	lineage4	FALSE	0,99646017699115	1
X2	RD183	lineage4.1.1.1	0,99646017699115	Euro-American (X-type)	ERR046739	4	lineage4	1	lineage4	FALSE	0,99646017699115	1
LAM;T;S;X;H	None	lineage4	0,996992481203008	Euro-American	ERR046741	1	lineage4	1	lineage4	FALSE	0,993764614185503	0,996992481203008
T;X;H	None	lineage4.1	0,995	Euro-American	ERR046741	2	lineage4	1	lineage4	FALSE	0,993764614185503	0,996992481203008
X1;X2;X3	None	lineage4.1.1	0,996742671009772	Euro-American (X-type)	ERR046741	3	lineage4	1	lineage4	FALSE	0,993764614185503	0,996992481203008
X2	RD183	lineage4.1.1.1	0,993764614185503	Euro-American (X-type)	ERR046741	4	lineage4	1	lineage4	FALSE	0,993764614185503	0,996992481203008
LAM;T;S;X;H	None	lineage4	0,998175182481752	Euro-American	ERR046743	1	lineage4	1	lineage4	FALSE	0,994011976047904	1
T;X;H	None	lineage4.1	0,994011976047904	Euro-American	ERR046743	2	lineage4	1	lineage4	FALSE	0,994011976047904	1
X1;X2;X3	None	lineage4.1.1	1	Euro-American (X-type)	ERR046743	3	lineage4	1	lineage4	FALSE	0,994011976047904	1
X2	RD183	lineage4.1.1.1	0,994301994301994	Euro-American (X-type)	ERR046743	4	lineage4	1	lineage4	FALSE	0,994011976047904	1
LAM;T;S;X;H	None	lineage4	0,997134670487106	Euro-American	ERR046744	1	lineage4	1	lineage4	FALSE	0,99673735725938	1
T;X;H	None	lineage4.1	1	Euro-American	ERR046744	2	lineage4	1	lineage4	FALSE	0,99673735725938	1
X1;X2;X3	None	lineage4.1.1	1	Euro-American (X-type)	ERR046744	3	lineage4	1	lineage4	FALSE	0,99673735725938	1
X2	RD183	lineage4.1.1.1	0,99673735725938	Euro-American (X-type)	ERR046744	4	lineage4	1	lineage4	FALSE	0,99673735725938	1
LAM;T;S;X;H	None	lineage4	0,996747967479675	Euro-American	ERR046745	1	lineage4	1	lineage4	FALSE	0,99265306122449	0,996747967479675
T;X;H	None	lineage4.1	0,994708994708995	Euro-American	ERR046745	2	lineage4	1	lineage4	FALSE	0,99265306122449	0,996747967479675
X1;X2;X3	None	lineage4.1.1	0,996168582375479	Euro-American (X-type)	ERR046745	3	lineage4	1	lineage4	FALSE	0,99265306122449	0,996747967479675
X2	RD183	lineage4.1.1.1	0,99265306122449	Euro-American (X-type)	ERR046745	4	lineage4	1	lineage4	FALSE	0,99265306122449	0,996747967479675
LAM;T;S;X;H	None	lineage4	0,998327759197324	Euro-American	ERR046746	1	lineage4	1	lineage4	FALSE	0,996265172735761	1
T;X;H	None	lineage4.1	1	Euro-American	ERR046746	2	lineage4	1	lineage4	FALSE	0,996265172735761	1
X1;X2;X3	None	lineage4.1.1	1	Euro-American (X-type)	ERR046746	3	lineage4	1	lineage4	FALSE	0,996265172735761	1
X2	RD183	lineage4.1.1.1	0,996265172735761	Euro-American (X-type)	ERR046746	4	lineage4	1	lineage4	FALSE	0,996265172735761	1
BOV_1;BOV_2	None	lineageBOV	0,99616122840691	M. bovis	ERR046747	1	lineageBOV	2	lineageBOV-lineageBOV_AFRI	TRUE	0,993566176470588	0,99616122840691
?	?	lineageBOV_AFRI	0,993566176470588	?	ERR046747	1	lineageBOV_AFRI	2	lineageBOV-lineageBOV_AFRI	TRUE	0,993566176470588	0,99616122840691
BOV_1;BOV_2	None	lineageBOV	1	M. bovis	ERR046748	1	lineageBOV	2	lineageBOV-lineageBOV_AFRI	TRUE	0,997918112421929	1
?	?	lineageBOV_AFRI	0,997918112421929	?	ERR046748	1	lineageBOV_AFRI	2	lineageBOV-lineageBOV_AFRI	TRUE	0,997918112421929	1
BOV_1;BOV_2	None	lineageBOV	0,991416309012876	M. bovis	ERR046749	1	lineageBOV	2	lineageBOV-lineageBOV_AFRI	TRUE	0,991416309012876	0,996937212863706
?	?	lineageBOV_AFRI	0,996937212863706	?	ERR046749	1	lineageBOV_AFRI	2	lineageBOV-lineageBOV_AFRI	TRUE	0,991416309012876	0,996937212863706
LAM;T;S;X;H	None	lineage4	0,997159090909091	Euro-American	ERR046751	1	lineage4	1	lineage4	FALSE	0,997159090909091	1
T1;T2;T3;T5	RD219	lineage4.8	1	Euro-American (mainly T)	ERR046751	2	lineage4	1	lineage4	FALSE	0,997159090909091	1
LAM;T;S;X;H	None	lineage4	1	Euro-American	ERR046752	1	lineage4	1	lineage4	FALSE	0,993670886075949	1
T1;T2;T3;T5	RD219	lineage4.8	0,993670886075949	Euro-American (mainly T)	ERR046752	2	lineage4	1	lineage4	FALSE	0,993670886075949	1
LAM;T;S;X;H	None	lineage4	0,996466431095406	Euro-American	ERR046753	1	lineage4	1	lineage4	FALSE	0,996466431095406	1
T1;T2;T3;T5	RD219	lineage4.8	1	Euro-American (mainly T)	ERR046753	2	lineage4	1	lineage4	FALSE	0,996466431095406	1
LAM;T;S;X;H	None	lineage4	0,988439306358382	Euro-American	ERR046754	1	lineage4	1	lineage4	FALSE	0,988439306358382	1
T1;T2;T3;T5	RD219	lineage4.8	1	Euro-American (mainly T)	ERR046754	2	lineage4	1	lineage4	FALSE	0,988439306358382	1
LAM;T;S;X;H	None	lineage4	0,9984	Euro-American	ERR046755	1	lineage4	1	lineage4	FALSE	0,9984	1
T1;T2;T3;T5	RD219	lineage4.8	1	Euro-American (mainly T)	ERR046755	2	lineage4	1	lineage4	FALSE	0,9984	1
LAM;T;S;X;H	None	lineage4	0,994871794871795	Euro-American	ERR046756	1	lineage4	1	lineage4	FALSE	0,994871794871795	1
T1;T2;T3;T5	RD219	lineage4.8	1	Euro-American (mainly T)	ERR046756	2	lineage4	1	lineage4	FALSE	0,994871794871795	1
LAM;T;S;X;H	None	lineage4	0,998493975903614	Euro-American	ERR046758	1	lineage4	1	lineage4	FALSE	0,998493975903614	1
T1;T2;T3;T5	RD219	lineage4.8	1	Euro-American (mainly T)	ERR046758	2	lineage4	1	lineage4	FALSE	0,998493975903614	1
LAM;T;S;X;H	None	lineage4	1	Euro-American	ERR046759	1	lineage4	1	lineage4	FALSE	1	1
T1;T2;T3;T5	RD219	lineage4.8	1	Euro-American (mainly T)	ERR046759	2	lineage4	1	lineage4	FALSE	1	1
LAM;T;S;X;H	None	lineage4	1	Euro-American	ERR046760	1	lineage4	1	lineage4	FALSE	0,994082840236686	1
T1;T2;T3;T5	RD219	lineage4.8	0,994082840236686	Euro-American (mainly T)	ERR046760	2	lineage4	1	lineage4	FALSE	0,994082840236686	1
LAM;T;S;X;H	None	lineage4	0,997448979591837	Euro-American	ERR046761	1	lineage4	1	lineage4	FALSE	0,997448979591837	1
T1;T2;T3;T5	RD219	lineage4.8	1	Euro-American (mainly T)	ERR046761	2	lineage4	1	lineage4	FALSE	0,997448979591837	1
LAM;T;S;X;H	None	lineage4	0,996710526315789	Euro-American	ERR046762	1	lineage4	1	lineage4	FALSE	0,993288590604027	0,996710526315789
T1;T2;T3;T5	RD219	lineage4.8	0,993288590604027	Euro-American (mainly T)	ERR046762	2	lineage4	1	lineage4	FALSE	0,993288590604027	0,996710526315789
LAM;T;S;X;H	None	lineage4	0,998223801065719	Euro-American	ERR046763	1	lineage4	1	lineage4	FALSE	0,998223801065719	1
T1;T2;T3;T5	RD219	lineage4.8	1	Euro-American (mainly T)	ERR046763	2	lineage4	1	lineage4	FALSE	0,998223801065719	1
LAM;T;S;X;H	None	lineage4	1	Euro-American	ERR046764	1	lineage4	1	lineage4	FALSE	0,994818652849741	1
T1;T2;T3;T5	RD219	lineage4.8	0,994818652849741	Euro-American (mainly T)	ERR046764	2	lineage4	1	lineage4	FALSE	0,994818652849741	1
LAM;T;S;X;H	None	lineage4	0,995664739884393	Euro-American	ERR046765	1	lineage4	1	lineage4	FALSE	0,994565217391304	0,995664739884393
T1;T2;T3;T5	RD219	lineage4.8	0,994565217391304	Euro-American (mainly T)	ERR046765	2	lineage4	1	lineage4	FALSE	0,994565217391304	0,995664739884393
LAM;T;S;X;H	None	lineage4	1	Euro-American	ERR046766	1	lineage4	1	lineage4	FALSE	1	1
T1;T2;T3;T5	RD219	lineage4.8	1	Euro-American (mainly T)	ERR046766	2	lineage4	1	lineage4	FALSE	1	1
LAM;T;S;X;H	None	lineage4	0,99837925445705	Euro-American	ERR046767	1	lineage4	1	lineage4	FALSE	0,99837925445705	1
T1;T2;T3;T5	RD219	lineage4.8	1	Euro-American (mainly T)	ERR046767	2	lineage4	1	lineage4	FALSE	0,99837925445705	1
LAM;T;S;X;H	None	lineage4	0,997668997668998	Euro-American	ERR046768	1	lineage4	1	lineage4	FALSE	0,995073891625616	0,997668997668998
T1;T2;T3;T5	RD219	lineage4.8	0,995073891625616	Euro-American (mainly T)	ERR046768	2	lineage4	1	lineage4	FALSE	0,995073891625616	0,997668997668998
CAS	RD750	lineage3	0,99316531396839	East-African-Indian	ERR046769	1	lineage3	1	lineage3	FALSE	0,978947368421053	0,99316531396839
Non-CAS1-Delhi	RD750	lineage3.1	0,978947368421053	East-African-Indian	ERR046769	2	lineage3	1	lineage3	FALSE	0,978947368421053	0,99316531396839
CAS1-Kili	RD750	lineage3.1.1	0,980810234541578	East-African-Indian	ERR046769	3	lineage3	1	lineage3	FALSE	0,978947368421053	0,99316531396839
CAS	RD750	lineage3	0,995833333333333	East-African-Indian	ERR046770	1	lineage3	1	lineage3	FALSE	0,991803278688525	1
Non-CAS1-Delhi	RD750	lineage3.1	1	East-African-Indian	ERR046770	2	lineage3	1	lineage3	FALSE	0,991803278688525	1
CAS1-Kili	RD750	lineage3.1.1	0,991803278688525	East-African-Indian	ERR046770	3	lineage3	1	lineage3	FALSE	0,991803278688525	1
CAS	RD750	lineage3	0,996483001172333	East-African-Indian	ERR046771	1	lineage3	1	lineage3	FALSE	0,985915492957746	1
Non-CAS1-Delhi	RD750	lineage3.1	1	East-African-Indian	ERR046771	2	lineage3	1	lineage3	FALSE	0,985915492957746	1
CAS1-Kili	RD750	lineage3.1.1	0,985915492957746	East-African-Indian	ERR046771	3	lineage3	1	lineage3	FALSE	0,985915492957746	1
CAS	RD750	lineage3	0,995594713656388	East-African-Indian	ERR046772	1	lineage3	1	lineage3	FALSE	0,994301994301994	1
Non-CAS1-Delhi	RD750	lineage3.1	1	East-African-Indian	ERR046772	2	lineage3	1	lineage3	FALSE	0,994301994301994	1
CAS1-Kili	RD750	lineage3.1.1	0,994301994301994	East-African-Indian	ERR046772	3	lineage3	1	lineage3	FALSE	0,994301994301994	1
CAS	RD750	lineage3	0,997894736842105	East-African-Indian	ERR046773	1	lineage3	1	lineage3	FALSE	0,978835978835979	1
Non-CAS1-Delhi	RD750	lineage3.1	1	East-African-Indian	ERR046773	2	lineage3	1	lineage3	FALSE	0,978835978835979	1
CAS1-Kili	RD750	lineage3.1.1	0,978835978835979	East-African-Indian	ERR046773	3	lineage3	1	lineage3	FALSE	0,978835978835979	1
CAS	RD750	lineage3	0,995624696159455	East-African-Indian	ERR046775	1	lineage3	1	lineage3	FALSE	0,988317757009346	0,995624696159455
Non-CAS1-Delhi	RD750	lineage3.1	0,989130434782609	East-African-Indian	ERR046775	2	lineage3	1	lineage3	FALSE	0,988317757009346	0,995624696159455
CAS1-Kili	RD750	lineage3.1.1	0,988317757009346	East-African-Indian	ERR046775	3	lineage3	1	lineage3	FALSE	0,988317757009346	0,995624696159455
LAM;T;S;X;H	None	lineage4	0,995639534883721	Euro-American	ERR046776	1	lineage4	1	lineage4	FALSE	0,995639534883721	1
T1;T2;T3;T5	RD219	lineage4.8	1	Euro-American (mainly T)	ERR046776	2	lineage4	1	lineage4	FALSE	0,995639534883721	1
LAM;T;S;X;H	None	lineage4	0,998272884283247	Euro-American	ERR046777	1	lineage4	1	lineage4	FALSE	0,994845360824742	0,998272884283247
T1;T2;T3;T5	RD219	lineage4.8	0,994845360824742	Euro-American (mainly T)	ERR046777	2	lineage4	1	lineage4	FALSE	0,994845360824742	0,998272884283247
LAM;T;S;X;H	None	lineage4	1	Euro-American	ERR046778	1	lineage4	1	lineage4	FALSE	1	1
T1;T2;T3;T5	RD219	lineage4.8	1	Euro-American (mainly T)	ERR046778	2	lineage4	1	lineage4	FALSE	1	1
CAS	RD750	lineage3	0,996290408055114	East-African-Indian	ERR046779	1	lineage3	1	lineage3	FALSE	0,996290408055114	0,996290408055114
CAS	RD750	lineage3	0,99626400996264	East-African-Indian	ERR046780	1	lineage3	1	lineage3	FALSE	0,99626400996264	0,99626400996264
LAM;T;S;X;H	None	lineage4	1	Euro-American	ERR046781	1	lineage4	1	lineage4	FALSE	0,990604026845638	1
S;T	None	lineage4.4	0,993827160493827	Euro-American	ERR046781	2	lineage4	1	lineage4	FALSE	0,990604026845638	1
S;T	None	lineage4.4.1	0,990604026845638	Euro-American (S-type)	ERR046781	3	lineage4	1	lineage4	FALSE	0,990604026845638	1
T1	None	lineage4.4.1.2	0,996194503171247	Euro-American	ERR046781	4	lineage4	1	lineage4	FALSE	0,990604026845638	1
LAM;T;S;X;H	None	lineage4	0,998011928429423	Euro-American	ERR046782	1	lineage4	1	lineage4	FALSE	0,993890020366599	1
T;X;H	None	lineage4.1	1	Euro-American	ERR046782	2	lineage4	1	lineage4	FALSE	0,993890020366599	1
X1;X2;X3	None	lineage4.1.1	1	Euro-American (X-type)	ERR046782	3	lineage4	1	lineage4	FALSE	0,993890020366599	1
X1;X3	RD193	lineage4.1.1.3	0,993890020366599	Euro-American (Haarlem)	ERR046782	4	lineage4	1	lineage4	FALSE	0,993890020366599	1
LAM;T;S;X;H	None	lineage4	1	Euro-American	ERR046783	1	lineage4	1	lineage4	FALSE	0,990727532097004	1
T;X;H	None	lineage4.1	1	Euro-American	ERR046783	2	lineage4	1	lineage4	FALSE	0,990727532097004	1
X1;X2;X3	None	lineage4.1.1	1	Euro-American (X-type)	ERR046783	3	lineage4	1	lineage4	FALSE	0,990727532097004	1
X1;X3	RD193	lineage4.1.1.3	0,990727532097004	Euro-American (Haarlem)	ERR046783	4	lineage4	1	lineage4	FALSE	0,990727532097004	1
LAM;T;S;X;H	None	lineage4	0,998461538461539	Euro-American	ERR046784	1	lineage4	1	lineage4	FALSE	0,990235964198535	0,998461538461539
T;X;H	None	lineage4.1	0,995652173913044	Euro-American	ERR046784	2	lineage4	1	lineage4	FALSE	0,990235964198535	0,998461538461539
X1;X2;X3	None	lineage4.1.1	0,996845425867508	Euro-American (X-type)	ERR046784	3	lineage4	1	lineage4	FALSE	0,990235964198535	0,998461538461539
X1;X3	RD193	lineage4.1.1.3	0,990235964198535	Euro-American (Haarlem)	ERR046784	4	lineage4	1	lineage4	FALSE	0,990235964198535	0,998461538461539
LAM;T;S;X;H	None	lineage4	0,996204933586338	Euro-American	ERR046785	1	lineage4	1	lineage4	FALSE	0,992673992673993	0,996204933586338
T;X;H	None	lineage4.1	0,994117647058824	Euro-American	ERR046785	2	lineage4	1	lineage4	FALSE	0,992673992673993	0,996204933586338
X1;X2;X3	None	lineage4.1.1	0,992673992673993	Euro-American (X-type)	ERR046785	3	lineage4	1	lineage4	FALSE	0,992673992673993	0,996204933586338
X1;X3	RD193	lineage4.1.1.3	0,99412915851272	Euro-American (Haarlem)	ERR046785	4	lineage4	1	lineage4	FALSE	0,992673992673993	0,996204933586338
LAM;T;S;X;H	None	lineage4	0,997881355932203	Euro-American	ERR046786	1	lineage4	1	lineage4	FALSE	0,984427141268076	0,997881355932203
T;X;H	None	lineage4.1	0,993243243243243	Euro-American	ERR046786	2	lineage4	1	lineage4	FALSE	0,984427141268076	0,997881355932203
X1;X2;X3	None	lineage4.1.1	0,991596638655462	Euro-American (X-type)	ERR046786	3	lineage4	1	lineage4	FALSE	0,984427141268076	0,997881355932203
X1;X3	RD193	lineage4.1.1.3	0,984427141268076	Euro-American (Haarlem)	ERR046786	4	lineage4	1	lineage4	FALSE	0,984427141268076	0,997881355932203
LAM;T;S;X;H	None	lineage4	1	Euro-American	ERR046788	1	lineage4	1	lineage4	FALSE	0,991853360488798	1
T;X;H	None	lineage4.1	1	Euro-American	ERR046788	2	lineage4	1	lineage4	FALSE	0,991853360488798	1
X1;X2;X3	None	lineage4.1.1	1	Euro-American (X-type)	ERR046788	3	lineage4	1	lineage4	FALSE	0,991853360488798	1
X1;X3	RD193	lineage4.1.1.3	0,991853360488798	Euro-American (Haarlem)	ERR046788	4	lineage4	1	lineage4	FALSE	0,991853360488798	1
LAM;T;S;X;H	None	lineage4	0,995169082125604	Euro-American	ERR046789	1	lineage4	1	lineage4	FALSE	0,992125984251969	1
T;X;H	None	lineage4.1	1	Euro-American	ERR046789	2	lineage4	1	lineage4	FALSE	0,992125984251969	1
X1;X2;X3	None	lineage4.1.1	1	Euro-American (X-type)	ERR046789	3	lineage4	1	lineage4	FALSE	0,992125984251969	1
X1;X3	RD193	lineage4.1.1.3	0,992125984251969	Euro-American (Haarlem)	ERR046789	4	lineage4	1	lineage4	FALSE	0,992125984251969	1
LAM;T;S;X;H	None	lineage4	0,997109826589595	Euro-American	ERR046791	1	lineage4	1	lineage4	FALSE	0,991329479768786	1
T;X;H	None	lineage4.1	1	Euro-American	ERR046791	2	lineage4	1	lineage4	FALSE	0,991329479768786	1
X1;X2;X3	None	lineage4.1.1	1	Euro-American (X-type)	ERR046791	3	lineage4	1	lineage4	FALSE	0,991329479768786	1
X1;X3	RD193	lineage4.1.1.3	0,991329479768786	Euro-American (Haarlem)	ERR046791	4	lineage4	1	lineage4	FALSE	0,991329479768786	1
LAM;T;S;X;H	None	lineage4	1	Euro-American	ERR046792	1	lineage4	1	lineage4	FALSE	0,988725065047702	1
T;X;H	None	lineage4.1	1	Euro-American	ERR046792	2	lineage4	1	lineage4	FALSE	0,988725065047702	1
X1;X2;X3	None	lineage4.1.1	0,996655518394649	Euro-American (X-type)	ERR046792	3	lineage4	1	lineage4	FALSE	0,988725065047702	1
X1;X3	RD193	lineage4.1.1.3	0,988725065047702	Euro-American (Haarlem)	ERR046792	4	lineage4	1	lineage4	FALSE	0,988725065047702	1
LAM;T;S;X;H	None	lineage4	0,997245179063361	Euro-American	ERR046794	1	lineage4	1	lineage4	FALSE	0,995172413793103	1
T;X;H	None	lineage4.1	1	Euro-American	ERR046794	2	lineage4	1	lineage4	FALSE	0,995172413793103	1
X1;X2;X3	None	lineage4.1.1	1	Euro-American (X-type)	ERR046794	3	lineage4	1	lineage4	FALSE	0,995172413793103	1
X1;X3	RD193	lineage4.1.1.3	0,995172413793103	Euro-American (Haarlem)	ERR046794	4	lineage4	1	lineage4	FALSE	0,995172413793103	1
LAM;T;S;X;H	None	lineage4	0,996305418719212	Euro-American	ERR046795	1	lineage4	1	lineage4	FALSE	0,987092391304348	1
T;X;H	None	lineage4.1	1	Euro-American	ERR046795	2	lineage4	1	lineage4	FALSE	0,987092391304348	1
X1;X2;X3	None	lineage4.1.1	0,9975	Euro-American (X-type)	ERR046795	3	lineage4	1	lineage4	FALSE	0,987092391304348	1
X1;X3	RD193	lineage4.1.1.3	0,987092391304348	Euro-American (Haarlem)	ERR046795	4	lineage4	1	lineage4	FALSE	0,987092391304348	1
LAM;T;S;X;H	None	lineage4	0,99867197875166	Euro-American	ERR046796	1	lineage4	1	lineage4	FALSE	0,995594713656388	0,99867197875166
T1;T2;T3;T5	RD219	lineage4.8	0,995594713656388	Euro-American (mainly T)	ERR046796	2	lineage4	1	lineage4	FALSE	0,995594713656388	0,99867197875166
LAM;T;S;X;H	None	lineage4	0,998376623376623	Euro-American	ERR046797	1	lineage4	1	lineage4	FALSE	0,987910189982729	0,998376623376623
T;X;H	None	lineage4.1	0,99601593625498	Euro-American	ERR046797	2	lineage4	1	lineage4	FALSE	0,987910189982729	0,998376623376623
X1;X2;X3	None	lineage4.1.1	0,99672131147541	Euro-American (X-type)	ERR046797	3	lineage4	1	lineage4	FALSE	0,987910189982729	0,998376623376623
X1;X3	RD193	lineage4.1.1.3	0,987910189982729	Euro-American (Haarlem)	ERR046797	4	lineage4	1	lineage4	FALSE	0,987910189982729	0,998376623376623
LAM;T;S;X;H	None	lineage4	1	Euro-American	ERR046798	1	lineage4	1	lineage4	FALSE	0,996644295302013	1
T;X;H	None	lineage4.1	1	Euro-American	ERR046798	2	lineage4	1	lineage4	FALSE	0,996644295302013	1
X1;X2;X3	None	lineage4.1.1	0,996644295302013	Euro-American (X-type)	ERR046798	3	lineage4	1	lineage4	FALSE	0,996644295302013	1
X1;X3	RD193	lineage4.1.1.3	0,99780701754386	Euro-American (Haarlem)	ERR046798	4	lineage4	1	lineage4	FALSE	0,996644295302013	1
LAM;T;S;X;H	None	lineage4	0,996503496503496	Euro-American	ERR046799	1	lineage4	1	lineage4	FALSE	0,987692307692308	1
T;X;H	None	lineage4.1	1	Euro-American	ERR046799	2	lineage4	1	lineage4	FALSE	0,987692307692308	1
X1;X2;X3	None	lineage4.1.1	0,987692307692308	Euro-American (X-type)	ERR046799	3	lineage4	1	lineage4	FALSE	0,987692307692308	1
X1;X3	RD193	lineage4.1.1.3	0,997055937193327	Euro-American (Haarlem)	ERR046799	4	lineage4	1	lineage4	FALSE	0,987692307692308	1
LAM;T;S;X;H	None	lineage4	0,994326241134752	Euro-American	ERR046800	1	lineage4	1	lineage4	FALSE	0,994326241134752	0,997093023255814
T;X;H	None	lineage4.1	0,99609375	Euro-American	ERR046800	2	lineage4	1	lineage4	FALSE	0,994326241134752	0,997093023255814
X1;X2;X3	None	lineage4.1.1	0,997093023255814	Euro-American (X-type)	ERR046800	3	lineage4	1	lineage4	FALSE	0,994326241134752	0,997093023255814
X1;X3	RD193	lineage4.1.1.3	0,994453248811411	Euro-American (Haarlem)	ERR046800	4	lineage4	1	lineage4	FALSE	0,994326241134752	0,997093023255814
LAM;T;S;X;H	None	lineage4	0,99780701754386	Euro-American	ERR046819	1	lineage4	1	lineage4	FALSE	0,987261146496815	1
T;X;H	None	lineage4.1	0,987261146496815	Euro-American	ERR046819	2	lineage4	1	lineage4	FALSE	0,987261146496815	1
X1;X2;X3	None	lineage4.1.1	1	Euro-American (X-type)	ERR046819	3	lineage4	1	lineage4	FALSE	0,987261146496815	1
X2	RD183	lineage4.1.1.1	0,995145631067961	Euro-American (X-type)	ERR046819	4	lineage4	1	lineage4	FALSE	0,987261146496815	1
LAM;T;S;X;H	None	lineage4	0,998613037447989	Euro-American	ERR046820	1	lineage4	1	lineage4	FALSE	0,991031390134529	0,998613037447989
T1;T2;T3;T5	RD219	lineage4.8	0,991031390134529	Euro-American (mainly T)	ERR046820	2	lineage4	1	lineage4	FALSE	0,991031390134529	0,998613037447989
LAM;T;S;X;H	None	lineage4	0,996918335901387	Euro-American	ERR046821	1	lineage4	1	lineage4	FALSE	0,989247311827957	0,996918335901387
T1;T2;T3;T5	RD219	lineage4.8	0,989247311827957	Euro-American (mainly T)	ERR046821	2	lineage4	1	lineage4	FALSE	0,989247311827957	0,996918335901387
LAM;T;S;X;H	None	lineage4	0,995327102803738	Euro-American	ERR046822	1	lineage4	1	lineage4	FALSE	0,993181818181818	1
T;X;H	None	lineage4.1	1	Euro-American	ERR046822	2	lineage4	1	lineage4	FALSE	0,993181818181818	1
X1;X2;X3	None	lineage4.1.1	1	Euro-American (X-type)	ERR046822	3	lineage4	1	lineage4	FALSE	0,993181818181818	1
X1;X3	RD193	lineage4.1.1.3	0,993181818181818	Euro-American (Haarlem)	ERR046822	4	lineage4	1	lineage4	FALSE	0,993181818181818	1
EAI	RD239	lineage1	0,996361746361746	Indo-Oceanic	ERR046823	1	lineage1	1	lineage1	FALSE	0,983498349834984	0,996361746361746
EAI1	RD239	lineage1.2.2	0,983498349834984	Indo-Oceanic	ERR046823	3	lineage1	1	lineage1	FALSE	0,983498349834984	0,996361746361746
EAI	RD239	lineage1	0,997700394218134	Indo-Oceanic	ERR046824	1	lineage1	1	lineage1	FALSE	0,973033707865169	0,997700394218134
EAI1	RD239	lineage1.2.2	0,973033707865169	Indo-Oceanic	ERR046824	3	lineage1	1	lineage1	FALSE	0,973033707865169	0,997700394218134
LAM;T;S;X;H	None	lineage4	0,996212121212121	Euro-American	ERR046825	1	lineage4	1	lineage4	FALSE	0,991266375545852	1
T;X;H	None	lineage4.1	1	Euro-American	ERR046825	2	lineage4	1	lineage4	FALSE	0,991266375545852	1
X1;X2;X3	None	lineage4.1.1	0,991266375545852	Euro-American (X-type)	ERR046825	3	lineage4	1	lineage4	FALSE	0,991266375545852	1
X2	RD183	lineage4.1.1.1	0,994892747701736	Euro-American (X-type)	ERR046825	4	lineage4	1	lineage4	FALSE	0,991266375545852	1
LAM;T;S;X;H	None	lineage4	1	Euro-American	ERR046831	1	lineage4	1	lineage4	FALSE	1	1
T1;T2;T3;T5	RD219	lineage4.8	1	Euro-American (mainly T)	ERR046831	2	lineage4	1	lineage4	FALSE	1	1
EAI	RD239	lineage1	0,9942074776198	Indo-Oceanic	ERR046832	1	lineage1	1	lineage1	FALSE	0,992977528089888	0,997442455242967
EAI3;EAI4;EAI5;EAI6	RD239	lineage1.1	0,997442455242967	Indo-Oceanic	ERR046832	2	lineage1	1	lineage1	FALSE	0,992977528089888	0,997442455242967
EAI3;EAI5	RD239	lineage1.1.2	0,992977528089888	Indo-Oceanic	ERR046832	3	lineage1	1	lineage1	FALSE	0,992977528089888	0,997442455242967
LAM;T;S;X;H	None	lineage4	0,995689655172414	Euro-American	ERR046833	1	lineage4	1	lineage4	FALSE	0,984848484848485	0,995689655172414
T1;T2;T3;T5	RD219	lineage4.8	0,984848484848485	Euro-American (mainly T)	ERR046833	2	lineage4	1	lineage4	FALSE	0,984848484848485	0,995689655172414
LAM;T;S;X;H	None	lineage4	1	Euro-American	ERR046834	1	lineage4	1	lineage4	FALSE	0,992555831265509	1
T;LAM	None	lineage4.6	0,998516320474777	Euro-American	ERR046834	2	lineage4	1	lineage4	FALSE	0,992555831265509	1
T;LAM	RD726	lineage4.6.2	0,992555831265509	Euro-American	ERR046834	3	lineage4	1	lineage4	FALSE	0,992555831265509	1
LAM10-CAM	RD726	lineage4.6.2.2	0,994658527279664	Euro-American (Cameroon)	ERR046834	4	lineage4	1	lineage4	FALSE	0,992555831265509	1
LAM;T;S;X;H	None	lineage4	0,997422680412371	Euro-American	ERR046837	1	lineage4	1	lineage4	FALSE	0,995495495495496	1
mainly-LAM	None	lineage4.3	1	Euro-American (LAM)	ERR046837	2	lineage4	1	lineage4	FALSE	0,995495495495496	1
LAM	RD174	lineage4.3.4	0,996951219512195	Euro-American (LAM)	ERR046837	3	lineage4	1	lineage4	FALSE	0,995495495495496	1
LAM1;LAM4;LAM11	RD174	lineage4.3.4.2	0,995495495495496	Euro-American (LAM)	ERR046837	4	lineage4	1	lineage4	FALSE	0,995495495495496	1
LAM11	RD174	lineage4.3.4.2.1	1	Euro-American (LAM)	ERR046837	5	lineage4	1	lineage4	FALSE	0,995495495495496	1
LAM;T;S;X;H	None	lineage4	0,996212121212121	Euro-American	ERR046838	1	lineage4	1	lineage4	FALSE	0,995798319327731	1
T;LAM	None	lineage4.6	0,995798319327731	Euro-American	ERR046838	2	lineage4	1	lineage4	FALSE	0,995798319327731	1
T;LAM	RD726	lineage4.6.2	1	Euro-American	ERR046838	3	lineage4	1	lineage4	FALSE	0,995798319327731	1
T3	RD726	lineage4.6.2.1	0,996485061511424	Euro-American	ERR046838	4	lineage4	1	lineage4	FALSE	0,995798319327731	1
LAM;T;S;X;H	None	lineage4	0,998211091234347	Euro-American	ERR046839	1	lineage4	1	lineage4	FALSE	0,991304347826087	1
T;LAM	None	lineage4.6	0,991304347826087	Euro-American	ERR046839	2	lineage4	1	lineage4	FALSE	0,991304347826087	1
T;LAM	RD726	lineage4.6.2	1	Euro-American	ERR046839	3	lineage4	1	lineage4	FALSE	0,991304347826087	1
T3	RD726	lineage4.6.2.1	0,996845425867508	Euro-American	ERR046839	4	lineage4	1	lineage4	FALSE	0,991304347826087	1
LAM;T;S;X;H	None	lineage4	0,997993981945838	Euro-American	ERR046840	1	lineage4	1	lineage4	FALSE	0,995677233429395	0,997993981945838
T;X;H	None	lineage4.1	0,995677233429395	Euro-American	ERR046840	2	lineage4	1	lineage4	FALSE	0,995677233429395	0,997993981945838
X1;X2;X3	None	lineage4.1.1	0,996632996632997	Euro-American (X-type)	ERR046840	3	lineage4	1	lineage4	FALSE	0,995677233429395	0,997993981945838
X2	RD183	lineage4.1.1.1	0,996382428940568	Euro-American (X-type)	ERR046840	4	lineage4	1	lineage4	FALSE	0,995677233429395	0,997993981945838
LAM;T;S;X;H	None	lineage4	0,996598639455782	Euro-American	ERR046841	1	lineage4	1	lineage4	FALSE	0,996078431372549	1
T;X;H	None	lineage4.1	1	Euro-American	ERR046841	2	lineage4	1	lineage4	FALSE	0,996078431372549	1
X1;X2;X3	None	lineage4.1.1	0,996078431372549	Euro-American (X-type)	ERR046841	3	lineage4	1	lineage4	FALSE	0,996078431372549	1
X2	RD183	lineage4.1.1.1	0,996947496947497	Euro-American (X-type)	ERR046841	4	lineage4	1	lineage4	FALSE	0,996078431372549	1
LAM;T;S;X;H	None	lineage4	0,998717948717949	Euro-American	ERR046842	1	lineage4	1	lineage4	FALSE	0,994791666666667	0,998717948717949
T;X;H	None	lineage4.1	0,996363636363636	Euro-American	ERR046842	2	lineage4	1	lineage4	FALSE	0,994791666666667	0,998717948717949
X1;X2;X3	None	lineage4.1.1	0,994791666666667	Euro-American (X-type)	ERR046842	3	lineage4	1	lineage4	FALSE	0,994791666666667	0,998717948717949
X2	RD183	lineage4.1.1.1	0,996461429582449	Euro-American (X-type)	ERR046842	4	lineage4	1	lineage4	FALSE	0,994791666666667	0,998717948717949
LAM;T;S;X;H	None	lineage4	0,99749373433584	Euro-American	ERR046843	1	lineage4	1	lineage4	FALSE	0,992345163535143	0,99749373433584
T;X;H	None	lineage4.1	0,996688741721854	Euro-American	ERR046843	2	lineage4	1	lineage4	FALSE	0,992345163535143	0,99749373433584
X1;X2;X3	None	lineage4.1.1	0,99468085106383	Euro-American (X-type)	ERR046843	3	lineage4	1	lineage4	FALSE	0,992345163535143	0,99749373433584
X1;X3	RD193	lineage4.1.1.3	0,992345163535143	Euro-American (Haarlem)	ERR046843	4	lineage4	1	lineage4	FALSE	0,992345163535143	0,99749373433584
EAI	RD239	lineage1	0,990355329949239	Indo-Oceanic	ERR046844	1	lineage1	1	lineage1	FALSE	0,978835978835979	0,990355329949239
EAI1	RD239	lineage1.2.2	0,978835978835979	Indo-Oceanic	ERR046844	3	lineage1	1	lineage1	FALSE	0,978835978835979	0,990355329949239
CAS	RD750	lineage3	0,998750780762024	East-African-Indian	ERR046845	1	lineage3	1	lineage3	FALSE	0,987755102040816	1
Non-CAS1-Delhi	RD750	lineage3.1	1	East-African-Indian	ERR046845	2	lineage3	1	lineage3	FALSE	0,987755102040816	1
CAS1-Kili	RD750	lineage3.1.1	0,987755102040816	East-African-Indian	ERR046845	3	lineage3	1	lineage3	FALSE	0,987755102040816	1
CAS	RD750	lineage3	0,997753818508536	East-African-Indian	ERR046846	1	lineage3	1	lineage3	FALSE	0,997753818508536	0,997753818508536
CAS	RD750	lineage3	0,999582114500627	East-African-Indian	ERR046847	1	lineage3	1	lineage3	FALSE	0,994169096209913	1
Non-CAS1-Delhi	RD750	lineage3.1	1	East-African-Indian	ERR046847	2	lineage3	1	lineage3	FALSE	0,994169096209913	1
CAS1-Kili	RD750	lineage3.1.1	0,994169096209913	East-African-Indian	ERR046847	3	lineage3	1	lineage3	FALSE	0,994169096209913	1
EAI	RD239	lineage1	0,999041686631528	Indo-Oceanic	ERR046849	1	lineage1	1	lineage1	FALSE	0,997512437810945	0,999041686631528
EAI3;EAI4;EAI5;EAI6	RD239	lineage1.1	0,997512437810945	Indo-Oceanic	ERR046849	2	lineage1	1	lineage1	FALSE	0,997512437810945	0,999041686631528
EAI3;EAI5	RD239	lineage1.1.2	0,998704663212435	Indo-Oceanic	ERR046849	3	lineage1	1	lineage1	FALSE	0,997512437810945	0,999041686631528
EAI	RD239	lineage1	0,995174567130287	Indo-Oceanic	ERR046850	1	lineage1	1	lineage1	FALSE	0,975	0,995174567130287
EAI1	RD239	lineage1.2.2	0,975	Indo-Oceanic	ERR046850	3	lineage1	1	lineage1	FALSE	0,975	0,995174567130287
LAM;T;S;X;H	None	lineage4	0,997333333333333	Euro-American	ERR046851	1	lineage4	1	lineage4	FALSE	0,989473684210526	1
T;X;H	None	lineage4.1	1	Euro-American	ERR046851	2	lineage4	1	lineage4	FALSE	0,989473684210526	1
X1;X2;X3	None	lineage4.1.1	1	Euro-American (X-type)	ERR046851	3	lineage4	1	lineage4	FALSE	0,989473684210526	1
X1;X3	RD193	lineage4.1.1.3	0,989473684210526	Euro-American (Haarlem)	ERR046851	4	lineage4	1	lineage4	FALSE	0,989473684210526	1
LAM;T;S;X;H	None	lineage4	0,99505766062603	Euro-American	ERR046852	1	lineage4	1	lineage4	FALSE	0,98999165971643	0,996031746031746
T;X;H	None	lineage4.1	0,996031746031746	Euro-American	ERR046852	2	lineage4	1	lineage4	FALSE	0,98999165971643	0,996031746031746
X1;X2;X3	None	lineage4.1.1	0,993333333333333	Euro-American (X-type)	ERR046852	3	lineage4	1	lineage4	FALSE	0,98999165971643	0,996031746031746
X1;X3	RD193	lineage4.1.1.3	0,98999165971643	Euro-American (Haarlem)	ERR046852	4	lineage4	1	lineage4	FALSE	0,98999165971643	0,996031746031746
LAM;T;S;X;H	None	lineage4	0,990689013035382	Euro-American	ERR046853	1	lineage4	1	lineage4	FALSE	0,990689013035382	1
T;X;H	None	lineage4.1	1	Euro-American	ERR046853	2	lineage4	1	lineage4	FALSE	0,990689013035382	1
X1;X2;X3	None	lineage4.1.1	0,992932862190813	Euro-American (X-type)	ERR046853	3	lineage4	1	lineage4	FALSE	0,990689013035382	1
X1;X3	RD193	lineage4.1.1.3	0,994550408719346	Euro-American (Haarlem)	ERR046853	4	lineage4	1	lineage4	FALSE	0,990689013035382	1
CAS	RD750	lineage3	0,996405032953865	East-African-Indian	ERR046854	1	lineage3	1	lineage3	FALSE	0,987012987012987	0,996405032953865
Non-CAS1-Delhi	RD750	lineage3.1	0,987012987012987	East-African-Indian	ERR046854	2	lineage3	1	lineage3	FALSE	0,987012987012987	0,996405032953865
CAS1-Kili	RD750	lineage3.1.1	0,98780487804878	East-African-Indian	ERR046854	3	lineage3	1	lineage3	FALSE	0,987012987012987	0,996405032953865
EAI	RD239	lineage1	0,996389891696751	Indo-Oceanic	ERR046855	1	lineage1	1	lineage1	FALSE	0,994366197183099	1
EAI3;EAI4;EAI5;EAI6	RD239	lineage1.1	1	Indo-Oceanic	ERR046855	2	lineage1	1	lineage1	FALSE	0,994366197183099	1
EAI3;EAI5	RD239	lineage1.1.2	0,994366197183099	Indo-Oceanic	ERR046855	3	lineage1	1	lineage1	FALSE	0,994366197183099	1
CAS	RD750	lineage3	0,996919285274184	East-African-Indian	ERR046857	1	lineage3	1	lineage3	FALSE	0,995680345572354	1
Non-CAS1-Delhi	RD750	lineage3.1	1	East-African-Indian	ERR046857	2	lineage3	1	lineage3	FALSE	0,995680345572354	1
CAS1-Kili	RD750	lineage3.1.1	0,995680345572354	East-African-Indian	ERR046857	3	lineage3	1	lineage3	FALSE	0,995680345572354	1
CAS	RD750	lineage3	0,99914089347079	East-African-Indian	ERR046858	1	lineage3	1	lineage3	FALSE	0,993827160493827	1
Non-CAS1-Delhi	RD750	lineage3.1	1	East-African-Indian	ERR046858	2	lineage3	1	lineage3	FALSE	0,993827160493827	1
CAS1-Kili	RD750	lineage3.1.1	0,993827160493827	East-African-Indian	ERR046858	3	lineage3	1	lineage3	FALSE	0,993827160493827	1
LAM;T;S;X;H	None	lineage4	1	Euro-American	ERR046859	1	lineage4	1	lineage4	FALSE	0,993506493506494	1
T;X;H	None	lineage4.1	0,993506493506494	Euro-American	ERR046859	2	lineage4	1	lineage4	FALSE	0,993506493506494	1
X1;X2;X3	None	lineage4.1.1	0,996	Euro-American (X-type)	ERR046859	3	lineage4	1	lineage4	FALSE	0,993506493506494	1
X1;X3	RD193	lineage4.1.1.3	0,997881355932203	Euro-American (Haarlem)	ERR046859	4	lineage4	1	lineage4	FALSE	0,993506493506494	1
CAS	RD750	lineage3	0,999163879598662	East-African-Indian	ERR046860	1	lineage3	1	lineage3	FALSE	0,992125984251969	1
Non-CAS1-Delhi	RD750	lineage3.1	1	East-African-Indian	ERR046860	2	lineage3	1	lineage3	FALSE	0,992125984251969	1
CAS1-Kili	RD750	lineage3.1.1	0,992125984251969	East-African-Indian	ERR046860	3	lineage3	1	lineage3	FALSE	0,992125984251969	1
CAS	RD750	lineage3	0,993197278911565	East-African-Indian	ERR046861	1	lineage3	1	lineage3	FALSE	0,975	0,993197278911565
Non-CAS1-Delhi	RD750	lineage3.1	0,975	East-African-Indian	ERR046861	2	lineage3	1	lineage3	FALSE	0,975	0,993197278911565
CAS1-Kili	RD750	lineage3.1.1	0,988095238095238	East-African-Indian	ERR046861	3	lineage3	1	lineage3	FALSE	0,975	0,993197278911565
CAS	RD750	lineage3	0,998385794995964	East-African-Indian	ERR046862	1	lineage3	1	lineage3	FALSE	0,998385794995964	0,998385794995964
CAS	RD750	lineage3	0,999343401181878	East-African-Indian	ERR046863	1	lineage3	1	lineage3	FALSE	0,999343401181878	0,999343401181878
LAM;T;S;X;H	None	lineage4	0,994356659142212	Euro-American	ERR046864	1	lineage4	1	lineage4	FALSE	0,994356659142212	0,996894409937888
T;X;H	None	lineage4.1	0,996894409937888	Euro-American	ERR046864	2	lineage4	1	lineage4	FALSE	0,994356659142212	0,996894409937888
LAM;T;S;X;H	None	lineage4	1	Euro-American	ERR046865	1	lineage4	1	lineage4	FALSE	1	1
T;X;H	None	lineage4.1	1	Euro-American	ERR046865	2	lineage4	1	lineage4	FALSE	1	1
CAS	RD750	lineage3	0,998770743700061	East-African-Indian	ERR046866	1	lineage3	1	lineage3	FALSE	0,989090909090909	0,998770743700061
Non-CAS1-Delhi	RD750	lineage3.1	0,98936170212766	East-African-Indian	ERR046866	2	lineage3	1	lineage3	FALSE	0,989090909090909	0,998770743700061
CAS1-Kili	RD750	lineage3.1.1	0,989090909090909	East-African-Indian	ERR046866	3	lineage3	1	lineage3	FALSE	0,989090909090909	0,998770743700061
CAS	RD750	lineage3	0,996207332490518	East-African-Indian	ERR046867	1	lineage3	1	lineage3	FALSE	0,996207332490518	1
Non-CAS1-Delhi	RD750	lineage3.1	1	East-African-Indian	ERR046867	2	lineage3	1	lineage3	FALSE	0,996207332490518	1
CAS1-Kili	RD750	lineage3.1.1	1	East-African-Indian	ERR046867	3	lineage3	1	lineage3	FALSE	0,996207332490518	1
LAM;T;S;X;H	None	lineage4	0,997105643994211	Euro-American	ERR046869	1	lineage4	1	lineage4	FALSE	0,992283950617284	1
T;X;H	None	lineage4.1	1	Euro-American	ERR046869	2	lineage4	1	lineage4	FALSE	0,992283950617284	1
X1;X2;X3	None	lineage4.1.1	0,994029850746269	Euro-American (X-type)	ERR046869	3	lineage4	1	lineage4	FALSE	0,992283950617284	1
X1;X3	RD193	lineage4.1.1.3	0,992283950617284	Euro-American (Haarlem)	ERR046869	4	lineage4	1	lineage4	FALSE	0,992283950617284	1
LAM;T;S;X;H	None	lineage4	1	Euro-American	ERR046871	1	lineage4	1	lineage4	FALSE	0,973684210526316	1
mainly-LAM	None	lineage4.3	1	Euro-American (LAM)	ERR046871	2	lineage4	1	lineage4	FALSE	0,973684210526316	1
LAM	RD174	lineage4.3.4	1	Euro-American (LAM)	ERR046871	3	lineage4	1	lineage4	FALSE	0,973684210526316	1
LAM1;LAM4;LAM11	RD174	lineage4.3.4.2	0,991452991452991	Euro-American (LAM)	ERR046871	4	lineage4	1	lineage4	FALSE	0,973684210526316	1
LAM11	RD174	lineage4.3.4.2.1	0,973684210526316	Euro-American (LAM)	ERR046871	5	lineage4	1	lineage4	FALSE	0,973684210526316	1
LAM;T;S;X;H	None	lineage4	1	Euro-American	ERR046872	1	lineage4	1	lineage4	FALSE	0,993630573248408	1
T;X;H	None	lineage4.1	1	Euro-American	ERR046872	2	lineage4	1	lineage4	FALSE	0,993630573248408	1
T;H	None	lineage4.1.2	1	Euro-American (X-type)	ERR046872	3	lineage4	1	lineage4	FALSE	0,993630573248408	1
T1;H1	RD182	lineage4.1.2.1	0,993630573248408	Euro-American (X-type)	ERR046872	4	lineage4	1	lineage4	FALSE	0,993630573248408	1
LAM;T;S;X;H	None	lineage4	1	Euro-American	ERR046873	1	lineage4	1	lineage4	FALSE	0,988416988416988	1
T;X;H	None	lineage4.1	1	Euro-American	ERR046873	2	lineage4	1	lineage4	FALSE	0,988416988416988	1
T;H	None	lineage4.1.2	1	Euro-American (X-type)	ERR046873	3	lineage4	1	lineage4	FALSE	0,988416988416988	1
T1;H1	RD182	lineage4.1.2.1	0,988416988416988	Euro-American (X-type)	ERR046873	4	lineage4	1	lineage4	FALSE	0,988416988416988	1
LAM;T;S;X;H	None	lineage4	0,993119266055046	Euro-American	ERR046874	1	lineage4	1	lineage4	FALSE	0,993119266055046	1
T;X;H	None	lineage4.1	1	Euro-American	ERR046874	2	lineage4	1	lineage4	FALSE	0,993119266055046	1
T;H	None	lineage4.1.2	1	Euro-American (X-type)	ERR046874	3	lineage4	1	lineage4	FALSE	0,993119266055046	1
T1;H1	RD182	lineage4.1.2.1	0,996753246753247	Euro-American (X-type)	ERR046874	4	lineage4	1	lineage4	FALSE	0,993119266055046	1
LAM;T;S;X;H	None	lineage4	0,998964803312629	Euro-American	ERR046875	1	lineage4	1	lineage4	FALSE	0,991341991341991	0,998964803312629
T;X;H	None	lineage4.1	0,997050147492625	Euro-American	ERR046875	2	lineage4	1	lineage4	FALSE	0,991341991341991	0,998964803312629
T;H	None	lineage4.1.2	0,993333333333333	Euro-American (X-type)	ERR046875	3	lineage4	1	lineage4	FALSE	0,991341991341991	0,998964803312629
T1;H1	RD182	lineage4.1.2.1	0,991341991341991	Euro-American (X-type)	ERR046875	4	lineage4	1	lineage4	FALSE	0,991341991341991	0,998964803312629
LAM;T;S;X;H	None	lineage4	0,995664739884393	Euro-American	ERR046876	1	lineage4	1	lineage4	FALSE	0,995664739884393	1
T1;T2;T3;T5	RD219	lineage4.8	1	Euro-American (mainly T)	ERR046876	2	lineage4	1	lineage4	FALSE	0,995664739884393	1
LAM;T;S;X;H	None	lineage4	0,995495495495496	Euro-American	ERR046877	1	lineage4	1	lineage4	FALSE	0,995495495495496	1
T1;T2;T3;T5	RD219	lineage4.8	1	Euro-American (mainly T)	ERR046877	2	lineage4	1	lineage4	FALSE	0,995495495495496	1
LAM;T;S;X;H	None	lineage4	0,998425196850394	Euro-American	ERR046878	1	lineage4	1	lineage4	FALSE	0,989847715736041	0,998425196850394
T1;T2;T3;T5	RD219	lineage4.8	0,989847715736041	Euro-American (mainly T)	ERR046878	2	lineage4	1	lineage4	FALSE	0,989847715736041	0,998425196850394
LAM;T;S;X;H	None	lineage4	1	Euro-American	ERR046879	1	lineage4	1	lineage4	FALSE	1	1
T1;T2;T3;T5	RD219	lineage4.8	1	Euro-American (mainly T)	ERR046879	2	lineage4	1	lineage4	FALSE	1	1
EAI	RD239	lineage1	0,995841995841996	Indo-Oceanic	ERR046880	1	lineage1	1	lineage1	FALSE	0,995614035087719	0,995841995841996
EAI1	RD239	lineage1.2.2	0,995614035087719	Indo-Oceanic	ERR046880	3	lineage1	1	lineage1	FALSE	0,995614035087719	0,995841995841996
EAI	RD239	lineage1	0,995923913043478	Indo-Oceanic	ERR046881	1	lineage1	1	lineage1	FALSE	0,990762124711316	0,995923913043478
EAI1	RD239	lineage1.2.2	0,990762124711316	Indo-Oceanic	ERR046881	3	lineage1	1	lineage1	FALSE	0,990762124711316	0,995923913043478
CAS	RD750	lineage3	0,999325691166554	East-African-Indian	ERR046882	1	lineage3	1	lineage3	FALSE	0,999325691166554	0,999325691166554
CAS	RD750	lineage3	0,996614759647935	East-African-Indian	ERR046883	1	lineage3	1	lineage3	FALSE	0,996614759647935	0,996614759647935
LAM;T;S;X;H	None	lineage4	0,994791666666667	Euro-American	ERR046884	1	lineage4	1	lineage4	FALSE	0,98876404494382	1
mainly-LAM	None	lineage4.3	0,9921875	Euro-American (LAM)	ERR046884	2	lineage4	1	lineage4	FALSE	0,98876404494382	1
LAM	RD174	lineage4.3.4	1	Euro-American (LAM)	ERR046884	3	lineage4	1	lineage4	FALSE	0,98876404494382	1
LAM1;LAM4;LAM11	RD174	lineage4.3.4.2	0,995744680851064	Euro-American (LAM)	ERR046884	4	lineage4	1	lineage4	FALSE	0,98876404494382	1
LAM11	RD174	lineage4.3.4.2.1	0,98876404494382	Euro-American (LAM)	ERR046884	5	lineage4	1	lineage4	FALSE	0,98876404494382	1
LAM;T;S;X;H	None	lineage4	1	Euro-American	ERR046885	1	lineage4	1	lineage4	FALSE	0,977443609022556	1
mainly-LAM	None	lineage4.3	0,977443609022556	Euro-American (LAM)	ERR046885	2	lineage4	1	lineage4	FALSE	0,977443609022556	1
LAM	RD174	lineage4.3.4	0,994169096209913	Euro-American (LAM)	ERR046885	3	lineage4	1	lineage4	FALSE	0,977443609022556	1
LAM1;LAM4;LAM11	RD174	lineage4.3.4.2	1	Euro-American (LAM)	ERR046885	4	lineage4	1	lineage4	FALSE	0,977443609022556	1
LAM11	RD174	lineage4.3.4.2.1	1	Euro-American (LAM)	ERR046885	5	lineage4	1	lineage4	FALSE	0,977443609022556	1
LAM;T;S;X;H	None	lineage4	1	Euro-American	ERR046887	1	lineage4	1	lineage4	FALSE	0,994505494505495	1
mainly-LAM	None	lineage4.3	0,994505494505495	Euro-American (LAM)	ERR046887	2	lineage4	1	lineage4	FALSE	0,994505494505495	1
LAM;T	RD115	lineage4.3.3	0,997566909975669	Euro-American (LAM)	ERR046887	3	lineage4	1	lineage4	FALSE	0,994505494505495	1
LAM;T;S;X;H	None	lineage4	0,998489425981873	Euro-American	ERR046888	1	lineage4	1	lineage4	FALSE	0,994736842105263	0,998489425981873
T1;T2;T3;T5	RD219	lineage4.8	0,994736842105263	Euro-American (mainly T)	ERR046888	2	lineage4	1	lineage4	FALSE	0,994736842105263	0,998489425981873
CAS	RD750	lineage3	0,994904458598726	East-African-Indian	ERR046889	1	lineage3	1	lineage3	FALSE	0,980728051391863	1
Non-CAS1-Delhi	RD750	lineage3.1	1	East-African-Indian	ERR046889	2	lineage3	1	lineage3	FALSE	0,980728051391863	1
CAS1-Kili	RD750	lineage3.1.1	0,980728051391863	East-African-Indian	ERR046889	3	lineage3	1	lineage3	FALSE	0,980728051391863	1
LAM;T;S;X;H	None	lineage4	0,996219281663516	Euro-American	ERR046890	1	lineage4	1	lineage4	FALSE	0,996219281663516	1
T1;T2;T3;T5	RD219	lineage4.8	1	Euro-American (mainly T)	ERR046890	2	lineage4	1	lineage4	FALSE	0,996219281663516	1
EAI	RD239	lineage1	0,994313079916193	Indo-Oceanic	ERR046891	1	lineage1	1	lineage1	FALSE	0,993769470404984	0,996578272027374
EAI3;EAI4;EAI5;EAI6	RD239	lineage1.1	0,993769470404984	Indo-Oceanic	ERR046891	2	lineage1	1	lineage1	FALSE	0,993769470404984	0,996578272027374
EAI3;EAI5	RD239	lineage1.1.2	0,996578272027374	Indo-Oceanic	ERR046891	3	lineage1	1	lineage1	FALSE	0,993769470404984	0,996578272027374
EAI	RD239	lineage1	0,996596324029952	Indo-Oceanic	ERR046893	1	lineage1	1	lineage1	FALSE	0,987477638640429	0,996596324029952
EAI1	RD239	lineage1.2.2	0,987477638640429	Indo-Oceanic	ERR046893	3	lineage1	1	lineage1	FALSE	0,987477638640429	0,996596324029952
LAM;T;S;X;H	None	lineage4	0,994363021420519	Euro-American	ERR046894	1	lineage4	1	lineage4	FALSE	0,993759750390016	1
mainly-LAM	None	lineage4.3	1	Euro-American (LAM)	ERR046894	2	lineage4	1	lineage4	FALSE	0,993759750390016	1
LAM;T	RD115	lineage4.3.3	0,993759750390016	Euro-American (LAM)	ERR046894	3	lineage4	1	lineage4	FALSE	0,993759750390016	1
CAS	RD750	lineage3	0,998616395710827	East-African-Indian	ERR046895	1	lineage3	1	lineage3	FALSE	0,998616395710827	0,998616395710827
LAM;T;S;X;H	None	lineage4	1	Euro-American	ERR046897	1	lineage4	1	lineage4	FALSE	0,990498812351544	1
S;T	None	lineage4.4	0,994152046783626	Euro-American	ERR046897	2	lineage4	1	lineage4	FALSE	0,990498812351544	1
S;T	None	lineage4.4.1	0,990498812351544	Euro-American (S-type)	ERR046897	3	lineage4	1	lineage4	FALSE	0,990498812351544	1
S;Orphans	None	lineage4.4.1.1	0,992488262910798	Euro-American	ERR046897	4	lineage4	1	lineage4	FALSE	0,990498812351544	1
EAI	RD239	lineage1	0,996674057649667	Indo-Oceanic	ERR046898	1	lineage1	1	lineage1	FALSE	0,970873786407767	0,996674057649667
EAI1	RD239	lineage1.2.2	0,970873786407767	Indo-Oceanic	ERR046898	3	lineage1	1	lineage1	FALSE	0,970873786407767	0,996674057649667
LAM;T;S;X;H	None	lineage4	0,998702983138781	Euro-American	ERR046901	1	lineage4	1	lineage4	FALSE	0,989147286821705	0,998702983138781
S;T	None	lineage4.4	0,99375	Euro-American	ERR046901	2	lineage4	1	lineage4	FALSE	0,989147286821705	0,998702983138781
S;T	None	lineage4.4.1	0,989147286821705	Euro-American (S-type)	ERR046901	3	lineage4	1	lineage4	FALSE	0,989147286821705	0,998702983138781
S;Orphans	None	lineage4.4.1.1	0,994050838290968	Euro-American	ERR046901	4	lineage4	1	lineage4	FALSE	0,989147286821705	0,998702983138781
LAM;T;S;X;H	None	lineage4	0,998575498575499	Euro-American	ERR046903	1	lineage4	1	lineage4	FALSE	0,995412844036697	0,998575498575499
T1;T2;T3;T5	RD219	lineage4.8	0,995412844036697	Euro-American (mainly T)	ERR046903	2	lineage4	1	lineage4	FALSE	0,995412844036697	0,998575498575499
LAM;T;S;X;H	None	lineage4	0,996830427892235	Euro-American	ERR046904	1	lineage4	1	lineage4	FALSE	0,991803278688525	1
T;X;H	None	lineage4.1	0,991803278688525	Euro-American	ERR046904	2	lineage4	1	lineage4	FALSE	0,991803278688525	1
X1;X2;X3	None	lineage4.1.1	1	Euro-American (X-type)	ERR046904	3	lineage4	1	lineage4	FALSE	0,991803278688525	1
X1;X3	RD193	lineage4.1.1.3	0,992558139534884	Euro-American (Haarlem)	ERR046904	4	lineage4	1	lineage4	FALSE	0,991803278688525	1
EAI	RD239	lineage1	0,997579225352113	Indo-Oceanic	ERR046905	1	lineage1	1	lineage1	FALSE	0,997524752475248	0,998823529411765
EAI3;EAI4;EAI5;EAI6	RD239	lineage1.1	0,998823529411765	Indo-Oceanic	ERR046905	2	lineage1	1	lineage1	FALSE	0,997524752475248	0,998823529411765
EAI3;EAI5	RD239	lineage1.1.2	0,997524752475248	Indo-Oceanic	ERR046905	3	lineage1	1	lineage1	FALSE	0,997524752475248	0,998823529411765
EAI	RD239	lineage1	0,997637795275591	Indo-Oceanic	ERR046907	1	lineage1	1	lineage1	FALSE	0,997067448680352	0,998416468725257
EAI3;EAI4;EAI5;EAI6	RD239	lineage1.1	0,997067448680352	Indo-Oceanic	ERR046907	2	lineage1	1	lineage1	FALSE	0,997067448680352	0,998416468725257
EAI3;EAI5	RD239	lineage1.1.2	0,998416468725257	Indo-Oceanic	ERR046907	3	lineage1	1	lineage1	FALSE	0,997067448680352	0,998416468725257
LAM;T;S;X;H	None	lineage4	0,998630136986301	Euro-American	ERR046908	1	lineage4	1	lineage4	FALSE	0,982429335370512	1
T;X;H	None	lineage4.1	1	Euro-American	ERR046908	2	lineage4	1	lineage4	FALSE	0,982429335370512	1
X1;X2;X3	None	lineage4.1.1	1	Euro-American (X-type)	ERR046908	3	lineage4	1	lineage4	FALSE	0,982429335370512	1
X1;X3	RD193	lineage4.1.1.3	0,982429335370512	Euro-American (Haarlem)	ERR046908	4	lineage4	1	lineage4	FALSE	0,982429335370512	1
LAM;T;S;X;H	None	lineage4	0,996491228070175	Euro-American	ERR046910	1	lineage4	1	lineage4	FALSE	0,98989898989899	1
T;X;H	None	lineage4.1	1	Euro-American	ERR046910	2	lineage4	1	lineage4	FALSE	0,98989898989899	1
X1;X2;X3	None	lineage4.1.1	0,98989898989899	Euro-American (X-type)	ERR046910	3	lineage4	1	lineage4	FALSE	0,98989898989899	1
X1;X3	RD193	lineage4.1.1.3	0,989939637826962	Euro-American (Haarlem)	ERR046910	4	lineage4	1	lineage4	FALSE	0,98989898989899	1
LAM;T;S;X;H	None	lineage4	1	Euro-American	ERR046911	1	lineage4	1	lineage4	FALSE	0,994531784005468	1
T;X;H	None	lineage4.1	0,99645390070922	Euro-American	ERR046911	2	lineage4	1	lineage4	FALSE	0,994531784005468	1
X1;X2;X3	None	lineage4.1.1	0,997167138810198	Euro-American (X-type)	ERR046911	3	lineage4	1	lineage4	FALSE	0,994531784005468	1
X1;X3	RD193	lineage4.1.1.3	0,994531784005468	Euro-American (Haarlem)	ERR046911	4	lineage4	1	lineage4	FALSE	0,994531784005468	1
LAM;T;S;X;H	None	lineage4	0,997742663656885	Euro-American	ERR046912	1	lineage4	1	lineage4	FALSE	0,995154451847365	0,997742663656885
T;X;H	None	lineage4.1	0,996784565916399	Euro-American	ERR046912	2	lineage4	1	lineage4	FALSE	0,995154451847365	0,997742663656885
X1;X2;X3	None	lineage4.1.1	0,995294117647059	Euro-American (X-type)	ERR046912	3	lineage4	1	lineage4	FALSE	0,995154451847365	0,997742663656885
X2	RD183	lineage4.1.1.1	0,995154451847365	Euro-American (X-type)	ERR046912	4	lineage4	1	lineage4	FALSE	0,995154451847365	0,997742663656885
LAM;T;S;X;H	None	lineage4	0,9975	Euro-American	ERR046913	1	lineage4	1	lineage4	FALSE	0,995744680851064	1
T;X;H	None	lineage4.1	1	Euro-American	ERR046913	2	lineage4	1	lineage4	FALSE	0,995744680851064	1
X1;X2;X3	None	lineage4.1.1	1	Euro-American (X-type)	ERR046913	3	lineage4	1	lineage4	FALSE	0,995744680851064	1
X1;X3	RD193	lineage4.1.1.3	0,995744680851064	Euro-American (Haarlem)	ERR046913	4	lineage4	1	lineage4	FALSE	0,995744680851064	1
CAS	RD750	lineage3	0,997126436781609	East-African-Indian	ERR046914	1	lineage3	1	lineage3	FALSE	0,933333333333333	1
Non-CAS1-Delhi	RD750	lineage3.1	0,933333333333333	East-African-Indian	ERR046914	2	lineage3	1	lineage3	FALSE	0,933333333333333	1
CAS1-Kili	RD750	lineage3.1.1	1	East-African-Indian	ERR046914	3	lineage3	1	lineage3	FALSE	0,933333333333333	1
EAI	RD239	lineage1	0,996738421395956	Indo-Oceanic	ERR046915	1	lineage1	1	lineage1	FALSE	0,988071570576541	1
EAI3;EAI4;EAI5;EAI6	RD239	lineage1.1	1	Indo-Oceanic	ERR046915	2	lineage1	1	lineage1	FALSE	0,988071570576541	1
EAI3;EAI5	RD239	lineage1.1.2	0,988071570576541	Indo-Oceanic	ERR046915	3	lineage1	1	lineage1	FALSE	0,988071570576541	1
LAM;T;S;X;H	None	lineage4	0,994334277620397	Euro-American	ERR046916	1	lineage4	1	lineage4	FALSE	0,989045383411581	0,994334277620397
T;X;H	None	lineage4.1	0,991150442477876	Euro-American	ERR046916	2	lineage4	1	lineage4	FALSE	0,989045383411581	0,994334277620397
X1;X2;X3	None	lineage4.1.1	0,992647058823529	Euro-American (X-type)	ERR046916	3	lineage4	1	lineage4	FALSE	0,989045383411581	0,994334277620397
X2	RD183	lineage4.1.1.1	0,989045383411581	Euro-American (X-type)	ERR046916	4	lineage4	1	lineage4	FALSE	0,989045383411581	0,994334277620397
LAM;T;S;X;H	None	lineage4	0,994809688581315	Euro-American	ERR046917	1	lineage4	1	lineage4	FALSE	0,990224828934506	1
T;X;H	None	lineage4.1	1	Euro-American	ERR046917	2	lineage4	1	lineage4	FALSE	0,990224828934506	1
X1;X2;X3	None	lineage4.1.1	1	Euro-American (X-type)	ERR046917	3	lineage4	1	lineage4	FALSE	0,990224828934506	1
X1;X3	RD193	lineage4.1.1.3	0,990224828934506	Euro-American (Haarlem)	ERR046917	4	lineage4	1	lineage4	FALSE	0,990224828934506	1
AFRI_2;AFRI_3	RD711	lineage5	0,993559467582653	West-Africa 1	ERR046918	1	lineage5	1	lineage5	FALSE	0,993559467582653	0,993559467582653
LAM;T;S;X;H	None	lineage4	0,998616874135546	Euro-American	ERR046919	1	lineage4	1	lineage4	FALSE	0,990275526742301	1
T;X;H	None	lineage4.1	1	Euro-American	ERR046919	2	lineage4	1	lineage4	FALSE	0,990275526742301	1
X1;X2;X3	None	lineage4.1.1	0,993055555555556	Euro-American (X-type)	ERR046919	3	lineage4	1	lineage4	FALSE	0,990275526742301	1
X1;X3	RD193	lineage4.1.1.3	0,990275526742301	Euro-American (Haarlem)	ERR046919	4	lineage4	1	lineage4	FALSE	0,990275526742301	1
LAM;T;S;X;H	None	lineage4	0,998806682577566	Euro-American	ERR046920	1	lineage4	1	lineage4	FALSE	0,995884773662551	0,998806682577566
T1;T2;T3;T5	RD219	lineage4.8	0,995884773662551	Euro-American (mainly T)	ERR046920	2	lineage4	1	lineage4	FALSE	0,995884773662551	0,998806682577566
CAS	RD750	lineage3	0,998015873015873	East-African-Indian	ERR046921	1	lineage3	1	lineage3	FALSE	0,997732426303855	1
Non-CAS1-Delhi	RD750	lineage3.1	1	East-African-Indian	ERR046921	2	lineage3	1	lineage3	FALSE	0,997732426303855	1
CAS1-Kili	RD750	lineage3.1.1	0,997732426303855	East-African-Indian	ERR046921	3	lineage3	1	lineage3	FALSE	0,997732426303855	1
LAM;T;S;X;H	None	lineage4	1	Euro-American	ERR046922	1	lineage4	1	lineage4	FALSE	0,995037220843672	1
H;T;LAM	None	lineage4.2	0,995037220843672	Euro-American	ERR046922	2	lineage4	1	lineage4	FALSE	0,995037220843672	1
T;LAM7-TUR	None	lineage4.2.2	0,997584541062802	Euro-American (Ural)	ERR046922	3	lineage4	1	lineage4	FALSE	0,995037220843672	1
LAM;T;S;X;H	None	lineage4	1	Euro-American	ERR046923	1	lineage4	1	lineage4	FALSE	0,996655518394649	1
T;X;H	None	lineage4.1	1	Euro-American	ERR046923	2	lineage4	1	lineage4	FALSE	0,996655518394649	1
X1;X2;X3	None	lineage4.1.1	0,996655518394649	Euro-American (X-type)	ERR046923	3	lineage4	1	lineage4	FALSE	0,996655518394649	1
X2	RD183	lineage4.1.1.1	1	Euro-American (X-type)	ERR046923	4	lineage4	1	lineage4	FALSE	0,996655518394649	1
LAM;T;S;X;H	None	lineage4	1	Euro-American	ERR046924	1	lineage4	1	lineage4	FALSE	0,988636363636364	1
T;X;H	None	lineage4.1	0,988636363636364	Euro-American	ERR046924	2	lineage4	1	lineage4	FALSE	0,988636363636364	1
X1;X2;X3	None	lineage4.1.1	0,991836734693878	Euro-American (X-type)	ERR046924	3	lineage4	1	lineage4	FALSE	0,988636363636364	1
X2	RD183	lineage4.1.1.1	0,995789473684211	Euro-American (X-type)	ERR046924	4	lineage4	1	lineage4	FALSE	0,988636363636364	1
LAM;T;S;X;H	None	lineage4	1	Euro-American	ERR046925	1	lineage4	1	lineage4	FALSE	0,991869918699187	1
T1;T2;T3;T5	RD219	lineage4.8	0,991869918699187	Euro-American (mainly T)	ERR046925	2	lineage4	1	lineage4	FALSE	0,991869918699187	1
LAM;T;S;X;H	None	lineage4	1	Euro-American	ERR046926	1	lineage4	1	lineage4	FALSE	1	1
T1;T2;T3;T5	RD219	lineage4.8	1	Euro-American (mainly T)	ERR046926	2	lineage4	1	lineage4	FALSE	1	1
LAM;T;S;X;H	None	lineage4	0,996389891696751	Euro-American	ERR046928	1	lineage4	1	lineage4	FALSE	0,996389891696751	1
T1;T2;T3;T5	RD219	lineage4.8	1	Euro-American (mainly T)	ERR046928	2	lineage4	1	lineage4	FALSE	0,996389891696751	1
LAM;T;S;X;H	None	lineage4	0,997867803837953	Euro-American	ERR046929	1	lineage4	1	lineage4	FALSE	0,981366459627329	0,997867803837953
T1;T2;T3;T5	RD219	lineage4.8	0,981366459627329	Euro-American (mainly T)	ERR046929	2	lineage4	1	lineage4	FALSE	0,981366459627329	0,997867803837953
LAM;T;S;X;H	None	lineage4	0,99830220713073	Euro-American	ERR046930	1	lineage4	1	lineage4	FALSE	0,99830220713073	1
T1;T2;T3;T5	RD219	lineage4.8	1	Euro-American (mainly T)	ERR046930	2	lineage4	1	lineage4	FALSE	0,99830220713073	1
LAM;T;S;X;H	None	lineage4	0,99746835443038	Euro-American	ERR046932	1	lineage4	1	lineage4	FALSE	0,99746835443038	1
T1;T2;T3;T5	RD219	lineage4.8	1	Euro-American (mainly T)	ERR046932	2	lineage4	1	lineage4	FALSE	0,99746835443038	1
AFRI_2;AFRI_3	RD711	lineage5	0,996790757381258	West-Africa 1	ERR046933	1	lineage5	1	lineage5	FALSE	0,996790757381258	0,996790757381258
CAS	RD750	lineage3	0,996706915477497	East-African-Indian	ERR046936	1	lineage3	1	lineage3	FALSE	0,990875912408759	1
Non-CAS1-Delhi	RD750	lineage3.1	1	East-African-Indian	ERR046936	2	lineage3	1	lineage3	FALSE	0,990875912408759	1
CAS1-Kili	RD750	lineage3.1.1	0,990875912408759	East-African-Indian	ERR046936	3	lineage3	1	lineage3	FALSE	0,990875912408759	1
LAM;T;S;X;H	None	lineage4	1	Euro-American	ERR046937	1	lineage4	1	lineage4	FALSE	0,996742671009772	1
T;X;H	None	lineage4.1	1	Euro-American	ERR046937	2	lineage4	1	lineage4	FALSE	0,996742671009772	1
T;H	None	lineage4.1.2	1	Euro-American (X-type)	ERR046937	3	lineage4	1	lineage4	FALSE	0,996742671009772	1
T1;H1	RD182	lineage4.1.2.1	0,996742671009772	Euro-American (X-type)	ERR046937	4	lineage4	1	lineage4	FALSE	0,996742671009772	1
Beijing	RD105	lineage2	0,996031746031746	East-Asian	ERR046938	1	lineage2	1	lineage2	FALSE	0,991341991341991	1
Beijing-RD207	RD105;RD207	lineage2.2	1	East-Asian (Beijing)	ERR046938	2	lineage2	1	lineage2	FALSE	0,991341991341991	1
Beijing-RD181	RD105;RD207;RD181	lineage2.2.1	0,991341991341991	East-Asian (Beijing)	ERR046938	3	lineage2	1	lineage2	FALSE	0,991341991341991	1
CAS	RD750	lineage3	0,999279019466474	East-African-Indian	ERR046939	1	lineage3	1	lineage3	FALSE	0,995945945945946	1
Non-CAS1-Delhi	RD750	lineage3.1	1	East-African-Indian	ERR046939	2	lineage3	1	lineage3	FALSE	0,995945945945946	1
CAS;CAS2	RD750	lineage3.1.2	1	East-African-Indian	ERR046939	3	lineage3	1	lineage3	FALSE	0,995945945945946	1
CAS	RD750	lineage3.1.2.2	0,995945945945946	East-African-Indian	ERR046939	4	lineage3	1	lineage3	FALSE	0,995945945945946	1
CAS	RD750	lineage3	0,996320147194112	East-African-Indian	ERR046940	1	lineage3	1	lineage3	FALSE	0,980392156862745	0,996320147194112
Non-CAS1-Delhi	RD750	lineage3.1	0,980392156862745	East-African-Indian	ERR046940	2	lineage3	1	lineage3	FALSE	0,980392156862745	0,996320147194112
CAS1-Kili	RD750	lineage3.1.1	0,987692307692308	East-African-Indian	ERR046940	3	lineage3	1	lineage3	FALSE	0,980392156862745	0,996320147194112
CAS	RD750	lineage3	0,996958174904943	East-African-Indian	ERR046941	1	lineage3	1	lineage3	FALSE	0,996560196560197	1
Non-CAS1-Delhi	RD750	lineage3.1	1	East-African-Indian	ERR046941	2	lineage3	1	lineage3	FALSE	0,996560196560197	1
CAS;CAS2	RD750	lineage3.1.2	1	East-African-Indian	ERR046941	3	lineage3	1	lineage3	FALSE	0,996560196560197	1
CAS	RD750	lineage3.1.2.2	0,996560196560197	East-African-Indian	ERR046941	4	lineage3	1	lineage3	FALSE	0,996560196560197	1
CAS	RD750	lineage3	0,998567335243553	East-African-Indian	ERR046942	1	lineage3	1	lineage3	FALSE	0,992443324937028	1
Non-CAS1-Delhi	RD750	lineage3.1	1	East-African-Indian	ERR046942	2	lineage3	1	lineage3	FALSE	0,992443324937028	1
CAS1-Kili	RD750	lineage3.1.1	0,992443324937028	East-African-Indian	ERR046942	3	lineage3	1	lineage3	FALSE	0,992443324937028	1
LAM;T;S;X;H	None	lineage4	1	Euro-American	ERR046943	1	lineage4	1	lineage4	FALSE	0,993103448275862	1
T;X;H	None	lineage4.1	0,994764397905759	Euro-American	ERR046943	2	lineage4	1	lineage4	FALSE	0,993103448275862	1
X1;X2;X3	None	lineage4.1.1	0,993103448275862	Euro-American (X-type)	ERR046943	3	lineage4	1	lineage4	FALSE	0,993103448275862	1
X2	RD183	lineage4.1.1.1	0,998149861239593	Euro-American (X-type)	ERR046943	4	lineage4	1	lineage4	FALSE	0,993103448275862	1
EAI	RD239	lineage1	0,996590355577204	Indo-Oceanic	ERR046945	1	lineage1	1	lineage1	FALSE	0,968819599109131	0,996590355577204
EAI1	RD239	lineage1.2.2	0,968819599109131	Indo-Oceanic	ERR046945	3	lineage1	1	lineage1	FALSE	0,968819599109131	0,996590355577204
LAM;T;S;X;H	None	lineage4	0,997183098591549	Euro-American	ERR046946	1	lineage4	1	lineage4	FALSE	0,994535519125683	1
T;X;H	None	lineage4.1	1	Euro-American	ERR046946	2	lineage4	1	lineage4	FALSE	0,994535519125683	1
X1;X2;X3	None	lineage4.1.1	0,994535519125683	Euro-American (X-type)	ERR046946	3	lineage4	1	lineage4	FALSE	0,994535519125683	1
X2	RD183	lineage4.1.1.1	1	Euro-American (X-type)	ERR046946	4	lineage4	1	lineage4	FALSE	0,994535519125683	1
Beijing	RD105	lineage2	0,995127892813642	East-Asian	ERR046947	1	lineage2	1	lineage2	FALSE	0,995127892813642	1
Beijing-RD207	RD105;RD207	lineage2.2	0,99673735725938	East-Asian (Beijing)	ERR046947	2	lineage2	1	lineage2	FALSE	0,995127892813642	1
Beijing-RD181	RD105;RD207;RD181	lineage2.2.1	1	East-Asian (Beijing)	ERR046947	3	lineage2	1	lineage2	FALSE	0,995127892813642	1
LAM;T;S;X;H	None	lineage4	1	Euro-American	ERR046948	1	lineage4	1	lineage4	FALSE	0,993288590604027	1
T1;T2;T3;T5	RD219	lineage4.8	0,993288590604027	Euro-American (mainly T)	ERR046948	2	lineage4	1	lineage4	FALSE	0,993288590604027	1
Beijing	RD105	lineage2	0,998522895125554	East-Asian	ERR046949	1	lineage2	1	lineage2	FALSE	0,998522895125554	1
Beijing-RD207	RD105;RD207	lineage2.2	1	East-Asian (Beijing)	ERR046949	2	lineage2	1	lineage2	FALSE	0,998522895125554	1
Beijing-RD181	RD105;RD207;RD181	lineage2.2.1	1	East-Asian (Beijing)	ERR046949	3	lineage2	1	lineage2	FALSE	0,998522895125554	1
LAM;T;S;X;H	None	lineage4	1	Euro-American	ERR046950	1	lineage4	1	lineage4	FALSE	0,998559077809798	1
T;X;H	None	lineage4.1	1	Euro-American	ERR046950	2	lineage4	1	lineage4	FALSE	0,998559077809798	1
X1;X2;X3	None	lineage4.1.1	1	Euro-American (X-type)	ERR046950	3	lineage4	1	lineage4	FALSE	0,998559077809798	1
X2	RD183	lineage4.1.1.1	0,998559077809798	Euro-American (X-type)	ERR046950	4	lineage4	1	lineage4	FALSE	0,998559077809798	1
LAM;T;S;X;H	None	lineage4	1	Euro-American	ERR046951	1	lineage4	1	lineage4	FALSE	1	1
T1;T2;T3;T5	RD219	lineage4.8	1	Euro-American (mainly T)	ERR046951	2	lineage4	1	lineage4	FALSE	1	1
LAM;T;S;X;H	None	lineage4	1	Euro-American	ERR046952	1	lineage4	1	lineage4	FALSE	1	1
T1;T2;T3;T5	RD219	lineage4.8	1	Euro-American (mainly T)	ERR046952	2	lineage4	1	lineage4	FALSE	1	1
LAM;T;S;X;H	None	lineage4	0,998220640569395	Euro-American	ERR046953	1	lineage4	1	lineage4	FALSE	0,998220640569395	1
T1;T2;T3;T5	RD219	lineage4.8	1	Euro-American (mainly T)	ERR046953	2	lineage4	1	lineage4	FALSE	0,998220640569395	1
BOV_1;BOV_2	None	lineageBOV	0,996296296296296	M. bovis	ERR046954	1	lineageBOV	2	lineageBOV-lineageBOV_AFRI	TRUE	0,996296296296296	0,997101449275362
?	?	lineageBOV_AFRI	0,997101449275362	?	ERR046954	1	lineageBOV_AFRI	2	lineageBOV-lineageBOV_AFRI	TRUE	0,996296296296296	0,997101449275362
LAM;T;S;X;H	None	lineage4	0,997555012224939	Euro-American	ERR046957	1	lineage4	1	lineage4	FALSE	0,997555012224939	1
T;X;H	None	lineage4.1	1	Euro-American	ERR046957	2	lineage4	1	lineage4	FALSE	0,997555012224939	1
T;H	None	lineage4.1.2	1	Euro-American (X-type)	ERR046957	3	lineage4	1	lineage4	FALSE	0,997555012224939	1
T1;H1	RD182	lineage4.1.2.1	1	Euro-American (X-type)	ERR046957	4	lineage4	1	lineage4	FALSE	0,997555012224939	1
LAM;T;S;X;H	None	lineage4	0,997826086956522	Euro-American	ERR046958	1	lineage4	1	lineage4	FALSE	0,997826086956522	1
T;X;H	None	lineage4.1	1	Euro-American	ERR046958	2	lineage4	1	lineage4	FALSE	0,997826086956522	1
T;H	None	lineage4.1.2	1	Euro-American (X-type)	ERR046958	3	lineage4	1	lineage4	FALSE	0,997826086956522	1
T1;H1	RD182	lineage4.1.2.1	1	Euro-American (X-type)	ERR046958	4	lineage4	1	lineage4	FALSE	0,997826086956522	1
LAM;T;S;X;H	None	lineage4	1	Euro-American	ERR046959	1	lineage4	1	lineage4	FALSE	1	1
T;X;H	None	lineage4.1	1	Euro-American	ERR046959	2	lineage4	1	lineage4	FALSE	1	1
T;H	None	lineage4.1.2	1	Euro-American (X-type)	ERR046959	3	lineage4	1	lineage4	FALSE	1	1
T1;H1	RD182	lineage4.1.2.1	1	Euro-American (X-type)	ERR046959	4	lineage4	1	lineage4	FALSE	1	1
LAM;T;S;X;H	None	lineage4	1	Euro-American	ERR046960	1	lineage4	1	lineage4	FALSE	0,995176848874598	1
T;X;H	None	lineage4.1	1	Euro-American	ERR046960	2	lineage4	1	lineage4	FALSE	0,995176848874598	1
X1;X2;X3	None	lineage4.1.1	1	Euro-American (X-type)	ERR046960	3	lineage4	1	lineage4	FALSE	0,995176848874598	1
X2	RD183	lineage4.1.1.1	0,995176848874598	Euro-American (X-type)	ERR046960	4	lineage4	1	lineage4	FALSE	0,995176848874598	1
BOV_1;BOV_2	None	lineageBOV	0,995359628770302	M. bovis	ERR046961	1	lineageBOV	2	lineageBOV-lineageBOV_AFRI	TRUE	0,995359628770302	0,998919502971367
?	?	lineageBOV_AFRI	0,998919502971367	?	ERR046961	1	lineageBOV_AFRI	2	lineageBOV-lineageBOV_AFRI	TRUE	0,995359628770302	0,998919502971367
Beijing	RD105	lineage2	1	East-Asian	ERR046963	1	lineage2	1	lineage2	FALSE	1	1
Beijing-RD207	RD105;RD207	lineage2.2	1	East-Asian (Beijing)	ERR046963	2	lineage2	1	lineage2	FALSE	1	1
Beijing-RD181	RD105;RD207;RD181	lineage2.2.1	1	East-Asian (Beijing)	ERR046963	3	lineage2	1	lineage2	FALSE	1	1
LAM;T;S;X;H	None	lineage4	0,995525727069351	Euro-American	ERR046964	1	lineage4	1	lineage4	FALSE	0,991959798994975	0,996197718631179
T;X;H	None	lineage4.1	0,994082840236686	Euro-American	ERR046964	2	lineage4	1	lineage4	FALSE	0,991959798994975	0,996197718631179
X1;X2;X3	None	lineage4.1.1	0,996197718631179	Euro-American (X-type)	ERR046964	3	lineage4	1	lineage4	FALSE	0,991959798994975	0,996197718631179
X2	RD183	lineage4.1.1.1	0,991959798994975	Euro-American (X-type)	ERR046964	4	lineage4	1	lineage4	FALSE	0,991959798994975	0,996197718631179
CAS	RD750	lineage3	0,9979633401222	East-African-Indian	ERR046965	1	lineage3	1	lineage3	FALSE	0,995575221238938	1
Non-CAS1-Delhi	RD750	lineage3.1	1	East-African-Indian	ERR046965	2	lineage3	1	lineage3	FALSE	0,995575221238938	1
CAS1-Kili	RD750	lineage3.1.1	0,995575221238938	East-African-Indian	ERR046965	3	lineage3	1	lineage3	FALSE	0,995575221238938	1
Beijing	RD105	lineage2	0,997422680412371	East-Asian	ERR046966	1	lineage2	1	lineage2	FALSE	0,996350364963504	0,997422680412371
Beijing-RD207	RD105;RD207	lineage2.2	0,996865203761755	East-Asian (Beijing)	ERR046966	2	lineage2	1	lineage2	FALSE	0,996350364963504	0,997422680412371
Beijing-RD181	RD105;RD207;RD181	lineage2.2.1	0,996350364963504	East-Asian (Beijing)	ERR046966	3	lineage2	1	lineage2	FALSE	0,996350364963504	0,997422680412371
Beijing	RD105	lineage2	0,998774509803922	East-Asian	ERR046967	1	lineage2	1	lineage2	FALSE	0,996894409937888	1
Beijing-RD207	RD105;RD207	lineage2.2	0,996894409937888	East-Asian (Beijing)	ERR046967	2	lineage2	1	lineage2	FALSE	0,996894409937888	1
Beijing-RD181	RD105;RD207;RD181	lineage2.2.1	1	East-Asian (Beijing)	ERR046967	3	lineage2	1	lineage2	FALSE	0,996894409937888	1
CAS	RD750	lineage3	0,997685185185185	East-African-Indian	ERR046968	1	lineage3	1	lineage3	FALSE	0,997685185185185	1
Non-CAS1-Delhi	RD750	lineage3.1	1	East-African-Indian	ERR046968	2	lineage3	1	lineage3	FALSE	0,997685185185185	1
CAS1-Kili	RD750	lineage3.1.1	1	East-African-Indian	ERR046968	3	lineage3	1	lineage3	FALSE	0,997685185185185	1
CAS	RD750	lineage3	0,998044965786901	East-African-Indian	ERR046969	1	lineage3	1	lineage3	FALSE	0,997245179063361	1
Non-CAS1-Delhi	RD750	lineage3.1	1	East-African-Indian	ERR046969	2	lineage3	1	lineage3	FALSE	0,997245179063361	1
CAS1-Kili	RD750	lineage3.1.1	0,997245179063361	East-African-Indian	ERR046969	3	lineage3	1	lineage3	FALSE	0,997245179063361	1
CAS	RD750	lineage3	0,995929443690638	East-African-Indian	ERR046970	1	lineage3	1	lineage3	FALSE	0,995929443690638	1
Non-CAS1-Delhi	RD750	lineage3.1	1	East-African-Indian	ERR046970	2	lineage3	1	lineage3	FALSE	0,995929443690638	1
CAS1-Kili	RD750	lineage3.1.1	1	East-African-Indian	ERR046970	3	lineage3	1	lineage3	FALSE	0,995929443690638	1
LAM;T;S;X;H	None	lineage4	1	Euro-American	ERR046971	1	lineage4	1	lineage4	FALSE	0,995215311004785	1
T;X;H	None	lineage4.1	1	Euro-American	ERR046971	2	lineage4	1	lineage4	FALSE	0,995215311004785	1
X1;X2;X3	None	lineage4.1.1	0,995215311004785	Euro-American (X-type)	ERR046971	3	lineage4	1	lineage4	FALSE	0,995215311004785	1
X2	RD183	lineage4.1.1.1	1	Euro-American (X-type)	ERR046971	4	lineage4	1	lineage4	FALSE	0,995215311004785	1
LAM;T;S;X;H	None	lineage4	0,998816568047337	Euro-American	ERR046972	1	lineage4	1	lineage4	FALSE	0,993957703927492	1
T;X;H	None	lineage4.1	0,993957703927492	Euro-American	ERR046972	2	lineage4	1	lineage4	FALSE	0,993957703927492	1
T;H	None	lineage4.1.2	1	Euro-American (X-type)	ERR046972	3	lineage4	1	lineage4	FALSE	0,993957703927492	1
T1;H1	RD182	lineage4.1.2.1	1	Euro-American (X-type)	ERR046972	4	lineage4	1	lineage4	FALSE	0,993957703927492	1
LAM;T;S;X;H	None	lineage4	1	Euro-American	ERR046974	1	lineage4	1	lineage4	FALSE	1	1
T;X;H	None	lineage4.1	1	Euro-American	ERR046974	2	lineage4	1	lineage4	FALSE	1	1
T;H	None	lineage4.1.2	1	Euro-American (X-type)	ERR046974	3	lineage4	1	lineage4	FALSE	1	1
T1;H1	RD182	lineage4.1.2.1	1	Euro-American (X-type)	ERR046974	4	lineage4	1	lineage4	FALSE	1	1
LAM;T;S;X;H	None	lineage4	1	Euro-American	ERR046975	1	lineage4	1	lineage4	FALSE	0,998506348020911	1
T;X;H	None	lineage4.1	1	Euro-American	ERR046975	2	lineage4	1	lineage4	FALSE	0,998506348020911	1
X1;X2;X3	None	lineage4.1.1	1	Euro-American (X-type)	ERR046975	3	lineage4	1	lineage4	FALSE	0,998506348020911	1
X2	RD183	lineage4.1.1.1	0,998506348020911	Euro-American (X-type)	ERR046975	4	lineage4	1	lineage4	FALSE	0,998506348020911	1
LAM;T;S;X;H	None	lineage4	0,992217898832685	Euro-American	ERR046980	1	lineage4	1	lineage4	FALSE	0,992217898832685	1
T;X;H	None	lineage4.1	1	Euro-American	ERR046980	2	lineage4	1	lineage4	FALSE	0,992217898832685	1
X1;X2;X3	None	lineage4.1.1	0,99290780141844	Euro-American (X-type)	ERR046980	3	lineage4	1	lineage4	FALSE	0,992217898832685	1
X2	RD183	lineage4.1.1.1	1	Euro-American (X-type)	ERR046980	4	lineage4	1	lineage4	FALSE	0,992217898832685	1
LAM;T;S;X;H	None	lineage4	1	Euro-American	ERR046981	1	lineage4	1	lineage4	FALSE	0,996436208125445	1
T;LAM	None	lineage4.6	1	Euro-American	ERR046981	2	lineage4	1	lineage4	FALSE	0,996436208125445	1
T;LAM	RD726	lineage4.6.2	0,997607655502392	Euro-American	ERR046981	3	lineage4	1	lineage4	FALSE	0,996436208125445	1
LAM10-CAM	RD726	lineage4.6.2.2	0,996436208125445	Euro-American (Cameroon)	ERR046981	4	lineage4	1	lineage4	FALSE	0,996436208125445	1
CAS	RD750	lineage3	0,997624703087886	East-African-Indian	ERR046982	1	lineage3	1	lineage3	FALSE	0,987341772151899	1
Non-CAS1-Delhi	RD750	lineage3.1	1	East-African-Indian	ERR046982	2	lineage3	1	lineage3	FALSE	0,987341772151899	1
CAS1-Kili	RD750	lineage3.1.1	0,987341772151899	East-African-Indian	ERR046982	3	lineage3	1	lineage3	FALSE	0,987341772151899	1
CAS	RD750	lineage3	0,997938144329897	East-African-Indian	ERR046983	1	lineage3	1	lineage3	FALSE	0,980263157894737	1
Non-CAS1-Delhi	RD750	lineage3.1	1	East-African-Indian	ERR046983	2	lineage3	1	lineage3	FALSE	0,980263157894737	1
CAS1-Kili	RD750	lineage3.1.1	0,980263157894737	East-African-Indian	ERR046983	3	lineage3	1	lineage3	FALSE	0,980263157894737	1
LAM;T;S;X;H	None	lineage4	1	Euro-American	ERR046986	1	lineage4	1	lineage4	FALSE	0,997821350762527	1
T;X;H	None	lineage4.1	1	Euro-American	ERR046986	2	lineage4	1	lineage4	FALSE	0,997821350762527	1
X1;X2;X3	None	lineage4.1.1	1	Euro-American (X-type)	ERR046986	3	lineage4	1	lineage4	FALSE	0,997821350762527	1
X2	RD183	lineage4.1.1.1	0,997821350762527	Euro-American (X-type)	ERR046986	4	lineage4	1	lineage4	FALSE	0,997821350762527	1
LAM;T;S;X;H	None	lineage4	0,984962406015038	Euro-American	ERR046988	1	lineage4	1	lineage4	FALSE	0,984962406015038	1
T;X;H	None	lineage4.1	1	Euro-American	ERR046988	2	lineage4	1	lineage4	FALSE	0,984962406015038	1
X1;X2;X3	None	lineage4.1.1	0,995098039215686	Euro-American (X-type)	ERR046988	3	lineage4	1	lineage4	FALSE	0,984962406015038	1
X2	RD183	lineage4.1.1.1	0,995738636363636	Euro-American (X-type)	ERR046988	4	lineage4	1	lineage4	FALSE	0,984962406015038	1
BOV_1;BOV_2	None	lineageBOV	0,996805111821086	M. bovis	ERR046989	1	lineageBOV	2	lineageBOV-lineageBOV_AFRI	TRUE	0,996339677891654	0,996805111821086
?	?	lineageBOV_AFRI	0,996339677891654	?	ERR046989	1	lineageBOV_AFRI	2	lineageBOV-lineageBOV_AFRI	TRUE	0,996339677891654	0,996805111821086
LAM;T;S;X;H	None	lineage4	1	Euro-American	ERR046990	1	lineage4	1	lineage4	FALSE	0,991071428571429	1
T;X;H	None	lineage4.1	1	Euro-American	ERR046990	2	lineage4	1	lineage4	FALSE	0,991071428571429	1
T;H	None	lineage4.1.2	1	Euro-American (X-type)	ERR046990	3	lineage4	1	lineage4	FALSE	0,991071428571429	1
T1;H1	RD182	lineage4.1.2.1	0,991071428571429	Euro-American (X-type)	ERR046990	4	lineage4	1	lineage4	FALSE	0,991071428571429	1
LAM;T;S;X;H	None	lineage4	1	Euro-American	ERR046991	1	lineage4	1	lineage4	FALSE	0,997830802603037	1
T;X;H	None	lineage4.1	1	Euro-American	ERR046991	2	lineage4	1	lineage4	FALSE	0,997830802603037	1
X1;X2;X3	None	lineage4.1.1	1	Euro-American (X-type)	ERR046991	3	lineage4	1	lineage4	FALSE	0,997830802603037	1
X2	RD183	lineage4.1.1.1	0,997830802603037	Euro-American (X-type)	ERR046991	4	lineage4	1	lineage4	FALSE	0,997830802603037	1
LAM;T;S;X;H	None	lineage4	1	Euro-American	ERR046992	1	lineage4	1	lineage4	FALSE	0,992753623188406	1
T;X;H	None	lineage4.1	1	Euro-American	ERR046992	2	lineage4	1	lineage4	FALSE	0,992753623188406	1
T;H	None	lineage4.1.2	0,992753623188406	Euro-American (X-type)	ERR046992	3	lineage4	1	lineage4	FALSE	0,992753623188406	1
T1;H1	RD182	lineage4.1.2.1	1	Euro-American (X-type)	ERR046992	4	lineage4	1	lineage4	FALSE	0,992753623188406	1
LAM;T;S;X;H	None	lineage4	1	Euro-American	ERR046993	1	lineage4	1	lineage4	FALSE	0,996666666666667	1
T;X;H	None	lineage4.1	1	Euro-American	ERR046993	2	lineage4	1	lineage4	FALSE	0,996666666666667	1
T;H	None	lineage4.1.2	1	Euro-American (X-type)	ERR046993	3	lineage4	1	lineage4	FALSE	0,996666666666667	1
T1;H1	RD182	lineage4.1.2.1	0,996666666666667	Euro-American (X-type)	ERR046993	4	lineage4	1	lineage4	FALSE	0,996666666666667	1
LAM;T;S;X;H	None	lineage4	0,997101449275362	Euro-American	ERR046994	1	lineage4	1	lineage4	FALSE	0,992592592592593	1
T;X;H	None	lineage4.1	0,992592592592593	Euro-American	ERR046994	2	lineage4	1	lineage4	FALSE	0,992592592592593	1
T;H	None	lineage4.1.2	1	Euro-American (X-type)	ERR046994	3	lineage4	1	lineage4	FALSE	0,992592592592593	1
T1;H1	RD182	lineage4.1.2.1	0,995305164319249	Euro-American (X-type)	ERR046994	4	lineage4	1	lineage4	FALSE	0,992592592592593	1
LAM;T;S;X;H	None	lineage4	1	Euro-American	ERR046995	1	lineage4	1	lineage4	FALSE	1	1
T1;T2;T3;T5	RD219	lineage4.8	1	Euro-American (mainly T)	ERR046995	2	lineage4	1	lineage4	FALSE	1	1
LAM;T;S;X;H	None	lineage4	1	Euro-American	ERR046996	1	lineage4	1	lineage4	FALSE	0,987679671457906	1
T;LAM	None	lineage4.6	0,987951807228916	Euro-American	ERR046996	2	lineage4	1	lineage4	FALSE	0,987679671457906	1
T;LAM	RD726	lineage4.6.2	0,987679671457906	Euro-American	ERR046996	3	lineage4	1	lineage4	FALSE	0,987679671457906	1
LAM10-CAM	RD726	lineage4.6.2.2	0,990508096035734	Euro-American (Cameroon)	ERR046996	4	lineage4	1	lineage4	FALSE	0,987679671457906	1
LAM;T;S;X;H	None	lineage4	1	Euro-American	ERR046997	1	lineage4	1	lineage4	FALSE	1	1
LAM;T;S;X;H	None	lineage4	1	Euro-American	ERR046998	1	lineage4	1	lineage4	FALSE	0,990476190476191	1
T1;T2;T3;T5	RD219	lineage4.8	0,990476190476191	Euro-American (mainly T)	ERR046998	2	lineage4	1	lineage4	FALSE	0,990476190476191	1
LAM;T;S;X;H	None	lineage4	1	Euro-American	ERR046999	1	lineage4	1	lineage4	FALSE	1	1
T1;T2;T3;T5	RD219	lineage4.8	1	Euro-American (mainly T)	ERR046999	2	lineage4	1	lineage4	FALSE	1	1
LAM;T;S;X;H	None	lineage4	0,997894736842105	Euro-American	ERR047000	1	lineage4	1	lineage4	FALSE	0,992715920915713	1
T;X;H	None	lineage4.1	1	Euro-American	ERR047000	2	lineage4	1	lineage4	FALSE	0,992715920915713	1
X1;X2;X3	None	lineage4.1.1	0,992831541218638	Euro-American (X-type)	ERR047000	3	lineage4	1	lineage4	FALSE	0,992715920915713	1
X1;X3	RD193	lineage4.1.1.3	0,992715920915713	Euro-American (Haarlem)	ERR047000	4	lineage4	1	lineage4	FALSE	0,992715920915713	1
EAI	RD239	lineage1	0,997874601487779	Indo-Oceanic	ERR047002	1	lineage1	1	lineage1	FALSE	0,997874601487779	1
EAI3;EAI4;EAI5;EAI6	RD239	lineage1.1	1	Indo-Oceanic	ERR047002	2	lineage1	1	lineage1	FALSE	0,997874601487779	1
EAI3;EAI5	RD239	lineage1.1.2	1	Indo-Oceanic	ERR047002	3	lineage1	1	lineage1	FALSE	0,997874601487779	1
Beijing	RD105	lineage2	0,997340425531915	East-Asian	ERR047003	1	lineage2	1	lineage2	FALSE	0,997340425531915	1
Beijing-RD207	RD105;RD207	lineage2.2	0,998154981549816	East-Asian (Beijing)	ERR047003	2	lineage2	1	lineage2	FALSE	0,997340425531915	1
Beijing-RD181	RD105;RD207;RD181	lineage2.2.1	1	East-Asian (Beijing)	ERR047003	3	lineage2	1	lineage2	FALSE	0,997340425531915	1
LAM;T;S;X;H	None	lineage4	1	Euro-American	ERR047004	1	lineage4	1	lineage4	FALSE	0,996400287976962	1
T;LAM	None	lineage4.6	0,997198879551821	Euro-American	ERR047004	2	lineage4	1	lineage4	FALSE	0,996400287976962	1
T;LAM	RD726	lineage4.6.2	0,997652582159624	Euro-American	ERR047004	3	lineage4	1	lineage4	FALSE	0,996400287976962	1
LAM10-CAM	RD726	lineage4.6.2.2	0,996400287976962	Euro-American (Cameroon)	ERR047004	4	lineage4	1	lineage4	FALSE	0,996400287976962	1
LAM;T;S;X;H	None	lineage4	1	Euro-American	ERR047005	1	lineage4	1	lineage4	FALSE	1	1
T1;T2;T3;T5	RD219	lineage4.8	1	Euro-American (mainly T)	ERR047005	2	lineage4	1	lineage4	FALSE	1	1
LAM;T;S;X;H	None	lineage4	1	Euro-American	ERR047006	1	lineage4	1	lineage4	FALSE	1	1
T1;T2;T3;T5	RD219	lineage4.8	1	Euro-American (mainly T)	ERR047006	2	lineage4	1	lineage4	FALSE	1	1
LAM;T;S;X;H	None	lineage4	0,997652582159624	Euro-American	ERR047007	1	lineage4	1	lineage4	FALSE	0,972789115646258	0,997652582159624
mainly-LAM	None	lineage4.3	0,986928104575163	Euro-American (LAM)	ERR047007	2	lineage4	1	lineage4	FALSE	0,972789115646258	0,997652582159624
LAM;T	RD115	lineage4.3.3	0,972789115646258	Euro-American (LAM)	ERR047007	3	lineage4	1	lineage4	FALSE	0,972789115646258	0,997652582159624
LAM;T;S;X;H	None	lineage4	0,997867803837953	Euro-American	ERR047008	1	lineage4	1	lineage4	FALSE	0,997867803837953	1
T1;T2;T3;T5	RD219	lineage4.8	1	Euro-American (mainly T)	ERR047008	2	lineage4	1	lineage4	FALSE	0,997867803837953	1
LAM;T;S;X;H	None	lineage4	1	Euro-American	ERR047009	1	lineage4	1	lineage4	FALSE	1	1
T1;T2;T3;T5	RD219	lineage4.8	1	Euro-American (mainly T)	ERR047009	2	lineage4	1	lineage4	FALSE	1	1
LAM;T;S;X;H	None	lineage4	1	Euro-American	ERR047010	1	lineage4	1	lineage4	FALSE	0,991596638655462	1
mainly-LAM	None	lineage4.3	0,991596638655462	Euro-American (LAM)	ERR047010	2	lineage4	1	lineage4	FALSE	0,991596638655462	1
LAM9	None	lineage4.3.1	0,994652406417112	Euro-American (LAM)	ERR047010	3	lineage4	1	lineage4	FALSE	0,991596638655462	1
LAM;T;S;X;H	None	lineage4	1	Euro-American	ERR047011	1	lineage4	1	lineage4	FALSE	0,993377483443709	1
T1;T2;T3;T5	RD219	lineage4.8	0,993377483443709	Euro-American (mainly T)	ERR047011	2	lineage4	1	lineage4	FALSE	0,993377483443709	1
LAM;T;S;X;H	None	lineage4	1	Euro-American	ERR047012	1	lineage4	1	lineage4	FALSE	0,992700729927007	1
mainly-LAM	None	lineage4.3	1	Euro-American (LAM)	ERR047012	2	lineage4	1	lineage4	FALSE	0,992700729927007	1
LAM9	None	lineage4.3.1	0,992700729927007	Euro-American (LAM)	ERR047012	3	lineage4	1	lineage4	FALSE	0,992700729927007	1
LAM;T;S;X;H	None	lineage4	1	Euro-American	ERR047013	1	lineage4	1	lineage4	FALSE	0,995708154506438	1
S;T	None	lineage4.4	1	Euro-American	ERR047013	2	lineage4	1	lineage4	FALSE	0,995708154506438	1
S;T	None	lineage4.4.1	0,995708154506438	Euro-American (S-type)	ERR047013	3	lineage4	1	lineage4	FALSE	0,995708154506438	1
S;Orphans	None	lineage4.4.1.1	0,999028182701652	Euro-American	ERR047013	4	lineage4	1	lineage4	FALSE	0,995708154506438	1
LAM;T;S;X;H	None	lineage4	1	Euro-American	ERR047014	1	lineage4	1	lineage4	FALSE	0,996894409937888	1
mainly-LAM	None	lineage4.3	1	Euro-American (LAM)	ERR047014	2	lineage4	1	lineage4	FALSE	0,996894409937888	1
LAM;T	RD115	lineage4.3.3	0,996894409937888	Euro-American (LAM)	ERR047014	3	lineage4	1	lineage4	FALSE	0,996894409937888	1
LAM;T;S;X;H	None	lineage4	1	Euro-American	ERR047016	1	lineage4	1	lineage4	FALSE	0,99537037037037	1
T1;T2;T3;T5	RD219	lineage4.8	0,99537037037037	Euro-American (mainly T)	ERR047016	2	lineage4	1	lineage4	FALSE	0,99537037037037	1
LAM;T;S;X;H	None	lineage4	1	Euro-American	ERR072019	1	lineage4	1	lineage4	FALSE	1	1
T1;T2;T3;T5	RD219	lineage4.8	1	Euro-American (mainly T)	ERR072019	2	lineage4	1	lineage4	FALSE	1	1
LAM;T;S;X;H	None	lineage4	0,997311827956989	Euro-American	ERR072020	1	lineage4	1	lineage4	FALSE	0,995839112343967	1
T;X;H	None	lineage4.1	1	Euro-American	ERR072020	2	lineage4	1	lineage4	FALSE	0,995839112343967	1
X1;X2;X3	None	lineage4.1.1	1	Euro-American (X-type)	ERR072020	3	lineage4	1	lineage4	FALSE	0,995839112343967	1
X2	RD183	lineage4.1.1.1	0,995839112343967	Euro-American (X-type)	ERR072020	4	lineage4	1	lineage4	FALSE	0,995839112343967	1
CAS	RD750	lineage3	0,998885172798216	East-African-Indian	ERR072021	1	lineage3	1	lineage3	FALSE	0,998885172798216	0,998885172798216
CAS	RD750	lineage3	0,997350993377483	East-African-Indian	ERR072022	1	lineage3	1	lineage3	FALSE	0,997350993377483	0,997350993377483
CAS	RD750	lineage3	0,997695852534562	East-African-Indian	ERR072023	1	lineage3	1	lineage3	FALSE	0,997695852534562	0,997695852534562
CAS	RD750	lineage3	0,997797356828194	East-African-Indian	ERR072024	1	lineage3	1	lineage3	FALSE	0,997797356828194	0,997797356828194
CAS	RD750	lineage3	0,997032640949555	East-African-Indian	ERR072025	1	lineage3	1	lineage3	FALSE	0,994441356309061	1
Non-CAS1-Delhi	RD750	lineage3.1	1	East-African-Indian	ERR072025	2	lineage3	1	lineage3	FALSE	0,994441356309061	1
CAS;CAS2	RD750	lineage3.1.2	1	East-African-Indian	ERR072025	3	lineage3	1	lineage3	FALSE	0,994441356309061	1
CAS	RD750	lineage3.1.2.2	0,994441356309061	East-African-Indian	ERR072025	4	lineage3	1	lineage3	FALSE	0,994441356309061	1
CAS	RD750	lineage3	0,996381182147165	East-African-Indian	ERR072026	1	lineage3	1	lineage3	FALSE	0,996381182147165	0,996381182147165
Beijing	RD105	lineage2	0,997987927565392	East-Asian	ERR072027	1	lineage2	1	lineage2	FALSE	0,997747747747748	1
Beijing-RD207	RD105;RD207	lineage2.2	0,997747747747748	East-Asian (Beijing)	ERR072027	2	lineage2	1	lineage2	FALSE	0,997747747747748	1
Beijing-RD181	RD105;RD207;RD181	lineage2.2.1	1	East-Asian (Beijing)	ERR072027	3	lineage2	1	lineage2	FALSE	0,997747747747748	1
LAM;T;S;X;H	None	lineage4	1	Euro-American	ERR072028	1	lineage4	1	lineage4	FALSE	0,997076023391813	1
T;X;H	None	lineage4.1	1	Euro-American	ERR072028	2	lineage4	1	lineage4	FALSE	0,997076023391813	1
X1;X2;X3	None	lineage4.1.1	1	Euro-American (X-type)	ERR072028	3	lineage4	1	lineage4	FALSE	0,997076023391813	1
X1;X3	RD193	lineage4.1.1.3	0,997076023391813	Euro-American (Haarlem)	ERR072028	4	lineage4	1	lineage4	FALSE	0,997076023391813	1
CAS	RD750	lineage3	0,998839907192575	East-African-Indian	ERR072029	1	lineage3	1	lineage3	FALSE	0,998839907192575	1
Non-CAS1-Delhi	RD750	lineage3.1	1	East-African-Indian	ERR072029	2	lineage3	1	lineage3	FALSE	0,998839907192575	1
CAS;CAS2	RD750	lineage3.1.2	1	East-African-Indian	ERR072029	3	lineage3	1	lineage3	FALSE	0,998839907192575	1
CAS	RD750	lineage3.1.2.2	0,999305072967338	East-African-Indian	ERR072029	4	lineage3	1	lineage3	FALSE	0,998839907192575	1
LAM;T;S;X;H	None	lineage4	0,996389891696751	Euro-American	ERR072030	1	lineage4	1	lineage4	FALSE	0,975903614457831	0,996389891696751
mainly-LAM	None	lineage4.3	0,975903614457831	Euro-American (LAM)	ERR072030	2	lineage4	1	lineage4	FALSE	0,975903614457831	0,996389891696751
LAM;T	RD115	lineage4.3.3	0,985365853658537	Euro-American (LAM)	ERR072030	3	lineage4	1	lineage4	FALSE	0,975903614457831	0,996389891696751
CAS	RD750	lineage3	1	East-African-Indian	ERR072031	1	lineage3	1	lineage3	FALSE	1	1
CAS	RD750	lineage3	0,998614958448753	East-African-Indian	ERR072032	1	lineage3	1	lineage3	FALSE	0,998614958448753	0,998614958448753
LAM;T;S;X;H	None	lineage4	1	Euro-American	ERR072034	1	lineage4	1	lineage4	FALSE	0,998384491114701	1
T;X;H	None	lineage4.1	1	Euro-American	ERR072034	2	lineage4	1	lineage4	FALSE	0,998384491114701	1
X1;X2;X3	None	lineage4.1.1	1	Euro-American (X-type)	ERR072034	3	lineage4	1	lineage4	FALSE	0,998384491114701	1
X2	RD183	lineage4.1.1.1	0,998384491114701	Euro-American (X-type)	ERR072034	4	lineage4	1	lineage4	FALSE	0,998384491114701	1
LAM;T;S;X;H	None	lineage4	1	Euro-American	ERR072035	1	lineage4	1	lineage4	FALSE	1	1
T1;T2;T3;T5	RD219	lineage4.8	1	Euro-American (mainly T)	ERR072035	2	lineage4	1	lineage4	FALSE	1	1
LAM;T;S;X;H	None	lineage4	1	Euro-American	ERR072036	1	lineage4	1	lineage4	FALSE	0,990740740740741	1
T;X;H	None	lineage4.1	0,991803278688525	Euro-American	ERR072036	2	lineage4	1	lineage4	FALSE	0,990740740740741	1
X1;X2;X3	None	lineage4.1.1	0,990740740740741	Euro-American (X-type)	ERR072036	3	lineage4	1	lineage4	FALSE	0,990740740740741	1
X2	RD183	lineage4.1.1.1	0,997530864197531	Euro-American (X-type)	ERR072036	4	lineage4	1	lineage4	FALSE	0,990740740740741	1
LAM;T;S;X;H	None	lineage4	1	Euro-American	ERR072037	1	lineage4	1	lineage4	FALSE	0,993220338983051	1
S;T	None	lineage4.4	0,99390243902439	Euro-American	ERR072037	2	lineage4	1	lineage4	FALSE	0,993220338983051	1
S;T	None	lineage4.4.1	0,997772828507795	Euro-American (S-type)	ERR072037	3	lineage4	1	lineage4	FALSE	0,993220338983051	1
S;Orphans	None	lineage4.4.1.1	0,993220338983051	Euro-American	ERR072037	4	lineage4	1	lineage4	FALSE	0,993220338983051	1
LAM;T;S;X;H	None	lineage4	1	Euro-American	ERR072038	1	lineage4	1	lineage4	FALSE	0,997569866342649	1
S;T	None	lineage4.4	1	Euro-American	ERR072038	2	lineage4	1	lineage4	FALSE	0,997569866342649	1
S;T	None	lineage4.4.1	1	Euro-American (S-type)	ERR072038	3	lineage4	1	lineage4	FALSE	0,997569866342649	1
S;Orphans	None	lineage4.4.1.1	0,997569866342649	Euro-American	ERR072038	4	lineage4	1	lineage4	FALSE	0,997569866342649	1
LAM;T;S;X;H	None	lineage4	1	Euro-American	ERR072039	1	lineage4	1	lineage4	FALSE	1	1
CAS	RD750	lineage3	0,998859749144812	East-African-Indian	ERR072040	1	lineage3	1	lineage3	FALSE	0,998859749144812	0,998859749144812
LAM;T;S;X;H	None	lineage4	1	Euro-American	ERR072041	1	lineage4	1	lineage4	FALSE	1	1
T1;T2;T3;T5	RD219	lineage4.8	1	Euro-American (mainly T)	ERR072041	2	lineage4	1	lineage4	FALSE	1	1
LAM;T;S;X;H	None	lineage4	0,996632996632997	Euro-American	ERR072042	1	lineage4	1	lineage4	FALSE	0,996632996632997	1
T1;T2;T3;T5	RD219	lineage4.8	1	Euro-American (mainly T)	ERR072042	2	lineage4	1	lineage4	FALSE	0,996632996632997	1
LAM;T;S;X;H	None	lineage4	1	Euro-American	ERR072044	1	lineage4	1	lineage4	FALSE	1	1
T1;T2;T3;T5	RD219	lineage4.8	1	Euro-American (mainly T)	ERR072044	2	lineage4	1	lineage4	FALSE	1	1
LAM;T;S;X;H	None	lineage4	1	Euro-American	ERR072045	1	lineage4	1	lineage4	FALSE	0,99	1
T1;T2;T3;T5	RD219	lineage4.8	0,99	Euro-American (mainly T)	ERR072045	2	lineage4	1	lineage4	FALSE	0,99	1
LAM;T;S;X;H	None	lineage4	1	Euro-American	ERR072046	1	lineage4	1	lineage4	FALSE	1	1
T1;T2;T3;T5	RD219	lineage4.8	1	Euro-American (mainly T)	ERR072046	2	lineage4	1	lineage4	FALSE	1	1
LAM;T;S;X;H	None	lineage4	1	Euro-American	ERR072047	1	lineage4	1	lineage4	FALSE	1	1
T1;T2;T3;T5	RD219	lineage4.8	1	Euro-American (mainly T)	ERR072047	2	lineage4	1	lineage4	FALSE	1	1
LAM;T;S;X;H	None	lineage4	0,996699669966997	Euro-American	ERR072048	1	lineage4	1	lineage4	FALSE	0,996699669966997	1
T1;T2;T3;T5	RD219	lineage4.8	1	Euro-American (mainly T)	ERR072048	2	lineage4	1	lineage4	FALSE	0,996699669966997	1
LAM;T;S;X;H	None	lineage4	0,993355481727575	Euro-American	ERR072050	1	lineage4	1	lineage4	FALSE	0,98989898989899	0,993355481727575
T1;T2;T3;T5	RD219	lineage4.8	0,98989898989899	Euro-American (mainly T)	ERR072050	2	lineage4	1	lineage4	FALSE	0,98989898989899	0,993355481727575
LAM;T;S;X;H	None	lineage4	1	Euro-American	ERR072051	1	lineage4	1	lineage4	FALSE	0,989583333333333	1
T1;T2;T3;T5	RD219	lineage4.8	0,989583333333333	Euro-American (mainly T)	ERR072051	2	lineage4	1	lineage4	FALSE	0,989583333333333	1
CAS	RD750	lineage3	0,998204667863555	East-African-Indian	ERR072065	1	lineage3	1	lineage3	FALSE	0,994350282485876	1
Non-CAS1-Delhi	RD750	lineage3.1	1	East-African-Indian	ERR072065	2	lineage3	1	lineage3	FALSE	0,994350282485876	1
CAS1-Kili	RD750	lineage3.1.1	0,994350282485876	East-African-Indian	ERR072065	3	lineage3	1	lineage3	FALSE	0,994350282485876	1
CAS	RD750	lineage3	0,998260869565217	East-African-Indian	ERR072072	1	lineage3	1	lineage3	FALSE	0,996051332675222	1
Non-CAS1-Delhi	RD750	lineage3.1	1	East-African-Indian	ERR072072	2	lineage3	1	lineage3	FALSE	0,996051332675222	1
CAS;CAS2	RD750	lineage3.1.2	1	East-African-Indian	ERR072072	3	lineage3	1	lineage3	FALSE	0,996051332675222	1
CAS	RD750	lineage3.1.2.2	0,996051332675222	East-African-Indian	ERR072072	4	lineage3	1	lineage3	FALSE	0,996051332675222	1
CAS	RD750	lineage3	0,997762863534676	East-African-Indian	ERR072077	1	lineage3	1	lineage3	FALSE	0,993865030674847	1
Non-CAS1-Delhi	RD750	lineage3.1	1	East-African-Indian	ERR072077	2	lineage3	1	lineage3	FALSE	0,993865030674847	1
CAS1-Kili	RD750	lineage3.1.1	0,993865030674847	East-African-Indian	ERR072077	3	lineage3	1	lineage3	FALSE	0,993865030674847	1
CAS	RD750	lineage3	1	East-African-Indian	ERR072080	1	lineage3	1	lineage3	FALSE	0,993630573248408	1
Non-CAS1-Delhi	RD750	lineage3.1	1	East-African-Indian	ERR072080	2	lineage3	1	lineage3	FALSE	0,993630573248408	1
CAS1-Kili	RD750	lineage3.1.1	0,993630573248408	East-African-Indian	ERR072080	3	lineage3	1	lineage3	FALSE	0,993630573248408	1
LAM;T;S;X;H	None	lineage4	1	Euro-American	ERR072087	1	lineage4	1	lineage4	FALSE	0,995607613469985	1
T;X;H	None	lineage4.1	1	Euro-American	ERR072087	2	lineage4	1	lineage4	FALSE	0,995607613469985	1
X1;X2;X3	None	lineage4.1.1	1	Euro-American (X-type)	ERR072087	3	lineage4	1	lineage4	FALSE	0,995607613469985	1
X1;X3	RD193	lineage4.1.1.3	0,995607613469985	Euro-American (Haarlem)	ERR072087	4	lineage4	1	lineage4	FALSE	0,995607613469985	1
LAM;T;S;X;H	None	lineage4	1	Euro-American	ERR072089	1	lineage4	1	lineage4	FALSE	0,993630573248408	1
T;X;H	None	lineage4.1	1	Euro-American	ERR072089	2	lineage4	1	lineage4	FALSE	0,993630573248408	1
X1;X2;X3	None	lineage4.1.1	0,993630573248408	Euro-American (X-type)	ERR072089	3	lineage4	1	lineage4	FALSE	0,993630573248408	1
X1;X3	RD193	lineage4.1.1.3	0,995253164556962	Euro-American (Haarlem)	ERR072089	4	lineage4	1	lineage4	FALSE	0,993630573248408	1
CAS	RD750	lineage3	0,995689655172414	East-African-Indian	ERR072094	1	lineage3	1	lineage3	FALSE	0,993311036789298	1
Non-CAS1-Delhi	RD750	lineage3.1	1	East-African-Indian	ERR072094	2	lineage3	1	lineage3	FALSE	0,993311036789298	1
CAS1-Kili	RD750	lineage3.1.1	0,993311036789298	East-African-Indian	ERR072094	3	lineage3	1	lineage3	FALSE	0,993311036789298	1
LAM;T;S;X;H	None	lineage4	1	Euro-American	ERR072095	1	lineage4	1	lineage4	FALSE	0,998525073746313	1
H;T;LAM	None	lineage4.2	0,998525073746313	Euro-American	ERR072095	2	lineage4	1	lineage4	FALSE	0,998525073746313	1
T;LAM7-TUR	None	lineage4.2.2	1	Euro-American (Ural)	ERR072095	3	lineage4	1	lineage4	FALSE	0,998525073746313	1
LAM;T;S;X;H	None	lineage4	1	Euro-American	ERR072096	1	lineage4	1	lineage4	FALSE	0,996581196581197	1
T;X;H	None	lineage4.1	1	Euro-American	ERR072096	2	lineage4	1	lineage4	FALSE	0,996581196581197	1
X1;X2;X3	None	lineage4.1.1	1	Euro-American (X-type)	ERR072096	3	lineage4	1	lineage4	FALSE	0,996581196581197	1
X1;X3	RD193	lineage4.1.1.3	0,996581196581197	Euro-American (Haarlem)	ERR072096	4	lineage4	1	lineage4	FALSE	0,996581196581197	1
LAM;T;S;X;H	None	lineage4	1	Euro-American	ERR1034618	1	lineage4	1	lineage4	FALSE	1	1
T1;T5	None	lineage4.7	1	Euro-American (mainly T)	ERR1034618	2	lineage4	1	lineage4	FALSE	1	1
LAM;T;S;X;H	None	lineage4	1	Euro-American	ERR1034619	1	lineage4	1	lineage4	FALSE	0,998467824310521	1
T;X;H	None	lineage4.1	1	Euro-American	ERR1034619	2	lineage4	1	lineage4	FALSE	0,998467824310521	1
X1;X2;X3	None	lineage4.1.1	1	Euro-American (X-type)	ERR1034619	3	lineage4	1	lineage4	FALSE	0,998467824310521	1
X2	RD183	lineage4.1.1.1	0,998467824310521	Euro-American (X-type)	ERR1034619	4	lineage4	1	lineage4	FALSE	0,998467824310521	1
LAM;T;S;X;H	None	lineage4	1	Euro-American	ERR1034620	1	lineage4	1	lineage4	FALSE	1	1
T;X;H	None	lineage4.1	1	Euro-American	ERR1034620	2	lineage4	1	lineage4	FALSE	1	1
T;H	None	lineage4.1.2	1	Euro-American (X-type)	ERR1034620	3	lineage4	1	lineage4	FALSE	1	1
LAM;T;S;X;H	None	lineage4	1	Euro-American	ERR1034621	1	lineage4	1	lineage4	FALSE	0,997063142437592	1
mainly-LAM	None	lineage4.3	1	Euro-American (LAM)	ERR1034621	2	lineage4	1	lineage4	FALSE	0,997063142437592	1
LAM	RD174	lineage4.3.4	0,997063142437592	Euro-American (LAM)	ERR1034621	3	lineage4	1	lineage4	FALSE	0,997063142437592	1
LAM1;LAM2	RD174	lineage4.3.4.1	1	Euro-American (LAM)	ERR1034621	4	lineage4	1	lineage4	FALSE	0,997063142437592	1
LAM;T;S;X;H	None	lineage4	1	Euro-American	ERR1034622	1	lineage4	1	lineage4	FALSE	1	1
mainly-LAM	None	lineage4.3	1	Euro-American (LAM)	ERR1034622	2	lineage4	1	lineage4	FALSE	1	1
LAM	RD174	lineage4.3.4	1	Euro-American (LAM)	ERR1034622	3	lineage4	1	lineage4	FALSE	1	1
LAM1;LAM2	RD174	lineage4.3.4.1	1	Euro-American (LAM)	ERR1034622	4	lineage4	1	lineage4	FALSE	1	1
LAM;T;S;X;H	None	lineage4	1	Euro-American	ERR1034623	1	lineage4	1	lineage4	FALSE	0,997439180537772	1
mainly-LAM	None	lineage4.3	1	Euro-American (LAM)	ERR1034623	2	lineage4	1	lineage4	FALSE	0,997439180537772	1
LAM	RD174	lineage4.3.4	0,997439180537772	Euro-American (LAM)	ERR1034623	3	lineage4	1	lineage4	FALSE	0,997439180537772	1
LAM1;LAM2	RD174	lineage4.3.4.1	1	Euro-American (LAM)	ERR1034623	4	lineage4	1	lineage4	FALSE	0,997439180537772	1
LAM;T;S;X;H	None	lineage4	1	Euro-American	ERR1034624	1	lineage4	1	lineage4	FALSE	0,998463901689708	1
mainly-LAM	None	lineage4.3	1	Euro-American (LAM)	ERR1034624	2	lineage4	1	lineage4	FALSE	0,998463901689708	1
LAM	RD174	lineage4.3.4	0,998463901689708	Euro-American (LAM)	ERR1034624	3	lineage4	1	lineage4	FALSE	0,998463901689708	1
LAM1;LAM2	RD174	lineage4.3.4.1	1	Euro-American (LAM)	ERR1034624	4	lineage4	1	lineage4	FALSE	0,998463901689708	1
LAM;T;S;X;H	None	lineage4	1	Euro-American	ERR1034626	1	lineage4	1	lineage4	FALSE	0,998498498498498	1
mainly-LAM	None	lineage4.3	1	Euro-American (LAM)	ERR1034626	2	lineage4	1	lineage4	FALSE	0,998498498498498	1
LAM	RD174	lineage4.3.4	0,998498498498498	Euro-American (LAM)	ERR1034626	3	lineage4	1	lineage4	FALSE	0,998498498498498	1
LAM1;LAM2	RD174	lineage4.3.4.1	1	Euro-American (LAM)	ERR1034626	4	lineage4	1	lineage4	FALSE	0,998498498498498	1
LAM;T;S;X;H	None	lineage4	0,998682476943347	Euro-American	ERR1034627	1	lineage4	1	lineage4	FALSE	0,998682476943347	1
T;X;H	None	lineage4.1	1	Euro-American	ERR1034627	2	lineage4	1	lineage4	FALSE	0,998682476943347	1
T;H	None	lineage4.1.2	1	Euro-American (X-type)	ERR1034627	3	lineage4	1	lineage4	FALSE	0,998682476943347	1
LAM;T;S;X;H	None	lineage4	1	Euro-American	ERR1034628	1	lineage4	1	lineage4	FALSE	1	1
T1;T5	None	lineage4.7	1	Euro-American (mainly T)	ERR1034628	2	lineage4	1	lineage4	FALSE	1	1
LAM;T;S;X;H	None	lineage4	1	Euro-American	ERR1034631	1	lineage4	1	lineage4	FALSE	0,996969696969697	1
T;X;H	None	lineage4.1	0,996969696969697	Euro-American	ERR1034631	2	lineage4	1	lineage4	FALSE	0,996969696969697	1
T;H	None	lineage4.1.2	1	Euro-American (X-type)	ERR1034631	3	lineage4	1	lineage4	FALSE	0,996969696969697	1
LAM;T;S;X;H	None	lineage4	1	Euro-American	ERR1034635	1	lineage4	1	lineage4	FALSE	0,998672859986729	1
T;X;H	None	lineage4.1	1	Euro-American	ERR1034635	2	lineage4	1	lineage4	FALSE	0,998672859986729	1
X1;X2;X3	None	lineage4.1.1	1	Euro-American (X-type)	ERR1034635	3	lineage4	1	lineage4	FALSE	0,998672859986729	1
X2	RD183	lineage4.1.1.1	0,998672859986729	Euro-American (X-type)	ERR1034635	4	lineage4	1	lineage4	FALSE	0,998672859986729	1
LAM;T;S;X;H	None	lineage4	1	Euro-American	ERR1034636	1	lineage4	1	lineage4	FALSE	0,996282527881041	1
mainly-LAM	None	lineage4.3	0,996282527881041	Euro-American (LAM)	ERR1034636	2	lineage4	1	lineage4	FALSE	0,996282527881041	1
LAM	RD174	lineage4.3.4	1	Euro-American (LAM)	ERR1034636	3	lineage4	1	lineage4	FALSE	0,996282527881041	1
LAM1;LAM2	RD174	lineage4.3.4.1	0,997222222222222	Euro-American (LAM)	ERR1034636	4	lineage4	1	lineage4	FALSE	0,996282527881041	1
LAM;T;S;X;H	None	lineage4	1	Euro-American	ERR1034649	1	lineage4	1	lineage4	FALSE	1	1
mainly-LAM	None	lineage4.3	1	Euro-American (LAM)	ERR1034649	2	lineage4	1	lineage4	FALSE	1	1
LAM;T	RD115	lineage4.3.3	1	Euro-American (LAM)	ERR1034649	3	lineage4	1	lineage4	FALSE	1	1
LAM;T;S;X;H	None	lineage4	0,998823529411765	Euro-American	ERR1034650	1	lineage4	1	lineage4	FALSE	0,998410174880763	1
mainly-LAM	None	lineage4.3	1	Euro-American (LAM)	ERR1034650	2	lineage4	1	lineage4	FALSE	0,998410174880763	1
LAM;T	RD115	lineage4.3.3	0,998410174880763	Euro-American (LAM)	ERR1034650	3	lineage4	1	lineage4	FALSE	0,998410174880763	1
LAM;T;S;X;H	None	lineage4	1	Euro-American	ERR1034651	1	lineage4	1	lineage4	FALSE	1	1
mainly-LAM	None	lineage4.3	1	Euro-American (LAM)	ERR1034651	2	lineage4	1	lineage4	FALSE	1	1
LAM;T	RD115	lineage4.3.3	1	Euro-American (LAM)	ERR1034651	3	lineage4	1	lineage4	FALSE	1	1
LAM;T;S;X;H	None	lineage4	0,998989898989899	Euro-American	ERR1034668	1	lineage4	1	lineage4	FALSE	0,99496644295302	0,998989898989899
H;T;LAM	None	lineage4.2	0,998590556730092	Euro-American	ERR1034668	2	lineage4	1	lineage4	FALSE	0,99496644295302	0,998989898989899
T;LAM7-TUR	None	lineage4.2.2	0,998206814106396	Euro-American (Ural)	ERR1034668	3	lineage4	1	lineage4	FALSE	0,99496644295302	0,998989898989899
LAM7-TUR	None	lineage4.2.2.1	0,99496644295302	Euro-American	ERR1034668	4	lineage4	1	lineage4	FALSE	0,99496644295302	0,998989898989899
LAM;T;S;X;H	None	lineage4	0,999267935578331	Euro-American	ERR1034669	1	lineage4	1	lineage4	FALSE	0,997265562168248	0,999414176918571
H;T;LAM	None	lineage4.2	0,997265562168248	Euro-American	ERR1034669	2	lineage4	1	lineage4	FALSE	0,997265562168248	0,999414176918571
T;LAM7-TUR	None	lineage4.2.2	0,998725573491929	Euro-American (Ural)	ERR1034669	3	lineage4	1	lineage4	FALSE	0,997265562168248	0,999414176918571
LAM7-TUR	None	lineage4.2.2.1	0,999414176918571	Euro-American	ERR1034669	4	lineage4	1	lineage4	FALSE	0,997265562168248	0,999414176918571
LAM;T;S;X;H	None	lineage4	0,998240985048373	Euro-American	ERR1034670	1	lineage4	1	lineage4	FALSE	0,993377483443709	1
T;X;H	None	lineage4.1	0,993377483443709	Euro-American	ERR1034670	2	lineage4	1	lineage4	FALSE	0,993377483443709	1
X1;X2;X3	None	lineage4.1.1	1	Euro-American (X-type)	ERR1034670	3	lineage4	1	lineage4	FALSE	0,993377483443709	1
X1;X3	RD193	lineage4.1.1.3	0,997381056307289	Euro-American (Haarlem)	ERR1034670	4	lineage4	1	lineage4	FALSE	0,993377483443709	1
LAM;T;S;X;H	None	lineage4	0,997767857142857	Euro-American	ERR1034671	1	lineage4	1	lineage4	FALSE	0,997206703910615	1
mainly-LAM	None	lineage4.3	1	Euro-American (LAM)	ERR1034671	2	lineage4	1	lineage4	FALSE	0,997206703910615	1
LAM;T	RD115	lineage4.3.3	0,997206703910615	Euro-American (LAM)	ERR1034671	3	lineage4	1	lineage4	FALSE	0,997206703910615	1
LAM;T;S;X;H	None	lineage4	0,997762863534676	Euro-American	ERR1034672	1	lineage4	1	lineage4	FALSE	0,987421383647799	0,997762863534676
mainly-LAM	None	lineage4.3	0,987421383647799	Euro-American (LAM)	ERR1034672	2	lineage4	1	lineage4	FALSE	0,987421383647799	0,997762863534676
LAM;T;S;X;H	None	lineage4	1	Euro-American	ERR1034673	1	lineage4	1	lineage4	FALSE	0,99647266313933	1
mainly-LAM	None	lineage4.3	1	Euro-American (LAM)	ERR1034673	2	lineage4	1	lineage4	FALSE	0,99647266313933	1
LAM;T	RD115	lineage4.3.3	0,99647266313933	Euro-American (LAM)	ERR1034673	3	lineage4	1	lineage4	FALSE	0,99647266313933	1
LAM;T;S;X;H	None	lineage4	0,998054474708171	Euro-American	ERR1034674	1	lineage4	1	lineage4	FALSE	0,976525821596244	0,998054474708171
T;X;H	None	lineage4.1	0,978813559322034	Euro-American	ERR1034674	2	lineage4	1	lineage4	FALSE	0,976525821596244	0,998054474708171
T;H	None	lineage4.1.2	0,976525821596244	Euro-American (X-type)	ERR1034674	3	lineage4	1	lineage4	FALSE	0,976525821596244	0,998054474708171
T1;H1	RD182	lineage4.1.2.1	0,991620111731844	Euro-American (X-type)	ERR1034674	4	lineage4	1	lineage4	FALSE	0,976525821596244	0,998054474708171
LAM;T;S;X;H	None	lineage4	0,995203836930456	Euro-American	ERR1034675	1	lineage4	1	lineage4	FALSE	0,995203836930456	1
T;X;H	None	lineage4.1	1	Euro-American	ERR1034675	2	lineage4	1	lineage4	FALSE	0,995203836930456	1
T;H	None	lineage4.1.2	1	Euro-American (X-type)	ERR1034675	3	lineage4	1	lineage4	FALSE	0,995203836930456	1
T1;H1	RD182	lineage4.1.2.1	1	Euro-American (X-type)	ERR1034675	4	lineage4	1	lineage4	FALSE	0,995203836930456	1
LAM;T;S;X;H	None	lineage4	0,996575342465753	Euro-American	ERR1034676	1	lineage4	1	lineage4	FALSE	0,995192307692308	0,996575342465753
T;X;H	None	lineage4.1	0,995670995670996	Euro-American	ERR1034676	2	lineage4	1	lineage4	FALSE	0,995192307692308	0,996575342465753
T;H	None	lineage4.1.2	0,995192307692308	Euro-American (X-type)	ERR1034676	3	lineage4	1	lineage4	FALSE	0,995192307692308	0,996575342465753
T1;H1	RD182	lineage4.1.2.1	0,995327102803738	Euro-American (X-type)	ERR1034676	4	lineage4	1	lineage4	FALSE	0,995192307692308	0,996575342465753
LAM;T;S;X;H	None	lineage4	1	Euro-American	ERR1034677	1	lineage4	1	lineage4	FALSE	0,991379310344828	1
mainly-LAM	None	lineage4.3	0,991379310344828	Euro-American (LAM)	ERR1034677	2	lineage4	1	lineage4	FALSE	0,991379310344828	1
LAM;T	RD115	lineage4.3.3	0,993630573248408	Euro-American (LAM)	ERR1034677	3	lineage4	1	lineage4	FALSE	0,991379310344828	1
LAM;T;S;X;H	None	lineage4	0,997395833333333	Euro-American	ERR1034678	1	lineage4	1	lineage4	FALSE	0,993333333333333	1
T;X;H	None	lineage4.1	1	Euro-American	ERR1034678	2	lineage4	1	lineage4	FALSE	0,993333333333333	1
T;H	None	lineage4.1.2	1	Euro-American (X-type)	ERR1034678	3	lineage4	1	lineage4	FALSE	0,993333333333333	1
T1;H1	RD182	lineage4.1.2.1	0,993333333333333	Euro-American (X-type)	ERR1034678	4	lineage4	1	lineage4	FALSE	0,993333333333333	1
LAM;T;S;X;H	None	lineage4	1	Euro-American	ERR1034679	1	lineage4	1	lineage4	FALSE	1	1
mainly-LAM	None	lineage4.3	1	Euro-American (LAM)	ERR1034679	2	lineage4	1	lineage4	FALSE	1	1
LAM;T	RD115	lineage4.3.3	1	Euro-American (LAM)	ERR1034679	3	lineage4	1	lineage4	FALSE	1	1
LAM;T;S;X;H	None	lineage4	1	Euro-American	ERR1034680	1	lineage4	1	lineage4	FALSE	0,0950570342205323	1
T;X;H	None	lineage4.1	0,103174603174603	Euro-American	ERR1034680	2	lineage4	1	lineage4	FALSE	0,0950570342205323	1
T;H	None	lineage4.1.2	0,165413533834586	Euro-American (X-type)	ERR1034680	3	lineage4	1	lineage4	FALSE	0,0950570342205323	1
T1;H1	RD182	lineage4.1.2.1	0,0950570342205323	Euro-American (X-type)	ERR1034680	4	lineage4	1	lineage4	FALSE	0,0950570342205323	1
mainly-LAM	None	lineage4.3	0,844660194174757	Euro-American (LAM)	ERR1034680	2	lineage4	1	lineage4	FALSE	0,0950570342205323	1
LAM	RD174	lineage4.3.4	0,894545454545455	Euro-American (LAM)	ERR1034680	3	lineage4	1	lineage4	FALSE	0,0950570342205323	1
LAM1;LAM2	RD174	lineage4.3.4.1	0,916666666666667	Euro-American (LAM)	ERR1034680	4	lineage4	1	lineage4	FALSE	0,0950570342205323	1
LAM;T;S;X;H	None	lineage4	1	Euro-American	ERR1034681	1	lineage4	1	lineage4	FALSE	1	1
T;X;H	None	lineage4.1	1	Euro-American	ERR1034681	2	lineage4	1	lineage4	FALSE	1	1
T;H	None	lineage4.1.2	1	Euro-American (X-type)	ERR1034681	3	lineage4	1	lineage4	FALSE	1	1
T1;H1	RD182	lineage4.1.2.1	1	Euro-American (X-type)	ERR1034681	4	lineage4	1	lineage4	FALSE	1	1
LAM;T;S;X;H	None	lineage4	1	Euro-American	ERR1034682	1	lineage4	1	lineage4	FALSE	1	1
T1;T2;T3;T5	RD219	lineage4.8	1	Euro-American (mainly T)	ERR1034682	2	lineage4	1	lineage4	FALSE	1	1
LAM;T;S;X;H	None	lineage4	1	Euro-American	ERR1034683	1	lineage4	1	lineage4	FALSE	0,991935483870968	1
T;X;H	None	lineage4.1	1	Euro-American	ERR1034683	2	lineage4	1	lineage4	FALSE	0,991935483870968	1
T;H	None	lineage4.1.2	0,991935483870968	Euro-American (X-type)	ERR1034683	3	lineage4	1	lineage4	FALSE	0,991935483870968	1
T1;H1	RD182	lineage4.1.2.1	0,995689655172414	Euro-American (X-type)	ERR1034683	4	lineage4	1	lineage4	FALSE	0,991935483870968	1
LAM;T;S;X;H	None	lineage4	1	Euro-American	ERR1034684	1	lineage4	1	lineage4	FALSE	0,993333333333333	1
mainly-LAM	None	lineage4.3	0,993333333333333	Euro-American (LAM)	ERR1034684	2	lineage4	1	lineage4	FALSE	0,993333333333333	1
LAM;T	RD115	lineage4.3.3	1	Euro-American (LAM)	ERR1034684	3	lineage4	1	lineage4	FALSE	0,993333333333333	1
CAS	RD750	lineage3	0,998473282442748	East-African-Indian	ERR1034685	1	lineage3	1	lineage3	FALSE	0,979591836734694	0,998473282442748
Non-CAS1-Delhi	RD750	lineage3.1	0,979591836734694	East-African-Indian	ERR1034685	2	lineage3	1	lineage3	FALSE	0,979591836734694	0,998473282442748
LAM;T;S;X;H	None	lineage4	1	Euro-American	ERR1034688	1	lineage4	1	lineage4	FALSE	0,995180722891566	1
H;T;LAM	None	lineage4.2	0,998098859315589	Euro-American	ERR1034688	2	lineage4	1	lineage4	FALSE	0,995180722891566	1
T;LAM7-TUR	None	lineage4.2.2	0,995180722891566	Euro-American (Ural)	ERR1034688	3	lineage4	1	lineage4	FALSE	0,995180722891566	1
CAS	RD750	lineage3	1	East-African-Indian	ERR1034690	1	lineage3	1	lineage3	FALSE	1	1
Non-CAS1-Delhi	RD750	lineage3.1	1	East-African-Indian	ERR1034690	2	lineage3	1	lineage3	FALSE	1	1
CAS;CAS2	RD750	lineage3.1.2	1	East-African-Indian	ERR1034690	3	lineage3	1	lineage3	FALSE	1	1
LAM;T;S;X;H	None	lineage4	0,999512195121951	Euro-American	ERR1034716	1	lineage4	1	lineage4	FALSE	0,996023856858847	0,999512195121951
T1;T5	None	lineage4.7	0,996023856858847	Euro-American (mainly T)	ERR1034716	2	lineage4	1	lineage4	FALSE	0,996023856858847	0,999512195121951
Beijing	RD105	lineage2	0,998686802363756	East-Asian	ERR1034717	1	lineage2	1	lineage2	FALSE	0,998	0,999202233745513
Beijing-RD207	RD105;RD207	lineage2.2	0,999202233745513	East-Asian (Beijing)	ERR1034717	2	lineage2	1	lineage2	FALSE	0,998	0,999202233745513
Beijing-RD181	RD105;RD207;RD181	lineage2.2.1	0,998	East-Asian (Beijing)	ERR1034717	3	lineage2	1	lineage2	FALSE	0,998	0,999202233745513
LAM;T;S;X;H	None	lineage4	0,997511199601792	Euro-American	ERR1034718	1	lineage4	1	lineage4	FALSE	0,993593476994758	0,997511199601792
mainly-LAM	None	lineage4.3	0,995334370139969	Euro-American (LAM)	ERR1034718	2	lineage4	1	lineage4	FALSE	0,993593476994758	0,997511199601792
LAM	RD174	lineage4.3.4	0,993593476994758	Euro-American (LAM)	ERR1034718	3	lineage4	1	lineage4	FALSE	0,993593476994758	0,997511199601792
LAM1;LAM4;LAM11	RD174	lineage4.3.4.2	0,994985673352435	Euro-American (LAM)	ERR1034718	4	lineage4	1	lineage4	FALSE	0,993593476994758	0,997511199601792
LAM;T;S;X;H	None	lineage4	1	Euro-American	ERR1034721	1	lineage4	1	lineage4	FALSE	0,998563218390805	1
mainly-LAM	None	lineage4.3	1	Euro-American (LAM)	ERR1034721	2	lineage4	1	lineage4	FALSE	0,998563218390805	1
LAM3	None	lineage4.3.2	0,998563218390805	Euro-American (LAM)	ERR1034721	3	lineage4	1	lineage4	FALSE	0,998563218390805	1
LAM;T;S;X;H	None	lineage4	0,998588567395907	Euro-American	ERR1034723	1	lineage4	1	lineage4	FALSE	0,992105263157895	0,998588567395907
mainly-LAM	None	lineage4.3	0,997389033942559	Euro-American (LAM)	ERR1034723	2	lineage4	1	lineage4	FALSE	0,992105263157895	0,998588567395907
LAM3	None	lineage4.3.2	0,992105263157895	Euro-American (LAM)	ERR1034723	3	lineage4	1	lineage4	FALSE	0,992105263157895	0,998588567395907
LAM;T;S;X;H	None	lineage4	0,997716894977169	Euro-American	ERR1034724	1	lineage4	1	lineage4	FALSE	0,994832041343669	0,997716894977169
T;X;H	None	lineage4.1	0,995260663507109	Euro-American	ERR1034724	2	lineage4	1	lineage4	FALSE	0,994832041343669	0,997716894977169
T;H	None	lineage4.1.2	0,995169082125604	Euro-American (X-type)	ERR1034724	3	lineage4	1	lineage4	FALSE	0,994832041343669	0,997716894977169
T1;H1	RD182	lineage4.1.2.1	0,994832041343669	Euro-American (X-type)	ERR1034724	4	lineage4	1	lineage4	FALSE	0,994832041343669	0,997716894977169
mainly-LAM	None	lineage4.3	1	Euro-American (LAM)	ERR1034725	2	lineage4	1	lineage4	FALSE	0,998030203545634	1
LAM	RD174	lineage4.3.4	0,998030203545634	Euro-American (LAM)	ERR1034725	3	lineage4	1	lineage4	FALSE	0,998030203545634	1
LAM1;LAM2	RD174	lineage4.3.4.1	1	Euro-American (LAM)	ERR1034725	4	lineage4	1	lineage4	FALSE	0,998030203545634	1
LAM;T;S;X;H	None	lineage4	0,994469026548673	Euro-American	ERR1034726	1	lineage4	1	lineage4	FALSE	0,992207792207792	0,995563442768412
mainly-LAM	None	lineage4.3	0,995121951219512	Euro-American (LAM)	ERR1034726	2	lineage4	1	lineage4	FALSE	0,992207792207792	0,995563442768412
LAM	RD174	lineage4.3.4	0,995563442768412	Euro-American (LAM)	ERR1034726	3	lineage4	1	lineage4	FALSE	0,992207792207792	0,995563442768412
LAM1;LAM2	RD174	lineage4.3.4.1	0,992207792207792	Euro-American (LAM)	ERR1034726	4	lineage4	1	lineage4	FALSE	0,992207792207792	0,995563442768412
LAM;T;S;X;H	None	lineage4	0,998876404494382	Euro-American	ERR1034727	1	lineage4	1	lineage4	FALSE	0,992395437262357	0,998876404494382
mainly-LAM	None	lineage4.3	0,996598639455782	Euro-American (LAM)	ERR1034727	2	lineage4	1	lineage4	FALSE	0,992395437262357	0,998876404494382
LAM;T	RD115	lineage4.3.3	0,992395437262357	Euro-American (LAM)	ERR1034727	3	lineage4	1	lineage4	FALSE	0,992395437262357	0,998876404494382
LAM;T;S;X;H	None	lineage4	0,999161073825503	Euro-American	ERR1034728	1	lineage4	1	lineage4	FALSE	0,997389033942559	0,999161073825503
mainly-LAM	None	lineage4.3	0,997389033942559	Euro-American (LAM)	ERR1034728	2	lineage4	1	lineage4	FALSE	0,997389033942559	0,999161073825503
LAM3	None	lineage4.3.2	0,998387096774194	Euro-American (LAM)	ERR1034728	3	lineage4	1	lineage4	FALSE	0,997389033942559	0,999161073825503
LAM;T;S;X;H	None	lineage4	0,995708154506438	Euro-American	ERR1034729	1	lineage4	1	lineage4	FALSE	0,995708154506438	1
T1;T2;T3;T5	RD219	lineage4.8	1	Euro-American (mainly T)	ERR1034729	2	lineage4	1	lineage4	FALSE	0,995708154506438	1
LAM;T;S;X;H	None	lineage4	1	Euro-American	ERR1034730	1	lineage4	1	lineage4	FALSE	1	1
LAM;T;S;X;H	None	lineage4	0,995098039215686	Euro-American	ERR1034731	1	lineage4	1	lineage4	FALSE	0,995098039215686	1
T;X;H	None	lineage4.1	1	Euro-American	ERR1034731	2	lineage4	1	lineage4	FALSE	0,995098039215686	1
T;H	None	lineage4.1.2	1	Euro-American (X-type)	ERR1034731	3	lineage4	1	lineage4	FALSE	0,995098039215686	1
T1;H1	RD182	lineage4.1.2.1	1	Euro-American (X-type)	ERR1034731	4	lineage4	1	lineage4	FALSE	0,995098039215686	1
LAM;T;S;X;H	None	lineage4	0,998944033790919	Euro-American	ERR1034732	1	lineage4	1	lineage4	FALSE	0,997371879106439	1
T;X;H	None	lineage4.1	0,997371879106439	Euro-American	ERR1034732	2	lineage4	1	lineage4	FALSE	0,997371879106439	1
T;H	None	lineage4.1.2	1	Euro-American (X-type)	ERR1034732	3	lineage4	1	lineage4	FALSE	0,997371879106439	1
T1;H1	RD182	lineage4.1.2.1	0,999253731343284	Euro-American (X-type)	ERR1034732	4	lineage4	1	lineage4	FALSE	0,997371879106439	1
LAM;T;S;X;H	None	lineage4	0,992647058823529	Euro-American	ERR1034733	1	lineage4	1	lineage4	FALSE	0,992647058823529	1
T;X;H	None	lineage4.1	0,995024875621891	Euro-American	ERR1034733	2	lineage4	1	lineage4	FALSE	0,992647058823529	1
T;H	None	lineage4.1.2	1	Euro-American (X-type)	ERR1034733	3	lineage4	1	lineage4	FALSE	0,992647058823529	1
T1;H1	RD182	lineage4.1.2.1	0,996815286624204	Euro-American (X-type)	ERR1034733	4	lineage4	1	lineage4	FALSE	0,992647058823529	1
LAM;T;S;X;H	None	lineage4	0,998723675813657	Euro-American	ERR1034734	1	lineage4	1	lineage4	FALSE	0,995203836930456	1
mainly-LAM	None	lineage4.3	1	Euro-American (LAM)	ERR1034734	2	lineage4	1	lineage4	FALSE	0,995203836930456	1
LAM;T	RD115	lineage4.3.3	0,995203836930456	Euro-American (LAM)	ERR1034734	3	lineage4	1	lineage4	FALSE	0,995203836930456	1
LAM;T;S;X;H	None	lineage4	0,999354422207876	Euro-American	ERR1034735	1	lineage4	1	lineage4	FALSE	0,999255952380952	1
mainly-LAM	None	lineage4.3	1	Euro-American (LAM)	ERR1034735	2	lineage4	1	lineage4	FALSE	0,999255952380952	1
LAM;T	RD115	lineage4.3.3	0,999255952380952	Euro-American (LAM)	ERR1034735	3	lineage4	1	lineage4	FALSE	0,999255952380952	1
LAM;T;S;X;H	None	lineage4	0,999286733238231	Euro-American	ERR1034736	1	lineage4	1	lineage4	FALSE	0,999286733238231	1
mainly-LAM	None	lineage4.3	1	Euro-American (LAM)	ERR1034736	2	lineage4	1	lineage4	FALSE	0,999286733238231	1
LAM3	None	lineage4.3.2	1	Euro-American (LAM)	ERR1034736	3	lineage4	1	lineage4	FALSE	0,999286733238231	1
LAM;T;S;X;H	None	lineage4	0,999457111834962	Euro-American	ERR1034737	1	lineage4	1	lineage4	FALSE	0,999457111834962	0,999457111834962
Beijing	RD105	lineage2	0,997085610200364	East-Asian	ERR1034738	1	lineage2	1	lineage2	FALSE	0,996025437201908	0,998473282442748
Beijing-RD207	RD105;RD207	lineage2.2	0,996025437201908	East-Asian (Beijing)	ERR1034738	2	lineage2	1	lineage2	FALSE	0,996025437201908	0,998473282442748
Beijing-RD181	RD105;RD207;RD181	lineage2.2.1	0,998473282442748	East-Asian (Beijing)	ERR1034738	3	lineage2	1	lineage2	FALSE	0,996025437201908	0,998473282442748
LAM;T;S;X;H	None	lineage4	1	Euro-American	ERR1034739	1	lineage4	1	lineage4	FALSE	0,999322951929587	1
mainly-LAM	None	lineage4.3	1	Euro-American (LAM)	ERR1034739	2	lineage4	1	lineage4	FALSE	0,999322951929587	1
LAM;T	RD115	lineage4.3.3	0,999322951929587	Euro-American (LAM)	ERR1034739	3	lineage4	1	lineage4	FALSE	0,999322951929587	1
LAM;T;S;X;H	None	lineage4	0,998095238095238	Euro-American	ERR1034740	1	lineage4	1	lineage4	FALSE	0,998095238095238	0,998095238095238
LAM;T;S;X;H	None	lineage4	0,994505494505495	Euro-American	ERR1034742	1	lineage4	1	lineage4	FALSE	0,994505494505495	1
mainly-LAM	None	lineage4.3	1	Euro-American (LAM)	ERR1034742	2	lineage4	1	lineage4	FALSE	0,994505494505495	1
LAM;T	RD115	lineage4.3.3	1	Euro-American (LAM)	ERR1034742	3	lineage4	1	lineage4	FALSE	0,994505494505495	1
LAM;T;S;X;H	None	lineage4	1	Euro-American	ERR1034743	1	lineage4	1	lineage4	FALSE	0,995934959349594	1
T;X;H	None	lineage4.1	0,995934959349594	Euro-American	ERR1034743	2	lineage4	1	lineage4	FALSE	0,995934959349594	1
T;H	None	lineage4.1.2	1	Euro-American (X-type)	ERR1034743	3	lineage4	1	lineage4	FALSE	0,995934959349594	1
T1;H1	RD182	lineage4.1.2.1	0,997772828507795	Euro-American (X-type)	ERR1034743	4	lineage4	1	lineage4	FALSE	0,995934959349594	1
LAM;T;S;X;H	None	lineage4	1	Euro-American	ERR1034744	1	lineage4	1	lineage4	FALSE	0,993103448275862	1
T1;T2;T3;T5	RD219	lineage4.8	0,993103448275862	Euro-American (mainly T)	ERR1034744	2	lineage4	1	lineage4	FALSE	0,993103448275862	1
LAM;T;S;X;H	None	lineage4	0,99814126394052	Euro-American	ERR1034745	1	lineage4	1	lineage4	FALSE	0,99814126394052	1
mainly-LAM	None	lineage4.3	1	Euro-American (LAM)	ERR1034745	2	lineage4	1	lineage4	FALSE	0,99814126394052	1
LAM3	None	lineage4.3.2	1	Euro-American (LAM)	ERR1034745	3	lineage4	1	lineage4	FALSE	0,99814126394052	1
LAM;T;S;X;H	None	lineage4	1	Euro-American	ERR1034746	1	lineage4	1	lineage4	FALSE	0,991561181434599	1
T;X;H	None	lineage4.1	1	Euro-American	ERR1034746	2	lineage4	1	lineage4	FALSE	0,991561181434599	1
T;H	None	lineage4.1.2	0,991561181434599	Euro-American (X-type)	ERR1034746	3	lineage4	1	lineage4	FALSE	0,991561181434599	1
T1;H1	RD182	lineage4.1.2.1	0,997885835095137	Euro-American (X-type)	ERR1034746	4	lineage4	1	lineage4	FALSE	0,991561181434599	1
LAM;T;S;X;H	None	lineage4	1	Euro-American	ERR1034747	1	lineage4	1	lineage4	FALSE	0,998626373626374	1
[truncated: 18,916 more rows]
