# Supplementary material for: A large scale evaluation of TBProfiler and Mykrobe for antibiotic resistance prediction in Mycobacterium tuberculosis
Source: PeerJ. 2019 May 1;7:e6857. doi: 10.7717/peerj.6857 (PMC6500375; doi:10.7717/peerj.6857)
Supplement: Supplemental Information 2 [file peerj-07-6857-s002.zip › supplementary-data/README.txt]

Description of the files contained in this archive : 

* dataset constitution : 
	- dataset.csv : 
		- table containing the meta data related to the 6574 genomes considered in this study.
		- contains in particular SRA accessions, study/dataset of
		  origin and resistance phenotypes

* genotype matrices : 
	- genotypes_mykrobe.csv : 
		- matrix containing the resistance markers calls made by Mykrobe
		- stored as a [Nstrains x Nmarkers] matrix containing marker detection frequency
	- genotypes_mykrobe_meta.csv : : 
		- meta data associated to the Mykrobe mutations
		- defines in particular the drug they are associated to
	- genotypes_tbprofiler-kown.csv and genotypes_tbprofiler-kown_meta.csv :
		- same format as the corresponding files for Mykrobe
		- contains markers defining the TBProfiler catalag
	- genotypes_tbprofiler-novel.csv and genotypes_tbprofiler-novel_meta.csv :
		- same format as the corresponding files for Mykrobe
		- contains novel mutations identified by TBProfiler

* individual marker peformance: 
	- individual-markers_mykrobe_thresh-0.csv : 
		- table containing the individual performance of Mykrobe markers
		- defined in terms of sensi/recall, speci, precision/vpp,
		  vpn and coverage (number of genomes harboring the marker)
		- performance computed without considering any threshold on
		  the marker frequency to call a marker present in a genome
	- individual-markers_tbprofiler-known_thresh-0.csv :
		- same information for mutations defining the TBProfiler catalog
	- individual-markers_tbprofiler-novel_thresh-0.csv :
		- same information for novel mutations identified by TBProfiler

* lineages :
	- lineages_mykrobe.csv : 
		- lineage information inferred by Mykrobe
	- lineages_tbprofiler_detailed.csv
		- all lineage information inferred by TBProfiler
		- contains in particular all lineages and sub-lineages
		  defining mutations detected in a given genome 
	- lineages_tbprofiler.csv : 
		- strain-level lineage information built from detailed table 
		- lineages are only defined at the major level 
		- ambiguous / mixed lineages calls are flagged as such
	
* logistic regression models : 
	- stored in the directory "final models"
	- each file corresponds to a drug x a list of candidate markers
	  (Mykrobe, TBProfiler known markers or TBProfiler all markers)
	- each file provides the list of markers identified and their
	  associated coefficients in the logistic model, when lineage effects are considered or not
